# Supplementary material for: Coupling of ATPase activity, microtubule binding, and mechanics in the dynein motor domain
Source: EMBO J. 2019 May 31;38(13):e101414. doi: 10.15252/embj.2018101414 (PMC6600642; doi:10.15252/embj.2018101414)
Supplement: Supplementary file 3 — Movie EV1 [file EMBJ-38-e101414-s003.zip › EVMovie1.txt]

Movie_EV1: Single-molecule movement of wild-type dynein with 1 mM ATP 

The movie shows single molecules of Halo488-labeled wild-type dynein (green) bound to
surface-immobilized microtubules (blue) in the presence of 1 mM ATP. Time is in
min:sec.
