# Supplementary material for: Coupling of ATPase activity, microtubule binding, and mechanics in the dynein motor domain
Source: EMBO J. 2019 May 31;38(13):e101414. doi: 10.15252/embj.2018101414 (PMC6600642; doi:10.15252/embj.2018101414)
Supplement: Supplementary file 4 — Movie EV2 [file EMBJ-38-e101414-s004.zip]

Archive with 5 entries (4 files):
- EVMovie2.txt
- EMBOJ-2018-101414_MovieEV2.mov
- __MACOSX/
- __MACOSX/._EVMovie2.txt
- __MACOSX/._EMBOJ-2018-101414_MovieEV2.mov
