# Supplementary material for: Coupling of ATPase activity, microtubule binding, and mechanics in the dynein motor domain
Source: EMBO J. 2019 May 31;38(13):e101414. doi: 10.15252/embj.2018101414 (PMC6600642; doi:10.15252/embj.2018101414)
Supplement: Supplementary file 4 — Movie EV2 [file EMBJ-38-e101414-s004.zip › EVMovie2.txt]

Movie_EV2: Single-molecule movement of mutant 2 dynein with 1 mM ATP 

The movie shows single molecules of Halo488-labeled mutant 2 dynein (green) bound to
surface-immobilized microtubules (blue) in the presence of 1 mM ATP. Time is in
min:sec.
