# Supplementary material for: Coupling of ATPase activity, microtubule binding, and mechanics in the dynein motor domain
Source: EMBO J. 2019 May 31;38(13):e101414. doi: 10.15252/embj.2018101414 (PMC6600642; doi:10.15252/embj.2018101414)
Supplement: Supplementary file 5 — Movie EV3 [file EMBJ-38-e101414-s005.zip › EVMovie3.txt]

Movie_EV3: Single-molecule movement of mutant 5 dynein with 1 mM ATP 

The movie shows single molecules of Halo488-labeled mutant 5 dynein (green) bound to
surface-immobilized microtubules (blue) in the presence of 1 mM ATP. Time is in
min:sec.
