# Supplementary material for: Coupling of ATPase activity, microtubule binding, and mechanics in the dynein motor domain
Source: EMBO J. 2019 May 31;38(13):e101414. doi: 10.15252/embj.2018101414 (PMC6600642; doi:10.15252/embj.2018101414)
Supplement: Supplementary file 8 — Movie EV6 [file EMBJ-38-e101414-s008.zip › EVMovie6.txt]

Movie_EV6: Single-molecule movement of mutant 2 dynein without ATP 

The movie shows single molecules of Halo488-labeled mutant 2 dynein (green) bound to
surface-immobilized microtubules (blue) without ATP. Time is in min:sec.
