# Supplementary material for: Coupling of ATPase activity, microtubule binding, and mechanics in the dynein motor domain
Source: EMBO J. 2019 May 31;38(13):e101414. doi: 10.15252/embj.2018101414 (PMC6600642; doi:10.15252/embj.2018101414)
Supplement: Supplementary file 11 — Movie EV9 [file EMBJ-38-e101414-s011.zip]

Archive with 5 entries (4 files):
- EMBOJ-2018-101414_MovieEV9.mov
- EVMovie9.txt
- __MACOSX/
- __MACOSX/._EMBOJ-2018-101414_MovieEV9.mov
- __MACOSX/._EVMovie9.txt
