# Supplementary material for: Coupling of ATPase activity, microtubule binding, and mechanics in the dynein motor domain
Source: EMBO J. 2019 May 31;38(13):e101414. doi: 10.15252/embj.2018101414 (PMC6600642; doi:10.15252/embj.2018101414)
Supplement: Supplementary file 11 — Movie EV9 [file EMBJ-38-e101414-s011.zip › EVMovie9.txt]

Movie_EV9: Gilding of microtubules by wild-type dynein 

The movie shows the gliding of microtubules (green) by surface-immobilized wild-type dynein in the
presence of 1 mM ATP. Time is in min:sec. Note: Even though Kinesin is present
in the assay it is not shown for clarity reasons.
