# Supplementary material for: Coupling of ATPase activity, microtubule binding, and mechanics in the dynein motor domain
Source: EMBO J. 2019 May 31;38(13):e101414. doi: 10.15252/embj.2018101414 (PMC6600642; doi:10.15252/embj.2018101414)
Supplement: Supplementary file 12 — Movie EV10 [file EMBJ-38-e101414-s012.zip › EVMovie10.txt]

Movie_EV10: Gilding of microtubules by dynein with stalk mutation 2 

The movie shows the gliding of microtubules (green) by surface-immobilized mutant 2 dynein
in the presence of 1 mM ATP. Time is in min:sec. Note: Even though Kinesin is
present in the assay it is not shown for clarity reasons.
