# Supplementary material for: Coupling of ATPase activity, microtubule binding, and mechanics in the dynein motor domain
Source: EMBO J. 2019 May 31;38(13):e101414. doi: 10.15252/embj.2018101414 (PMC6600642; doi:10.15252/embj.2018101414)
Supplement: Supplementary file 13 — Movie EV11 [file EMBJ-38-e101414-s013.zip › EVMovie11.txt]

Movie_EV11: Gilding of microtubules by dynein with stalk mutation 5 

The movie shows the gliding of microtubules (green) by surface-immobilized mutant 5 dynein
in the presence of 1 mM ATP. Time is in min:sec. Note: Even though Kinesin is
present in the assay it is not shown for clarity reasons.
