# Supplementary material for: Coupling of ATPase activity, microtubule binding, and mechanics in the dynein motor domain
Source: EMBO J. 2019 May 31;38(13):e101414. doi: 10.15252/embj.2018101414 (PMC6600642; doi:10.15252/embj.2018101414)
Supplement: Supplementary file 15 — Movie EV13 [file EMBJ-38-e101414-s015.zip › EVMovie13.txt]

Movie_EV13: Conformational changes in the AAA ring from mutant 5 ADP-vi to
mutant 5 AMPPNP class 1 compared to WT ADP-vi to WT AMPPNP aligned on AAA1L

Morphs were generated in Chimera (matchMaker in Chimera (Pettersen et al, 2004))
using the mutant 5 ADP-vanadate structure and the mutant 5 AMPPNP class 1
structure as well as the ADP-vanadate bound human cytoplasmic dynein 2 structure
(PDB: 4RH7) (Schmidt et al, 2015) and the yeast AMPPNP state structure (PDB:
4W8F (Bhabha et al, 2014)). Both ADP-vanadate structures were aligned to the
respective AMPPNP structure (wild-type and mutant 5) using AAA1L as anchor.
