# Supplementary material for: Coupling of ATPase activity, microtubule binding, and mechanics in the dynein motor domain
Source: EMBO J. 2019 May 31;38(13):e101414. doi: 10.15252/embj.2018101414 (PMC6600642; doi:10.15252/embj.2018101414)
Supplement: Supplementary file 17 — Source Data for Appendix [file EMBJ-38-e101414-s017.zip]

Archive with 31 entries (27 files):
- EMBOJ-2018-101414_SourceDataForAppendix/
- EMBOJ-2018-101414_SourceDataForAppendix/.DS_Store
- EMBOJ-2018-101414_SourceDataForAppendix/Pruned-heavy-chain-sequences_CC2_3228-3333_MAFFA-alignment.fasta
- EMBOJ-2018-101414_SourceDataForAppendix/All-677-heavy-chain-sequences_MAFFA-alignment.fasta
- EMBOJ-2018-101414_SourceDataForAppendix/Pruned-heavy-chain-sequences_CC1_2989-3103_MAFFA-alignment.fasta
- EMBOJ-2018-101414_SourceDataForAppendix/Pruned-heavy-chain-sequences_MAFFA-alignment.fasta
- EMBOJ-2018-101414_SourceDataForAppendix/Pruned-heavy-chain-sequences_CC1-MTBD-CC2_2989-3333_MAFFA-alignment.fasta
- EMBOJ-2018-101414_SourceDataForAppendix/Mutants/
- EMBOJ-2018-101414_SourceDataForAppendix/Mutants/Mutant-03_CC1.fasta
- EMBOJ-2018-101414_SourceDataForAppendix/Mutants/Mutant-02_CC2.fasta
- EMBOJ-2018-101414_SourceDataForAppendix/Mutants/Mutant-09_CC2.fasta
- EMBOJ-2018-101414_SourceDataForAppendix/Mutants/Mutant-05_CC1.fasta
- EMBOJ-2018-101414_SourceDataForAppendix/Mutants/Mutant-11_CC1.fasta
- EMBOJ-2018-101414_SourceDataForAppendix/Mutants/Mutant-16_CC1.fasta
- EMBOJ-2018-101414_SourceDataForAppendix/Mutants/Mutant-17_CC2.fasta
- EMBOJ-2018-101414_SourceDataForAppendix/Mutants/Mutant-08_CC2.fasta
- EMBOJ-2018-101414_SourceDataForAppendix/Mutants/Mutant-10_CC1.fasta
- EMBOJ-2018-101414_SourceDataForAppendix/Mutants/Mutant-04_CC1.fasta
- EMBOJ-2018-101414_SourceDataForAppendix/Mutants/WT_CC1.fasta
- EMBOJ-2018-101414_SourceDataForAppendix/Mutants/Mutant-18_CC1.fasta
- EMBOJ-2018-101414_SourceDataForAppendix/Mutants/Mutant-01_CC1.fasta
- EMBOJ-2018-101414_SourceDataForAppendix/Mutants/Mutant-07_CC1.fasta
- EMBOJ-2018-101414_SourceDataForAppendix/Mutants/Mutant-06_CC2.fasta
- EMBOJ-2018-101414_SourceDataForAppendix/Mutants/WT_CC2.fasta
- EMBOJ-2018-101414_SourceDataForAppendix/Mutants/Mutant-15_CC2.fasta
- EMBOJ-2018-101414_SourceDataForAppendix/Mutants/Mutant-14_CC1.fasta
- EMBOJ-2018-101414_SourceDataForAppendix/Mutants/Mutant-12_CC1.fasta
- EMBOJ-2018-101414_SourceDataForAppendix/Mutants/Mutant-13_CC2.fasta
- __MACOSX/
- __MACOSX/EMBOJ-2018-101414_SourceDataForAppendix/
- __MACOSX/EMBOJ-2018-101414_SourceDataForAppendix/._.DS_Store
