# Supplementary material for: Coupling of ATPase activity, microtubule binding, and mechanics in the dynein motor domain
Source: EMBO J. 2019 May 31;38(13):e101414. doi: 10.15252/embj.2018101414 (PMC6600642; doi:10.15252/embj.2018101414)
Supplement: Supplementary file 17 — Source Data for Appendix [file EMBJ-38-e101414-s017.zip › EMBOJ-2018-101414_SourceDataForAppendix/Pruned-heavy-chain-sequences_CC2_3228-3333_MAFFA-alignment.fasta]

>ENSAMEP00000006394/3410-3515 pep:novel scaffold:ailMel1:GL193486.1:523285:592154:1 gene:ENSAMEG00000005977 transcript:ENSAMET00000006659 gene_biotype:protein_coding transcript_biotype:protein_coding [AILME]
PLRNE--LQ----K-LEDD-AKDNQQKA-N---------------EVEQMIRD-L-------EASIAR-YKE
EYA-V--LISEAQAIKA-DLAAVEAKVNR------STA----LLKSLS-------AERERWEKTSETFKNQM
STI--AGDCLLSAA--FIAY
>ENSAMEP00000010972/3107-3212 pep:known scaffold:ailMel1:GL192883.1:1057358:1240349:1 gene:ENSAMEG00000010320 transcript:ENSAMET00000011439 gene_biotype:protein_coding transcript_biotype:protein_coding [AILME]
PLETE--QA----G-LESN-LKKTEDRK-K---------------KLEELLNS-V-------GQKVSE-LKE
KFQ-S--RTSEAAKLEA-EVSRAQETVQA------AKV----LLGQLD-------REHKRWRVQVAEITEEL
ATL--PKRAQLAAA--FITY
>ENSAMEP00000016242/3241-3346 pep:novel scaffold:ailMel1:GL192354.1:3289998:3416409:1 gene:ENSAMEG00000015348 transcript:ENSAMET00000016916 gene_biotype:protein_coding transcript_biotype:protein_coding [AILME]
PKREK--VA----R-LERN-FYLTKREL-E---------------RIQNELAA-I-------QRELEA-LGA
KYE-A--AILEKQMLQG-EAEIMERRLIA------ADK----LISGLG-------SENIRWLNDLDELMHRR
VKL--LGDCLLCAA--FLSY
>ENSAMEP00000014810/3257-3362 pep:novel scaffold:ailMel1:GL192595.1:1267716:1362022:-1 gene:ENSAMEG00000013903 transcript:ENSAMET00000015422 gene_biotype:protein_coding transcript_biotype:protein_coding [AILME]
PKRQA--LE----E-ANAE-LAEAQEKL-S---------------RIKNKIAE-L-------NANLSN-LTS
AFE-K--ATAEKIKCQQ-EADATNRVISL------ANR----LVGGLA-------SENVRWAESVKNFKSQG
VTL--CGDVLLISA--FVSY
>ENSAMEP00000017926/3215-3320 pep:novel scaffold:ailMel1:GL193146.1:804066:882623:1 gene:ENSAMEG00000016905 transcript:ENSAMET00000018656 gene_biotype:protein_coding transcript_biotype:protein_coding [AILME]
PKRIR--MN----A-ALAQ-LQEKQAAL-A---------------EAQEKLQE-V-------AEKLEM-LKK
QYD-E--KLAQKEELRK-KSEEMEVKLER------AGL----LVSGLA-------GEKARWEETVQGLEEDL
GYL--VGDCLLAAA--FLSY
>ENSACAP00000009735/3135-3240 pep:novel scaffold:AnoCar2.0:GL343655.1:9063:117937:-1 gene:ENSACAG00000009725 transcript:ENSACAT00000009934 gene_biotype:protein_coding transcript_biotype:protein_coding [ANOCA]
PKRIR--MK----A-ALAQ-LEEKQAAQ-A---------------EAQARLRE-V-------AEKLEM-LKR
EYE-E--KLAQKEELRK-KSEEMEIKLDR------ADK----LVSGLA-------GERIRWEETVKGFEEDL
GYL--VGDCLVAAA--FLSY
>ENSACAP00000014915/3019-3124 pep:novel chromosome:AnoCar2.0:LGb:1658933:1696615:-1 gene:ENSACAG00000015099 transcript:ENSACAT00000015218 gene_biotype:protein_coding transcript_biotype:protein_coding [ANOCA]
PKREK--VQ----E-GIME-IGEDKRDL-E---------------KIQAELTA-I-------QNELKA-LGD
KYE-A--AIRGKQQLQE-EAEIMERRLIA------ADK----LISGLG-------SENIRWLNDLEELKRRQ
VKL--LGDCLLCAA--FLSY
>ENSACAP00000000137/3422-3527 pep:novel scaffold:AnoCar2.0:GL343232.1:1943436:2001780:-1 gene:ENSACAG00000000102 transcript:ENSACAT00000000140 gene_biotype:protein_coding transcript_biotype:protein_coding [ANOCA]
PLRNE--LQ----K-LEDD-AKDNQQKA-N---------------EVEQMIRD-L-------EASIAR-YKE
EYA-V--LISEAQAIKA-DLAAVEAKVNR------STA----LLKSLS-------AERERWEKTSETFKNQM
STI--AGDCLLSGA--FIAY
>ENSACAP00000005773/3379-3485 pep:novel chromosome:AnoCar2.0:4:61581671:61803477:1 gene:ENSACAG00000005926 transcript:ENSACAT00000005900 gene_biotype:protein_coding transcript_biotype:protein_coding [ANOCA]
PAVMW--LT----Q-REWLLSLLQPSSA-F---------------TAVVTCPM-L-------SSSCSA-VET
KYN-S--LINQREDEFN-ALMIIEEILNS------ICI----LCRPYL-------IKKITQKKMRKSYIFAF
TLT--IRDVLLATA--FLSY
>ENSACAP00000016375/3249-3355 pep:novel chromosome:AnoCar2.0:2:101922189:102051446:1 gene:ENSACAG00000016335 transcript:ENSACAT00000016699 gene_biotype:protein_coding transcript_biotype:protein_coding [ANOCA]
PKRQA--LE----E-ANNE-LAEAQAKL-T---------------MIKNKIAEDL-------NANLAN-LTA
EFE-K--ATAEKIKCQQ-EADATNRVISL------ANR----LVGGLA-------SENVRWAESVENYREQE
KTL--CGDVLLITA--FVSY
>ENSACAP00000017270/2837-2942 pep:novel chromosome:AnoCar2.0:2:103804301:104067911:1 gene:ENSACAG00000017460 transcript:ENSACAT00000017610 gene_biotype:protein_coding transcript_biotype:protein_coding [ANOCA]
PKRQA--LS----K-ANAE-LAAAQEKL-A---------------SIKAKIAH-L-------NENLAR-LTA
KFE-I--ATAEKVKCQK-EAEATANIISL------ANR----LVGGLA-------SENVRWAESVKDFKLQE
SAL--CGDVLLITA--FVSY
>ENSBTAP00000053699/3322-3427 pep:known chromosome:UMD3.1:4:30420509:30799675:1 gene:ENSBTAG00000013078 transcript:ENSBTAT00000061103 gene_biotype:protein_coding transcript_biotype:protein_coding [BOVIN]
PKRQA--LA----Q-ANLE-LAAAAEKL-G---------------AIRKKLAD-L-------DRNLSR-LTD
SFE-K--AIAEKVRCQE-EVNQTNKTIEL------ANR----LVRELE-------SEKIRWGQSIKSFEAQE
KTL--CGDVLLTAA--YVSY
>ENSBTAP00000018689/3530-3635 pep:known chromosome:UMD3.1:23:12550367:12883939:1 gene:ENSBTAG00000014063 transcript:ENSBTAT00000018689 gene_biotype:protein_coding transcript_biotype:protein_coding [BOVIN]
PLKAN--LA----K-QEGR-LAVANAEL-G---------------KAQALLDE-K-------QAELDK-VQA
KFD-A--AMNEKMDLLN-DADMCRKKMQA------AST----LIDGLS-------GEKVRWTQQSKEFRAQI
NRL--VGDILLCTG--FLSY
>ENSBTAP00000053219/3425-3530 pep:known chromosome:UMD3.1:20:59285274:59560606:1 gene:ENSBTAG00000021972 transcript:ENSBTAT00000061278 gene_biotype:protein_coding transcript_biotype:protein_coding [BOVIN]
PLKAN--LV----V-QENR-YMLAMQDL-Q---------------KAQAELDD-K-------QAELDV-VQA
EYE-Q--AMTEKQTLLE-DAERCRHKMQA------ASA----LIGGLA-------GEKERWTEQSKEFAAQT
KRL--VGDVLLATA--FLSY
>ENSBTAP00000029662/3255-3360 pep:known chromosome:UMD3.1:17:54040852:54199562:-1 gene:ENSBTAG00000016523 transcript:ENSBTAT00000029664 gene_biotype:protein_coding transcript_biotype:protein_coding [BOVIN]
PKRDK--VA----R-LERN-FYLTKREL-E---------------KIQNELAA-I-------QRELEA-LGA
KYE-A--AILEKQKLQE-EAEIMERRLIA------ADK----LISGLG-------SENVRWLNDLDELMHRR
VKL--LGDCLLCAA--FLSY
>ENSBTAP00000042130/3411-3516 pep:known chromosome:UMD3.1:21:68507134:68568024:1 gene:ENSBTAG00000016598 transcript:ENSBTAT00000044652 gene_biotype:protein_coding transcript_biotype:protein_coding [BOVIN]
PLRNE--LQ----K-LEDD-AKDNQQKA-N---------------EVEQMIRD-L-------EASIAR-YKE
EYA-V--LISEAQAIKA-DLAAVEAKVNR------STA----LLKSLS-------AERERWEKTSETFKNQM
STI--AGDCLLSAA--FIAY
>ENSBTAP00000006277/3212-3317 pep:known chromosome:UMD3.1:19:28027092:28134582:1 gene:ENSBTAG00000008605 transcript:ENSBTAT00000006277 gene_biotype:protein_coding transcript_biotype:protein_coding [BOVIN]
PKRIR--MN----T-ALAQ-LQEKQAAL-A---------------EAQEKLRE-V-------AEKLEM-LKK
QYD-E--KLAQKEELRK-RSEEMEMKLER------AGM----LVSGLA-------GEKARWEETVKGLEEDL
GYL--VGDCLLAAA--FLSY
>ENSBTAP00000006131/3294-3399 pep:known chromosome:UMD3.1:19:30963518:31248936:1 gene:ENSBTAG00000022509 transcript:ENSBTAT00000006131 gene_biotype:protein_coding transcript_biotype:protein_coding [BOVIN]
PKRQA--LS----R-ATSD-LAAAQEKL-A---------------AVKAKIAH-L-------NENLAK-LTA
KFE-K--ATTDKLKCQQ-EAEATAGTISL------ANR----LVGGLA-------SENVRWAEAVQNLKQQE
RKL--CGDILLTAA--SISY
>ENSBTAP00000022637/3190-3295 pep:known chromosome:UMD3.1:19:54312243:54405245:1 gene:ENSBTAG00000000920 transcript:ENSBTAT00000022637 gene_biotype:protein_coding transcript_biotype:protein_coding [BOVIN]
PKRQA--LE----E-ANAE-LAEAQEKL-S---------------RIKNKIAE-L-------NANLSN-LTS
AFE-K--ATAEKIKCQQ-EADATNRVISL------ANR----LVGGLA-------SENVRWAESVESFKGQG
ITL--CGDVLLISA--FVSY
>F18C12.1/3003-3108 pep:known chromosome:WS220:I:8062006:8081666:-1 gene:F18C12.1 transcript:F18C12.1 gene_biotype:protein_coding transcript_biotype:protein_coding [CAEEL]
PLEGE--KN----K-LVKN-LKKAEKQM-E---------------NLSKGLQS-V-------DEVVGE-LKR
KFE-V--LMKEATQIKV-DLDREQDTIRI------AGT----LVESLS-------GEFERWKIQIETFGEEQ
SKM--ELCSLITSA--FITY
>T21E12.4/3354-3459 pep:known chromosome:WS220:I:4386788:4403645:1 gene:T21E12.4 transcript:T21E12.4 gene_biotype:protein_coding transcript_biotype:protein_coding [CAEEL]
PLRNE--LK----R-LEQE-AAKKTQEG-K---------------VVDVRITE-L-------EESIGK-YKE
EYA-Q--LIGQAENIKQ-DLLSVQEKVNR------STE----LLSSLR-------SERDRWSSGSAGFSQQM
DSL--VGDALLSSA--FLAY
>ENSCJAP00000008905/2985-3090 pep:known chromosome:C_jacchus3.2.1:5:69716314:70141290:-1 gene:ENSCJAG00000004802 transcript:ENSCJAT00000009410 gene_biotype:protein_coding transcript_biotype:protein_coding [CALJA]
PKRQA--LS----R-ATAD-LTAAQEKL-A---------------AIKAKIAH-L-------NENLAK-LTA
KFE-K--ATADKLKCQQ-EAEVTAGTISL------ANR----LVGGLA-------SENVRWAEAVQNFKQQE
QTL--CGDILLITA--FISY
>ENSCJAP00000017398/3194-3299 pep:known chromosome:C_jacchus3.2.1:2:189643026:189916163:1 gene:ENSCJAG00000009326 transcript:ENSCJAT00000018400 gene_biotype:protein_coding transcript_biotype:protein_coding [CALJA]
PLKAN--LV----V-QENR-HVLAMQDL-Q---------------KAQAELDD-K-------QAELDV-VQA
EYE-Q--AMTEKQTLLE-DAQRCRQKMQT------AST----LISGLA-------GEKERWTQQSQEFAAQT
KRL--VGDVLLATA--FLSY
>ENSCAFP00000003990/3322-3427 pep:novel chromosome:BROADD2:14:38426944:38743245:1 gene:ENSCAFG00000002717 transcript:ENSCAFT00000004311 gene_biotype:protein_coding transcript_biotype:protein_coding [CANFA]
PKRQA--LA----Q-ANFE-LAAATEKL-E---------------AIRKKLGD-L-------DRNLSR-LTA
SFE-K--ATAKKVQCQE-EVNQTNKTIEL------ANR----LVKELE-------SEKIRWCQSIQSFEAQE
QTL--CGDVLLTAA--FVSY
>ENSCAFP00000002222/3518-3623 pep:known chromosome:BROADD2:12:10628134:10923389:1 gene:ENSCAFG00000001518 transcript:ENSCAFT00000002400 gene_biotype:protein_coding transcript_biotype:protein_coding [CANFA]
PLKAN--LA----K-QEGR-LAVANAEL-G---------------KAQALLNE-K-------QGELDK-VQA
KFD-A--AMNEKMDLVN-DADMCRKKMQA------AST----LIDGLS-------GEKVRWTQQSKEFKAQI
NRL--VGDILLCTG--FLSY
>ENSCAFP00000026640/3405-3510 pep:known chromosome:BROADD2:8:73039738:73107460:1 gene:ENSCAFG00000017986 transcript:ENSCAFT00000028644 gene_biotype:protein_coding transcript_biotype:protein_coding [CANFA]
PLRNE--LQ----K-LEDD-AKDNQQKA-N---------------EVEQMIRD-L-------EASIAR-YKE
EYA-V--LISEAQAIKA-DLAAVEAKVNR------STA----LLKSLS-------AERERWEKTSETFKNQM
STI--AGDCLLSAA--FIAY
>ENSCAFP00000008144/3275-3380 pep:novel chromosome:BROADD2:9:5712405:5806432:1 gene:ENSCAFG00000005442 transcript:ENSCAFT00000008781 gene_biotype:protein_coding transcript_biotype:protein_coding [CANFA]
PKRQA--LE----E-ANAE-LAEAQEKL-S---------------RIKNKIAE-L-------NANLSN-LTS
AFE-K--ATAEKIKCQQ-EADATNRVISL------ANR----LVGGLA-------SENVRWAESVKNFKSQG
VTL--CGDVLLISA--FVSY
>ENSCAFP00000024712/3256-3361 pep:novel chromosome:BROADD2:5:35597745:35683503:1 gene:ENSCAFG00000016786 transcript:ENSCAFT00000026606 gene_biotype:protein_coding transcript_biotype:protein_coding [CANFA]
PKRIR--MN----A-ALAQ-LQEKQAAL-A---------------EAQEKLRE-V-------AEKLEM-LKK
QYD-E--KLAQKEELRK-RSEEMEVKLER------AGL----LVSGLA-------GEKARWEETVQGLEKDL
GYL--VGDCLLAAA--FLSY
>ENSCAFP00000022101/3110-3215 pep:novel chromosome:BROADD2:5:31397633:31736251:-1 gene:ENSCAFG00000014962 transcript:ENSCAFT00000023808 gene_biotype:protein_coding transcript_biotype:protein_coding [CANFA]
PLETE--QA----G-LELN-LKKTEDRK-R---------------KLEELLNS-V-------GQKVSE-LKE
KFQ-I--RTSEAAKLEA-ELSKAQETIKA------AEV----LISQLD-------REHKRWNAQVAEITEEL
ATL--PKRAQLAAA--FITY
>ENSCPOP00000003676/3413-3518 pep:novel scaffold:cavPor3:scaffold_111:2149731:2210085:1 gene:ENSCPOG00000004074 transcript:ENSCPOT00000004119 gene_biotype:protein_coding transcript_biotype:protein_coding [CAVPO]
PLRNE--LQ----K-LEDD-AKDNQQKA-N---------------EVEQMIRD-L-------EASIAR-YKE
EYA-V--LISEAQAIKA-DLAAVEAKVNR------STA----LLKSLS-------AERERWEKTSETFKNQM
STI--AGDCLLSAA--FIAY
>ENSCPOP00000012540/3258-3363 pep:novel scaffold:cavPor3:scaffold_115:80993:163365:-1 gene:ENSCPOG00000013914 transcript:ENSCPOT00000014055 gene_biotype:protein_coding transcript_biotype:protein_coding [CAVPO]
PKRDK--VA----K-LERN-FYLSKREL-E---------------KIQAELAA-I-------QRELEA-LGA
KYE-A--AILEKQQLQE-EAEVMERRLVA------ADK----LISGLG-------SENGRWLKDLDELMHRR
VKL--LGDCLLCAA--FLSY
>ENSCPOP00000009031/3451-3556 pep:novel scaffold:cavPor3:scaffold_15:35496640:35751298:1 gene:ENSCPOG00000010058 transcript:ENSCPOT00000010149 gene_biotype:protein_coding transcript_biotype:protein_coding [CAVPO]
PLKAN--LA----K-QEGR-LAVANLEL-G---------------KAQALLDE-K-------QAELDK-VQA
KFD-S--AMNEKMDLLN-DADMCRKKMQA------AST----LIDGLS-------GEKVRWTQQSKEFKAQI
SRL--VGDILLCTG--FLSY
>ENSCPOP00000003280/3179-3284 pep:novel scaffold:cavPor3:scaffold_31:731798:1030900:-1 gene:ENSCPOG00000003632 transcript:ENSCPOT00000003676 gene_biotype:protein_coding transcript_biotype:protein_coding [CAVPO]
PKRQA--LA----Q-ANLD-LTAATEKL-V---------------AIRKKLGE-L-------DQHLCR-LTA
SLE-K--AIAEKVRCQE-EVNQTNKTIEL------ANR----LVRELE-------SEKVRWGQSIQCFEAQE
KTL--CGDVLLTAA--FVSY
>ENSCPOP00000013592/3277-3382 pep:novel scaffold:cavPor3:scaffold_55:5852062:6061834:-1 gene:ENSCPOG00000015078 transcript:ENSCPOT00000015225 gene_biotype:protein_coding transcript_biotype:protein_coding [CAVPO]
PLKAN--LV----V-QENR-HVLAMQDL-Q---------------KAQAELDE-K-------QAELDV-VQA
EYE-Q--AMTEKQALLE-DAERCRHKMQT------AST----LISGLA-------GEKERWTEQSKEFAAQT
KRL--VGDVLLATA--FLSY
>ENSCPOP00000011491/3292-3397 pep:novel scaffold:cavPor3:scaffold_61:4980647:5339251:-1 gene:ENSCPOG00000012770 transcript:ENSCPOT00000012894 gene_biotype:protein_coding transcript_biotype:protein_coding [CAVPO]
PKRHA--LS----K-ATAD-LTAAQEKL-A---------------AVKAKIAH-L-------NENLAK-LTA
KFE-K--ATADKLKCQQ-EAEMTAGTISL------ANR----LVGGLA-------SENVRWAEAVQNFKRQE
RTL--CGDILLIAA--FISY
>ENSCPOP00000003958/2736-2841 pep:novel scaffold:cavPor3:scaffold_61:8840231:8927363:-1 gene:ENSCPOG00000004386 transcript:ENSCPOT00000004434 gene_biotype:protein_coding transcript_biotype:protein_coding [CAVPO]
PKRIR--MN----A-ALAQ-LQEKQAAL-A---------------EAQEKLRE-V-------AEKLEM-LKR
QYD-E--KLAQKEELRK-KSEEMQLKLER------AGI----LVSGLA-------GEKARWEETVQGLEEDL
GYL--VGDCLLAAA--FLSY
>ENSCPOP00000009532/3190-3295 pep:novel scaffold:cavPor3:scaffold_76:3514537:3621862:-1 gene:ENSCPOG00000010616 transcript:ENSCPOT00000010713 gene_biotype:protein_coding transcript_biotype:protein_coding [CAVPO]
PKRQA--LE----E-ANAE-LAEAQEKL-S---------------RIKNKIAE-L-------NANLSN-LTS
AFE-K--ATAEKIKCQQ-EADATNRVISL------ANR----LVGGLA-------SENVRWAESVGNFKSQG
VTL--CGDVLLVSA--FVSY
>ENSCINP00000009914/3364-3469 pep:known scaffold:JGI2:scaffold_127:129068:164761:-1 gene:ENSCING00000004723 transcript:ENSCINT00000009914 gene_biotype:protein_coding transcript_biotype:protein_coding [CIOIN]
PLKAN--LV----I-QEAR-LGKAMSDL-N---------------DAQATLDE-K-------EAELNE-VQA
QYD-K--AISHKQALID-DAEACKRKMVN------ASA----LIEGLG-------GEKIRWTAAGKIFQDQI
TKL--VGDVLLATG--FLSY
>ENSCINP00000009874/3401-3506 pep:known scaffold:JGI2:scaffold_127:129068:164746:-1 gene:ENSCING00000004723 transcript:ENSCINT00000009874 gene_biotype:protein_coding transcript_biotype:protein_coding [CIOIN]
PLKAN--LV----I-QEAR-LGKAMSDL-N---------------DAQATLDE-K-------EAELNE-VQA
QYD-K--AISHKQALID-DAEACKRKMVN------ASA----LIEGLG-------GEKIRWTAAGKIFQDQI
TKL--VGDVLLATG--FLSY
>ENSCINP00000008812/3401-3506 pep:known chromosome:JGI2:6q:519469:572927:1 gene:ENSCING00000004223 transcript:ENSCINT00000008812 gene_biotype:protein_coding transcript_biotype:protein_coding [CIOIN]
PLKAN--LA----V-QESL-YNNAMMAL-K---------------KAEAELDE-K-------NRELAV-VQA
RYD-A--AMKEKQDLAA-SAEQCRRKMQT------ASS----LISVLG-------GEKERWTDQSREFTAQS
RRL--VGDVLMATA--FLSY
>ENSCINP00000008875/3112-3216 pep:known chromosome:JGI2:6q:522077:572918:1 gene:ENSCING00000004223 transcript:ENSCINT00000008875 gene_biotype:protein_coding transcript_biotype:protein_coding [CIOIN]
PLKAN--LA----V-Q-SL-YNNAMMAL-K---------------KAEAELDE-K-------NRELAV-VQA
RYD-A--AMKEKQDLAA-SAEQCRRKMQT------ASS----LISVLG-------GEKERWTDQSREFTAQS
RRL--VGDVLMATA--FLSY
>ENSCINP00000003570/2866-2971 pep:known chromosome:JGI2:14p:1854036:1904074:-1 gene:ENSCING00000001762 transcript:ENSCINT00000003570 gene_biotype:protein_coding transcript_biotype:protein_coding [CIOIN]
PLEKE--QN----K-LQRN-LEKAESRV-T---------------KLGKALDD-L-------DGRVLE-LRN
KFE-K--RTTEAAHLRV-EVEKANETISA------AET----LVGKLG-------SEHQRWNDQVNSLSSEL
GSL--PACAQLAAA--FITY
>ENSCINP00000017647/3267-3372 pep:known chromosome:JGI2:2q:4048384:4088702:1 gene:ENSCING00000008632 transcript:ENSCINT00000017647 gene_biotype:protein_coding transcript_biotype:protein_coding [CIOIN]
PKRQA--LA----A-ANHE-LASAQTKL-S---------------AIRSKISG-L-------DHDLGE-LTK
QFE-E--ATAEKIRCSN-EVANTAKTITL------ANR----LVKGLQ-------SEKVRWSASVRSLQTKK
ETL--SGDVLLTAA--FVSY
>ENSCINP00000009745/3263-3368 pep:known chromosome:JGI2:12q:3754162:3795292:-1 gene:ENSCING00000004660 transcript:ENSCINT00000009745 gene_biotype:protein_coding transcript_biotype:protein_coding [CIOIN]
PLKAN--LV----V-QERR-LAVAMGDL-A---------------EAQAILDE-K-------QSELDA-VQA
VYD-N--AMKSKQDLID-DAEACKQKMNN------AKA----LIGGLG-------GEKIRWTEASRRFQQEI
NRL--VGDVLLCCG--FLSY
>ENSCINP00000009763/3155-3253 pep:known chromosome:JGI2:12q:3754162:3793824:-1 gene:ENSCING00000004660 transcript:ENSCINT00000009763 gene_biotype:protein_coding transcript_biotype:protein_coding [CIOIN]
PLK--------------RR-LAVAMGDL-A---------------EAQAILDE-K-------QSELDA-VQA
VYD-N--AMKSKQDLID-DAEACKQKMNN------AKA----LIGGLG-------GEKIRWTEASRRFQQEI
NRL--VGDVLLCCG--FLSY
>ENSCINP00000011393/3266-3371 pep:known chromosome:JGI2:10q:1026921:1092659:1 gene:ENSCING00000005504 transcript:ENSCINT00000011393 gene_biotype:protein_coding transcript_biotype:protein_coding [CIOIN]
PKRIA--LA----K-ANAE-LQAAQEKL-T---------------VIKNKIAL-L-------NSNLAT-LTA
QFE-E--ATAAKLKCQQ-QAEATQLTISL------ANR----LVGGLT-------SENVRWAQSVQNFREQE
SKL--TGNVLLVTA--FVSY
>ENSCINP00000011395/3323-3428 pep:known chromosome:JGI2:10q:1027238:1092620:1 gene:ENSCING00000005504 transcript:ENSCINT00000011395 gene_biotype:protein_coding transcript_biotype:protein_coding [CIOIN]
PKRIA--LA----K-ANAE-LQAAQEKL-T---------------VIKNKIAL-L-------NSNLAT-LTA
QFE-E--ATAAKLKCQQ-QAEATQLTISL------ANR----LVGGLT-------SENVRWAQSVQNFREQE
SKL--TGNVLLVTA--FVSY
>ENSCINP00000011398/3284-3389 pep:known chromosome:JGI2:10q:1027283:1092615:1 gene:ENSCING00000005504 transcript:ENSCINT00000011398 gene_biotype:protein_coding transcript_biotype:protein_coding [CIOIN]
PKRIA--LA----K-ANAE-LQAAQEKL-T---------------VIKNKIAL-L-------NSNLAT-LTA
QFE-E--ATAAKLKCQQ-QAEATQLTISL------ANR----LVGGLT-------SENVRWAQSVQNFREQE
SKL--TGNVLLVTA--FVSY
>ENSCINP00000017162/2968-3073 pep:known chromosome:JGI2:1p:5457870:5522016:-1 gene:ENSCING00000008389 transcript:ENSCINT00000017162 gene_biotype:protein_coding transcript_biotype:protein_coding [CIOIN]
PKRQR--LD----A-ALEQ-LKEKQASL-A---------------EAKRKLEE-V-------TEKMEN-LKK
QYE-K--KSAEKEELKR-KAEETELKLTR------AGK----LVAGLA-------GEKIRWEATAENLEESM
GYL--VGDCLVASA--FLSY
>ENSCINP00000018292/3422-3527 pep:known chromosome:JGI2:3q:4882119:4917679:1 gene:ENSCING00000008991 transcript:ENSCINT00000018292 gene_biotype:protein_coding transcript_biotype:protein_coding [CIOIN]
PLKAN--LA----K-SEAK-LAIALADL-A---------------QAQAQLDE-K-------QKELDE-VQA
KFD-A--AMKEKQDLLD-DAESCRRKMTA------ATQ----LIEGLG-------GEKVRWTEQSQKFKAEI
LEL--VGNVLLATG--FLSY
>ENSCINP00000018290/3135-3240 pep:known chromosome:JGI2:3q:4884190:4917668:1 gene:ENSCING00000008991 transcript:ENSCINT00000018290 gene_biotype:protein_coding transcript_biotype:protein_coding [CIOIN]
PLKAN--LA----K-SEAK-LAIALADL-A---------------QAQAQLDE-K-------QKELDE-VQA
KFD-A--AMKEKQDLLD-DAESCRRKMTA------ATQ----LIEGLG-------GEKVRWTEQSQKFKAEI
LEL--VGNVLLATG--FLSY
>ENSCINP00000014675/3365-3470 pep:known chromosome:JGI2:3p:1099616:1154162:-1 gene:ENSCING00000007145 transcript:ENSCINT00000014675 gene_biotype:protein_coding transcript_biotype:protein_coding [CIOIN]
PLRGE--LR----T-LEQK-AINNQSEA-E---------------EVEVLISD-L-------EHSIKR-YTE
EYA-L--LVSEAQAIKQ-ELIAVEAKVTR------STS----LLQSLG-------QEQGRWEQTSESFKSQM
STM--PGDCLLSAA--FISY
>ENSCINP00000014676/3277-3382 pep:known chromosome:JGI2:3p:1101081:1152629:-1 gene:ENSCING00000007145 transcript:ENSCINT00000014676 gene_biotype:protein_coding transcript_biotype:protein_coding [CIOIN]
PLRGE--LR----T-LEQK-AINNQSEA-E---------------EVEVLISD-L-------EHSIKR-YTE
EYA-L--LVSEAQAIKQ-ELIAVEAKVTR------STS----LLQSLG-------QEQGRWEQTSESFKSQM
STM--PGDCLLSAA--FISY
>ENSCINP00000011857/3250-3355 pep:known chromosome:JGI2:3p:2406139:2452716:1 gene:ENSCING00000005721 transcript:ENSCINT00000011857 gene_biotype:protein_coding transcript_biotype:protein_coding [CIOIN]
PKRLA--LA----K-ANSD-LAAAQDKL-T---------------GIKAKIAQ-L-------DANLAE-LTA
KFE-K--ATADKLKCQQ-EAESTTLTINL------ANR----LVGGLA-------SENVRWAEAVSGFKEQE
KML--CGDILLITA--FVSY
>ENSCSAVP00000001890/3280-3383 pep:novel reftig:CSAV2.0:reftig_85:365096:415742:-1 gene:ENSCSAVG00000001107 transcript:ENSCSAVT00000001923 gene_biotype:protein_coding transcript_biotype:protein_coding [CIOSA]
PR-KA--LA----A-ANLE-LESAR-KL-K---------------AIRNKVAG-L-------NQDLHE-LTT
QFE-E--ATAEKIKCSN-EVAQTAKTITL------ANR----LVKGLQ-------SEEIRWSASVKSLQTKK
QTL--SGDVLLTAA--FVSY
>ENSCSAVP00000001892/3333-3437 pep:novel reftig:CSAV2.0:reftig_85:365340:415733:-1 gene:ENSCSAVG00000001107 transcript:ENSCSAVT00000001925 gene_biotype:protein_coding transcript_biotype:protein_coding [CIOSA]
PEAKS--FG----SCKNWN-LHET--KL-K---------------AIRNKVAG-L-------NQDLHE-LTT
QFE-E--ATAEKIKCSN-EVAQTAKTITL------ANR----LVKGLQ-------SEEIRWSASVKSLQTKK
QTL--SGDVLLTAA--FVSY
>ENSCSAVP00000001894/3222-3322 pep:novel reftig:CSAV2.0:reftig_85:365340:415226:-1 gene:ENSCSAVG00000001107 transcript:ENSCSAVT00000001927 gene_biotype:protein_coding transcript_biotype:protein_coding [CIOSA]
---WQ--LQ----T-LNWN-LHET--KL-K---------------AIRNKVAG-L-------NQDLHE-LTT
QFE-E--ATAEKIKCSN-EVAQTAKTITL------ANR----LVKGLQ-------SEEIRWSASVKSLQTKK
QTL--SGDVLLTAA--FVSY
>ENSCSAVP00000008997/3394-3499 pep:known reftig:CSAV2.0:reftig_35:1131371:1193422:1 gene:ENSCSAVG00000005324 transcript:ENSCSAVT00000009111 gene_biotype:protein_coding transcript_biotype:protein_coding [CIOSA]
PLKAN--LA----K-SEVK-LAIALADL-A---------------QAQEQLDE-K-------QRELDE-VQA
KFD-A--AMKEKQDLLD-DAESCRRKMTA------ATQ----LIEGLG-------GEKVRWTEQSQKFKAEI
LEL--VGNVLLATG--FLSY
>ENSCSAVP00000008998/3380-3485 pep:known reftig:CSAV2.0:reftig_35:1131434:1193423:1 gene:ENSCSAVG00000005324 transcript:ENSCSAVT00000009112 gene_biotype:protein_coding transcript_biotype:protein_coding [CIOSA]
PLKAN--LA----K-SEVK-LAIALADL-A---------------QAQEQLDE-K-------QRELDE-VQA
KFD-A--AMKEKQDLLD-DAESCRRKMTA------ATQ----LIEGLG-------GEKVRWTEQSQKFKAEI
LEL--VGNVLLATG--FLSY
>ENSCSAVP00000008999/3386-3491 pep:known reftig:CSAV2.0:reftig_35:1132115:1193399:1 gene:ENSCSAVG00000005324 transcript:ENSCSAVT00000009113 gene_biotype:protein_coding transcript_biotype:protein_coding [CIOSA]
PLKAN--LA----K-SEVK-LAIALADL-A---------------QAQEQLDE-K-------QRELDE-VQA
KFD-A--AMKEKQDLLD-DAESCRRKMTA------ATQ----LIEGLG-------GEKVRWTEQSQKFKAEI
LEL--VGNVLLATG--FLSY
>ENSCSAVP00000009000/3116-3221 pep:known reftig:CSAV2.0:reftig_35:1133950:1193422:1 gene:ENSCSAVG00000005324 transcript:ENSCSAVT00000009114 gene_biotype:protein_coding transcript_biotype:protein_coding [CIOSA]
PLKAN--LA----K-SEVK-LAIALADL-A---------------QAQEQLDE-K-------QRELDE-VQA
KFD-A--AMKEKQDLLD-DAESCRRKMTA------ATQ----LIEGLG-------GEKVRWTEQSQKFKAEI
LEL--VGNVLLATG--FLSY
>ENSCSAVP00000009001/3091-3196 pep:known reftig:CSAV2.0:reftig_35:1133956:1193422:1 gene:ENSCSAVG00000005324 transcript:ENSCSAVT00000009115 gene_biotype:protein_coding transcript_biotype:protein_coding [CIOSA]
PLKAN--LA----K-SEVK-LAIALADL-A---------------QAQEQLDE-K-------QRELDE-VQA
KFD-A--AMKEKQDLLD-DAESCRRKMTA------ATQ----LIEGLG-------GEKVRWTEQSQKFKAEI
LEL--VGNVLLATG--FLSY
>ENSCSAVP00000009003/3074-3179 pep:known reftig:CSAV2.0:reftig_35:1134432:1193423:1 gene:ENSCSAVG00000005324 transcript:ENSCSAVT00000009117 gene_biotype:protein_coding transcript_biotype:protein_coding [CIOSA]
PLKAN--LA----K-SEVK-LAIALADL-A---------------QAQEQLDE-K-------QRELDE-VQA
KFD-A--AMKEKQDLLD-DAESCRRKMTA------ATQ----LIEGLG-------GEKVRWTEQSQKFKAEI
LEL--VGNVLLATG--FLSY
>ENSCSAVP00000009004/3045-3150 pep:known reftig:CSAV2.0:reftig_35:1134432:1193383:1 gene:ENSCSAVG00000005324 transcript:ENSCSAVT00000009118 gene_biotype:protein_coding transcript_biotype:protein_coding [CIOSA]
PLKAN--LA----K-SEVK-LAIALADL-A---------------QAQEQLDE-K-------QRELDE-VQA
KFD-A--AMKEKQDLLD-DAESCRRKMTA------ATQ----LIEGLG-------GEKVRWTEQSQKFKAEI
LEL--VGNVLLATG--FLSY
>ENSCSAVP00000010324/3290-3395 pep:novel reftig:CSAV2.0:reftig_0:495844:555378:-1 gene:ENSCSAVG00000006085 transcript:ENSCSAVT00000010449 gene_biotype:protein_coding transcript_biotype:protein_coding [CIOSA]
PKRIA--LA----K-ANAD-LQAAQDKL-A---------------VIKNKIAV-L-------NSNLAE-LTA
QFE-E--ATAAKLKCQQ-QAEATQLTISL------ANR----LVGGLT-------SENVRWAQSVQNFREQE
SKL--TGNVLLVTA--FVSY
>ENSCSAVP00000010325/3313-3419 pep:novel reftig:CSAV2.0:reftig_0:495846:555369:-1 gene:ENSCSAVG00000006085 transcript:ENSCSAVT00000010450 gene_biotype:protein_coding transcript_biotype:protein_coding [CIOSA]
PKRIA--LA----K-ANAD-LQAAQDKL-A---------------VIKNKIAV-C-------EYELCTVLNT
QFE-E--ATAAKLKCQQ-QAEATQLTISL------ANR----LVGGLT-------SENVRWAQSVQNFREQE
SKL--TGNVLLVTA--FVSY
>ENSCSAVP00000010326/3279-3384 pep:novel reftig:CSAV2.0:reftig_0:495874:555396:-1 gene:ENSCSAVG00000006085 transcript:ENSCSAVT00000010451 gene_biotype:protein_coding transcript_biotype:protein_coding [CIOSA]
PKRIA--LA----K-ANAD-LQAAQDKL-A---------------VIKNKIAV-L-------NSNLAE-LTA
QFE-E--ATAAKLKCQQ-QAEATQLTISL------ANR----LVGGLT-------SENVRWAQSVQNFREQE
SKL--TGNVLLVTA--FVSY
>ENSCSAVP00000016160/3109-3214 pep:novel reftig:CSAV2.0:reftig_49:2387640:2438767:1 gene:ENSCSAVG00000009506 transcript:ENSCSAVT00000016341 gene_biotype:protein_coding transcript_biotype:protein_coding [CIOSA]
PLEKE--QN----K-LQRN-LERAESRV-L---------------KLGKALDE-V-------DARVLE-LRN
KFE-K--RTTEAAQLRL-EVEKANETIAS------AET----LVGKLG-------SEHQRWNDQVKSLTSEL
TSL--PACAQLASA--FITY
>ENSCSAVP00000016161/2799-2904 pep:novel reftig:CSAV2.0:reftig_49:2389545:2436920:1 gene:ENSCSAVG00000009506 transcript:ENSCSAVT00000016342 gene_biotype:protein_coding transcript_biotype:protein_coding [CIOSA]
PLEKE--QN----K-LQRN-LERAESRV-L---------------KLGKALDE-V-------DARVLE-LRN
KFE-K--RTTEAAQLRL-EVEKANETIAS------AET----LVGKLG-------SEHQRWNDQVKSLTSEL
TSL--PACAQLASA--FITY
>ENSCSAVP00000016163/2871-2976 pep:novel reftig:CSAV2.0:reftig_49:2390057:2438419:1 gene:ENSCSAVG00000009506 transcript:ENSCSAVT00000016344 gene_biotype:protein_coding transcript_biotype:protein_coding [CIOSA]
PLEKE--QN----K-LQRN-LERAESRV-L---------------KLGKALDE-V-------DARVLE-LRN
KFE-K--RTTEAAQLRL-EVEKANETIAS------AET----LVGKLG-------SEHQRWNDQVKSLTSEL
TSL--PACAQLASA--FITY
>ENSCSAVP00000016578/3272-3377 pep:novel reftig:CSAV2.0:reftig_9:1328138:1398117:1 gene:ENSCSAVG00000009751 transcript:ENSCSAVT00000016759 gene_biotype:protein_coding transcript_biotype:protein_coding [CIOSA]
PLKAN--LA----I-QERR-LAVAMGDL-G---------------EAQATLDE-K-------QAELDA-VQA
VYD-N--AMKSKQDLID-DAEACKQKMNN------AKA----LIGGLG-------GEKIRWTEASRRFQQEI
NRL--VGDVLLCCG--FLSY
>ENSCSAVP00000016581/3098-3203 pep:novel reftig:CSAV2.0:reftig_9:1330230:1398117:1 gene:ENSCSAVG00000009751 transcript:ENSCSAVT00000016762 gene_biotype:protein_coding transcript_biotype:protein_coding [CIOSA]
PLKAN--LA----I-QERR-LAVAMGDL-G---------------EAQATLDE-K-------QAELDA-VQA
VYD-N--AMKSKQDLID-DAEACKQKMNN------AKA----LIGGLG-------GEKIRWTEASRRFQQEI
NRL--VGDVLLCCG--FLSY
>ENSCSAVP00000016582/3078-3183 pep:novel reftig:CSAV2.0:reftig_9:1330272:1398117:1 gene:ENSCSAVG00000009751 transcript:ENSCSAVT00000016763 gene_biotype:protein_coding transcript_biotype:protein_coding [CIOSA]
PLKAN--LA----I-QERR-LAVAMGDL-G---------------EAQATLDE-K-------QAELDA-VQA
VYD-N--AMKSKQDLID-DAEACKQKMNN------AKA----LIGGLG-------GEKIRWTEASRRFQQEI
NRL--VGDVLLCCG--FLSY
>ENSCSAVP00000017293/3133-3238 pep:novel reftig:CSAV2.0:reftig_27:1429003:1469558:-1 gene:ENSCSAVG00000010188 transcript:ENSCSAVT00000017482 gene_biotype:protein_coding transcript_biotype:protein_coding [CIOSA]
PKRQR--LD----A-AMEQ-LKEKQASL-A---------------EAKRKLEE-V-------TEKMEN-LKK
QYE-K--KSAEKEELKR-KAEETELKLTR------AGK----LVAGLA-------GEKIRWEATAENLEESM
GYL--VGDCLVASA--FLSY
>ENSCSAVP00000017294/3168-3273 pep:novel reftig:CSAV2.0:reftig_27:1429057:1468241:-1 gene:ENSCSAVG00000010188 transcript:ENSCSAVT00000017483 gene_biotype:protein_coding transcript_biotype:protein_coding [CIOSA]
PKRQR--LD----A-AMEQ-LKEKQASL-A---------------EAKRKLEE-V-------TEKMEN-LKK
QYE-K--KSAEKEELKR-KAEETELKLTR------AGK----LVAGLA-------GEKIRWEATAENLEESM
GYL--VGDCLVASA--FLSY
>ENSCSAVP00000017295/3204-3309 pep:novel reftig:CSAV2.0:reftig_27:1429057:1468214:-1 gene:ENSCSAVG00000010188 transcript:ENSCSAVT00000017484 gene_biotype:protein_coding transcript_biotype:protein_coding [CIOSA]
PKRQR--LD----A-AMEQ-LKEKQASL-A---------------EAKRKLEE-V-------TEKMEN-LKK
QYE-K--KSAEKEELKR-KAEETELKLTR------AGK----LVAGLA-------GEKIRWEATAENLEESM
GYL--VGDCLVASA--FLSY
>ENSCSAVP00000017302/3141-3246 pep:novel reftig:CSAV2.0:reftig_27:1432445:1468274:-1 gene:ENSCSAVG00000010188 transcript:ENSCSAVT00000017491 gene_biotype:protein_coding transcript_biotype:protein_coding [CIOSA]
PKRQR--LD----A-AMEQ-LKEKQASL-A---------------EAKRKLEE-V-------TEKMEN-LKK
QYE-K--KSAEKEELKR-KAEETELKLTR------AGK----LVAGLA-------GEKIRWEATAENLEESM
GYL--VGDCLVASA--FLSY
>ENSCSAVP00000018025/3259-3364 pep:novel reftig:CSAV2.0:reftig_1:3062378:3122863:1 gene:ENSCSAVG00000010617 transcript:ENSCSAVT00000018222 gene_biotype:protein_coding transcript_biotype:protein_coding [CIOSA]
PKRIA--LS----K-ANSD-LAAAQDKL-S---------------GIKAKIAQ-L-------DANLAE-LTA
KFE-K--ATSDKLKCQQ-EAESTTLTINL------ANR----LVGGLA-------SENVRWAEAVSGFKEQE
KML--CGDILLITA--FVSY
>ENSDARP00000111820/3259-3364 pep:known chromosome:Zv9:6:10496966:10609014:-1 gene:ENSDARG00000062630 transcript:ENSDART00000125876 gene_biotype:protein_coding transcript_biotype:protein_coding [DANRE]
VKRLC--LA----Q-ANAD-LVEAAEKL-E---------------IIRKKLAE-L-------DGSLET-LTA
AFE-K--ATSEKLRCQD-EVNQTNTTILL------ANR----LVKGLE-------SENIRWAHSVAQYREQE
STL--CGDVLLTAA--FISY
>ENSDARP00000111618/3292-3397 pep:known chromosome:Zv9:7:22495105:22794846:1 gene:ENSDARG00000087352 transcript:ENSDART00000128014 gene_biotype:protein_coding transcript_biotype:protein_coding [DANRE]
PKRAR--LH----G-AMTQ-LAEKQAAL-A---------------EAQGKLRE-V-------GEKLDH-LKR
QYD-E--KLAQKEELRR-KSEDMELKLDR------AGK----LVSGLA-------GERVRWKETVDGLEKNM
SCL--VGDCLLAAA--FLSY
>ENSDARP00000005647/3158-3263 pep:known chromosome:Zv9:16:21140318:21330406:-1 gene:ENSDARG00000077384 transcript:ENSDART00000020821 gene_biotype:protein_coding transcript_biotype:protein_coding [DANRE]
PKRLA--LA----Q-ANSE-LETATTKL-L---------------SVRRKLED-L-------DRHLQS-LTA
QFE-R--AATEKLRCQE-EVTRTSQTIKL------ANR----LVGGLQ-------AENVRWSEGQLELEGQL
KTV--CGDVLIAAA--FVSY
>ENSDARP00000073798/3459-3564 pep:known chromosome:Zv9:24:34847156:34959085:1 gene:ENSDARG00000056888 transcript:ENSDART00000079342 gene_biotype:protein_coding transcript_biotype:protein_coding [DANRE]
PLKAN--LK----L-QEAR-LTVAQDEL-S---------------RAQEQLDA-K-------QKELDD-AQA
MYD-A--AMKEKQDLLD-DAEACKKKMSN------AVA----LIDGLG-------GEKIRWTESSAQFERQI
KDM--VGDVLLATG--FLSY
>ENSDARP00000120654/3047-3152 pep:known chromosome:Zv9:5:29958373:30023884:1 gene:ENSDARG00000061486 transcript:ENSDART00000135878 gene_biotype:protein_coding transcript_biotype:protein_coding [DANRE]
PKREK--VA----R-LERN-FHQSKREL-E---------------RIQNELGA-I-------QKELRA-LGD
KYE-G--AMTEKQLLQE-EAEVMERRLVA------ADK----LISGLA-------SENKRWIKDLEELKQRR
VRL--LGDCLICAA--FLSY
>FBpp0271926/3033-3138 pep:known chromosome:BDGP5:2L:17962735:17982472:-1 gene:FBgn0023096 transcript:FBtr0273418 gene_biotype:protein_coding transcript_biotype:protein_coding [DROME]
PLERE--QN----E-LQKN-LNAAEDEM-Q---------------ELASGLDD-V-------DKRVKQ-LSA
KLQ-T--YTQEAAVLEL-KLQEASGTLQA------AEL----LVEKLS-------AEYTTWSLQLTELKKAH
KTL--DAKTLLIAI--AINY
>FBpp0073215/3397-3502 pep:known chromosome:BDGP5:3L:4807368:4825733:-1 gene:FBgn0261797 transcript:FBtr0073359 gene_biotype:protein_coding transcript_biotype:protein_coding [DROME]
PLREE--LR----S-LEEQ-ADVNLASA-K---------------ETKDLVEQ-L-------ERSIAA-YKE
EYA-Q--LISQAQAIKT-DLENVQAKVDR------SIA----LLKSLN-------IERERWESTSETFKSQM
STI--IGDVLLSAA--FIAY
>FBpp0081578/3492-3597 pep:known chromosome:BDGP5:3R:5477292:5499539:-1 gene:FBgn0037726 transcript:FBtr0082100 gene_biotype:protein_coding transcript_biotype:protein_coding [DROME]
PLKAN--LT----M-QEAR-LKLAMDDL-A---------------GAEEQLRE-R-------EEALQA-VKD
QYD-K--AVGEKQRLTD-AANVCLRKMTA------ATA----LINGLS-------DEKHRWTNQSKEFKIQL
GKL--VGDVLLATG--FLSY
>FBpp0271744/3283-3388 pep:known chromosome:BDGP5:3R:16850741:16868141:-1 gene:FBgn0013812 transcript:FBtr0273236 gene_biotype:protein_coding transcript_biotype:protein_coding [DROME]
PKRKA--LA----A-ANAE-LAAAQDKL-A---------------GIKRKVMS-L-------EEQLGK-LTA
DFE-K--ATADKLRCQQ-EADATQATIAL------ANR----LVGGLA-------SENVRWAEAVNNFVKQG
ITL--PGDILLITA--FISY
>FBpp0271701/3482-3587 pep:known chromosome:BDGP5:3R:23120267:23148047:-1 gene:FBgn0039510 transcript:FBtr0273193 gene_biotype:protein_coding transcript_biotype:protein_coding [DROME]
PKQQA--LQ----D-SHQE-LLEARERL-Q---------------YLKAKINN-L-------EAKLAE-IQA
EFE-N--AVGEKQRCQR-EADKTAFTIDL------AHR----LVNGLA-------NENVRWKESVQSLLAKI
GTL--PGDILLISS--FLSY
>FBpp0271700/3635-3740 pep:known chromosome:BDGP5:3R:23120267:23148047:-1 gene:FBgn0039510 transcript:FBtr0273192 gene_biotype:protein_coding transcript_biotype:protein_coding [DROME]
PKQQA--LQ----D-SHQE-LLEARERL-Q---------------YLKAKINN-L-------EAKLAE-IQA
EFE-N--AVGEKQRCQR-EADKTAFTIDL------AHR----LVNGLA-------NENVRWKESVQSLLAKI
GTL--PGDILLISS--FLSY
>FBpp0290517/3866-3971 pep:known chromosome:BDGP5:3R:24312675:24345120:1 gene:FBgn0013813 transcript:FBtr0301302 gene_biotype:protein_coding transcript_biotype:protein_coding [DROME]
PKKER--LD----F-LVEE-QEVQIKLL-N---------------HLNGEIQK-L-------EEKLNE-LNE
NYA-T--SMKQMRALTE-MMQQAERRLIA------SDK----LISGLT-------SELIRWSKEMASLGQQL
IDS--VGGCLISAS--FLAY
>ENSECAP00000005587/3197-3302 pep:known chromosome:EquCab2:11:4054086:4163619:1 gene:ENSECAG00000002831 transcript:ENSECAT00000007613 gene_biotype:protein_coding transcript_biotype:protein_coding [HORSE]
PKRQA--LE----E-ANAE-LAEAQEKL-S---------------RIKNKIAE-L-------NANLSN-LTS
AFE-K--ATAEKIKCQQ-EADATNRVISL------ANR----LVGGLA-------SENVRWAESVENFKSQG
ITL--CGDVLLISA--FVSY
>ENSECAP00000005961/3274-3379 pep:known chromosome:EquCab2:4:53421092:53715138:1 gene:ENSECAG00000004819 transcript:ENSECAT00000008023 gene_biotype:protein_coding transcript_biotype:protein_coding [HORSE]
PKRQA--LA----Q-ANLE-LAAATEKL-E---------------AIRKKLGD-L-------DRNLSR-LTA
SFE-K--ATAKKVRCQE-EVNQTNRTIEL------ANK----LVKELE-------AKKIRWGQSIKSFEAQE
KTL--CGDVLLMAA--FVSY
>ENSECAP00000007661/3248-3353 pep:known chromosome:EquCab2:11:50650758:50755571:1 gene:ENSECAG00000008405 transcript:ENSECAT00000009977 gene_biotype:protein_coding transcript_biotype:protein_coding [HORSE]
PKRIR--MN----A-ALAQ-LQEKQAAL-A---------------EAQEKLRE-V-------AEKLEM-LKK
QYD-E--KLAQKEELRK-KSEEMEMKLER------AGL----LVSGLA-------GEKARWEETVQGLEEDL
GYL--VGDCLLAAA--FLSY
>ENSECAP00000007016/3104-3209 pep:known chromosome:EquCab2:8:23601442:23726016:1 gene:ENSECAG00000008535 transcript:ENSECAT00000009250 gene_biotype:protein_coding transcript_biotype:protein_coding [HORSE]
PKREK--VA----R-LERN-FYLTKREL-E---------------RIQNELAT-I-------QRELEA-LGA
KYE-A--AILDKQKLQE-EAEIMERRLIA------ADK----LISGLG-------SENVRWLNDLDELMHRR
VKL--LGDCLLCAA--FLSY
>ENSECAP00000013193/3425-3530 pep:known chromosome:EquCab2:21:45963018:46358179:1 gene:ENSECAG00000014954 transcript:ENSECAT00000016333 gene_biotype:protein_coding transcript_biotype:protein_coding [HORSE]
PLKAN--LV----V-QENR-YVLAMQDL-Q---------------KAQAELDD-K-------QAELDV-VQA
EYE-Q--AMTEKQTLLE-DAERCRRKMRT------ASA----LIGGLA-------GEKERWTEQSKEFALQT
KRL--VGDVLLATA--FLSY
>ENSECAP00000022808/3411-3516 pep:known chromosome:EquCab2:24:43698096:43767379:1 gene:ENSECAG00000015929 transcript:ENSECAT00000028966 gene_biotype:protein_coding transcript_biotype:protein_coding [HORSE]
PLRNE--LQ----K-LEDD-AKDNQQKA-N---------------EVEQMIRD-L-------EASIAR-YKE
EYA-V--LISEAQAIKA-DLAAVEAKVNR------STA----LLKSLS-------AERERWEKTSETFKNQM
STI--AGDCLLSAA--FIAY
>ENSECAP00000019502/3412-3517 pep:known chromosome:EquCab2:20:38312768:38587305:1 gene:ENSECAG00000021618 transcript:ENSECAT00000023539 gene_biotype:protein_coding transcript_biotype:protein_coding [HORSE]
PLKAN--LA----K-QEGR-LAVANAEL-G---------------KAQALLDE-K-------QAELDK-VQA
KFD-G--AMNEKMDLLN-DADMCRKKMQA------AST----LIDGLS-------GEKVRWTQQSKEFKAQI
NRL--VGDILLCTG--FLSY
>ENSECAP00000022734/3150-3255 pep:known chromosome:EquCab2:11:53979207:54289198:1 gene:ENSECAG00000025159 transcript:ENSECAT00000027170 gene_biotype:protein_coding transcript_biotype:protein_coding [HORSE]
PKRQA--LS----K-ATAD-LTAAQEKL-A---------------AIKAKIAR-L-------NENLGK-LTA
KFE-K--ATADKLKCQQ-EAEVTAGTISL------ANR----LVGGLA-------SENVRWAEAVQNFKQQE
RKL--CGDVLLITA--FISY
>ENSGALP00000005014/3099-3204 pep:known chromosome:WASHUC2:15:4905234:4950192:-1 gene:ENSGALG00000003170 transcript:ENSGALT00000005023 gene_biotype:protein_coding transcript_biotype:protein_coding [CHICK]
PKREK--VA----R-LERN-YYLSKREL-E---------------KINAELST-L-------QEELKA-LGN
KYQ-E--AIKEKQQLQE-EAEIMQRRLEA------ADK----LIFGLR-------SENKRWAKELEELKMRK
VKL--LGDCLLCAA--FLSY
>ENSGALP00000038608/3181-3286 pep:known chromosome:WASHUC2:18:1009903:1193371:1 gene:ENSGALG00000001111 transcript:ENSGALT00000039398 gene_biotype:protein_coding transcript_biotype:protein_coding [CHICK]
PKRQA--LS----R-ANAE-LAAAQDKL-A---------------SIKAKIAR-L-------NENLGK-LTA
KFE-K--ATSDKLKCQQ-EAEATACTITL------ANW----LVGGLA-------SENVRWAEAVKDFKRQQ
STL--CGDVLLVTA--FVSY
>ENSGALP00000016434/3400-3505 pep:known chromosome:WASHUC2:3:30606691:30726154:-1 gene:ENSGALG00000010116 transcript:ENSGALT00000016453 gene_biotype:protein_coding transcript_biotype:protein_coding [CHICK]
PLKAN--LA----K-QEGR-LKVANAEL-A---------------QAQEQLDE-K-------QAELDK-VQA
KFD-A--AMKEKMDLMN-DAETCRRKMQA------AST----LIQGLS-------GEKSRWTEKRREFKSQI
NRL--VGDILLCTG--FLSY
>ENSGALP00000036720/3418-3523 pep:known chromosome:WASHUC2:5:51929153:51972738:1 gene:ENSGALG00000011330 transcript:ENSGALT00000037512 gene_biotype:protein_coding transcript_biotype:protein_coding [CHICK]
PLRNE--LQ----K-LEDD-AKDNQQKA-N---------------EVEQMIRD-L-------EASIAR-YKE
EYA-V--LISEAQAIKA-DLAAVEAKVNR------STA----LLKSLS-------AERERWEKTSETFKNQM
STI--AGDCLLSGA--FIAY
>ENSGALP00000021191/3386-3491 pep:known chromosome:WASHUC2:2:78506658:78616795:1 gene:ENSGALG00000012997 transcript:ENSGALT00000021222 gene_biotype:protein_coding transcript_biotype:protein_coding [CHICK]
PLKAN--LA----V-QENR-LTTAMLDL-Q---------------NAQEELSA-K-------QEELDI-VQA
EYE-K--AMREKQALLE-DADRCRHKMQT------ASS----LISGLA-------GEKERWTKQSKEFALQI
KRL--VGDVLLATA--FLSY
>ENSGALP00000021807/3372-3477 pep:known chromosome:WASHUC2:2:91075476:91218714:-1 gene:ENSGALG00000013268 transcript:ENSGALT00000021845 gene_biotype:protein_coding transcript_biotype:protein_coding [CHICK]
PLKAN--LA----L-QEGR-LAAAQTEL-N---------------NAQNQLDE-K-------QMELDQ-VQA
MYD-A--AMKEKQALLD-DAEACRRKMNN------ATA----LIEGLG-------GEKLRWTESSKNFQNQI
THL--VGNVLLATG--FLSY
>ENSGALP00000027700/3103-3208 pep:known chromosome:WASHUC2:1:186539287:186676355:-1 gene:ENSGALG00000017180 transcript:ENSGALT00000027753 gene_biotype:protein_coding transcript_biotype:protein_coding [CHICK]
PLEKE--KA----V-LEAN-LKKTEGRK-R---------------KLEDLVNS-V-------GQKVSE-LKD
KFQ-S--RTTEAAKLEA-ELSKAQKTLKA------AEI----LISQLD-------REHKRWSTQVSEIRDEL
ATL--PKRAQLAAA--FITY
>ENSGACP00000003028/3258-3363 pep:novel scaffold:BROADS1:scaffold_54:851134:950671:1 gene:ENSGACG00000002302 transcript:ENSGACT00000003039 gene_biotype:protein_coding transcript_biotype:protein_coding [GASAC]
PKRQA--LS----R-ANAE-LAAAQEKL-A---------------AIKGKINH-L-------NENLAT-LTA
KFE-K--ATADKLKCQQ-EAESTARTISL------ANR----LVGGLA-------SENVRWAQAVETFKKQE
RTL--CGDVLLITA--FISY
>ENSGACP00000010733/3108-3213 pep:novel group:BROADS1:groupI:6458406:6536357:1 gene:ENSGACG00000008068 transcript:ENSGACT00000010755 gene_biotype:protein_coding transcript_biotype:protein_coding [GASAC]
PLERE--QS----G-LLEN-LRKTESRK-N---------------KLEDQLNS-V-------GAKVNE-LKE
KFQ-C--HTSEAAKLEA-EVTKAQDTITA------AQQ----LISQLD-------GEHTRWNAQMSEIKSEL
DTL--PMRAMLAAA--FITY
>ENSGACP00000016392/3124-3229 pep:novel group:BROADS1:groupI:15831154:15878109:1 gene:ENSGACG00000012383 transcript:ENSGACT00000016424 gene_biotype:protein_coding transcript_biotype:protein_coding [GASAC]
PKRAQ--LN----A-AMAQ-LVEKQTQL-A---------------AAQDKLRE-V-------GEKKEQ-LEK
ELG-E--KLIMKKSLRE-KSEEMEMKLDR------ADK----LVTGLA-------GERVRWEERVAVLEENM
GYL--VGDCLLAAS--FLSY
>ENSGACP00000020311/3277-3382 pep:novel group:BROADS1:groupIII:7913832:7943935:1 gene:ENSGACG00000015397 transcript:ENSGACT00000020350 gene_biotype:protein_coding transcript_biotype:protein_coding [GASAC]
MKRMC--LS----Q-ANSD-LAEAAEKL-E---------------AIGKKLAE-L-------DSSLEI-LTS
AFG-Q--ATTEKLRFQE-EVNRTNKTIEL------ANR----LVKGLE-------SEKVRWTHSVAQYHEQE
ETL--SGDVLLTAA--FISY
>ENSGACP00000011894/3369-3474 pep:novel group:BROADS1:groupXVII:8584724:8615636:-1 gene:ENSGACG00000008967 transcript:ENSGACT00000011918 gene_biotype:protein_coding transcript_biotype:protein_coding [GASAC]
PLKAN--LA----I-QASR-LLAANNEL-G---------------VAEAQLAE-K-------QAEFDK-VKD
KCD-A--AMKEKQDLLD-DAKMCRNKMQA------ASA----LIDGLS-------EEKVRWINQSKQFKSQI
NRL--VGDVLQLTG--FLSY
>ENSGGOP00000012238/2910-3015 pep:novel chromosome:gorGor3.1:11:100673286:101044613:1 gene:ENSGGOG00000012522 transcript:ENSGGOT00000012591 gene_biotype:protein_coding transcript_biotype:protein_coding [GORGO]
PLETE--QA----G-LESN-LKKTEDRK-R---------------KLEELLNS-V-------GQKVSE-LKE
KFQ-S--RTSEAAKLEA-EVSKAQETIKA------AEV----LINQLD-------REHKRWNAQVVEITEEL
ATL--PKRAQLAAA--FITY
>ENSGGOP00000004678/3291-3396 pep:novel chromosome:gorGor3.1:7:21765627:22138073:1 gene:ENSGGOG00000004748 transcript:ENSGGOT00000004798 gene_biotype:protein_coding transcript_biotype:protein_coding [GORGO]
PKRQA--LA----Q-ANLE-LAAATEKL-E---------------AIRKKLVD-L-------DRNLSR-LTA
SFE-K--ATAEKVRCQE-EVNQTNKTIKL------ANR----LVKELE-------SEKIRWGQSIKSFEAQE
KTL--CGDVLLTAA--FVSY
>ENSGGOP00000007090/3425-3530 pep:novel chromosome:gorGor3.1:17:79956889:80244560:1 gene:ENSGGOG00000007206 transcript:ENSGGOT00000007276 gene_biotype:protein_coding transcript_biotype:protein_coding [GORGO]
PLKAN--LV----V-QENR-HLLAMQDL-Q---------------KAQAELDD-K-------QVELDV-VQA
EYE-Q--AMTEKQTLLE-DAERCRHKMQT------AST----LISGLA-------GEKERWTEQSQEFAAQT
KRL--VGDVLLATA--FLSY
>ENSGGOP00000020228/3516-3621 pep:novel chromosome:gorGor3.1:6:39802508:40041939:1 gene:ENSGGOG00000014450 transcript:ENSGGOT00000024492 gene_biotype:protein_coding transcript_biotype:protein_coding [GORGO]
PLKAN--LA----K-QEGR-LAVANAEL-G---------------KAQALLDE-K-------QAELDK-VQA
KFD-A--AMNEKMDLLH-DADTCRKKMQA------AST----LIDGLS-------GEKIRWTQQSKEFKAQI
NRL--VGDILLCTG--FLSY
>ENSGGOP00000019979/3042-3147 pep:novel chromosome:gorGor3.1:12:123683514:123839845:1 gene:ENSGGOG00000004210 transcript:ENSGGOT00000028088 gene_biotype:protein_coding transcript_biotype:protein_coding [GORGO]
PKREK--VA----R-LERN-FYLTKREL-E---------------RIQNELAA-I-------QKELET-LGA
KYE-A--AILEKQKLQE-EAEIMERRLIA------ADK----LISGLG-------SENIRWLNDLDELMHRR
VKL--LGDCLLCAA--FLSY
>ENSGGOP00000004156/2892-2997 pep:novel chromosome:gorGor3.1:12:123683517:123839609:1 gene:ENSGGOG00000004210 transcript:ENSGGOT00000004258 gene_biotype:protein_coding transcript_biotype:protein_coding [GORGO]
PKREK--VA----R-LERN-FYLTKREL-E---------------RIQNELAA-I-------QKELET-LGA
KYE-A--AILEKQKLQE-EAEIMERRLIA------ADK----LISGLG-------SENIRWLNDLDELMHRR
VKL--LGDCLLCAA--FLSY
>ENSGGOP00000026819/3194-3299 pep:novel chromosome:gorGor3.1:17:7925691:8045041:1 gene:ENSGGOG00000001454 transcript:ENSGGOT00000027279 gene_biotype:protein_coding transcript_biotype:protein_coding [GORGO]
PKRIR--MN----A-ALAQ-LREKQAAL-A---------------EAQEKLRE-V-------AEKLEM-LKK
QYD-E--KLAQKEELRK-KSEEMELKLER------AGM----LVSGLA-------GEKARWEETVQGLEEDL
GYL--VGDCLLAAA--FLSY
>ENSGGOP00000001451/3045-3150 pep:novel chromosome:gorGor3.1:17:7925691:8045041:1 gene:ENSGGOG00000001454 transcript:ENSGGOT00000001478 gene_biotype:protein_coding transcript_biotype:protein_coding [GORGO]
PKRIR--MN----A-ALAQ-LREKQAAL-A---------------EAQEKLRE-V-------AEKLEM-LKK
QYD-E--KLAQKEELRK-KSEEMELKLER------AGM----LVSGLA-------GEKARWEETVQGLEEDL
GYL--VGDCLLAAA--FLSY
>ENSGGOP00000027867/3401-3506 pep:novel chromosome:gorGor3.1:14:83945543:84033553:1 gene:ENSGGOG00000000112 transcript:ENSGGOT00000029481 gene_biotype:protein_coding transcript_biotype:protein_coding [GORGO]
PLRNE--LQ----K-LEDD-AKDNQQKA-N---------------EVEQMIRD-L-------EASIAR-YKE
EYA-V--LISEAQAIKA-DLAAVEAKVNR------STA----LLKSLS-------AERERWEKTSETFKNQM
STI--AGDCLLSAA--FIAY
>sp|Q8IVF4|DYH10_HUMAN/3256-3361 Dynein heavy chain 10, axonemal OS=Homo sapiens GN=DNAH10 PE=1 SV=4 [HUMAN]
PKREK--VA----R-LERN-FYLTKREL-E---------------RIQNELAA-I-------QKELET-LGA
KYE-A--AILEKQKLQE-EAEIMERRLIA------ADK----LISGLG-------SENIRWLNDLDELMHRR
VKL--LGDCLLCAA--FLSY
>sp|Q96DT5|DYH11_HUMAN/3322-3427 Dynein heavy chain 11, axonemal OS=Homo sapiens GN=DNAH11 PE=1 SV=3 [HUMAN]
PKRQA--LA----Q-ANLE-LAAATEKL-E---------------AIRKKLVD-L-------DRNLSR-LTA
SFE-K--ATAEKVRCQE-EVNQTNKTIKL------ANR----LVKELE-------AKKIRWGQSIKSFEAQE
KTL--CGDVLLTAA--FVSY
>sp|Q9UFH2|DYH17_HUMAN/3246-3351 Dynein heavy chain 17, axonemal OS=Homo sapiens GN=DNAH17 PE=2 SV=2 [HUMAN]
PKRQA--LE----E-ANAE-LAEAQEKL-S---------------RIKNKIAE-L-------NANLSN-LTS
AFE-K--ATAEKIKCQQ-EADATNRVILL------ANR----LVGGLA-------SENIRWAESVENFRSQG
VTL--CGDVLLISA--FVSY
>sp|Q9P225|DYH2_HUMAN/3215-3320 Dynein heavy chain 2, axonemal OS=Homo sapiens GN=DNAH2 PE=1 SV=3 [HUMAN]
PKRIR--MN----A-ALAQ-LREKQAAL-A---------------EAQEKLRE-V-------AEKLEM-LKK
QYD-E--KLAQKEELRK-KSEEMELKLER------AGM----LVSGLA-------GEKARWEETVQGLEEDL
GYL--VGDCLLAAA--FLSY
>sp|Q8TE73|DYH5_HUMAN/3425-3530 Dynein heavy chain 5, axonemal OS=Homo sapiens GN=DNAH5 PE=1 SV=3 [HUMAN]
PLKAN--LV----V-QENR-HLLAMQDL-Q---------------KAQAELDD-K-------QAELDV-VQA
EYE-Q--AMTEKQTLLE-DAERCRHKMQT------AST----LISGLA-------GEKERWTEQSQEFAAQT
KRL--VGDVLLATA--FLSY
>sp|Q96JB1|DYH8_HUMAN/3289-3394 Dynein heavy chain 8, axonemal OS=Homo sapiens GN=DNAH8 PE=1 SV=2 [HUMAN]
PLKAN--LA----K-QEGR-LAVANAEL-G---------------KAQALLDE-K-------QAELDK-VQA
KFD-A--AMNEKMDLLN-DADTCRKKMQA------AST----LIDGLS-------GEKIRWTQQSKEFKAQI
NRL--VGDILLCTG--FLSY
>sp|Q9NYC9|DYH9_HUMAN/3284-3389 Dynein heavy chain 9, axonemal OS=Homo sapiens GN=DNAH9 PE=1 SV=3 [HUMAN]
PKRQA--LN----K-ATAD-LTAAQEKL-A---------------AIKAKIAH-L-------NENLAK-LTA
RFE-K--ATADKLKCQQ-EAEVTAVTISL------ANR----LVGGLA-------SENVRWADAVQNFKQQE
RTL--CGDILLITA--FISY
>sp|Q14204|DYHC1_HUMAN/3411-3516 Cytoplasmic dynein 1 heavy chain 1 OS=Homo sapiens GN=DYNC1H1 PE=1 SV=5 [HUMAN]
PLRNE--LQ----K-LEDD-AKDNQQKA-N---------------EVEQMIRD-L-------EASIAR-YKE
EYA-V--LISEAQAIKA-DLAAVEAKVNR------STA----LLKSLS-------AERERWEKTSETFKNQM
STI--AGDCLLSAA--FIAY
>sp-Q8NCM8-DYHC2_HUMAN/3108-3213
PLETE--QA----G-LESN-LKKTEDRK-R---------------KLEELLNS-V-------GQKVSE-LKE
KFQ-S--RTSEAAKLEA-EVSKAQETIKA------AEV----LINQLD-------REHKRWNAQVVEITEEL
ATL--PKRAQLAAA--FITY
>ENSLAFP00000020769/3108-3213 pep:novel supercontig:loxAfr3:scaffold_35:13638187:13943394:1 gene:ENSLAFG00000016899 transcript:ENSLAFT00000035041 gene_biotype:protein_coding transcript_biotype:protein_coding [LOXAF]
PLETE--QA----V-LESN-LKKTEDRK-R---------------KLEELLNS-V-------GQKVSE-LKE
KFQ-S--RTSEAAKLEA-EVSKAQETIKA------AEV----LINQLD-------REHKRWNAQVAEIAEEL
ATL--PKRAQLAAA--FITY
>ENSLAFP00000010314/3408-3518 pep:novel supercontig:loxAfr3:scaffold_7:15471981:15726303:-1 gene:ENSLAFG00000012310 transcript:ENSLAFT00000012334 gene_biotype:protein_coding transcript_biotype:protein_coding [LOXAF]
PLKAN--LV----V-QENR-HVLAMQDL-Q---------------KAQAELDD-K-------QAELDV-VQA
EYE-Q--AMIEKQDLVS-SDRRCQHSLNL------SQT----IKSGLF--IPTILEAWIIATMIMKCFSDIL
FSI--LGDVLLATA--FLSY
>ENSLAFP00000023927/3282-3387 pep:novel supercontig:loxAfr3:scaffold_7:15471981:15717577:-1 gene:ENSLAFG00000012310 transcript:ENSLAFT00000036750 gene_biotype:protein_coding transcript_biotype:protein_coding [LOXAF]
PLKAN--LV----V-QENR-HVLAMQDL-Q---------------KAQAELDD-K-------QAELDV-VQA
EYE-Q--AMIEKQDLVS-SE------INL------LRA-----KSELLRIIVEGREEKVNWNKTLNYFKFLY
SKN--LGDVLLATA--FLSY
>ENSLAFP00000006147/3211-3316 pep:novel supercontig:loxAfr3:scaffold_84:2675045:2808461:-1 gene:ENSLAFG00000001092 transcript:ENSLAFT00000007314 gene_biotype:protein_coding transcript_biotype:protein_coding [LOXAF]
PKRDK--VA----R-LERN-FFLTKREL-E---------------KIQNELAT-I-------QKELEA-LGA
KYE-A--AILEKQKLQE-EAEIMERRLIA------ADK----LISGLG-------SENVRWLNDLDELMHRR
VKL--LGDCLLCAA--FLSY
>ENSLAFP00000014829/3271-3376 pep:novel supercontig:loxAfr3:scaffold_5:36761714:37122723:-1 gene:ENSLAFG00000017652 transcript:ENSLAFT00000017682 gene_biotype:protein_coding transcript_biotype:protein_coding [LOXAF]
PKRQT--LA----Q-TNLE-LAAATEKL-E---------------AIRKKLVD-L-------DRNLSK-LTA
SFE-K--AIAKKVRCQE-EVNQTNRTIEL------ANR----LVKELE-------SEKIRWGQSIESFQAQE
KTL--CGDVLLTAA--FVSY
>ENSLAFP00000021229/3246-3351 pep:novel supercontig:loxAfr3:scaffold_47:11731070:11865712:1 gene:ENSLAFG00000020681 transcript:ENSLAFT00000026585 gene_biotype:protein_coding transcript_biotype:protein_coding [LOXAF]
PKRAR--MN----A-ALAQ-LQEKQAAL-A---------------EAQEKLRE-V-------AEKLEM-LKK
QYD-E--KLAQKEELRK-KSEEMELKLER------AGM----LVSGLA-------GEKARWEETVKGLEEDL
GYL--VGDCLLAAA--FLSY
>ENSLAFP00000011775/3326-3431 pep:novel supercontig:loxAfr3:scaffold_9:74356338:74418588:-1 gene:ENSLAFG00000014041 transcript:ENSLAFT00000014061 gene_biotype:protein_coding transcript_biotype:protein_coding [LOXAF]
PLRNE--LQ----K-LEDD-AKDNQQKA-N---------------EVEQMIRD-L-------EASIAR-YKE
EYA-V--LISEAQAIKA-DLAAVEAKVNR------STA----LLKSLS-------AERERWEKTSETFKNQM
STI--AGDCLLSAA--FIAY
>ENSLAFP00000007567/2690-2795 pep:novel supercontig:loxAfr3:scaffold_47:16375468:16805271:1 gene:ENSLAFG00000009016 transcript:ENSLAFT00000009022 gene_biotype:protein_coding transcript_biotype:protein_coding [LOXAF]
PKRQA--LS----K-ATAD-LTAAQEKL-A---------------AVKAKVTH-L-------NENLAK-LTA
KFE-K--ATADKLKCQQ-EAEVTAGTISL------ANR----LVGGLA-------SENVRWAEAVQNFKQQE
RTL--CGDILLVTA--FVSY
>ENSLAFP00000008717/3443-3548 pep:novel supercontig:loxAfr3:scaffold_0:126062864:126420947:-1 gene:ENSLAFG00000010401 transcript:ENSLAFT00000010411 gene_biotype:protein_coding transcript_biotype:protein_coding [LOXAF]
PLKAN--LA----K-QEGR-LAVANAEL-G---------------KAQALLDE-K-------QAELDK-VQA
KFD-A--AMNEKMDLLN-DADMCRKKMQA------ASA----LIDGLS-------GEKVRWTQQSKEFKAQI
NRL--VGDILLCTG--FLSY
>ENSMMUP00000010694/3236-3341 pep:novel chromosome:MMUL_1:16:7453997:7580290:1 gene:ENSMMUG00000008166 transcript:ENSMMUT00000011410 gene_biotype:protein_coding transcript_biotype:protein_coding [MACMU]
PKRIR--MN----A-ALAQ-LREKQAAL-A---------------EAQEKLRE-V-------AEKLEM-LKK
QYD-E--KLAQKEELRK-KSEEMELKLER------AGM----LVSGLA-------GEKARWEETVQGLEEDL
GYL--VGDCLLAAA--FLSY
>ENSMMUP00000029903/3331-3436 pep:novel chromosome:MMUL_1:3:104296467:104655294:-1 gene:ENSMMUG00000022764 transcript:ENSMMUT00000031959 gene_biotype:protein_coding transcript_biotype:protein_coding [MACMU]
PKRQA--LA----Q-ANLE-LAAATEKL-E---------------AIRKKLVD-L-------DRNLSR-LTA
SFE-K--ATTEKVRCQE-EVNQTNKTIKL------ANR----LVKELE-------AKKIRWGQSIKSFEAQE
KTL--CGDVLLTAA--FVSY
>ENSMMUP00000014437/3425-3530 pep:known chromosome:MMUL_1:6:13881485:14133105:-1 gene:ENSMMUG00000011026 transcript:ENSMMUT00000015413 gene_biotype:protein_coding transcript_biotype:protein_coding [MACMU]
PLKAN--LV----V-QENR-HLLAMQDL-Q---------------KAQAELDD-K-------QAELDV-VQA
EYE-Q--AMTEKQTLLE-DAERCRHKMQT------AST----LISGLA-------GEKERWTQQSQEFAAQT
KRL--VGDVLLATA--FLSY
>ENSMMUP00000030786/3478-3583 pep:novel chromosome:MMUL_1:4:38547248:38852830:1 gene:ENSMMUG00000023381 transcript:ENSMMUT00000032903 gene_biotype:protein_coding transcript_biotype:protein_coding [MACMU]
PLKAN--LA----K-QEGR-LAVANAEL-G---------------KAQALLDE-K-------QAELDK-VQA
KFD-A--AMNEKMDLLN-DADMCRKKMQA------AST----LIDGLS-------GEKIRWTQQSKEFKAQI
NRL--VGDILLCTG--FLSY
>ENSMMUP00000007635/3407-3512 pep:novel chromosome:MMUL_1:7:165250675:165344227:1 gene:ENSMMUG00000005780 transcript:ENSMMUT00000008119 gene_biotype:protein_coding transcript_biotype:protein_coding [MACMU]
PLRNE--LQ----K-LEDD-AKDNQQKA-N---------------EVEQMIRD-L-------EASIAR-YKE
EYA-V--LISEAQAIKA-DLAAVEAKVNR------STA----LLKSLS-------AERERWEKTSETFKNQM
STI--AGDCLLSAA--FIAY
>ENSMGAP00000011106/3395-3500 pep:novel chromosome:UMD2:2:29773686:29894465:-1 gene:ENSMGAG00000010623 transcript:ENSMGAT00000011975 gene_biotype:protein_coding transcript_biotype:protein_coding [MELGA]
PLKAN--LA----K-QEGR-LKVANAEL-A---------------NAQEQLDE-K-------QAELDK-VQA
KFD-A--AMKEKMDLMN-DAETCRRKMQA------ASA----LIQGLS-------GEKTRWTEKRKEFKSQI
NRL--VGDVLLCTG--FLSY
>ENSMGAP00000014109/3328-3433 pep:novel chromosome:UMD2:5:51501124:51541877:1 gene:ENSMGAG00000013330 transcript:ENSMGAT00000015030 gene_biotype:protein_coding transcript_biotype:protein_coding [MELGA]
PLRNE--LQ----K-LEDD-AKDNQQKA-N---------------EVEQMIRD-L-------EASIAR-YKE
EYA-V--LISEAQAIKA-DLAAVEAKVNR------STA----LLKSLS-------AERERWEKTSETFKNQM
STI--AGDCLLSGA--FIAY
>ENSMODP00000003439/3415-3520 pep:novel chromosome:BROADO5:3:111325352:111618032:-1 gene:ENSMODG00000002817 transcript:ENSMODT00000003511 gene_biotype:protein_coding transcript_biotype:protein_coding [MONDO]
PLKAN--LV----V-QENR-HVTAMQDL-Q---------------KAQAELDD-K-------QAELDV-VKG
EYE-K--AMTEKQTLLE-DAERCRHKMQT------AST----LISGLA-------GEKERWTQQSKEFAAQT
KRL--VGDILLATA--FLSY
>ENSMODP00000036853/3280-3385 pep:novel chromosome:BROADO5:3:111325352:111610250:-1 gene:ENSMODG00000002817 transcript:ENSMODT00000038448 gene_biotype:protein_coding transcript_biotype:protein_coding [MONDO]
PLKAN--LV----V-QENR-HVTAMQDL-Q---------------KAQAELDD-K-------QAELDV-VKG
EYE-K--AMTEKQTLLE-DAERCRHKMQT------AST----LISGLA-------GEKERWTQQSKEFAAQT
KRL--VGDILLATA--FLSY
>ENSMODP00000001643/3213-3318 pep:novel chromosome:BROADO5:8:301515409:301838782:-1 gene:ENSMODG00000001356 transcript:ENSMODT00000001677 gene_biotype:protein_coding transcript_biotype:protein_coding [MONDO]
PKRQA--LA----Q-ANME-LEAATEKL-Q---------------AIRKKLAD-L-------GDNLNR-LTT
SFE-K--AIAEKVRCQD-QVNQTNKTIGL------ANR----LVRELE-------SEKVRWGQSITSFEAQE
KTL--CGDVLLTAA--FVSY
>ENSMODP00000002386/3255-3360 pep:novel chromosome:BROADO5:2:238936302:239156894:1 gene:ENSMODG00000001957 transcript:ENSMODT00000002436 gene_biotype:protein_coding transcript_biotype:protein_coding [MONDO]
PKRQA--LE----E-ANAE-LAEAQDKL-T---------------RIKNKIAE-L-------NANLAN-LTA
AFE-K--ATAEKIKCQQ-EADATNSIISL------ANR----LVGGLA-------SENVRWAESVENFKEQG
VTL--CGDVLLISA--FVSY
>ENSMODP00000000283/3279-3384 pep:novel chromosome:BROADO5:2:245832644:246584588:1 gene:ENSMODG00000000233 transcript:ENSMODT00000000287 gene_biotype:protein_coding transcript_biotype:protein_coding [MONDO]
PKRQA--LS----K-ASLD-LAIAQEKL-A---------------TIKIKIAH-L-------NENLAK-LTT
KFE-K--ATAEKLKCQQ-EAELTTGTISL------ANR----LVGGLA-------SENVRWAEAIKDFRQQE
NTL--CGDILLITA--FISY
>ENSMODP00000016625/3173-3278 pep:novel chromosome:BROADO5:1:315218278:315300146:-1 gene:ENSMODG00000013290 transcript:ENSMODT00000016930 gene_biotype:protein_coding transcript_biotype:protein_coding [MONDO]
PLRNE--LQ----K-LEDD-AKDNQQKA-N---------------EVEQMIRD-L-------EASIAR-YKE
EYA-V--LISEAQAIKA-DLAAVEAKVNR------STA----LLKSLS-------AERERWEKTSETFKNQM
STI--AGDCLLSAA--FIAY
>ENSMODP00000016544/3493-3598 pep:novel chromosome:BROADO5:2:279363133:279846165:1 gene:ENSMODG00000013218 transcript:ENSMODT00000016849 gene_biotype:protein_coding transcript_biotype:protein_coding [MONDO]
PLKAN--LA----K-QEGR-LAVANAEL-G---------------KAQALLDE-K-------QAELDK-VQA
KFD-E--AMNEKMDLLN-DAESCRNKMQA------AST----LIDGLS-------GEKVRWTQQSKEFKAQT
NRL--VGDVLLCTG--FLSY
>ENSMODP00000009183/3135-3240 pep:novel chromosome:BROADO5:2:254621694:254758012:-1 gene:ENSMODG00000007423 transcript:ENSMODT00000009364 gene_biotype:protein_coding transcript_biotype:protein_coding [MONDO]
PKRAR--MN----A-ALAQ-LREKQAAL-A---------------EAQEKLRE-V-------AEKLEM-LKK
QYD-E--KLAQKEELRK-KSEEMELKLER------AGM----LVSGLA-------GEKARWEETVQGLEEEL
GYL--VGDCLLAAA--FLSY
>ENSMUSP00000116679/3107-3212 pep:known chromosome:NCBIM37:9:6929304:7176957:-1 gene:ENSMUSG00000047193 transcript:ENSMUST00000147193 gene_biotype:protein_coding transcript_biotype:protein_coding [MOUSE]
PLETE--QS----G-LELN-LKKTEDRK-R---------------KLEDLLNS-V-------GQKVSE-LKE
KFQ-S--RTSEAAKLEA-EVSKAQETIKA------AEV----LISQLD-------REHRRWNAQVAEIAEEL
ATL--PKRAQLAAA--FITY
>ENSMUSP00000018851/3409-3514 pep:known chromosome:NCBIM37:12:111839662:111905155:1 gene:ENSMUSG00000018707 transcript:ENSMUST00000018851 gene_biotype:protein_coding transcript_biotype:protein_coding [MOUSE]
PLRNE--LQ----K-LEDD-AKDNQQKA-N---------------EVEQMIRD-L-------EASIAR-YKE
EYA-V--LISEAQAIKA-DLAAVEAKVNR------STA----LLKSLS-------AERERWEKTSETFKNQM
STI--AGDCLLSAA--FIAY
>ENSMUSP00000101915/3244-3349 pep:known chromosome:NCBIM37:11:117883037:117990533:-1 gene:ENSMUSG00000033987 transcript:ENSMUST00000106308 gene_biotype:protein_coding transcript_biotype:protein_coding [MOUSE]
PKRQA--LE----E-ANAE-LAEAQEKL-S---------------RIKNKIAE-L-------NANLSN-LTS
AFE-K--ATAEKIKCQQ-EADATNRVISL------ANR----LVGGLA-------SENVRWAESVENFKSQG
VTL--CGDVLLISA--FVSY
>ENSMUSP00000081867/3287-3392 pep:known chromosome:NCBIM37:12:119116455:119437516:-1 gene:ENSMUSG00000018581 transcript:ENSMUST00000084806 gene_biotype:protein_coding transcript_biotype:protein_coding [MOUSE]
PKRQA--LA----Q-TNLD-LAAATEKL-E---------------AVRRKLVD-L-------DHNLSR-LTA
SFE-K--ATAEKVRCQE-EVNQTNKTIDL------ANK----LVSELE-------SEKIRWGQSIKSFETQE
KTL--CGDVLLTAA--FVSY
>ENSMUSP00000069751/3422-3527 pep:known chromosome:NCBIM37:15:28133507:28401800:1 gene:ENSMUSG00000022262 transcript:ENSMUST00000067048 gene_biotype:protein_coding transcript_biotype:protein_coding [MOUSE]
PLKAN--LI----V-QENR-HILAMQDL-Q---------------KAQAELDA-K-------QAELDV-VQA
EYE-Q--AMAEKQTLLE-DADRCRHKMQT------AST----LISGLA-------GEKERWTEQSKEFAAQT
KRL--VGDVLLATA--FLSY
>ENSMUSP00000127878/3530-3635 pep:known chromosome:NCBIM37:17:30761299:31012209:1 gene:ENSMUSG00000033826 transcript:ENSMUST00000170651 gene_biotype:protein_coding transcript_biotype:protein_coding [MOUSE]
PLKAN--LA----K-QEGR-LAVANVEL-G---------------KAQALLDE-K-------QAELDK-VQA
KFD-A--AMKEKMDLLN-DADMCRKKMQA------AST----LIDGLS-------GEKVRWTQQSKEFKTQI
NRL--VGDVLLCTG--FLSY
>ENSMUSP00000079494/3282-3387 pep:known chromosome:NCBIM37:11:65644784:65982035:-1 gene:ENSMUSG00000056752 transcript:ENSMUST00000080665 gene_biotype:protein_coding transcript_biotype:protein_coding [MOUSE]
PKRQA--LN----K-ATSD-LTTAQEKL-A---------------AIKAKITH-L-------NENLAK-LTT
KFE-K--ATAEKLKCQQ-EAELTAGTISL------ANR----LVGGLA-------SENIRWAEAVQNFRQQE
RTL--CGDILLTTA--FISY
>ENSMUSP00000062995/3376-3481 pep:known chromosome:NCBIM37:5:125205455:125314678:1 gene:ENSMUSG00000038011 transcript:ENSMUST00000058440 gene_biotype:protein_coding transcript_biotype:protein_coding [MOUSE]
PKREK--VA----R-LERN-FFLTKREL-E---------------RIQNELAA-I-------QKELEA-LGA
KYE-A--AILEKQKLQE-EAEIMERRLIA------ADK----LISGLG-------SENVRWLNDLDELMHRR
VKL--LGDCLLCAA--FLSY
>ENSMUSP00000104299/3250-3355 pep:known chromosome:NCBIM37:11:69234311:69362610:-1 gene:ENSMUSG00000005237 transcript:ENSMUST00000108659 gene_biotype:protein_coding transcript_biotype:protein_coding [MOUSE]
PKRIR--MN----A-AMAQ-LQEKQAAL-A---------------EAQEKLRE-V-------AEKLEM-LKK
QYD-E--KLAQKEELRK-KSEEMELKLER------AGM----LVSGLA-------GEKARWEETVQGLEEDL
GYL--VGDCLIAAA--FLSY
>ENSMLUP00000001217/3265-3370 pep:novel scaffold:Myoluc2.0:GL430557:137863:200461:1 gene:ENSMLUG00000001316 transcript:ENSMLUT00000001326 gene_biotype:protein_coding transcript_biotype:protein_coding [MYOLU]
PKREK--VA----R-LERN-YFLTKREL-E---------------KIQNELAA-L-------QRELEA-LGA
KYE-A--AILEKQKLQE-EAEIMERRLIA------ADK----LISGLG-------SENIRWLRDLDELMHRR
VRL--LGDCLLCAA--FLSY
>ENSMLUP00000012003/3190-3295 pep:novel scaffold:Myoluc2.0:GL429782:14884780:15054124:1 gene:ENSMLUG00000013142 transcript:ENSMLUT00000013194 gene_biotype:protein_coding transcript_biotype:protein_coding [MYOLU]
PKRQA--LA----Q-ANLE-LAAATEKL-D---------------ALRKKLVD-L-------DRNLSR-LTA
SFE-K--AIAEKVRCQE-EVNQTNKTIEL------ANK----LVKELE-------SEKIRWGQSIQSFEAQE
KTL--CGDVLLMAA--FVSY
>ENSMLUP00000002937/3093-3198 pep:novel scaffold:Myoluc2.0:GL429884:595445:881557:-1 gene:ENSMLUG00000003216 transcript:ENSMLUT00000003230 gene_biotype:protein_coding transcript_biotype:protein_coding [MYOLU]
PLETE--QA----R-LESN-LKKTEDRK-R---------------KLEELLNS-V-------GQKVSE-LKE
KFQ-S--RTSEAAKLEA-EVSKAQETIKA------AEV----LINQLD-------REHKRWTAQVAEITEEL
DTL--PKRAQLAAA--FMTY
>ENSMLUP00000003348/3429-3534 pep:novel scaffold:Myoluc2.0:GL429767:63113668:63293099:1 gene:ENSMLUG00000003652 transcript:ENSMLUT00000003675 gene_biotype:protein_coding transcript_biotype:protein_coding [MYOLU]
PLKAN--LL----V-QENR-YVVAMQDL-Q---------------KAQAELDD-K-------QAELDV-VQA
EYE-Q--AMTEKQTLLE-DAERCRRKMQT------ASA----LIGGLA-------GEKERWTEQSKEFAAQT
KRL--VGDVLLATA--FLSY
>ENSMLUP00000003049/3161-3266 pep:novel scaffold:Myoluc2.0:GL430187:56993:160946:1 gene:ENSMLUG00000003331 transcript:ENSMLUT00000003355 gene_biotype:protein_coding transcript_biotype:protein_coding [MYOLU]
PKRIR--MN----A-ALAQ-LQEKQAAL-A---------------EAQEKLKE-V-------AEKLDM-LKK
QYD-E--KLAQKEDLRM-KSKEMEMKLER------AGM----LVSGLA-------GEKARWEETVKGLEEDL
GYL--VGDCLLAAA--FLSY
>ENSNLEP00000002781/3256-3361 pep:novel supercontig:Nleu1.0:GL397391.1:669069:848972:1 gene:ENSNLEG00000002049 transcript:ENSNLET00000002927 gene_biotype:protein_coding transcript_biotype:protein_coding [NOMLE]
PKREK--VA----R-LERN-FYLTKREL-E---------------RIQNELAA-I-------QKEMET-LGA
KYE-A--AILEKQKLQE-EAEIMERRLIA------ADK----LISGLG-------LENIRWLNDLDELMHRR
VKL--LGDCLLCAA--FLSY
>ENSNLEP00000008770/3107-3212 pep:novel supercontig:Nleu1.0:GL397262.1:36245594:36634906:1 gene:ENSNLEG00000007190 transcript:ENSNLET00000009188 gene_biotype:protein_coding transcript_biotype:protein_coding [NOMLE]
PLETE--QA----G-LESN-LKKTEDRK-R---------------KLEELLNS-V-------GQKVLE-LKE
KFQ-S--RTSEAAKLQA-EVSKAQETIKA------AEV----LINQLD-------REHKRWNAQVVEITEEL
ATL--PKRAQLAAA--FITY
>ENSNLEP00000011897/3171-3276 pep:novel supercontig:Nleu1.0:GL397365.1:2748906:2863782:1 gene:ENSNLEG00000009763 transcript:ENSNLET00000012479 gene_biotype:protein_coding transcript_biotype:protein_coding [NOMLE]
PKRIR--MN----A-ALAQ-LREKQAAL-A---------------EAQEKLRE-V-------AEKLEM-LKK
QYD-E--KLAQKEELHK-KSEEMELKLER------AGM----LVSGLA-------GEKARWEETVQQWKERL
FAS--LGICFKNRH--GTSC
>ENSNLEP00000019304/3411-3516 pep:novel supercontig:Nleu1.0:GL397390.1:1433944:1530532:1 gene:ENSNLEG00000015806 transcript:ENSNLET00000020278 gene_biotype:protein_coding transcript_biotype:protein_coding [NOMLE]
PLRNE--LQ----K-LEDD-AKDNQQKA-N---------------EVEQMIRD-L-------EASIAR-YKE
EYA-V--LISEAQAIKA-DLAAVEAKVNR------STA----LLKSLS-------AERERWEKTSETFKNQM
STI--AGDCLLSAA--FIAY
>ENSNLEP00000020332/3322-3427 pep:novel supercontig:Nleu1.0:GL397261.1:44293211:44666572:1 gene:ENSNLEG00000016739 transcript:ENSNLET00000021347 gene_biotype:protein_coding transcript_biotype:protein_coding [NOMLE]
PKRQA--LA----Q-ANLE-LAAATEKL-E---------------AIRKKLVD-L-------DRNLSR-LTA
SFE-K--ATAEKVRCQE-EVNQTNKTIKL------ANR----LVKELE-------AKKIRWGQSIKSFEAQE
KTL--CGDVLLTAA--FVSY
>ENSOANP00000009129/3413-3518 pep:known ultracontig:OANA5:Ultra378:7131433:7213764:1 gene:ENSOANG00000005733 transcript:ENSOANT00000009131 gene_biotype:protein_coding transcript_biotype:protein_coding [ORNAN]
PLRNE--LQ----K-LEDD-AKDNQQKA-N---------------EVEQMIRD-L-------EASIAR-YKE
EYA-V--LISEAQAIKA-DLAAVEAKVNR------STA----LLKSLS-------AERERWEKTSETFKNQM
STI--AGDCLLSAA--FIAY
>ENSOANP00000020803/3512-3617 pep:known ultracontig:OANA5:Ultra330:2842979:3027616:-1 gene:ENSOANG00000013163 transcript:ENSOANT00000020806 gene_biotype:protein_coding transcript_biotype:protein_coding [ORNAN]
PLKVN--LA----K-QQGR-LAVANAEL-D---------------KAQALLDE-K-------QAELDK-VQA
KFD-A--AMTEKMDLLN-DADVCRRKMQA------AST----LIDGLS-------GEKVRWTQQSKEFRAQI
NRL--VGDVLLSTG--FLSY
>ENSOANP00000016597/3102-3207 pep:known ultracontig:OANA5:Ultra192:1833233:2033724:-1 gene:ENSOANG00000010474 transcript:ENSOANT00000016600 gene_biotype:protein_coding transcript_biotype:protein_coding [ORNAN]
PLEAE--QA----G-LEAN-LKKTEARK-K---------------KLEDMLNS-V-------GQKVSE-LKD
KFQ-S--RTTEAAKLEA-EVSKAQETIKA------AEI----LINQLD-------REHKRWNAQVLEITEEL
ATL--PKRAQLAAA--FITY
>ENSOANP00000018390/3426-3531 pep:known supercontig:OANA5:Contig22:3201562:3362840:-1 gene:ENSOANG00000011603 transcript:ENSOANT00000018393 gene_biotype:protein_coding transcript_biotype:protein_coding [ORNAN]
PLKAN--LA----V-QENR-HDTAMLDL-Q---------------KAQAELDD-K-------QTELDI-VQG
EYE-K--ATKEKQMLLE-DAERCRHKMKT------ASR----LISGLA-------GEKERWTQQSKEFSVQT
KRL--VGDVLLATA--FLSY
>ENSOANP00000018393/3391-3496 pep:known supercontig:OANA5:Contig22:3201559:3356308:-1 gene:ENSOANG00000011603 transcript:ENSOANT00000018396 gene_biotype:protein_coding transcript_biotype:protein_coding [ORNAN]
PLKAN--LA----V-QENR-HDTAMLDL-Q---------------KAQAELDD-K-------QTELDI-VQG
EYE-K--ATKEKQMLLE-DAERCRHKMKT------ASR----LISGLA-------GEKERWTQQSKEFSVQT
KRL--VGDVLLATA--FLSY
>ENSOCUP00000012037/3276-3381 pep:known chromosome:oryCun2:10:6671117:7032094:1 gene:ENSOCUG00000013961 transcript:ENSOCUT00000014002 gene_biotype:protein_coding transcript_biotype:protein_coding [RABIT]
PKRQA--LA----Q-TNLE-LAAATEKL-E---------------TIRKKLVD-L-------DRHLSR-LTA
SFE-K--AIAEKIRSQE-EVNRTNTTIAL------ANR----LVTELE-------TEKTRWGQSIRSFEAQE
KTL--CGDVLLAAA--FVSY
>ENSOCUP00000020893/3217-3322 pep:novel chromosome:oryCun2:19:11364874:11482793:-1 gene:ENSOCUG00000012688 transcript:ENSOCUT00000025725 gene_biotype:protein_coding transcript_biotype:protein_coding [RABIT]
PKRIR--MN----A-ALAQ-LQEKQAAL-A---------------EAKRSCGR-V-------AEKLEM-LKK
QYD-E--KLAQKEELRK-KSEEMELKLER------AGM----LVSGLA-------GEKARWEETVKGLEEDL
GYL--VGDCLLAAA--FLSY
>ENSOCUP00000016693/3108-3213 pep:novel chromosome:oryCun2:1:113097794:113452044:-1 gene:ENSOCUG00000016257 transcript:ENSOCUT00000022604 gene_biotype:protein_coding transcript_biotype:protein_coding [RABIT]
PLEIE--QA----G-LESN-LRRTEDRK-R---------------KLEELLNS-V-------GQKVSE-LKE
KFQ-S--RTSEAAKLEA-EVSKAQETIKA------AEV----LINQLD-------REHKRWNAQVAEITEEL
ATL--PKRAQLAAA--FITY
>ENSOCUP00000021337/3536-3641 pep:novel chromosome:oryCun2:12:28519393:28859668:1 gene:ENSOCUG00000013305 transcript:ENSOCUT00000029678 gene_biotype:protein_coding transcript_biotype:protein_coding [RABIT]
PLKAN--LA----K-QEGR-LANANGDL-A---------------KAQVQLDE-K-------QAELDK-VQA
KFD-S--AMNEKMDLLN-DADMCRKKMQA------AST----LIDGLS-------GEKVRWTQQSKEFKAQI
NRL--VGDILLCTG--FLSY
>ENSORLP00000004421/3438-3543 pep:novel chromosome:MEDAKA1:6:8154310:8212621:1 gene:ENSORLG00000003542 transcript:ENSORLT00000004422 gene_biotype:protein_coding transcript_biotype:protein_coding [ORYLA]
PLKAN--LA----V-QENR-LAVANLDL-E---------------KAQAELDA-K-------QAELNV-VRA
EYE-E--AMTEKLTLLE-DAKRCRRKMQI------ASN----LISGLA-------GEKERWTEQSKEFAAQT
KRL--VGDVLLATA--FLSY
>ENSORLP00000004700/3120-3225 pep:novel chromosome:MEDAKA1:18:6107791:6190084:1 gene:ENSORLG00000003766 transcript:ENSORLT00000004701 gene_biotype:protein_coding transcript_biotype:protein_coding [ORYLA]
PKRAQ--LN----A-AKAQ-LADKQAAL-S---------------ESQDKLGE-V-------GERLEE-LKR
QYG-E--KEVMRESLRK-KSEEMEVKLDR------AAK----LVIGLA-------GEKIRWEERVKGLEEDV
RFL--VGDCLLAAA--FLSY
>ENSORLP00000009067/3244-3355 pep:novel chromosome:MEDAKA1:16:12742311:12779145:-1 gene:ENSORLG00000007223 transcript:ENSORLT00000009068 gene_biotype:protein_coding transcript_biotype:protein_coding [ORYLA]
RERLAVELH----P-KLKD-LPVCSLKR-F---------------ACTENIYL-I--------------LSL
KFGLK--KNLLRFSCLE-N-TRYADACKVYTYFFSANLLECFLICFLQ-------SEKERWGKEMISYEKQQ
KSL--CVDVLLTSA--FVSY
>ENSORLP00000013450/3109-3214 pep:novel chromosome:MEDAKA1:13:20680560:20857080:-1 gene:ENSORLG00000010725 transcript:ENSORLT00000013451 gene_biotype:protein_coding transcript_biotype:protein_coding [ORYLA]
PLEKE--QA----G-LLEN-LRKTENRK-N---------------KLEDQLNN-V-------GAKVNK-LKE
KFQ-R--HTAEAAKLEA-EVTKAQDTITA------AEQ----LISQLV-------GEHTRWNAQMSEIKTEL
DTL--PFRTLLASG--FITY
>ENSORLP00000015944/3411-3516 pep:novel chromosome:MEDAKA1:22:6207929:6237581:1 gene:ENSORLG00000012723 transcript:ENSORLT00000015945 gene_biotype:protein_coding transcript_biotype:protein_coding [ORYLA]
PLRSE--LQ----K-LEDD-AKDNKTKA-E---------------EVEQMIRD-L-------EASIAR-YKE
EYA-V--LISEAQAIKA-DLAAVEAKVNR------STA----LLKSLS-------AERDRWEKTSETFKNQM
STI--AGDCLLSAA--FITY
>ENSORLP00000018220/3280-3385 pep:novel chromosome:MEDAKA1:17:22205780:22243243:-1 gene:ENSORLG00000014526 transcript:ENSORLT00000018221 gene_biotype:protein_coding transcript_biotype:protein_coding [ORYLA]
MKRMC--LA----Q-ANAD-LAEAAEKL-G---------------VIRKKLAE-L-------DGNLET-LTT
AFE-K--ATEEKLCFQD-EVNRTNKTIEL------ANR----LVKGLE-------SENVRWAHSVAQYHEQE
ETL--CGDLLLTAA--FISY
>ENSORLP00000020554/3238-3343 pep:novel chromosome:MEDAKA1:9:27063894:27138100:1 gene:ENSORLG00000016407 transcript:ENSORLT00000020555 gene_biotype:protein_coding transcript_biotype:protein_coding [ORYLA]
PKKQA--LE----K-ANDE-LQAAEKNL-N---------------RIRGKVKT-L-------DDNFAK-LQS
NFE-K--ATEEKLQCQR-EAEETEQTIVQ------ANR----LMKALA-------SEKIRWTKDIENLKKQE
STM--CGDVLLITA--FVSY
>ENSOGAP00000008813/3322-3427 pep:novel scaffold:OtoGar3:GL873547.1:4108502:4465910:1 gene:ENSOGAG00000009835 transcript:ENSOGAT00000009858 gene_biotype:protein_coding transcript_biotype:protein_coding [OTOGA]
PKRQA--LA----Q-ANLE-LAAATEKL-E---------------AIRKKLLD-L-------DRNLSR-LTA
SFE-K--AIAEKVRCQE-EVNQTSKTIEL------ANR----LVKELE-------AKKIRWGQSIKAFEAQE
KTL--CGDVLLTAA--FVSY
>ENSOGAP00000005622/3411-3516 pep:novel scaffold:OtoGar3:GL873668.1:308981:401070:1 gene:ENSOGAG00000006276 transcript:ENSOGAT00000006294 gene_biotype:protein_coding transcript_biotype:protein_coding [OTOGA]
PLRNE--LQ----K-LEDD-AKDNQQKA-N---------------EVEQMIRD-L-------EASIAR-YKE
EYA-V--LISEAQAIKA-DLAAVEAKVNR------STA----LLKSLS-------AERERWEKTSETFKNQM
STI--AGDCLLSAA--FIAY
>ENSOGAP00000017279/3249-3354 pep:novel scaffold:OtoGar3:GL873537.1:3749483:3866353:1 gene:ENSOGAG00000011341 transcript:ENSOGAT00000028891 gene_biotype:protein_coding transcript_biotype:protein_coding [OTOGA]
PKRQA--LE----E-ANAE-LAEAQEKL-S---------------RIKNKIAE-L-------NANLNN-LTS
AFE-K--ATAEKIKCQQ-EADATNRVISL------ANR----LVGGLA-------SENVRWAESVENFKKQG
ITL--CGDVLLISA--FVSY
>ENSOGAP00000007126/3486-3591 pep:novel scaffold:OtoGar3:GL873550.1:9482753:9785531:1 gene:ENSOGAG00000007946 transcript:ENSOGAT00000007963 gene_biotype:protein_coding transcript_biotype:protein_coding [OTOGA]
PLKAN--LA----K-QEGR-LSVANAEL-G---------------KAQALLDE-K-------QAELDK-VQA
KFD-A--AMNEKMDLLN-DADMCRKKMQA------ASA----LIDGLS-------GEKVRWTQQSKEFKAQI
NRL--VGDILLCTG--FLSY
>ENSOGAP00000016520/3108-3213 pep:novel scaffold:OtoGar3:GL873520.1:8016430:8284049:1 gene:ENSOGAG00000033838 transcript:ENSOGAT00000026847 gene_biotype:protein_coding transcript_biotype:protein_coding [OTOGA]
PLETE--QA----G-LESN-LKKTEDRK-R---------------KLEELLNS-V-------GQKVSE-LKE
KFQ-S--RTSEAAKLEA-EVSKAQETIKA------AEV----LINQLD-------REHKRWNAQVAEITEEL
ATL--PKRAQLAAA--FITY
>ENSOGAP00000010877/3157-3262 pep:novel scaffold:OtoGar3:GL873565.1:7247393:7611814:-1 gene:ENSOGAG00000012147 transcript:ENSOGAT00000012160 gene_biotype:protein_coding transcript_biotype:protein_coding [OTOGA]
PKRQA--LS----K-ATLD-LTAAQEKL-S---------------VIKAKITH-L-------NENLAK-LTA
KFE-R--ATADKLKCQQ-EAEATAATISL------ANR----LVGGLA-------SENVRWAEAVQNFQQQE
RTF--CGDILLTTA--FISY
>ENSOGAP00000001958/3139-3244 pep:novel scaffold:OtoGar3:GL873565.1:11465048:11579067:-1 gene:ENSOGAG00000002181 transcript:ENSOGAT00000002190 gene_biotype:protein_coding transcript_biotype:protein_coding [OTOGA]
PKRAR--MN----A-ALAQ-LQEKQAAL-A---------------EAQEKLRE-V-------AEKLEM-LKK
QYD-E--KLAQKEELRK-KSEEMEMKLER------AGM----LVSGLA-------GEKARWEETVKGLEEDL
GYL--VGDCLLAAA--FLSY
>ENSOGAP00000008472/3421-3526 pep:novel scaffold:OtoGar3:GL873552.1:11987542:12219629:1 gene:ENSOGAG00000009433 transcript:ENSOGAT00000009464 gene_biotype:protein_coding transcript_biotype:protein_coding [OTOGA]
PLKAN--LV----V-QENR-HVLALQDL-Q---------------KAQAELDD-K-------QAELDV-VQA
EYE-Q--ATAEKQTLLE-DAERCRHKMQT------AST----LISGLA-------GEKERWTEQSREFAAQT
KRL--VGDVLLATA--FLSY
>ENSPTRP00000028711/3420-3525 pep:known chromosome:CHIMP2.1.4:5:13831535:14100868:-1 gene:ENSPTRG00000016734 transcript:ENSPTRT00000031082 gene_biotype:protein_coding transcript_biotype:protein_coding [PANTR]
PLKAN--LV----V-QENR-HLLAMQDL-Q---------------KAQAELDD-K-------QAELDV-VQA
EYE-Q--AMTEKQTLLE-DAERCRHKMQT------ASM----LISGLA-------GEKERWTEQSQEFAAQT
KRL--VGDVLLATA--FLSY
>ENSPTRP00000014844/3215-3320 pep:known chromosome:CHIMP2.1.4:17:7790992:7905468:1 gene:ENSPTRG00000008709 transcript:ENSPTRT00000016042 gene_biotype:protein_coding transcript_biotype:protein_coding [PANTR]
PKRIR--MN----A-ALAQ-LREKQAAL-A---------------EAQEKLRE-V-------AEKLEM-LKK
QYD-E--KLAQKEELRK-KSEEMELKLER------AGM----LVSGLA-------GEKARWEETVQGLEDDL
GYL--VGDCLLAAA--FLSY
>ENSPTRP00000039719/3289-3394 pep:known chromosome:CHIMP2.1.4:6:39248191:39569352:1 gene:ENSPTRG00000018129 transcript:ENSPTRT00000047053 gene_biotype:protein_coding transcript_biotype:protein_coding [PANTR]
PLKAN--LA----K-QEGR-LAVANAEL-G---------------KAQALLDE-K-------QAELDK-VQA
KFD-A--AMNEKMDLLN-DADTCRKKMQA------AST----LIDGLS-------GEKIRWTQQSKEFKAQI
NRL--VGDILLCTG--FLSY
>ENSPTRP00000057387/3106-3211 pep:known chromosome:CHIMP2.1.4:11:100954413:101332360:1 gene:ENSPTRG00000004224 transcript:ENSPTRT00000065820 gene_biotype:protein_coding transcript_biotype:protein_coding [PANTR]
PLETE--QA----G-LESN-LKKTEDRK-R---------------KLEELLSS-V-------GQKVSE-LKE
KFQ-S--RTSEAAKLEA-EVSKAQETIKA------AEV----LINQLD-------REHKRWNAQVVEITEEL
ATL--PKRAQLAAA--FITY
>ENSPTRP00000052909/3283-3388 pep:known chromosome:CHIMP2.1.4:17:44077339:44457954:-1 gene:ENSPTRG00000008779 transcript:ENSPTRT00000043834 gene_biotype:protein_coding transcript_biotype:protein_coding [PANTR]
PKRQA--LN----K-ATAD-LTAAQEKL-A---------------AIKAKIAH-L-------NENLAK-LTA
RFE-K--ATADKLKCQQ-EAEVTAVTISL------ANR----LVGGLA-------SENVRWADAVQNFKQQE
RTL--CGDILLITA--FISY
>ENSPTRP00000052469/3310-3415 pep:known chromosome:CHIMP2.1.4:14:101664239:101750900:1 gene:ENSPTRG00000006735 transcript:ENSPTRT00000048193 gene_biotype:protein_coding transcript_biotype:protein_coding [PANTR]
PLRNE--LQ----K-LEDD-AKDNQQKA-N---------------EVEQMIRD-L-------EASIAR-YKE
EYA-V--LISEAQAIKA-DLAAVEAKVNR------STA----LLKSLS-------AERERWEKTSETFKNQM
STI--AGDCLLSAA--FIAY
>ENSPTRP00000056845/3036-3141 pep:known chromosome:CHIMP2.1.4:12:124634280:124787985:1 gene:ENSPTRG00000005610 transcript:ENSPTRT00000065279 gene_biotype:protein_coding transcript_biotype:protein_coding [PANTR]
PKREK--VA----R-LERN-FYLTKREL-E---------------RIQNELAA-I-------QKELET-LGA
KYE-A--AILEKQKLQE-EAEIMERRLIA------ADK----LISGLG-------SENIRWLNDLDELMHRR
VKL--LGDCLLCAA--FLSY
>ENSPPYP00000008984/3113-3141 pep:known chromosome:PPYG2:17:11784578:12175051:1 gene:ENSPPYG00000007991 transcript:ENSPPYT00000009350 gene_biotype:protein_coding transcript_biotype:protein_coding [PONAB]
PKRQA--LS----K-ATAD-LTAAQEKL-A---------------AIKAKIA--------------------
------------------------------------------------------------------------
--------------------
>ENSPPYP00000008924/2899-3004 pep:known chromosome:PPYG2:17:7706014:7833776:1 gene:ENSPPYG00000007935 transcript:ENSPPYT00000009289 gene_biotype:protein_coding transcript_biotype:protein_coding [PONAB]
PKRIR--MN----A-ALAQ-LREKQAAL-A---------------EAQEKLRE-V-------AEKLEM-LKK
QYD-E--KLAQKEELRK-KSEEMELKLER------AGM----LVSGLA-------GEKARWEETVQGLEEDL
GYL--VGDCLLAAA--FLSY
>ENSPPYP00000019889/3328-3433 pep:known chromosome:PPYG2:7:62577473:62908390:-1 gene:ENSPPYG00000017745 transcript:ENSPPYT00000020675 gene_biotype:protein_coding transcript_biotype:protein_coding [PONAB]
PKRQA--LA----Q-ANLE-LAAATEKL-E---------------AIRKKLVD-L-------DRNLSR-LTA
SFE-K--ATAEKVRCQE-EVNQTNKTIKL------ANR----LVKELE-------AKKIRWGQSIKSFEAQE
KTL--CGDVLLTAA--FVSY
>ENSPPYP00000018533/3303-3408 pep:novel chromosome:PPYG2:6:38786789:39077773:1 gene:ENSPPYG00000016570 transcript:ENSPPYT00000019272 gene_biotype:protein_coding transcript_biotype:protein_coding [PONAB]
PLKAN--LA----K-QEGR-LAVANAEL-G---------------KAQALLDE-K-------QAELDK-VQA
KFD-A--AMNEKMDLLN-DADTCRKKMQA------AST----LIDGLS-------GEKVRWTQQSKEFKAQI
NRL--VGDILLCTG--FLSY
>ENSRNOP00000007233/3284-3389 pep:known chromosome:RGSC3.4:6:145190957:145517035:-1 gene:ENSRNOG00000005451 transcript:ENSRNOT00000007233 gene_biotype:protein_coding transcript_biotype:protein_coding [RAT]
PKRQA--LA----Q-TNLD-LAAATEKL-E---------------AVRRKLVD-L-------DHNLRR-LTA
SFE-K--ATAEKVRCQE-EVNQTNKTIDL------ANR----LVSELE-------AKKIRWGQSIKSFETQE
KTL--CGDVLLTAA--FVSY
>ENSRNOP00000000651/3529-3634 pep:known chromosome:RGSC3.4:20:8936173:9199913:1 gene:ENSRNOG00000000542 transcript:ENSRNOT00000000651 gene_biotype:protein_coding transcript_biotype:protein_coding [RAT]
PLKAN--LA----K-QEGR-LAVANAEL-G---------------KAQALLDE-K-------QAELDK-VQA
KFD-A--AMNEKMDLLN-DADMCRKKMQA------AST----LIDGLS-------GEKVRWTQQSKEFKAQI
NRL--VGDVLLCTG--FLSY
>ENSRNOP00000047546/3139-3245 pep:known chromosome:RGSC3.4:10:56215639:56348171:-1 gene:ENSRNOG00000021356 transcript:ENSRNOT00000045220 gene_biotype:protein_coding transcript_biotype:protein_coding [RAT]
PKLLR--LN----S-LVER-LPRKRKALEP---------------KKKKKKKN-V-------AEKLEM-LKK
QYD-E--KLAQKEELRK-KSEEMELKLER------AGM----LVSGLA-------GEKARWEETVQGLEEDL
GYL--VGDCLIAAA--FLSY
>ENSRNOP00000004035/3244-3349 pep:known chromosome:RGSC3.4:10:108013512:108130864:-1 gene:ENSRNOG00000003028 transcript:ENSRNOT00000004035 gene_biotype:protein_coding transcript_biotype:protein_coding [RAT]
PKRQA--LE----E-ANAE-LAEAQDKL-S---------------RIKNKIAE-L-------NANLNN-LTS
AFE-K--ATAEKIKCQQ-EADATNRVISL------ANR----LVGGLA-------SENVRWAESVENFRSQG
VTL--CGDVLLISA--FVSY
>ENSRNOP00000017372/2671-2776 pep:known chromosome:RGSC3.4:2:80163788:80390049:1 gene:ENSRNOG00000012624 transcript:ENSRNOT00000017372 gene_biotype:protein_coding transcript_biotype:protein_coding [RAT]
PLKAN--LI----V-QENR-HALAMQDL-Q---------------KAQAELDD-K-------QAELDV-VQA
EYE-Q--AMTEKQTLLE-DADRCRHKMQT------AST----LISGLA-------GEKERWTEQSKEFAAQI
KRL--VGDVLLATA--FLSY
>ENSSHAP00000007164/3100-3205 pep:novel scaffold:DEVIL7.0:GL841211.1:213064:439806:-1 gene:ENSSHAG00000006224 transcript:ENSSHAT00000007226 gene_biotype:protein_coding transcript_biotype:protein_coding [SARHA]
PLKAN--LV----V-QENR-YVTAMQDL-Q---------------KAQAELDD-K-------QAELDV-VQE
EYE-K--AMTEKQTLLE-DAERCRHKMQT------AST----LISGLA-------GEKERWTQQSKEFAAQT
KRL--VGDVLLATA--FLSY
>ENSSHAP00000017406/3219-3324 pep:novel scaffold:DEVIL7.0:GL856861.1:1581301:1687215:-1 gene:ENSSHAG00000014791 transcript:ENSSHAT00000017551 gene_biotype:protein_coding transcript_biotype:protein_coding [SARHA]
PKRAR--MN----A-ALAQ-LQEKQAAL-A---------------EAQEKLRE-V-------AEKLEM-LKK
QYD-E--KLAQKEELRK-KSEEMELKLER------AGM----LVSGLS-------GEKARWEENVKGLEEDL
GYL--VGDCLLAAA--FLSY
>ENSSHAP00000019002/3165-3270 pep:novel scaffold:DEVIL7.0:GL841442.1:2039693:2177099:1 gene:ENSSHAG00000016128 transcript:ENSSHAT00000019158 gene_biotype:protein_coding transcript_biotype:protein_coding [SARHA]
PKREK--VA----R-LERN-YFLSKREL-E---------------RIQNELAT-L-------HAELEA-LGA
KYE-A--AILEKQQLQE-EAEIMERRLIA------ADK----LISGLG-------SENVRWLADLDELIHRR
FKL--LGDCLLCAA--FLSY
>ENSSSCP00000001722/3528-3633 pep:known chromosome:Sscrofa9:7:39153770:39437066:1 gene:ENSSSCG00000001588 transcript:ENSSSCT00000001768 gene_biotype:protein_coding transcript_biotype:protein_coding [PIG]
PLKAN--LA----K-QEGR-LAVANAEL-G---------------KAQALLDE-K-------QAELDK-VQA
KFD-A--AMNEKMDLLN-DADMCRKKMQA------AST----LIDGLS-------GEKVRWTQQSKEFKAQI
NRL--VGDILLCTG--FLSY
>ENSTGUP00000003413/3139-3244 pep:known chromosome:taeGut3.2.4:18:1614043:1645771:1 gene:ENSTGUG00000003207 transcript:ENSTGUT00000003447 gene_biotype:protein_coding transcript_biotype:protein_coding [TAEGU]
PKRQA--VA----D-ADAE-LAEAQARL-S---------------RIKSKIVA-L-------NENLAT-LTA
QFE-K--ATAEKIKCQQ-EADETNKVITL------ANR----LVGGLA-------SENIRWAESVEQLREQE
KTL--CGDVLLVSA--FVSY
>ENSTGUP00000005932/3151-3256 pep:known chromosome:taeGut3.2.4:18:5012239:5137013:-1 gene:ENSTGUG00000005689 transcript:ENSTGUT00000005991 gene_biotype:protein_coding transcript_biotype:protein_coding [TAEGU]
PKRQA--LE----R-ANAE-LAAAQDKL-A---------------TVKAKIAR-L-------NENLGK-LTA
RFE-K--ATSDKLRCQQ-EAEATACTISL------ANR----LVGGLA-------SENVRWAEAVKDFKQQQ
STL--CGDVLLVTA--CVSY
>ENSTGUP00000007744/3426-3531 pep:known chromosome:taeGut3.2.4:2:81235805:81361081:1 gene:ENSTGUG00000007486 transcript:ENSTGUT00000007825 gene_biotype:protein_coding transcript_biotype:protein_coding [TAEGU]
PLKAN--LA----I-QEKH-LTSAMLDL-Q---------------KAQEELGA-K-------QEELDI-VQA
EYE-N--AMREKQTLLE-DAERCRHKMQT------ASS----LISGLA-------GEKERWTEESKEFAMQT
KTL--VGDVLLATA--FLSY
>ENSTGUP00000007747/3149-3254 pep:known chromosome:taeGut3.2.4:2:81248369:81361081:1 gene:ENSTGUG00000007486 transcript:ENSTGUT00000007828 gene_biotype:protein_coding transcript_biotype:protein_coding [TAEGU]
PLKAN--LA----I-QEKH-LTSAMLDL-Q---------------KAQEELGA-K-------QEELDI-VQA
EYE-N--AMREKQTLLE-DAERCRHKMQT------ASS----LISGLA-------GEKERWTEESKEFAMQT
KTL--VGDVLLATA--FLSY
>ENSTGUP00000008933/2935-3040 pep:novel chromosome:taeGut3.2.4:2:93945597:94086912:-1 gene:ENSTGUG00000008651 transcript:ENSTGUT00000009030 gene_biotype:protein_coding transcript_biotype:protein_coding [TAEGU]
PLKTN--LA----F-QERR-LAAAQMEL-N---------------SAQNQLDE-K-------QKELDE-VQA
MYD-A--AVKEKQALLD-DAAACRRKMNN------ASV----LIEGLG-------GEKLRWTESSKNFQNQI
NNL--VGNVLLATG--FLSY
>ENSTGUP00000013096/3054-3159 pep:known chromosome:taeGut3.2.4:1:76500909:76643183:-1 gene:ENSTGUG00000012697 transcript:ENSTGUT00000013245 gene_biotype:protein_coding transcript_biotype:protein_coding [TAEGU]
PLEKE--KA----G-LEAN-LKKTEDRK-R---------------KLEELLNS-V-------GQKVSE-MKD
KFQ-N--RTTEAAKLEA-ELSKAQKTLKA------AEV----LINQLD-------REHKRWSTQVSEITDDL
ATL--PKRAQLAAA--FITY
>ENSTGUP00000013186/3328-3433 pep:known chromosome:taeGut3.2.4:5:50745608:50787399:1 gene:ENSTGUG00000012793 transcript:ENSTGUT00000013335 gene_biotype:protein_coding transcript_biotype:protein_coding [TAEGU]
PLRNE--LQ----K-LEDD-AKDNQQKA-N---------------EVEQMIRD-L-------EASIAR-YKE
EYA-V--LISEAQAIKA-DLAAVEAKVNR------STA----LLKSLS-------AERERWEKTSETFKNQM
STI--AGDCLLSGA--FIAY
>ENSTRUP00000000142/3267-3377 pep:novel scaffold:FUGU4:scaffold_286:100731:267674:-1 gene:ENSTRUG00000000064 transcript:ENSTRUT00000000142 gene_biotype:protein_coding transcript_biotype:protein_coding [FUGRU]
KRIID--LN----K-SGKS-LGAISKQL-Q-------------PREVECKLSP-A-------AERKLV-RRV
KSQ-P--RSTKKHICQELEAAGTQVSVST------VKR----VLPCLP-------SSTVVWEHTTDQRQKHE
EKLLCCGTHTIVCC--LIIY
>ENSTRUP00000000144/3246-3346 pep:novel scaffold:FUGU4:scaffold_286:100731:267611:-1 gene:ENSTRUG00000000064 transcript:ENSTRUT00000000144 gene_biotype:protein_coding transcript_biotype:protein_coding [FUGRU]
KRIID--LN----K-SGKS-LGAISKQL-QVCKYKVHGAVLLLPREVECKLSP-A-------AERKLV-RRV
KSQ-P--RSTKKHICQELEAAGTQVSVST------VKR----VL----------------------------
--LLCCGPVLLSME--LVLY
>ENSTRUP00000008414/3428-3532 pep:novel scaffold:FUGU4:scaffold_22:38309:81680:1 gene:ENSTRUG00000003584 transcript:ENSTRUT00000008464 gene_biotype:protein_coding transcript_biotype:protein_coding [FUGRU]
PLKAN--LA----V-QENR-LNIANRDL-Q---------------EAQAELDA-K-------QAELDL-VQA
QYE-K--AMMEKQALLE-DAERCRHKMQT------ASS----LISGLA-------GEKERWTEQSKEFAAQT
KRL--VGDVLLAT---FLSY
>ENSTRUP00000008415/3370-3477 pep:novel scaffold:FUGU4:scaffold_22:40015:81680:1 gene:ENSTRUG00000003584 transcript:ENSTRUT00000008465 gene_biotype:protein_coding transcript_biotype:protein_coding [FUGRU]
PLKAN--LA----V-QENR-LNIANRDL-Q---------------EAQAELDA-K-------QAELDL-VQA
QYE-K--AMMEKQALLE-DAERCRHKMQT------ASS----LISGLA-------GEKERWTEQSKEFAAQT
KRL--VGRWWSCGSYWFLSY
>ENSTRUP00000010597/3275-3380 pep:novel scaffold:FUGU4:scaffold_214:280173:305879:-1 gene:ENSTRUG00000004455 transcript:ENSTRUT00000010655 gene_biotype:protein_coding transcript_biotype:protein_coding [FUGRU]
MKRMC--LS----Q-ANAD-LAEAADKL-E---------------AIRKKLAE-L-------DGSLEI-LTT
SFE-K--ATSEKLRFQE-EVNCTNNTIEL------ANR----LVKGLE-------SENVRWANSLAQFHEQE
ETL--SGDVLLTAA--FISY
>ENSTRUP00000024656/3129-3234 pep:known scaffold:FUGU4:scaffold_114:460278:501538:-1 gene:ENSTRUG00000009810 transcript:ENSTRUT00000024756 gene_biotype:protein_coding transcript_biotype:protein_coding [FUGRU]
PKQAL--LK----T-ATEQ-LEEKQAAL-A---------------AAQEKLQE-V-------DRMLKQ-LKD
QHA-E--KLLMKENLRK-KSEEMEIKLDR------ADK----LVTGLA-------GERIRWENTVSGLKENM
GYL--VGDCLLAAS--FLSY
>ENSTRUP00000031696/3417-3522 pep:novel scaffold:FUGU4:scaffold_10:1289494:1313144:1 gene:ENSTRUG00000012516 transcript:ENSTRUT00000031819 gene_biotype:protein_coding transcript_biotype:protein_coding [FUGRU]
PLRNE--LQ----K-LEDD-ATDNKTKA-E---------------EVEQMIRD-L-------ESSIAR-YKE
EYA-V--LISEAQAIKA-DLAAVEAKVNR------STA----LLKSLS-------AERDRWEKTSETFKNQM
STI--AGDCLLSAA--FITY
>ENSXETP00000032790/3409-3514 pep:known scaffold:JGI_4.2:GL172776.1:1262475:1493083:-1 gene:ENSXETG00000014981 transcript:ENSXETT00000032790 gene_biotype:protein_coding transcript_biotype:protein_coding [XENTR]
PLKAN--LA----L-QGAK-LAVAQQEL-N---------------NAQSQLDA-K-------QRELDD-VQA
MYD-A--AMREKQALLD-DAEACRRKMIN------ATA----LIEGLG-------GEKIRWTESSKNFQNQI
TRL--VGDVLLATG--FLSY
>ENSXETP00000016136/3248-3357 pep:known scaffold:JGI_4.2:GL172688.1:288733:442744:-1 gene:ENSXETG00000007412 transcript:ENSXETT00000016136 gene_biotype:protein_coding transcript_biotype:protein_coding [XENTR]
GVART--LVIKHDR-KYTD-LLIRQYTV-F---------------NTKDYIWD-L-------DNNLKK-LTH
SFE-K--ATAEKVRCQE-EVNRTNTTIEM------ANR----LVKGLE-------SENIRWSESIKSFKAQE
KTL--CGDVLLTAA--FVSY
>ENSXETP00000046310/3437-3543 pep:known scaffold:JGI_4.2:GL172641.1:3454610:3645106:-1 gene:ENSXETG00000021408 transcript:ENSXETT00000046310 gene_biotype:protein_coding transcript_biotype:protein_coding [XENTR]
PLKVN--LL----Q-TWGQVHMPQTYSL-R---------------RENHAIEK-Q-------QAQISQ-TGI
EEE-N--ALGIKNTLLE-DADRCRHKMQT------ASS----LISGLA-------GEKERWTEQSKEFAAQT
KRL--VGDVLLATA--FLSY
>ENSXETP00000058458/3418-3523 pep:known scaffold:JGI_4.2:GL172858.1:174429:235845:-1 gene:ENSXETG00000034056 transcript:ENSXETT00000061102 gene_biotype:protein_coding transcript_biotype:protein_coding [XENTR]
PLRNE--LQ----K-LEDD-AKDNQQKA-N---------------EVEQMIRD-L-------EASIAR-YKE
EYA-V--LISEAQAIKA-DLAAVEAKVNR------STA----LLKSLS-------AERDRWEKTSETFKNQM
STI--AGDCLLSAA--FIAY
>jgi|Triad1|22099|e_gw1.3.2.1/3121-3226 [TRIAD]
PLETE--QN----A-LKRN-LDKSQARL-D---------------KLVKALNA-V-------DKEVAA-MKE
RFE-K--RTTEAAKLKI-QLEKAQETIDA------AET----LVTKLD-------GEYKRWSTQVTNLTSEM
NQL--PRWSLITAG--FMTY
>jgi|Triad1|23475|e_gw1.4.693.1/3116-3221 [TRIAD]
PKKQR--LN----H-ARAQ-LHEKERSL-A---------------AAKSKLKE-I-------TDQMEK-LKR
EYD-E--KLAQKDDLRK-TAELNELRLDR------AGR----LVAGLS-------GEKLRWENSVTELQSNI
AYL--PGDCLVAAA--FLSY
>jgi|Triad1|59929|fgeneshTA2_pg.C_scaffold_12000280/3484-3589 [TRIAD]
PLKAN--LI----I-QQAR-YDSAMQDL-Q---------------KAQSDLDE-K-------QRELDE-VQA
LYE-A--AVKEKQDLIN-DAETCRRKMQA------ATA----LIEGLA-------GERQRWTQQSKEFESEI
GRL--VGDVLLCTA--FLSY
>jgi|Triad1|24890|e_gw1.5.691.1/3412-3517 [TRIAD]
PLRNE--LR----Q-LEKQ-ANVNKAKK-E---------------ELEKTVTQ-L-------EKSIAM-YKE
EYA-K--LISEAQAIKA-DKESVEAKVTR------SQA----LLRSLS-------SERERWESTSNTFKTQM
STI--VGDVLLSAA--FMAY
>jgi|Triad1|56504|fgeneshTA2_pg.C_scaffold_5000398/3357-3462 [TRIAD]
PLKAN--LM----V-QEAR-LNQANGNL-T---------------KAQNQFDE-K-------QAELDA-VQK
QYE-A--AVTEKQNLIN-DAETCRRKMNN------ATT----LIDGLG-------GEKIRWTEQSKMFEEQT
NRL--VGDVLLATG--FLSY
>jgi|Triad1|50643|fgeneshTA2_pm.C_scaffold_9000026/3045-3150 [TRIAD]
PKREK--VA----R-LEKN-CNTSKREL-D---------------RIQREVAS-L-------EAELKE-LTD
RHQ-Q--TTIDRGRLQE-ETEIMERRLIA------ADK----LITGLG-------SEKVRWKVDLDQLKEKR
VRL--LGDCLLSSA--FLCY
>jgi|Triad1|20411|e_gw1.2.838.1/3262-3367 [TRIAD]
PKRIA--LE----Q-ANAE-LAAAQEKL-A---------------NIKVKINI-L-------DDNLSR-LTA
EFE-K--ATSEKLKCQQ-EADTTAKTITL------ANR----LVGGLS-------SEKIRWNESVVNLKHQE
ITL--PGDVLLTAA--FISY
>Aqu1.212008|PACid:15710536/3405-3510 [AMPQU]
PLKAN--LV----V-QEGR-LAIANQDL-A---------------KAQAQLDE-K-------QRELDE-VQA
QYD-T--AMREKQALID-DAEACRKRMTA------ATA----LIDGLA-------GEKDRWTLQSKEFQEQI
GRL--VGDVLLATG--FLSY
>Aqu1.219516|PACid:15718044/3287-3392 [AMPQU]
PKREK--VA----L-LEKN-FQLSKREL-A---------------NIQKELSN-I-------ESQLEA-LNK
QFE-E--AMAEKRALEE-EAEIMQRRLTA------ASK----LISGLS-------SEKVRWLEDLEELKRKR
HQL--LGDCLLSSA--FLSY
>Aqu1.222291|PACid:15720819/3124-3229 [AMPQU]
PLERE--QA----S-LQSN-LDKSEQKL-T---------------KLSTGLEQ-L-------DRKVAD-MRL
KFE-G--RTTEAARLKL-EVEREEETIIA------AEN----LVGKLK-------GEHERWTEQIEVLNKEM
KEI--PVSSLLAAA--FLTY
>Aqu1.222989|PACid:15721517/3413-3518 [AMPQU]
PLKAN--LA----I-QEVK-FQAAQAEL-E---------------EANKTLAA-K-------QEELDV-VRA
LYD-E--AMSKKQALID-DAETCKRKMKA------ASA----LIEGLG-------GEKERWTQQSKEFKSQL
GRL--VGDILLATG--FLSY
>Aqu1.229315|PACid:15727843/3229-3334 [AMPQU]
PKRKA--LA----A-ANAE-LAAAQDKL-S---------------KIKAKIKE-L-------DDNLAE-LTR
QFE-E--ATSAKLKCQQ-EAESTATTISL------ANR----LVNGLS-------AEKVRWGESVERMKKEE
ILL--PGDVLLTAA--YLSY
>jgi|Nemve1|135061|e_gw.350.7.1/2708-2813 [NEMVE]
PLKAN--LI----V-QEAR-LKVAMGDL-N---------------KAQGQLDE-K-------QAELDK-VQA
MYD-A--AVGEKQTLLD-DAESCKNKMVA------ASA----LINGLG-------GEKERWTQQSKEFQAQI
GRL--VGDVLLATG--FLSY
>jgi|Nemve1|159788|estExt_gwp.C_100077/3264-3369 [NEMVE]
PKRKA--LE----A-ANAE-LAAAEEKL-S---------------KIKAKIQE-L-------DENLAE-LTA
NFE-R--ATSEKLKCQQ-EAESTAKTIEL------ANR----LVGGLA-------SENVRWGESVKSFKEQE
KTL--PGDVLLTTA--FVSY
>jgi|Nemve1|171736|estExt_gwp.C_1870002/3414-3519 [NEMVE]
PLKAN--LA----V-QEAR-LGVAQGDL-N---------------KAQAQLDE-K-------QAELDE-AQA
MYE-N--AVKEKQDLLD-DAEACRRKMLA------ASA----LISGLG-------GEKERWTEQSKEFAEQI
GRL--VGDVLVCTG--FLSY
>jgi|Nemve1|173194|estExt_gwp.C_2390090/3035-3140 [NEMVE]
PKKQR--LH----Q-ATAQ-LEEKQAIL-A---------------EAKAKLKE-V-------TDRMEE-LKR
QYD-E--KSAQKEELRA-KAELLEIKLDR------AGK----LVSGLA-------GERDRWEASVTILEENI
GYL--VGDCLIAAA--FMSY
>jgi|Nemve1|241316|estExt_fgenesh1_pg.C_430104/3411-3516 [NEMVE]
PLRNE--LK----S-LEME-AQASKIKA-E---------------EISRVISE-L-------ERSISQ-YKE
EYA-A--LISQAQAIKT-DLSAVEDKVSR------STA----LLRSLS-------VERQRWEAGSNAFQTQM
GTI--VGDVLLSSA--FLAY
>jgi|Nemve1|244113|estExt_fgenesh1_pg.C_1090048/3145-3232 [NEMVE]
PLENE--QA----Q-LQRN-LDKSQQRL-E---------------KLGRALDK-V-------DHEVAE-MRN
RFE-L--RTKEATQLKM-ELDKAQETIAA------AET----LVSKLD-------GEFNRWTGQTG------
----------------FVTY
>jgi|Nemve1|245829|estExt_fgenesh1_pg.C_1790010/3089-3194 [NEMVE]
PKREK--VA----R-LERN-FHLSKREL-E---------------KIEKELKA-L-------EEELER-LGK
QYD-D--AMREKSSLQE-EAEIMERRLIA------ADK----LISGLG-------SEKIRWTKDLQDLKDQR
VRL--LGDCLLGAA--FLSY
>Hma2.226909/2555-2660 [HYDMA]
PKRKA--LA----Q-ANSD-LAVAEEKL-S---------------KIKAKIKE-L-------DANLAE-LTA
SFE-Q--ATSAKLRCQK-EAERTSKTIEL------ANR----LVGGLA-------SENIRWAESVLKFKKQA
MTL--PGDVLLISA--FISY
>jgi|Capca1|225405|estExt_fgenesh1_pg.C_4850008/3097-3202 [CAP]
PKRQR--LQ----A-AQST-LKEKQHQL-Q---------------EAKNKLAE-V-------EAKMTE-LKL
QYE-E--KLSQKEELRK-KSEHTEMMLDR------ASK----LVSGLA-------GERERWEETVKDLEERM
GYL--IGDVLIASA--FLSY
>jgi|Capca1|162628|estExt_Genewise1.C_2870028/3207-3312 [CAP]
PLKAN--LA----V-QEAR-YQGAQADL-N---------------KAQGQLDE-K-------QKELDF-VQA
QYD-A--AMSEKQTLLD-DAESCRRKMIN------ATA----LIDGLS-------GERVRWTEASKNFEAQI
NRL--VGDSLLAAG--FLSY
>jgi|Capca1|183261|estExt_Genewise1Plus.C_6050022/3405-3510 [CAP]
PLRNE--LL----E-LESS-ANSARQKN-E---------------EVFKLISE-L-------EKSIQR-YKD
EYA-V--LISQAQAIKT-DLATVEAKVER------SVA----LLRSLG-------GERDRWELGSEAFKNQM
STI--IGDVLLMSA--FITY
>jgi|Capca1|174571|estExt_Genewise1Plus.C_3040002/3112-3217 [CAP]
PLESE--QA----K-LQKN-LQKAESRM-E---------------KLGRALDE-V-------DRKVEG-LKR
KFE-K--TTTEAAKLKY-ELEKAQETIAA------AEN----LVGKLQ-------GEYERWNGQVGELSQEL
TEL--PLKALLASA--FITY
>jgi|Capca1|175142|estExt_Genewise1Plus.C_9470004/3259-3364 [CAP]
PKRLA--LE----Q-ANSQ-LSAAQEKL-K---------------VIQGKITS-L-------EEALGK-LTA
EFE-K--ATGEKLRCQQ-EAETTNKTIEL------ANR----LVGGLA-------SENVRWADAVASFKEQE
KTI--PGDVLLITA--FVSY
>jgi|Helro1|155577/3200-3305 [HELRO]
PKRQA--LN----Q-ATQT-RQAAEERL-Q---------------HIQSKIAS-L-------EEALSK-LKA
EYD-Q--ATEAQIKCKQ-EADATNKTIIL------ANR----LVSGLT-------SENDRWTEQVKHFRRQE
TTL--AGDMLLVAA--FISY
>jgi|Helro1|106966/3413-3518 [HELRO]
PLKNE--LT----A-LEVE-ANENRKKN-E---------------EMQNLVAQ-L-------EKSIAR-YKE
EYA-L--LISQAQAIKA-DLASVETKVGR------SVA----LLQSLT-------GERARWEMGSESFKNQM
STI--IGDVLVMSA--FMAY
>jgi|Helro1|162498/3362-3467 [HELRO]
PLKAN--LA----V-HQAK-HQLAIKDL-D---------------KARAELDE-K-------QLELDK-AQA
LHN-Q--AIKKKKALLD-DATSCKKKMNN------AKI----LIESLA-------GEKERWVESSCTFKRQI
GQL--VGDVLLAAG--FLSY
>jgi|Helro1|66985/3024-3129 [HELRO]
PLERE--QN----E-LQKN-MSSVGNKM-K---------------KLGDGLQR-V-------DERVNE-LRQ
KFE-R--ITNENAQLKI-KLDKSQEIISS------AET----LVTKLS-------EEFKRWTAQIKELETEL
NEL--NEKALYSSA--FIIY
>jgi|Helro1|67881/3119-3224 [HELRO]
PKKEK--VE----R-LEKE-FATTMHEL-E---------------KITSQLNQ-L-------QKTLDN-LKH
QYE-T--AMLDKKQLED-ETDLMQRRIVA------ADR----LIKGLG-------SERIRWQKELEDLYLQK
GNV--IGDCLLCAG--FLTY
>jgi|Helro1|96436/3107-3213 [HELRO]
PKREKV-VA----K-LEKV-YNQTTKEL-E---------------KINSDISK-L-------VEELNV-LSG
NYE-L--ASVERQTLQE-ETDVMERRLIA------ADK----LISGLG-------SENERWSNDLIKLREQK
VKL--LGDCLLGSA--FLCY
>jgi|Helro1|80768/3230-3335 [HELRO]
PLKAN--LA----V-QEAR-YEAAMKDL-N---------------KAQMQLDE-K-------QAELEA-VQA
QYD-Q--AMTEKQTLVD-DANNCRHKMTT------ARA----LIDGLS-------GEKIRWTSASKTFESQI
QKL--VGDVLLATA--FLSY
>jgi|Lotgi1|122204|e_gw1.39.37.1/3240-3345 [LOTGI]
PKREK--VA----K-LERS-YHQAKRDL-D---------------KITKEISA-L-------ESELSK-LNQ
KYE-E--AMSEKKALQE-EAEIMERRLRA------ADK----LISGLG-------SENVRWVKNLEELKNKR
VRL--LGDCLLNSA--FLSY
>jgi|Lotgi1|151884|fgenesh2_pg.C_sca_1000022/3385-3490 [LOTGI]
PLRNE--LQ----D-LEDK-AKENQRKG-D---------------EVMKLIKD-L-------ENSIAQ-YQD
EYA-G--LISEAQAIKA-SLAAVEAKVER------SVA----LLNNLG-------SEKQRWEAGSETFKNQM
ATI--IGDTLLSSA--FMAY
>jgi|Lotgi1|154478|fgenesh2_pg.C_sca_5000518/3420-3525 [LOTGI]
PLKAN--LT----V-QEAR-LNVAMKDL-G---------------DAQAQLDE-K-------QAELDA-VQA
QFD-E--AMSQKQALMD-DADACRRKMNN------AEA----LINGLS-------GERVRWTEASKSFESQI
VRL--VGDVLLATG--FLSY
>jgi|Lotgi1|182347|estExt_Genewise1.C_sca_30515/3283-3388 [LOTGI]
PLKAN--LV----A-QEAR-LGVATREL-N---------------AAQEQLDE-K-------QRELDV-VQA
KFD-A--AMKEKQELMD-DAESCRRRMIA------ASA----LIGGLS-------GEKVRWTAQSKEFKSQI
ERL--VGDVLLCTG--FLSY
>jgi|Lotgi1|184938|estExt_Genewise1.C_sca_100407/3129-3234 [LOTGI]
PKRQR--LN----G-AMTQ-LKEKQDAL-S---------------DAQAKLAE-V-------EEKMAK-LKL
EYD-E--KLAQKEELKR-KAEHTEMMLDR------ASK----LVSGLA-------GERIRWQETVKDLEERM
GFL--VGDCLIAAA--FLSY
>jgi|Lotgi1|192667|estExt_Genewise1.C_sca_470144/3376-3481 [LOTGI]
PLKAN--LI----V-QQSK-LNSAMADL-N---------------AAQETLDA-K-------EKELAV-VRA
EYE-K--AMSEKQALVE-DAETCRRKMNA------ASA----LIDGLA-------GEKERWTEQSREFKAQI
GRL--VGDVLICTA--FLSY
>jgi|Lotgi1|209197|estExt_Genewise1Plus.C_sca_30020/3107-3212 [LOTGI]
PLESE--QA----M-LRKN-LEKAESKM-E---------------RLGRDLDE-V-------DNKVAQ-LRA
RFE-N--FTKEAAELKI-KLDKENETIQA------AET----LVSKLD-------VEYDRWNAQVGELSNEL
NAL--PKLALLAAG--FITY
>jgi|Lotgi1|229063|estExt_fgenesh2_pg.C_sca_50270/3944-4063 [LOTGI]
ERQQE--LA----REIEEN--ERKQRQQ-EEEPENDDQPNAVDENLTEDDLPR-I-------QEEENG-LQR
KFD-E--AVMEKHSLEM-ELQSMNERLKA------ATE----LVESLK-------GQEEEWRQYVKDNDSNE
LLL---ANCLTAAA--FLTY
>jgi|Lotgi1|230271|estExt_fgenesh2_pg.C_sca_110289/3262-3367 [LOTGI]
PKRMA--LK----Q-ANDE-LSAAREKL-R---------------VIKAKVAD-L-------EATLAT-CQA
EFE-R--ATSEKLRCQQ-EAESTAKTIEL------ANR----LVGGLA-------SENVRWAEAINGFREQE
KSL--PGDVLITTA--FISY
>CBG11853	CBP17300	WBGene00032899	locus:Cbr-che-3	status:Predicted	UniProt:A8XE59/3618-3723 [CAEBR]
PLENE--KN----K-LIKN-LKKAEKQM-E---------------NLSKGLQS-V-------DEVVGE-LKR
KFE-V--LMKEATQIKV-DLDREQDTIRI------AGT----LVESLS-------GEFERWKVQIETLVEEQ
SKI--EMCSLITSA--FLTY
>CBG12193	CBP02963	WBGene00033180	locus:Cbr-dhc-1	status:Predicted	UniProt:A8XF10/3355-3460 [CAEBR]
PLRNE--LK----R-LEKE-AAKKTEEG-K---------------VVDVRITE-L-------EESIGK-YKE
EYA-Q--LIGQAENIKQ-DLSSVQEKVNR------STQ----LLSSLR-------SERDRWSSGSAGFSQQM
DSL--VGDALLSSA--FLAY
>jgi|Dappu1|305659|PASA_GEN_0400298/3411-3516 [DAPPU]
PLRNE--LK----S-LEKQ-ADVNKRRG-E---------------ETTTLIAT-L-------EHSIAS-YKE
EYA-L--LISQAQAIKM-DLETVQGKVDR------SIG----LLKSLA-------IEKERWEASSETFRTQM
STI--VGDTLLSSA--FLAY
>jgi|Dappu1|309044|PASA_GEN_0900108/3347-3452 [DAPPU]
PKRRA--LE----A-ADAE-LVAAQEKE-A---------------AIKSKVRT-L-------EATLEQ-LTA
EFE-R--ANAEKRECQE-EAEHTNRTLVQ------ANR----LIHGLA-------SEKIRWFQAVEFLRRNE
LTM--AGDVLLTTA--FVSY
>jgi|Dappu1|324408|NCBI_GNO_6100136/2889-2994 [DAPPU]
PLEQE--QA----N-LRRN-LQAAEDSM-T---------------RLATGLDD-V-------DKQVAI-LRD
QLS-A--STREASEIEI-GLKKARETLSV------SQN----LVLELA-------DEYDRWRLQLEELEHDR
HNV--AFYALLAAA--FINF
>jgi|Dappu1|316462|NCBI_GNO_1700257/3538-3643 [DAPPU]
PLKAN--LA----L-QEVR-LSAAMSEL-A---------------KAEDVLSE-K-------ERALEF-VTS
QYD-S--AMGNKRRLTE-AAAVCRRKMGI------AAA----LISGLS-------GEKLRWTLQCRAFKEQI
GRL--VGDAILATA--FLSY
>gi|193582590|ref|XP_001951535.1|/3420-3525 PREDICTED: similar to dynein heavy chain [Acyrthosiphon pisum] [ACYPI]
PLRDE--LK----S-LENQ-ASENKVKN-E---------------ETTSLIAQ-L-------EQTITE-YQE
EYA-Q--LISQAQAIKS-DLENVQSKVDR------SIA----LLKSLV-------IERERWESTRDTFRSQM
ATI--IGDVLLSSA--YLAY
>gi|193664449|ref|XP_001947345.1|/2947-3052 PREDICTED: similar to AGAP010435-PA [Acyrthosiphon pisum] [ACYPI]
PKRRA--RD----Q-ANEE-LSAARTKL-M---------------ELRNMIIE-L-------ERKQKI-LTD
EFD-G--AVAEKTNCQN-QADETSMRIDL------ANR----LVNGLA-------SENVRWKESVSTLQKSL
QTL--PGDTLMISA--FVSY
>gi|193606293|ref|XP_001943595.1|/3356-3461 PREDICTED: similar to CG9492 CG9492-PA, partial [Acyrthosiphon pisum] [ACYPI]
PLKAN--LT----L-QEAR-LTIAMDDL-S---------------RAELQLYE-R-------EVALNE-VKS
QYD-A--AVQEKQRLTD-AANVCLRKMTS------ATA----LINGLG-------GEKIRWTQQSKEFKKQL
GRL--VGDVLLATG--FLSY
>gi|193577835|ref|XP_001949713.1|/3190-3295 PREDICTED: similar to dynein heavy chain [Acyrthosiphon pisum] [ACYPI]
PKRLA--LA----Q-ANLE-LAQAQEKL-A---------------VIKKKVAS-L-------EEQLSK-LTA
DFE-Q--ATSEKLHCQQ-EADATNKTIEL------ANR----LIGGLG-------SENVRWAEAVACFMQQS
TTL--PGDVLLITA--FISY
>gi|193610654|ref|XP_001945824.1|/2759-2864 PREDICTED: similar to dynein heavy chain [Acyrthosiphon pisum] [ACYPI]
PLIAN--LA----K-QEGK-HIQAKEQL-K---------------AAETIAFE-K-------NKELLE-AKR
KLN-I--ALSSQQVIQT-EANRCKNKMMS------ATA----LIEGLE-------GERKRWKQQLAGFNLEI
KYS--LGDIVILTA--FLNY
>AGAP010435-PA/3284-3389 pep:novel chromosome:AgamP3:3L:3313175:3329775:-1 gene:AGAP010435 transcript:AGAP010435-RA [ANOGA]
PKRRA--LA----A-ANAE-LTASQEKL-A---------------NIKRKVAS-L-------EEQLAK-LTA
DFE-K--ATADKLRCQQ-EADATQATIQL------ANR----LVGGLA-------SENVRWAEAVAEFMQQA
TTL--PGDILLVTA--FISY
>AGAP010790-PA/2890-2995 pep:novel chromosome:AgamP3:3L:10395300:10408422:1 gene:AGAP010790 transcript:AGAP010790-RA [ANOGA]
PLERE--QN----L-LKEN-LDQAEADM-Q---------------SLSSGLDN-V-------NDTVRS-LSE
QLN-V--YTQEAAMLEI-KLEEAKNTLHT------AEI----LVQNLN-------SEYTSWSRELDDLNDAI
THL--DGRCFMTAL--NITQ
>AGAP007675-PA/3402-3507 pep:novel chromosome:AgamP3:2L:48928933:48943191:-1 gene:AGAP007675 transcript:AGAP007675-RA [ANOGA]
PLKAN--LV----R-QQKK-LDIAMAEK-A---------------EAEALLKA-K-------EEELAV-VQQ
MFD-E--AMAKKKAVLD-DAKQCQDKMDA------ASA----LIDGLA-------DERVRWTEQLEQFKDET
ERL--VGDVLILTG--FLSY
>AGAP001660-PA/3803-3908 pep:novel chromosome:AgamP3:2R:7568310:7607358:1 gene:AGAP001660 transcript:AGAP001660-RA [ANOGA]
PKKDR--VA----F-LESE-LNGQIRLL-V---------------RLTNEIGK-L-------ENELAE-LNS
KYA-N--AIKEKQMLQE-MMEQAERRLLA------ADK----LISGLS-------SERDRWVIDLGKLQIER
TKV--IGNALLSAS--FLAY
>AGAP001672-PA/3356-3461 pep:novel chromosome:AgamP3:2R:7770071:7787763:-1 gene:AGAP001672 transcript:AGAP001672-RA [ANOGA]
PKQRA--LN----E-AQTE-LKDAQDKL-M---------------ELESKITE-L-------EDKLGV-IEA
AFN-N--ALAEKQKCQD-EADKTAFTIDL------AHR----LVNGLA-------SENVRWRESIAMLKGQT
VTL--PGDVLLVAC--FISY
>AGAP002015-PA/3422-3527 pep:novel chromosome:AgamP3:2R:13936707:13955790:1 gene:AGAP002015 transcript:AGAP002015-RA [ANOGA]
PLREE--LS----S-LERQ-ADTNIKHG-R---------------EVKELIAQ-L-------EQSIAA-YKE
EYA-Q--LISQAQAIKT-DLENVQAKVDR------SIA----LLKSLV-------IERERWEATSETFRSQM
STI--VGDVLLSAA--FIAY
>AGAP003271-PA/3463-3568 pep:novel chromosome:AgamP3:2R:34745881:34762354:-1 gene:AGAP003271 transcript:AGAP003271-RA [ANOGA]
PLKAN--LM----L-QEAR-LRIAMDDL-A---------------AAENQLAE-R-------EAALQK-VKD
QYD-A--AVSEKQRLTD-AANSCLRKMTA------ATA----LINGLG-------GEKARWTQQSKEFKIQL
GKL--VGDVLLATG--FLSY
>CpipJ_CPIJ007950-PA/3408-3513 |  Culex pipiens dynein heavy chain (4656 nt) [CULPI]
PLRDE--LD----S-LERR-ADTNIKHG-Q---------------EVKELITQ-L-------EQSIAS-YKE
EYA-Q--LISQAQAIKT-DLENVQAKVDR------SIA----LLKSLV-------IERERWEATSETFRSQM
STI--IGDVLLSAA--FIAY
>CpipJ_CPIJ005887-PA/2977-3082 |  Culex pipiens cytoplasmic dynein heavy chain (4155 nt) [CULPI]
PLERE--QT----E-LREN-LEKAESEM-K---------------SLSSGLDN-V-------NGKVKE-LSE
QLN-S--YTQEAAMLEI-KLQDAKQTLHS------AEV----LVQSLS-------SEYVSWSTELEELNATI
ANM--DKRSFLTAF--CITH
>CpipJ_CPIJ007215-PA/3463-3568 |  Culex pipiens ciliary dynein heavy chain 5 (4613 nt) [CULPI]
PLKSN--LM----L-QEAR-LKIAMDDL-A---------------AAEDQLAE-R-------ENALQK-VKD
QYD-A--AVSEKQRLTD-AANSCLRKMTA------ATA----LINGLG-------GEKARWTQQSKEFKIQL
GKL--VGDVLLATG--FLSY
>CpipJ_CPIJ011172-PA/3280-3385 |  Culex pipiens dynein beta chain (4474 nt) [CULPI]
PKRRA--LA----A-ANAE-LCASQDKL-A---------------MIKRKVAS-L-------EEQLAT-LTA
DFE-K--AIADKIRCQQ-EADATQATIQL------ANR----LVGGLA-------SENVRWAEAVAEFMQQA
TTL--PGDILLVTA--FISY
>CpipJ_CPIJ012527-PA/3385-3490 |  Culex pipiens ciliary dynein heavy chain 5 (4565 nt) [CULPI]
PLKAN--LA----R-QQKK-LDIASVQR-E---------------EAEQQLMA-K-------EKELAQ-VQQ
EFD-D--AMSKKQAVLD-DAKACQDKMDA------ASA----LINGLA-------DERVRWTDQLSQFKSET
DRL--VGDVLILTG--FLSY
>CpipJ_CPIJ001823-PA/3722-3827 |  Culex pipiens conserved hypothetical protein (5022 nt) [CULPI]
PKKDR--VA----Y-LEAE-LDSQMKLL-N---------------KLTKEINK-L-------ESELNE-LNN
QYA-T--AIKEKQMLQE-MMEQAERRLLA------ADK----LISGLS-------SERDRWKIELSNLQDDK
TKV--VGTCLLSAS--FLAY
>CpipJ_CPIJ001845-PA/3341-3446 |  Culex pipiens dynein heavy chain (4544 nt) [CULPI]
PKQRA--LN----E-AQSD-LKGAQDKL-M---------------DLTNKINE-L-------EERLGV-IQA
EFN-D--ALAEKQKCQD-EADKTAFTIDL------AHR----LVNGLA-------SENVRWRESIAHLKSQS
VTL--PGDVLLIAC--FISY
>AAEL009881-PA/3463-3568 pep:novel supercontig:AaegL1:supercont1.436:779768:910459:1 gene:AAEL009881 transcript:AAEL009881-RA [AEDAE]
PLKAN--LM----L-QEAR-LKIAMDDL-S---------------AAENQLAE-R-------EAALQK-VKD
QYD-A--AVSEKQRLTD-AANSCLRKMTA------ATA----LINGLG-------GEKTRWTQQSKEFKIQL
GKL--VGDVLLATG--FLSY
>AAEL008855-PA/3270-3375 pep:novel supercontig:AaegL1:supercont1.353:413692:444461:-1 gene:AAEL008855 transcript:AAEL008855-RA [AEDAE]
PKRKA--LA----A-ANAE-LTASQEKL-A---------------NIKKKVAS-L-------EEQLAK-LTA
DFE-K--ATADKLRCQQ-EADATQATIQL------ANR----LVGGLA-------SENVRWAEAVAEFMQQA
TTL--PGDILLITA--FISY
>AAEL007225-PA/3401-3506 pep:novel supercontig:AaegL1:supercont1.244:545378:572508:1 gene:AAEL007225 transcript:AAEL007225-RA [AEDAE]
PLKAN--LA----R-QQKK-SKIAQAQQ-A---------------QAEEQLLA-K-------EAELAE-VQK
EFD-S--AMSKKQAVLD-DAKMCQDKMDA------ATA----LINGLA-------DERVRWTEQLSQFKSET
DRL--VGDVLILTG--FLSY
>AAEL007132-PA/3415-3520 pep:novel supercontig:AaegL1:supercont1.238:1543360:1570951:-1 gene:AAEL007132 transcript:AAEL007132-RA [AEDAE]
PLRDE--LS----S-LERR-ADTNIKHG-Q---------------EVKELIAQ-L-------EQSIAS-YKE
EYA-Q--LISQAQAIKT-DLENVQAKVDR------SIA----LLKSLV-------IERERWEATSETFRSQM
STI--IGDVLLSAA--FIAY
>AAEL003155-PA/3343-3448 pep:novel supercontig:AaegL1:supercont1.80:713444:780187:-1 gene:AAEL003155 transcript:AAEL003155-RA [AEDAE]
PKQRA--LD----E-AEAE-LKAAQDKL-I---------------DLTARINE-L-------EDQLGV-IQA
DFN-D--ALAEKQKCQD-EADKTAFTIDL------AHR----LVNGLA-------SENVRWRESIAQLKGQT
VTL--PGDVLLIAC--FISY
>AAEL000885-PA/2865-2970 pep:novel supercontig:AaegL1:supercont1.18:499311:512011:-1 gene:AAEL000885 transcript:AAEL000885-RA [AEDAE]
PLERE--QN----E-LKEN-LEKAEREM-K---------------SLSSGLDN-V-------NDKVKE-LSE
QLN-V--YTQEAAMLEI-KLEEAKHTLHC------AEV----LVQSLS-------SEYISWSKELEELNETI
THM--DRRSFMTAY--CITH
>gnl|Amel|GB10147-PA/3259-3364 GLEAN3_08752 [APIME]
PKRKA--LA----Q-ANAE-LAAAQEKL-A---------------VIKRKVAS-L-------EEQLGK-LTA
DFE-Q--ATAEKVKCQE-EADATNATIVL------ANR----LVGGLA-------SENVRWADSVATFMQQA
STL--PGDVLLVTA--FISY
>gnl|Amel|GB10385-PA/2751-2856 GLEAN3_01011 [APIME]
PLERE--QR----Q-LAER-LSAAEAQI-G---------------KLAAGLNT-V-------ESRVAQ-LQE
ELA-E--HSRGAAALQL-RAETTEARLAT------ARA----LLQKLD-------TEHRNWQEQLEELNNRK
QRL--DVEAAKVAS--LLVY
>gnl|Amel|GB11197-PA/3588-3693 GLEAN3_04241 [APIME]
PKIDR--VK----E-LEAE-SERARKAL-E---------------KEERELRR-L-------EKTITD-LNA
KYE-K--AMEERQKLQE-ETDLLQRRLIA------ADK----LISGLS-------SENERWKKDLENLKIQI
EKI--IGNCLLSAG--FLAY
>gnl|Amel|GB11916-PA/3270-3375 GLEAN3_07448 [APIME]
PLRAA--LA----Q-ANAE-LKAAMDHL-N---------------ALRARLAE-L-------QKVLDI-LGE
RMN-A--ALAEKQKCQD-EADATALTIDL------ANR----LVNGLA-------SEKIRWTEEVEMLTNSF
VMV--PGDVLLVTA--FLSY
>gnl|Amel|GB17001-PA/3289-3394 GLEAN3_05038 [APIME]
PLKAN--LA----L-QEVR-LKMAMEDL-A---------------NAERELSE-R-------EMALQA-VKE
QYD-S--AVSEKQRLTE-AANVCLRKMTA------ATA----LINGLG-------GEKIRWTEQSSEFKIQL
GRL--VGDVLLATG--FLSY
>gi|156549477|ref|XP_001604286.1|/2950-3055 PREDICTED: similar to dynein heavy chain isotype 1B [Nasonia vitripennis] [NASVI]
PLERE--QR----V-LADR-LAAAEAQI-G---------------KLESGLNS-V-------ESKVAQ-LQE
ELA-A--HSRGAAELQL-RTEATESSLAT------ARA----LLGKLD-------AEHADWQTQSQTLSMRK
NRI--GIEAANAAA--LLIY
>gi|156542518|ref|XP_001600478.1|/3274-3379 PREDICTED: similar to dynein heavy chain [Nasonia vitripennis] [NASVI]
PLRQA--LA----Q-ANAE-LKAALDKL-T---------------ALRARLAE-L-------QKVLDA-LGE
KME-I--AMAEKQKCQK-EADATAMAIDL------ANR----LVNGLA-------SEKIRWAETVEELKASG
IKI--PGDVLLVTA--FISY
>gi|156542088|ref|XP_001602948.1|/3418-3523 PREDICTED: similar to dynein heavy chain [Nasonia vitripennis] [NASVI]
PLKAN--LT----M-QEAR-LKVAMEDL-A---------------DAERELSE-R-------EMALQA-VKA
QYD-A--AVAEKQRLTD-DANVCLRKMTA------ATA----LINGLG-------GEKIRWTEQSKDFKVQL
GRL--VGDVLLATG--FLSY
>gi|156554705|ref|XP_001604907.1|/3278-3383 PREDICTED: similar to dynein, axonemal, heavy chain 2 [Nasonia vitripennis] [NASVI]
PKREK--LE----A-ALAS-LREKETAL-A---------------EARAQLQK-L-------QEELER-LQQ
VYD-A--KMKEKEDLIS-LEELLKLKLER------AAM----LVDGLS-------GERVRWESSVRELDGLF
DSL--PGDCLIATA--FVSY
>gi|156554707|ref|XP_001604928.1|/3173-3278 PREDICTED: similar to dynein heavy chain [Nasonia vitripennis] [NASVI]
PLKAN--LA----I-QQGK-HDKANRNL-E---------------AAEKLLKA-K-------DEDLRQ-VQS
EFD-A--VMSERQAIVD-LANICQAKMDT------AKA----MIDGLS-------GERLRWTDQLTMFKSET
ERL--VGDVLILTG--FLSY
>gi|156552335|ref|XP_001601632.1|/3583-3688 PREDICTED: similar to hCG1811879 [Nasonia vitripennis] [NASVI]
PKIDR--VQ----E-LEAE-SEKARKAL-D---------------KEERELEK-V-------EKQLQE-LNA
KYE-K--AMTERQSLQE-ETDLLQRRLVA------ADK----LIGGLS-------SENERWKMELEALKNEL
GKT--VGNCLLSSG--FLAY
>Bmb004237/2866-2952 [BOMMO]
PKRRA--LN----Q-ANAE-LQAARDKL-A---------------FLTDQIKE-L-------EEKLEV-LLK
AFQ-E--AVNEKMKCQA-EADATNATIDL------ANR----LVNGLA-------SEKIR------------
---------QIILN--IIP-
>TC003808	GLEAN_03808/3375-3480 [TRICA]
PLKAN--LA----I-QQAK-LDKAQAEL-S---------------SAMTLLAE-K-------EEEVRQ-CQI
QYE-E--AMRHKQEVFD-DAMKVKNKMDS------ATA----LIDGLA-------GERIRWTEQLAQFKAET
DRL--IGDVVLLVG--FLSY
>TC008109	GLEAN_08109/3032-3137 [TRICA]
PLERE--QN----K-LQEN-LASAEAQL-G---------------ELSAGLSD-V-------DATVAK-LKV
QLS-A--YTKEAAEIEI-DLNKARETLMV------AEG----LVFKLN-------DEYERWQQQLKDLSLEI
EKL--PENCSLAAA--FITY
>TC008640	GLEAN_08640/3371-3476 [TRICA]
PKRKA--LQ----K-ANQE-LADARAKL-A---------------ELNEKLNY-L-------ESQLAI-LKA
DFE-E--ATAAKMKCQA-EADATTQMIDL------ANR----LVNGLA-------SENIRWRELVKLYRKMI
ITL--PGDVLMITC--FISY
>TC008801	GLEAN_08801/3404-3509 [TRICA]
PLREE--LS----S-LERQ-AETNQKRG-E---------------EVKNLISQ-L-------EQSIAS-YKE
EYA-Q--LIAQAQAIKT-DLENVQAKVDR------SIA----LLKSLV-------IERERWEATSETFRSQM
STI--IGDVLLSAA--FIAY
>TC009719	GLEAN_09719/3580-3685 [TRICA]
PKKER--VE----Q-LQRE-YDAAKKSL-E---------------KLYNEIAK-L-------EAALDE-LNQ
KYE-A--AMKRRQELQE-ETDIMMRRLIA------ADK----LITGLS-------SERERWTKDLEMLHLEK
ERL--VGNCLLSSA--FLSY
>TC010846	GLEAN_10846/3268-3373 [TRICA]
PKRKA--LA----A-ANAE-LAAAQEKL-S---------------GIKKKVAS-L-------EEQLAK-LTA
DFE-K--ATTEKLLCQQ-EADATNATIQL------ANR----LVGGLA-------SENVRWAEAVNNFMEQG
TML--PGDVLLVTA--FISY
>lcl|hmm.127084.p/3435-3540 Model predicted by Gnomon on Saccoglossus kowalevskii, Primary Assembly (chromosome Unplaced, NW_003158728.1) [SACKO]
PLKAN--LA----V-QESR-LNAATAEL-N---------------SAQAQLDA-K-------QKELDA-VQA
QYD-A--AMGEKQALLN-DAENCRRKMSN------ATA----LIEGLG-------GEKVRWTAASKMFSDQI
NRL--VGDVLLATG--FLSY
>lcl|hmm.350053.p/3265-3370 Model predicted by Gnomon on Saccoglossus kowalevskii, Primary Assembly (chromosome Unplaced, NW_003147285.1) [SACKO]
PKRIA--LN----Q-ANAE-LQAAQDKL-T---------------TIKNKIAE-L-------DASLAV-LTS
EFE-T--ATAAKLKCQQ-EAESTAKTIEL------ANR----LVGGLA-------SENVRWAESVSNFKEQE
KTL--PGDVLLITA--FVSY
>lcl|hmm.12714.p/3395-3500 Model predicted by Gnomon on Saccoglossus kowalevskii, Primary Assembly (chromosome Unplaced, NW_003126906.1) [SACKO]
PKREK--VA----R-LERS-FHQAKRDL-E---------------KINNEVGK-L-------ESELKR-LGE
KYE-T--AMRERQQLQE-ETEIMERRLIA------ADK----LISGLS-------SENVRWTKDLEDLRQRR
IRL--LGDCLLASG--FLSY
>GLEAN3_24529/3138-3243 [STRPU]
PLKAN--LA----V-QEAK-LNIATREL-E---------------KAQGQLDE-K-------QRELDE-VQA
KFD-A--AMLEKQTLLA-DAESCRHKMTA------ASA----LINGLG-------GEKIRWTQQSKEFKSQI
NRL--VGDVLLATG--FLSY
>SNAPOd2T00003292001/3190-3295 [OIKDI]
PKRNA--LA----Q-ANAD-LAAATEKL-E---------------GIRAKLKE-L-------NDNMAE-LNA
KFE-K--ATNDKLRCQQ-EADATQSTISL------ANR----LVGGLA-------SENVRWAESVALFKEQE
KML--PGDVLLITA--FVSY
>SNAPOd2T00011255001/3199-3304 [OIKDI]
PKRKR--LN----E-ATSL-LAEKQAIL-A---------------DAEQKLNA-V-------NELMNN-LKM
QYE-E--KLAEKVRLEK-EAKITEEKLHR------AGM----LVDGLA-------GEKIRWTASAERLEESI
AYL--PGDCLIAAA--FLSY
>SNAPOd2T00015764001/2923-3028 [OIKDI]
PKREK--VA----T-LEKN-FFIMKKDL-A---------------AAKKELAA-V-------EKQLAE-LEA
QFE-A--AMTEKQELEE-EASIMERRLIA------ADK----LIGGLG-------SERERWKVELAGLKEMR
VRL--LGDCLLGAA--FLSY
>jgi|Brafl1|121671|estExt_fgenesh2_pg.C_700096/3641-3746 [BRAFL]
PLKAN--LA----V-QEAR-LEKANFDL-Q---------------EAQEQLDA-K-------QRELDI-VQA
QYD-S--AVRERQELMD-DAETCRRKMQT------ASS----LIEGLA-------GEKERWTQQSKEFAAQI
RRL--VGDVLMATG--FLSY
>jgi|Brafl1|126416|estExt_fgenesh2_pg.C_2140024/3878-3983 [BRAFL]
PKREK--VA----R-LERN-YHQSKREL-E---------------KIQKEVQG-L-------EDTLAK-LSQ
KYE-D--AMREKRELQE-EAEIMERRLIA------ADK----LISGLG-------SENVRWRRDLEDLKEQR
VRL--LGDCLLASA--FLSY
>jgi|Brafl1|200305|e_gw.5.205.1/3256-3361 [BRAFL]
PKRIA--LA----A-ANAD-LAAAQKKL-S---------------EIKEKIRQ-L-------DENLAE-LTA
NFE-K--ATAEKLKCQQ-EADDTARTINL------ANR----LVGGLA-------SENVRWADSVQKLREAE
KTL--CGDVLITTA--FVSY
>jgi|Brafl1|267223|estExt_GenewiseH_1.C_2670012/3323-3428 [BRAFL]
PLKAN--LA----V-QEAQ-LHKAMDQL-N---------------KAQAQLDA-K-------QAELDE-VQA
KFD-A--AMKEKQDLLD-DAEACKKKMDA------ASA----LIGGLA-------GEKTRWTQQSKEFKAQI
DRL--VGDSLLCTA--FLSY
>jgi|Brafl1|272000|estExt_GenewiseH_1.C_5070021/3271-3376 [BRAFL]
PLKAN--LA----V-QEAR-LGVAMGDL-N---------------TAQAQLDA-K-------QKELDI-VQA
QYD-A--AMKTKQDLLD-DAEACRRKMNN------AEA----LIHGLS-------GEKVRWTAASKLFEDQI
RRL--VGDVLLATG--FLSY
>jgi|Brafl1|275161|estExt_gwp.C_40085/3149-3254 [BRAFL]
PKRIA--LN----Q-ANAE-LAAAQDKL-A---------------TIKAKIKE-L-------DANLAE-LTA
AFE-K--ATAEKLRCQE-EAESTQRTISL------ANR----LVGGLA-------SENVRWAESVAQFKEQE
KML--VGDVLLITA--FVSY
>PTSG_02320T0/3513-3618 | PTSG_02320 | Salpingoeca rosetta dynein heavy chain 2 (4725 aa) [SALS5]
PKRLA--LK----K-TQDA-LAAKQKSL-A---------------DAQRKLKE-V-------TEKVEE-LQR
NYE-A--KLKQQQELAE-KSRVTALKLDR------AAK----LVTGLA-------GERSRWEQSVAELRVSM
GYL--VGDCLLAAG--FLSY
>PTSG_05192T0/3333-3438 | PTSG_05192 | Salpingoeca rosetta dynein cytoplasmic 1 heavy chain 1 (4580 aa) [SALS5]
PLNNE--LR----Q-LEEE-SMAMREQQ-D---------------ALQVLVAE-L-------EETIKT-YEA
EYA-V--LISEQEAIKN-DLTTVSDKVSR------SEK----LLENLA-------SEKDRWTTSAADFDAQM
STI--IGDCLISAA--FVGY
>PTSG_06350T0/3340-3445 | PTSG_06350 | Salpingoeca rosetta dynein heavy chain (4593 aa) [SALS5]
PLRNE--LR----S-LTQE-AEAMAQQH-E---------------EVQVLLKE-L-------EGTLEA-LTL
EYN-E--LQKDIGRTEE-QLRITKSKVER------SMK----LLESLN-------DERERWSKGSEEFTQQM
ATI--AGDSLLAGA--FLAY
>PTSG_08094T0/3149-3254 | PTSG_08094 | Salpingoeca rosetta dynein heavy chain isotype 1B (4433 aa) [SALS5]
PLEEE--NK----E-LEAS-LAKAEAKL-K---------------ALTDDLSK-I-------DAHVAE-LRE
RFE-R--NTTEGAKLKV-EVDQAQATINS------AEM----LISKLD-------GEKQRWSRQVSAIEDEA
RLL--PLEAMLSAA--FVTY
>PTSG_09910T0/3395-3500 | PTSG_09910 | Salpingoeca rosetta outer dynein arm heavy chain beta (4615 aa) [SALS5]
PKRQA--LA----A-ANAQ-LEAAQTKL-N---------------KIMDKIKK-L-------DEALHR-LQM
EFQ-E--ATDAKLKCQA-EADATNRTISL------ANR----LVGGLA-------SEKERWGEAVQNFKQQG
ITL--PGDVLMVTA--FISY
>PTSG_09935T0/3618-3723 | PTSG_09935 | Salpingoeca rosetta dynein (4820 aa) [SALS5]
PLKAN--LA----V-AEAK-LKVAQGEL-A---------------EAQGELDA-K-------QAELDV-VQA
RYD-A--VMKKKQELQA-DAETCRRKMAS------ASA----LIGGLS-------GEKVRWTQQAKEFEAQI
NRL--VGDVLLMCA--FMSY
>PTSG_09985T0/4153-4265 | PTSG_09985 | Salpingoeca rosetta hypothetical protein (5698 aa) [SALS5]
PSPAE--AP----ATAGQD-LSSSTKRK-----------------RPKDAVDT-TGLDVIISSENIAQ-LQR
AYD-E--LVLQKQRCEE-TAKVLQQRLQA------ASK----RRKSFT-------SHLPKWTGELETLKNGG
WNC--VRNSIVSAA--FAAF
>PTSG_10214T0/3688-3793 | PTSG_10214 | Salpingoeca rosetta dynein heavy chain 10 (4906 aa) [SALS5]
PKRER--VA----E-LERT-FHKAKRDL-D---------------RIQKELAA-L-------EAELDE-LKR
KYE-E--ATSEKMKLKE-EAEIMQRRLVA------ADK----LITGLS-------SEKQRWKEELAELRAKR
VRL--LGDCLLGSA--FLSY
>jgi|Monbr1|8849|fgenesh1_pg.scaffold_12000214/3261-3366 [MONBE]
PKRNA--LA----E-ANAE-LEAAQTKL-N---------------KIMEKIQK-L-------DEALGR-LTA
EFQ-A--ATDAKLKCQA-EADATNKTISL------ANR----LVNGLA-------SEKIRWGQAVQDFKAQG
VTM--PGDVLLVTA--FLSY
>jgi|Monbr1|11532|fgenesh1_pg.scaffold_29000117/3207-3312 [MONBE]
PLRNQ--LK----K-LARD-ADEMAAKH-A---------------AVMALLQE-L-------QGRLAG-LTS
EYN-E--LQKNIGKTED-QLNTTRLKVQR------SVQ----LLESLK-------DERERWSLGTAEFSAQL
STM--VGDALLAGA--FIGY
>jgi|Monbr1|12266|fgenesh1_pg.scaffold_37000020/3171-3276 [MONBE]
PLTNE--LR----D-LERA-AEDMQVQQ-A---------------ELQVLIQE-L-------ESKIQE-LEA
DYA-V--LISEQEAIKA-SLATVLKKVER------SEK----LLRDLS-------SERERWSDSAKDFDAQM
ITI--VGDCLLAAA--FVAY
>jgi|Monbr1|20211|estExt_Genewise1.C_50118/3064-3169 [MONBE]
PKRQA--LQ----A-AQTA-LKAKEDSL-A---------------EAEAKLRE-V-------TEKVAK-LQS
DYE-S--KLQTKEELRI-KSEQTEIKLER------AAK----LVSGLA-------GERSRWEQSVGELRRGI
KFL--VGDCLMCAG--FLSY
>jgi|Monbr1|26740|fgenesh2_pg.scaffold_15000174/2579-2684 [MONBE]
PLESE--NA----A-LQAG-LADAQNKL-H---------------HLEQELRV-I-------DDKVAG-LRQ
NFE-R--NTTEGAKLKL-ELEKAESVIQQ------AES----LIGKLA-------GERERWGDQVATLNADV
DRL--PLQALLVAA--FCVY
>CAOG_02097T0/3483-3588 | CAOG_02097 | Capsaspora owczarzaki ATCC 30864 dynein heavy chain (4751 aa) [CAPOWC]
PLRNE--LA----S-LESA-ATANKSSA-A---------------QTNQLVQN-L-------EASINK-YKE
EYA-V--LIAQAQSIRQ-EMETVKAKVER------SIA----LLGSLS-------SERTRWELESEQFRSQM
STI--TGDVLLAAA--FLAY
>jgi|Phybl1|42477|estExt_Genewise1Plus.C_650002/3407-3512 [PHYBL]
PLREE--VN----Q-LEIS-AEESERKA-A---------------EIEKMILD-L-------ETSIAR-YKD
EYA-A--LVGETQLIKA-EMDRVKSKVDR------SVT----LLSSLS-------SEKVRWETASQAFESQM
GTI--VGDVILAAA--FLAY
>RO3G_06230.1/3447-3552 | rhizopus_oryzae conserved hypothetical protein (translation) (4665 aa) [RHIOR]
PLREE--LN----Q-LQRS-SEDTQQQA-V---------------EMDKVISD-L-------EVSIRR-YRD
EYA-E--LVGETQIIKA-EMERVKFKVDR------SIT----LLSSLS-------SEKVRWESASQAFESQM
GTI--VGDVLLAAA--FMAY
>jgi|Mucci2|107829|Genemark1.3592_g/3474-3579 [MUCCI]
PLREE--LN----Q-LQQS-SEDTKNQA-V---------------EIEQMIAD-L-------ETSIGR-YKG
EYA-A--LVGETQLIKS-EMDRVKFKVDR------SIT----LLSSLS-------SEKTRWESASQAFESQM
GTI--VGDVLLAAA--FMAY
>SJAG_02286/3236-3341 | Schizosaccharomyces japonicus conserved hypothetical protein (translation) (4141 aa) [SCHJP]
PLEQE--ID----L-LTKQ-NAEAEETM-K---------------ATQSDISN-L-------QEEIEI-YRA
NYA-K--LLQEIEQLKT-EMVNVNRKIEK------SEK----LLAALN-------NEKQRWEVSVSGFEKEL
EFL--IGDTLLLAF--YIDF
>SPAC1093.06c/3326-3431 |dhc1|SPAC30C2.01c|dynein heavy chain |Schizosaccharomyces pombe|chr 1|||Manual [SCHPO]
PLNSE--VD----R-LKLE-QKNAEECI-Q---------------ETIAACKD-L-------DEKLLQ-LQE
EYA-S--MISEIHSMEL-QMDEVKCKMQR------SIE----VITDLS-------IERNEWSGFLNLYPKRM
WNL--VGESLMEAS--FVVY
>SOCG_00875/3306-3411 | Schizosaccharomyces octosporus yFS286 dynein heavy chain (translation) (4183 aa) [SCHOT]
PLNDS--VS----Q-LKAK-GEDMQRKL-S---------------EVKSISEG-L-------DKELMG-MQE
DYA-T--LITEVHTLKI-ELANIQDKLKR------SLK----IIDDMA-------SEKDYWENFMNSFDEAL
SNL--NGRSVLVAF--IINY
>Q9C1M7|DYHC_ASHGO/3222-3327 Dynein heavy chain, cytosolic - Ashbya gossypii (Yeast) (Eremothecium gossypii) [ASHGO]
PLKEE--MV----K-VENE-MLQNKARL-M---------------AAGEMIKE-L-------QTSIES-SKV
SYS-K--LIREVEITKT-EMESVQSKVER------SIK----LMESLT-------GEKERWIKNTEHFKDWN
KNL--IGNCFLSSL--YESY
>gnl|GLV|DEHA0F17941g/3283-3388 similar to sp|P36022 Saccharomyces cerevisiae YKR054c DYN1 dynein heavy chain, cytosolic, hypothetical start  [Debaryomyces hansenii] Complete CDS. DEHA0F17941g|DEHA-IPF7675|DEHA-CDS0001.1 [DEBHA]
PLREE--VH----H-LEHQ-KKKTKAQL-I---------------AIDEMIRE-L-------EESIDQ-YKE
NYS-S--LIREAENIKS-EMKVVELRVNR------SLK----LIDDLT-------AERERWKSSINKFGYQR
DRL--VGNGILTAA--FIVY
>gnl|GLV|KLLA0A05621g/3204-3309 similar to sp|Q9C1M7 Ashbya gossypii Dynein heavy chain 1, start by similarity [Kluyveromyces lactis] Complete CDS. KLLA0A05621g|KLLA-IPF8054|KLLA-CDS0002.1 [KLULA]
PLQRD--LQ----I-LEDE-ILRTRAKV-L---------------AADEMINE-L-------QEQIEK-SKE
LYS-K--IIRDIEVLKS-EMSLVESKVSK------STT----LLESLN-------SEKERWTFETRQFTEVK
KNL--LGDTILSSL--YSAY
>yeast/240-345
PLRQE--MK----R-IEFE-SLKTKANL-L---------------AAEEMTQD-L-------EASIEV-SKR
KYS-L--LIRDVEAIKT-EMSNVQANLDR------SIS----LVKSLT-------FEKERWLNTTKQFSKTS
QEL--IGNCIISSI--YETY
>gnl|GLV|YALI0E32857g/3174-3279 similar to sp|P36022 Saccharomyces cerevisiae YKR054c DYN1 dynein heavy chain, cytosolic, hypothetical start  [Yarrowia lipolytica] Complete CDS. YALI0E32857g|YALI-IPF2835|YALI-CDS0003.1 [YARLI]
PLKEE--VE----M-LRHQ-SQQTQAQA-T---------------AICDMIDE-L-------EGKIEG-YRT
EYA-G--LIGESERLKD-ELATVGERITR------SRD----LVTSLS-------DEKRRWAKSIVDFDSKL
ANL--AGNCLICGF--ALAR
>AFL2G_08304/3416-3521 | Aspergillus flavus dynein heavy chain (translation) (4347 aa) [ASPFL]
PLREE--VG----K-LEEK-ALNTKAEA-Q---------------AIENTIQD-L-------ESSIAT-YKA
EYA-A--LISETQAIKT-EMSRVQFKVDR------SVR----LLDSLA-------SERTRWEEGSRSFETQI
NTL--VGDVLIAAA--FLAY
>CIMG_09183/3410-3515 | Coccidioides immitis RS hypothetical protein similar to cytoplasmic dynein heavy chain (translation) (4343 aa) [COCIM]
PLREE--VI----Q-LEDQ-ALQTKAEA-Q---------------AIENTINN-L-------EDSIAT-YKA
EYA-A--LISETQAIKA-EMSRVEFKVDR------SVR----LLDSLS-------SERSRWEEGSKSFETQI
STL--VGDVLIAAA--FLAY
>NFIA_075490/3417-3522 | Neosartorya fischeri null (translation) (4348 aa) [NEOFI]
PLREE--VG----Q-LEEQ-ALQTKAEA-Q---------------AIENTVQN-L-------ESSIAT-YKA
EYA-A--LISETQAIKT-EMSRVQFKVDR------SVR----LLDSLS-------SERTRWEEGSKSFETQI
STL--VGDVLIAAA--FLAY
>AN0118/3410-3515 | Aspergillus nidulans (AN0118.3) dynein heavy chain (translation) (4346 aa) [EMENI]
PLRDE--VG----Q-LEEQ-ALQTKAEA-Q---------------AIENTIND-L-------ESSIAT-YKS
EYA-A--LISETQAIKA-EMERVQFKVDR------SVR----LLDSLS-------SERTRWEEGSKSFETQI
STL--IGDVLIAAA--FLAY
>UREG_05232.1/3365-3470 | Uncinocarpus reesii dynein heavy chain (translation) (4283 aa) [UNCRE]
PLREE--VI----Q-LEDQ-ALQTKAEA-Q---------------AIENMINN-L-------ENSIAT-YKT
EYA-A--LISETQAIKT-EMARVEFKVDR------SVR----LLDSLS-------SERSRWEEGSKSFETQI
STL--VGDVLIAAA--FLAY
>FGSG_09607/3419-3524 | Fusarium graminearum dynein heavy chain (translation) (4348 aa) [GIBZE]
PLKHE--VE----Q-LEEQ-ALQTKAEA-Q---------------ATQDEIVG-L-------ESSINQ-YKT
EYA-A--LISETQSIKA-EMSKVQFKVDR------SVR----LLDSLS-------SERVRWEEGSKSFEIQI
STL--VGDVLVAAA--FLAY
>MGG_11205/3390-3495 |  Magnaporthe grisea hypothetical protein similar to dynein heavy chain (4330 nt) [MAGGR]
PLRDE--VA----R-LEEA-AIQTRANA-Q---------------AVEKNINT-L-------EEKIAT-YKA
EYA-E--LVSETQAIKA-EMSRVQFKVDR------SVK----LLDSLS-------SERVRWEEGSKSFETQI
STL--VGDVLVAAA--FLAY
>NCU06976/3423-3528 |  neurospora_crassa dynein heavy chain (4368 nt) [NEUCR]
PLREE--VM----L-LEEQ-ALQTKAEA-K---------------AVEQTIST-L-------ENSIAR-YKT
EYA-A--LISETQAIKA-EMSRVQFKVDR------SVK----LLDSLS-------SERTRWEEGSRSFETQI
STL--VGDVLVAAA--FLAY
>jgi|Trive1|90029|estExt_Genewise1.C_190044/3328-3433 [TRIVE]
PLREE--VA----Q-LEEQ-ALETKASA-M---------------AVEKNIAE-L-------ESSINT-YKT
EYA-T--LISETQAIKA-EMSKVQFKVDR------SVR----LLDSLS-------SERARWEEGSKSFETQI
STL--VGDVLVAAA--FLAY
>jgi|Mycgr1|85729|estExt_fgenesh2_pg.C_80026/3388-3493 [MYCGR]
PLREE--VD----T-LQDE-ALQTKAEA-K---------------AIMNTLTE-L-------EQSIAT-YKA
EYA-S--LISQTEAIKA-EMTRVQSKVDR------SMR----LLNSLS-------SERGRWEDTSKTFQVQM
ETI--IGDVFLAAG--FLAY
>PTRG_03132/3392-3497 | Pyrenophora tritici-repentis dynein heavy chain (translation) (4326 aa) [PYRTR]
PLRAE--VD----N-LQVE-LQKTEEGA-K---------------ETQILIQN-L-------EDSIGR-YKT
EYA-A--LISETQAIKT-EMSTVQFKVDR------SVR----LLDSLS-------SERTRWEESSKSFDSQI
DTI--VGDVLVAAA--FIAY
>jgi|CocheC5_1|80660|estExt_Genewise1.C_20719/3316-3421 [COCHE]
PLRAE--VD----N-LQVE-LQKTEEGA-K---------------ETQILIQN-L-------EESIGR-YKT
EYA-A--LISETQAIKT-EMSTVQFKVDR------SVR----LLDSLS-------SERTRWEESSKSFDSQI
DTI--VGDVMVAAA--FIAY
>jgi|Settu1|171154|estExt_fgenesh1_pm.C_2_t10277/3392-3497 [SETTU]
PLRAE--VD----N-LQVE-LQKTEEGA-K---------------ETQILIQN-L-------EESIGR-YKT
EYA-A--LISETQAIKA-EMSTVQFKVDR------SVR----LLDSLS-------SERTRWEESSKSFDSQI
DTI--VGDVLVAAA--FIAY
>CNAG_05894.1/3420-3525 | Cryptococcus neoformans hypothetical protein similar to dynein heavy chain (translation) (4628 aa) [CRYNE]
PLRQE--VA----S-LEKQ-ADATKQQV-Q---------------VAMDTIAE-L-------ESSIDR-YKE
EYA-L--LISETQSIKS-EMDRVQTKVDR------SMT----LLQSLS-------SEQERWDTGSKTFETEM
GTI--VGDVMVSAA--FLAY
>jgi|Sporo1|21679|estExt_Genewise1Plus.C_40274/3434-3539 [SPORO]
PLRNE--VQ----E-LEDQ-AETTFHQA-Q---------------AIITMIAE-L-------ESRIAS-YKD
EYA-A--LISETQAIKT-EMETVQTRVDR------SIT----LLDSLG-------SEKERWESGSKTFEEQM
STV--AGDVLLSAA--FLAY
>jgi|Mellp1|46877|estExt_Genewise1Plus.C_30275/3460-3565 [MELLP]
PLRNE--VQ----S-LEDQ-ASSTQDQA-G---------------TIVTMIAE-L-------EAKIAR-YKP
EYA-T--LISETETIKN-EMKRVQSKVDR------SIK----LLDSLG-------SEKTRWEAGSATFDTQM
STM--AGDVLLSAA--FMTY
>PGTG_11227/3600-3705 |  Puccinia graminis f. sp. tritici dynein heavy chain (4830 nt) [PUCGR]
PLRNE--VN----S-LEEQ-AATTQEKA-A---------------TIVTMIAE-L-------ESSIAR-YKP
EYA-T--LIGETESIKQ-EMNRVESKVER------SIT----LLESLG-------SEKTRWEAGSATFDTQM
STI--AGDVLLSAA--FMTY
>jgi|Acral1_c3a|1041995|estExt_Genewise2.C_40431/3418-3523 [ACRALC]
PLRNE--VE----Q-LEEQ-ALQTKAEA-K---------------AVENTINN-L-------EASIGT-YKT
EYA-A--LISETQAIKA-EMSRVQFKVDR------SVR----LLDSLS-------SERVRWEEGSKSFETQI
GTL--VGDVLVAAA--FLAY
>jgi|Hanpo2|76585|estExt_fgenesh1_pg2.C_4_t10236/3225-3330 [PICAN]
PLRNE--VR----A-LENE-LIDTKAKL-I---------------AIDGMIND-L-------QESIEV-YKE
KYS-E--TIRDSEKIKA-EMQDVETKVGR------STL----LLESLR-------EEKVRWEASVVAFQSER
ECL--IGNTLLGAA--YMSY
>jgi|Rhoba1_1|34515|estExt_Genewise1Plus.C_3_t10449/3463-3568 [RHOGR]
PLRDE--VR----A-LEDQ-AETTTHQA-H---------------ALQGMIAE-L-------EARIAA-YKD
EYA-A--LISETQAIKT-AMETVQTRVDR------SVT----LLDSLS-------SEKVRWEAGSRTFEGQM
ATV--AGDVLLSAA--FLAY
>jgi|Dotse1|74215|estExt_fgenesh1_kg.C_9_t10116/3392-3497 [MYCPJ]
PLRGE--VD----Q-LEAE-AVQTKAEA-Q---------------VIENTLNE-L-------ERSIST-YKS
EYA-S--LISQTEAIKA-EMTRVQSKVDR------SMR----LLNSLS-------SERGRWEQSSKTFQVQM
ETI--IGDVFLASG--FLAY
>SPPG_00478T0/3267-3372 | SPPG_00478 | Spizellomyces punctatus DAOM BR117 dynein (4482 aa) [SPIPN]
PKRAA--VA----T-LEKN-LALSKNEF-E---------------KITKELKR-L-------NDELGS-LQQ
QFH-Q--AKAEQLELQK-MAEIMERRLQA------ADK----LISGLG-------SERIRWAKDLESLKEQR
IQL--VGDCLLVSG--FLSY
>SPPG_02933T0/3327-3432 | SPPG_02933 | Spizellomyces punctatus DAOM BR117 dynein (4528 aa) [SPIPN]
PLKAN--LI----V-QEHK-LALAMEDL-N---------------KAQQQLDE-K-------QAELDV-FKE
KYN-Q--AVGTKQALQA-DADNCKRKMNA------ATA----LISGLK-------GEKDRWTIQSKEFAERI
GRL--VGDIILATA--FLSY
>SPPG_06258T0/2844-2949 | SPPG_06258 | Spizellomyces punctatus DAOM BR117 dynein heavy chain (4077 aa) [SPIPN]
PLRQE--VQ----Q-LEAS-AEVTKTRA-A---------------SIETMIRD-L-------EESIGR-YKE
EYA-V--LISETQSLKT-EMETVQTRVER------SLR----LLDNLA-------SEKERWESGSRSFEAQM
ATI--VGDVLLSAA--FMAY
>SPPG_06593T0/3052-3157 | SPPG_06593 | Spizellomyces punctatus DAOM BR117 dynein heavy chain isotype 1B (4259 aa) [SPIPN]
PLETD--LA----R-LTKS-LDASRERV-Q---------------TLKEGLAV-V-------DQKVAA-LKD
DFS-G--KTREAETLRT-NLEKATATIQT------AQG----LLGKLS-------GEGKRWASQVNDINESL
SSL--PKNALLASA--FMTY
>SPPG_07404T0/3347-3452 | SPPG_07404 | Spizellomyces punctatus DAOM BR117 dynein (4557 aa) [SPIPN]
PKREK--LR----L-AQET-LEKKQKSL-R---------------EAKAKLQE-I-------QDKLVE-LKT
QYD-D--KVGLKEKLRQ-DSELTELKLQR------AEQ----LVSGLA-------GERDRWERSIKNYEEAM
GYL--PGDCLLAAA--FLSY
>BDEG_01802/3188-3293 | BDET_01806 | Batrachochytrium dendrobatidis dynein beta chain (translation) (4392 aa) [BATDE]
PKRKA--LE----S-ANAE-LQSSQVRL-R---------------DIQSKIGE-L-------DRNLGD-LRA
KFE-K--ATADKLKCEE-EAKSTQETIVL------ANR----LVNGLA-------SEKVRWSEAVGRFKQQE
KTI--AGDVLVSAA--FVSY
>BDEG_02775/3321-3426 | BDET_02782 | Batrachochytrium dendrobatidis ciliary dynein heavy chain 5 (translation) (4522 aa) [BATDE]
PLKAN--LI----V-QEHK-LTIAMEDL-N---------------KAQQMLDE-K-------QAELDV-FQA
KYN-E--AISNKQMLQA-DADSCKRKMNA------ATA----LISGLK-------GEKDRWTIQSKEFAERI
GRL--VGDIILATA--FLSY
>BDEG_04571/3483-3588 | BDET_04585 | Batrachochytrium dendrobatidis dynein-1-alpha heavy chain (translation) (4698 aa) [BATDE]
PKRAA--VA----S-LEKN-LAFSKHEF-D---------------KITKELRR-L-------SEELSA-LQI
QFH-T--AKVEQLELKQ-MAEVMERRLLA------ADK----LISGLG-------SERIRWARDLELLREQR
IQL--LGDCMVVSG--FLSY
>BDEG_07384/3337-3442 | BDET_07404 | Batrachochytrium dendrobatidis hypothetical protein similar to dynein heavy chain domain 3 (translation) (4546 aa) [BATDE]
PKKEK--LR----V-AQET-LEKKQKTL-R---------------EAKFKLQE-I-------QDKLVE-LKT
QYD-E--KVTLKEKLRQ-ESEQTEVKLSR------AEK----LVSGLS-------GERDRWEKSIQQYEEAL
CCL--PGDCLLAAA--FLSY
>BDEG_08543/3098-3203 | BDET_08568 | Batrachochytrium dendrobatidis dynein heavy chain family protein (translation) (4218 aa) [BATDE]
PLEQN--LQ----R-LSAT-LDASRSWL-S---------------KLKDQLSA-V-------DAKVQA-LKD
DFS-D--KTREAESLKI-SLDNAMGIIKR------SQG----LLEKLS-------GEGDRWNSQVSSIGQEI
QKL--PRNGLLAAA--FIVY
>AMAG_01476T0/2652-2757 | AMAG_01476 | Allomyces macrogynus ATCC 38327 cytoplasmic dynein heavy chain (3845 aa) [ALLMA]
PLQSK--LN----Q-LNLS-LDQSRKRI-I---------------ELNEAVTS-V-------DQTVAK-LKT
EFA-E--KTGEAQRLAD-VLAKTQANLAR------AQS----LLSSLL-------AEEMRWKQQLATIDDRL
LHL--EPIAMCCAM--YCVW
>AMAG_01535T0/3323-3428 | AMAG_01535 | Allomyces macrogynus ATCC 38327 dynein (4524 aa) [ALLMA]
PLKAN--LV----V-QEHK-LALAMAEL-N---------------SAQMVLDE-K-------QAVLDV-LKE
KYN-Q--AITTKQALQA-DADSCKRKMTA------ATA----LIGGLK-------GEKDRWTQQSKEFAERI
GRL--VGDMMLCSA--FLSY
>AMAG_01636T0/3337-3442 | AMAG_01636 | Allomyces macrogynus ATCC 38327 dynein subunit beta heavy chain (4531 aa) [ALLMA]
PKRKA--LE----S-ATTE-LAASQAKL-A---------------EIKAKIAE-L-------DSNLSA-LKA
SFE-K--ATADKLKCEE-EARSTQETIVL------ANR----LVGGLA-------SEKVRWSEAVAKFKEQQ
KTL--AGDVLLASA--FISY
>AMAG_02736T0/3459-3564 | AMAG_02736 | Allomyces macrogynus ATCC 38327 dynein heavy chain 10 (4615 aa) [ALLMA]
PKRLA--VA----T-LERN-LAQSKAEY-E---------------KITRELVK-L-------NQNLAQ-LQV
QFQ-Q--ARSEQMELKE-MAEIMQRRLDA------ADK----LISGLQ-------SEKIRWSSDLKTLQEQR
NQL--VGDCLIVSG--FMSY
>AMAG_03969T0/2578-2683 | AMAG_03969 | Allomyces macrogynus ATCC 38327 cytoplasmic dynein heavy chain (3447 aa) [ALLMA]
PLQSK--LN----Q-LNLS-LDQSRKRI-I---------------ELNEAVTS-V-------DQTVAK-LKA
EFA-E--KTGEAQKLAD-VLAKTQANLSR------AQS----LLSSLL-------AEEMRWKQQLATIDDRL
LHL--EPIALCCAM--YCVW
>AMAG_04028T0/3204-3309 | AMAG_04028 | Allomyces macrogynus ATCC 38327 dynein heavy chain 5 (4352 aa) [ALLMA]
PLKAN--LV----V-QEHK-LALAMAEL-N---------------SAQMVLDE-K-------QAVLDV-LKE
KYN-Q--AITTKQALQA-DADSCKRKMTA------ATA----LIGGLK-------GEKDRWTQQSKEFAERI
GRL--VGDMMLCSA--FLSY
>AMAG_04077T0/3366-3471 | AMAG_04077 | Allomyces macrogynus ATCC 38327 dynein heavy chain 2 (4588 aa) [ALLMA]
PKREK--LR----S-AQEA-LEKKQATL-R---------------EAKEKLQE-I-------QDKLAH-LQQ
QYD-E--KLALKEKLKK-ESDMTELKLAR------AEQ----LVSGLS-------GEKSRWESSIKVYQEAI
GYL--PGDCLLASA--FLSY
>AMAG_14553T0/3375-3480 | AMAG_14553 | Allomyces macrogynus ATCC 38327 conserved hypothetical protein (4360 aa) [ALLMA]
PLRNE--VQ----E-LEQS-AEVTKQEA-A---------------ATEQLLRE-L-------EASIAR-YKE
EYA-E--LISETQSLKG-EMERVKFKVDR------SVS----LIASLS-------SEKTRWESTSQTFEVQM
STL--VGDVLLSAA--YLAY
>AMAG_15539T0/3406-3511 | AMAG_15539 | Allomyces macrogynus ATCC 38327 conserved hypothetical protein (4590 aa) [ALLMA]
PLRNE--VQ----E-LEQS-AEVTKQEA-A---------------ATEQLLRE-L-------EASIAR-YKE
EYA-E--LISETQSLKG-EMERVKFKVDR------SVS----LIASLS-------SEKTRWESTSQTFEVQM
STL--VGDVLLSAA--YLAY
>jgi|Cocsa1|186482|estExt_fgenesh1_pg.C_1_t20091/3407-3512 [COCSA]
PLRAE--VD----N-LQVE-LQKTEEGA-K---------------ETQILIQN-L-------EESIGR-YKT
EYA-A--LISETQAIKT-EMSTVQFKVDR------SVR----LLDSLS-------SERTRWEESSKSFDSQI
DTI--VGDVLVAAA--FIAY
>jgi|Saico1|70683|estExt_fgenesh1_pg.C_80190/3394-3499 [SAICOM]
PLREE--VD----Q-LEYE-AESTKAKA-E---------------TIIEMIDE-L-------EASIAQ-YKE
EYA-A--LISETQLIKQ-EMQTVESKVNR------SAT----LLESLS-------SEKERWESGSHGFKDQM
STL--IGDVLLAAA--FLAY
>jgi|Botci1|12312|BC1T_08693/3382-3487 [BOTFU]
PLREE--VG----L-LEEQ-ALQTKAEA-Q---------------TIENTINT-L-------EQSIAT-YKT
EYA-A--LISETQAIKS-EMSKVQFKVDR------SVR----LLDSLS-------SERTRWEEGSKSFETQI
STL--VGDVLVAAA--FLAY
>jgi|Oidma1|125387|e_gw1.8.1308.1/3352-3457 [OIDMAI]
PLREE--VN----M-LEEQ-ALQTKAEA-Q---------------AVENTINN-L-------EQSIAT-YKT
EYA-A--LISETQAIKT-EMSRVQFKVDR------SVR----LLDSLS-------SERVRWEEGSKSFETQI
NTL--VGDVLVAAA--FLAY
>jgi|Coere1|46106|e_gw1.28.9.1/3481-3586 [COEREV]
PLRAE--VQ----S-LERD-AEESAVRA-A---------------ALADMVRD-L-------EASLAQ-YKA
EYA-L--LIAETERLKA-EMARVEAKVAR------SQR----LLDSLG-------SERARWDAGREAFGREM
ATL--VGDVLLASA--LLAY
>jgi|PirE2_1|6637|gm1.5583_g/3542-3647 [PIRSPE]
PKRNA--VA----A-LEKN-LQQSKRDY-E---------------KITKELAD-L-------NDQLNS-LQE
NFQ-Q--KKTEQIELKQ-MAELMERRLIA------ADK----LISGLS-------SERIRWSKDLESLKEQR
VQL--IGDCLLESG--FLSY
>jgi|PirE2_1|41778|e_gw1.89.44.1/3337-3442 [PIRSPE]
PKKEK--LR----L-AQET-LEKKQKSV-R---------------EANEKLQE-I-------KNTLKE-LQA
QYD-E--KIVQKEKLRV-QSEETELKLSR------AEQ----LVSGLS-------GEKDRWEVSIKNYEESL
HYL--PGDCLLASA--FLSY
>jgi|PirE2_1|42227|e_gw1.105.27.1/3241-3346 [PIRSPE]
PLKAN--LV----V-QEHK-LEMAMNDL-N---------------NAEAQLQE-K-------QAELDV-FNA
KYN-D--AIAQKKKLQD-DADSYKRKMNV------ATA----LIAGLK-------GEKERWTIQSKEFADRI
GRL--VGDVTLATA--FLSY
>jgi|PirE2_1|16933|gm1.15879_g/3062-3167 [PIRSPE]
PLRES--LA----Q-ATKN-LNDARARI-Q---------------KLKDDVIQ-V-------DNKVKA-LRD
DFG-V--KTGEAEVLRV-NLEKSKEVIKS------AQL----LLGKLE-------GEGKRWESQIKEIKESL
DSL--PKNSLISSA--FVTY
>jgi|PirE2_1|68358|estExt_fgenesh1_pm.C_6750001/3327-3432 [PIRSPE]
PLRRE--VQ----Q-LEET-AESTKVKA-E---------------KIIKLIGE-L-------EVSIAA-RKQ
EYA-V--LISEIEKIKA-EMERNEIKVNR------SIK----LIENLS-------SEKERWQSSSETFEVQM
STI--VGDVLLSSA--FLAY
>jgi|Ganpr1|494431|MIX8756_1496_54/3486-3591 [GONPRO]
PKRQA--VA----E-LERK-YQESKREF-D---------------KITRELAH-L-------SEQLSN-LQN
QFH-Q--AKSEQLELKN-MAEVMERRLLA------ADQ----LISGLG-------SERGRWSDDLLKLKAQR
SRL--LGDCLLVAG--FMSY
>jgi|Ganpr1|507867|MIX22192_512_41/3242-3347 [GONPRO]
PKKEK--LR----V-AQET-LEKKQKTL-G---------------EAKAKLQE-V-------QDKLSE-LQN
LYE-E--KVGLKEKLRS-DSEIMALKLSR------AES----LLSGLS-------GERDRWEKSISVYEKQI
QHL--FGDCIIASA--VLSY
>jgi|Ganpr1|500117|MIX14442_1049_50/3326-3431 [GONPRO]
PLKAN--LI----V-AEHK-LGLAMADL-T---------------KAQSTLDE-K-------QAELDV-FKA
KYD-G--AISQKQALQA-DADSCKRKMAA------ATA----LIGGLS-------GEKVRWTAQSKEFAEKI
SRL--VGDVMLAVG--FLSY
>jgi|Ganpr1|103173|e_gw1.84.41.1/3310-3415 [GONPRO]
PKRKA--LE----Q-ANAE-LQAAQSKL-K---------------EVQDKIAE-L-------DANLAD-LKA
KFE-K--ATNDKLRCEQ-EAKSTQDTIVL------ANR----LVGGLG-------SEKIRWSEAVGKFKEQE
KTL--PGDVLVAAS--FVSY
>GSTUMT00000794001/3255-3360 assembled CDS [TUBMM]
PLRDE--VD----Q-LEEQ-AKQTKAQA-Q---------------AMQDTIQE-L-------ERSIAR-YKD
EYA-A--LISETQALKT-EMSRVQSKVDR------SVK----LLDSLS-------SEKTRWEYGSKSFETQI
GTL--IGDVIVSAA--FLAY
>AMSG_02752T0/3404-3509 | AMSG_02752 | Thecamonas trahens ATCC 50062 cytoplasmic dynein 1 heavy chain 1 (4606 aa) [THETRA]
PLRAE--LA----K-YEAE-AEAMLAKQ-A---------------TLDATIST-L-------EASIAQ-YKD
EYS-A--LIAETQMIAA-QLEETATKVER------STR----LLASLS-------TEKVRWSEEAAAFDAQL
ASV--TGDILLAAS--MLAY
>AMSG_03785T0/3433-3538 | AMSG_03785 | Thecamonas trahens ATCC 50062 dynein heavy chain 2 (4710 aa) [THETRA]
PKKMA--VK----E-ASEI-LKKKQSDL-R---------------EAQAQLES-L-------NTTMAE-LKK
EHD-E--RSQQRDALAR-QAAETETKLNR------ADK----LVNGLS-------GERERWETAIASYEEQI
QLL--VGDCLMASA--FLAY
>AMSG_04108T0/3110-3215 | AMSG_04108 | Thecamonas trahens ATCC 50062 cytoplasmic dynein 2 heavy chain 1 (4340 aa) [THETRA]
PLMDA--QA----S-LEAS-LDKSARRV-A---------------RLQGELEE-L-------DARVAK-LKK
EFK-K--RTRDAEKLQN-SLEGVQVKKAS------ADK----LLSQLG-------GERERWERQLGEYTEAE
AAM--PREAVLAAG--FLVY
>AMSG_04236T0/3344-3449 | AMSG_04236 | Thecamonas trahens ATCC 50062 dynein beta chain (4537 aa) [THETRA]
PKRDA--LA----E-ATQQ-LEVAQAKL-D---------------SVKKRVGA-L-------KRNLEE-LTA
KFE-R--ANADKMAMEA-QAEQTALTIQL------ADR----LVAGLA-------GEKVRWSQEVDSLRVQE
STL--VGDVLAAAA--FISY
>AMSG_05500T0/3418-3523 | AMSG_05500 | Thecamonas trahens ATCC 50062 dynein heavy chain 5 (4689 aa) [THETRA]
PKQMA--KN----K-AQKR-LQQANEEL-S---------------DAQKQLDE-K-------EAVLAA-MQA
KYD-A--CQAEEQRLAS-IAEKTKRTMTA------ALA----LIDGLA-------GEKERWTAKSLTFGDVV
TKL--VGDVAVATA--FLSY
>AMSG_08514T0/3396-3501 | AMSG_08514 | Thecamonas trahens ATCC 50062 cytoplasmic dynein (4650 aa) [THETRA]
PLRAE--LR----A-LEAD-AAAMAAKK-A---------------EMDDLVAE-L-------EASIAA-YKE
EYG-V--LIGETQRIKT-EMEVTKVKVER------STS----LLASLG-------SERSRWEAESEGFRNQL
ASV--VGDVLVCAA--TMAY
>AMSG_10141T0/3702-3807 | AMSG_10141 | Thecamonas trahens ATCC 50062 dynein-1-alpha heavy chain (4923 aa) [THETRA]
PKKQK--VA----E-LEAS-LKQSEIQL-K---------------ELKAQSVE-L-------QATLEA-LSK
ELA-Q--ADGEKSQLTE-EAAIMQRRLEA------ASK----LMSGLG-------TEKVRWTAQAEDLKEQY
ERL--QGDCMLAAG--FLSY
>DDB0185096/3496-3601 |Protein| gene: dhcA on chromosome: 2 position 6667969 to 6682261 [DICDI]
PLREE--VE----Q-LENA-ANELKLKQ-D---------------EIVATITA-L-------EKSIAT-YKE
EYA-T--LIRETEQIKT-ESSKVKNKVDR------SIA----LLDNLN-------SERGRWEQQSENFNTQM
STV--VGDVVLASA--FLAY
>jgi|Dicpu1|149208|GID1.0039897/3445-3550 [DICPU]
PLREE--VE----K-LESA-AVELKTKQ-D---------------EVVSSIQD-L-------EKSIAT-YKD
EYA-T--LIRDTELIKT-EMNKVKNKVER------SIA----LLDNLN-------SERGRWEQQSENFNVQM
STV--VGDVLLSSA--FLAY
>jgi|Phypa1_1|81163|fgenesh1_pg.scaffold_92000043/3379-3484 [PHYPA]
PQRNA--VA----A-AEKM-LTSAQSEL-D---------------KIQEEVGN-L-------SVQLAE-LNK
QYE-V--AYGEQMALKT-NADLMKKRLDA------ASQ----LISGLG-------SEHARWSKELEELAFDR
VKL--LGDCLLASS--FLSY
>jgi|Selmo1|130462|e_gw1.101.1.1/3286-3391 [SELMO]
PKRLA--VA----N-AEKN-LKNAQKEL-E---------------KIQEEVRQ-L-------SEQLGA-LQK
QFE-D--NTAEQQALKE-KADLMEKRLSA------AER----LIVGLG-------SEHERWSRELGDLAVAR
VKL--IGDCLVTSS--FLSY
>jgi|Selmo1|185288|estExt_Genewise1Plus.C_1080113/3114-3219 [SELMO]
PKKAK--LK----S-AQDA-LKKQMDAL-Q---------------AARNTLEE-V-------RMKLQV-LKD
KYD-K--SMNTKETLQR-EADDLEVKLIR------AEK----LVNGLA-------GEKDRWEASIKSFEEQI
SKL--PGDCLVAAA--FLSY
>jgi|Ost9901_3|40832|e_gwEuk.6.2.1/3138-3243 [OSTLU]
PKRAA--VA----N-AEKT-LKIKEREL-V---------------ETKSELKS-L-------QIELKQ-LST
QFE-E--KSARQQDLKE-SAELMANRLAA------AER----LISGLS-------SEKVRWTNEMQELNSRK
ERL--VGDCLITSA--FLSY
>jgi|Ost9901_3|43542|e_gwEuk.20.1.1/3161-3266 [OSTLU]
PKRLM--LK----Q-AQDE-LKGKQDAL-A---------------LTQANLAE-V-------MAKVAA-LKE
NYE-K--SASNKASLEN-ELADLELKLER------AEA----LVDGLS-------GEKKRWVKSIEDFESQI
ERL--PGDVCIAAA--FMSY
>jgi|Ostta4|17641|e_gw1.06.00.8.1/3234-3339 [OSTTA]
PKRAA--VA----N-AEKT-LSIKEVEL-V---------------ETKSELKS-L-------QEELKQ-LST
QFE-E--KSARQQDLKQ-SAELMANRLNA------AER----LISGLA-------SEKVRWTNEMQELSTRK
ERL--IGDCLLTSA--FLSY
>jgi|Ostta4|21159|e_gw1.14.00.1.1/2811-2916 [OSTTA]
PKRLM--LK----Q-AQDQ-LTTKQDDL-A---------------LTQASLAE-V-------MAKVAA-LKE
NYE-K--SASNKASLES-ELADLELKLER------AEA----LVDGLS-------GEKKRWASSIEEFSDQI
VRL--PGDVCIAAA--FMSY
>jgi|OstRCC809_1|24863|e_gw1.6.565.1/3170-3275 [OSTRC]
PKRAA--VA----N-AEKT-LAIKEREL-L---------------ETKEELKS-L-------QVELGE-LSA
QFE-D--KSARQRDLKT-SAELMASRLSA------AER----LISGLS-------SENVRWTNEINELNSRK
DRL--VGDCLLTSA--FLSY
>jgi|MicpuC2|45916|estExt_fgenesh1_pm.C_140003/3269-3374 [MICPC]
PKILM--LR----A-AEAD-MKMAMKEK-N---------------AADDELAK-V-------QAALDE-MQA
KFD-A--AMAEKKRLED-DAAATQRKMDS------ATA----LISALA-------GEEVRWTEQSKQFDLQI
QRL--TGDCALASS--FVSY
>jgi|MicpuC2|35522|estExt_Genewise1Plus.C_110136/3426-3531 [MICPC]
PKRKA--VA----K-AEKS-LRASEKDL-A---------------KIKKEVKK-L-------NKELAA-FNV
KME-E--NMSEQQRLKD-EADLMQKRLAA------AEK----LIKGLA-------SERTRWTADLEELAKVR
ERL--LGDCLLTSS--FLSY
>jgi|MicpuC2|45975|estExt_fgenesh1_pm.C_150036/3089-3194 [MICPC]
PKRAK--LK----A-AQEA-LEKKQAAL-T---------------EARAQLKE-V-------LDKVQA-LKD
TYE-A--STAKKQALED-ELADLEQKLER------AEK----LVSGLA-------GEKDRWENSIVLYEEQI
GCL--PGDVVIAAA--FMSY
>jgi|MicpuC2|46683|estExt_fgenesh1_pg.C_30221/3225-3330 [MICPC]
PLEDD--LQ----D-LVDS-LERSKQRV-V---------------QCERDLVD-L-------DQEVVD-LKA
EFG-R--RTGEAESLKL-SLKKAEDQLEA------AER----LLGKLG-------GEKARWEEQVSAIDATT
QAL--PRDSLLAAG--FITY
>jgi|MicpuC2|70196|SAR_fgenesh1_pm.C_scaffold_13000033/3292-3397 [MICPC]
PKRKL--LA----E-ANAK-LDAANKKL-A---------------GIRAKVKE-L-------QDKVAA-LED
NLM-K--ATEDKNAAIA-QAEKTQNKANL------ADR----LVNGLS-------GENKRWGAAIEQFGVQE
TKL--VGDVLVASS--FVSY
>jgi|MicpuC2|70197|SAR_EuGene.0000070618/3288-3393 [MICPC]
PKIIM--LR----A-AEAE-LKVAMKAK-Q---------------AAEDELAK-V-------QANLDE-MQA
KFD-A--AMAQKQALED-DAAACQRKMEA------ATT----LISALA-------GEEVRWTEQSKQFDLQI
QRL--TGDCALASS--FVSY
>jgi|MicpuN2|104919|estExt_fgenesh2_kg.C_Chr_090001/3285-3390 [MICSR]
PKMRA--LR----E-AQAV-LDDANREK-Q---------------KAEDELAE-V-------QAGLDA-MQA
KFD-E--AMAEKQRLLD-DAEATQKRMDA------ATA----LITALA-------GEEVRWTEQSKQFDLQI
QRL--TGDCAIASS--FVSY
>jgi|MicpuN2|78637|e_gw2.02.2.1/3173-3278 [MICSR]
PKRLK--VA----K-GVKA-LKKAETEL-A---------------EIKATVEA-L-------NAELAE-LSK
TFE-A--STAEQKRLKD-EAELMERRLEA------AEK----LIAGLA-------SERVRWTEDLKQLAIVR
EKL--LGDCLLTSS--FLSY
>jgi|MicpuN2|105018|estExt_fgenesh2_kg.C_Chr_160010/3287-3392 [MICSR]
PKRAA--LA----D-ANAK-LDAANEKL-S---------------GIRARVKE-L-------QDKVAA-LED
NLM-K--ATEDKNNAIA-AAEKTQRKADL------ADR----LVNGLA-------GENKRWGESIQEMSVSY
SKL--VGDVLVASS--FVSY
>jgi|MicpuN2|105012|estExt_fgenesh2_kg.C_Chr_150013/3294-3399 [MICSR]
PKMRA--LR----E-AQAE-LDEANREK-A---------------KAEGELAE-V-------QAGLDA-MQA
KFD-E--AMAEKQRLID-DAAATQARMDA------AAA----LITALA-------GEEVRWTEQSKQFAAQI
QRL--TGDCAMASS--FTSY
>jgi|MicpuN2|96530|fgenesh2_kg.C_Chr_08000019/3069-3174 [MICSR]
PLEED--LR----E-LSES-LDTSRTRM-A---------------QCKQDLVD-L-------DKQVVD-LKN
EFS-R--RTGEAEALKL-SLKKAEDQLNA------AER----LLGKLG-------GEKSRWEEQVTTLETEL
TSL--TRDSLLAAG--FIAH
>jgi|MicpuN2|104997|estExt_fgenesh2_kg.C_Chr_130021/3092-3197 [MICSR]
PKKKK--LE----N-AQKA-LEKKQKAL-A---------------AAEEKLQA-V-------LDKVKA-LQD
KYE-E--STGNKKALED-EFEDLSQKLAR------AET----LVSGLA-------GEKIRWEESIVKYEAEI
ACL--PGDVVIAAA--FMSY
>jgi|Chlre3|137221|estExt_gwp_1W.C_170117/3312-3417 {IDA2} Flagellar inner arm dynein 1 heavy chain beta [CHLRE]
PKRAK--LK----S-AQDT-LARKQAAL-A---------------LAQEQLAV-V-------LAKVQA-LKD
KYD-T--SIARKQALEE-ELADLEGKLER------AEK----LVTGLA-------GERVRWEASISEYNIAL
GCL--PGDVVVAAA--FMSY
>jgi|Chlre3|60432|estExt_GenewiseH_1.C_880001/3399-3504 {PF9} Flagellar inner arm dynein 1 heavy chain alpha [CHLRE]
PKRKK--VA----E-SEKN-LRIAQKDL-A---------------STKLELQS-L-------NDQLGK-LRT
QFE-E--KTAEQQDLKA-KADLMERRLIA------ASK----LIAGLG-------SERERWTRDIADLESRR
DRL--IGDCLLTSS--FLSY
>jgi|Chlre3|24252|estExt_fgenesh1_pm.C_250005/3338-3443 {ODA4} Flagellar outer dynein arm heavy chain beta [CHLRE]
PKRAA--LA----E-ANKK-LDTANKKL-K---------------VIRDEVKR-L-------QDRVAL-LEQ
SLM-K--ATEDKNAAIA-QADRTARKAQM------AER----LINGLS-------GENTRWGAEIKRLESLE
GRL--VGDVLIASA--FVSY
>jgi|Chlre3|24009|estExt_fgenesh1_pm.C_30073/3124-3229 {DHC1b} Cytoplasmic dynein 1b heavy chain [CHLRE]
PLESE--LH----R-LQSS-LEESQRLI-K---------------QYEEELVQ-L-------DAAVAS-LKA
EFS-K--KTSEAETLKI-SVDKAESVLSS------ARQ----LLDGLR-------GEKVRWEITVGTLGEQL
KEL--PLSSLLAAA--FITY
>jgi|Volca1|64869|e_gw1.43.81.1/3137-3242 [VOLCA]
PLEAE--LH----R-LQAS-LEESQRLI-Q---------------QYEEELKQ-L-------DAAVSQ-LKN
DFS-K--KTSEAESLKM-SVEKAEATLTS------ARQ----LLDGLR-------GEKIRWEAQVGTLAEQL
KEL--PLSTLLAAA--FITY
>jgi|Volca1|62433|e_gw1.29.112.1/3301-3406 [VOLCA]
PKRAK--LK----A-AQDN-LAKKQAAL-A---------------LAQEQLAV-V-------LAKVQA-LKN
RYD-E--SISRKQALEE-ELADLEGKLER------AEK----LVTGLA-------GERVRWEATIAEYEQSM
SYL--PGDVVVAAA--FMSY
>jgi|Volca1|105994|estExt_fgenesh4_pg.C_360173/3424-3529 [VOLCA]
PKRKK--VA----E-SEKN-LRIAQKDL-A---------------NTKAELQS-L-------NQQLSH-LRQ
QFE-E--KTAEQQDLKA-KADLMERRLLA------ASK----LIAGLG-------SERERWTRDIADLEARR
DRL--IGDCLLTSS--FLSY
>jgi|Volca1|106610|estExt_fgenesh4_pg.C_470079/3290-3395 [VOLCA]
PKIAK--LR----E-AEAE-LKLATKEK-N---------------AAEERMAK-V-------QAKLDE-MQA
QFD-A--AMAHKQALED-DAAATQRKMDS------ANA----LIGALA-------GEESRWTAQSKEFDVQI
QRL--TGDCALASA--FVSY
>jgi|Volca1|79478|estExt_Genewise1Plus.C_50110/3333-3438 [VOLCA]
PKRAA--LA----E-ANKK-LDAANKKL-S---------------GIRAEVKR-L-------QDRVTL-LEQ
SLM-K--ATEDKNAAIA-QAERTARKAQM------AER----LINGLS-------GENTRWGAEIKRLESLE
GRL--VGDVLIASA--FVSY
>jgi|Coc_C169_1|14688|e_gw1.6.3.1/3309-3416 [CHLVUL]
PKRAA--LA----E-ANKR-FGEASKKL-S---------------IIRARVKD-L-------QDRVAS-LED
SLM-KALATNDKNAAIA-QAEKTATKAQL------AER----LIKGLS-------SEFQRWTSTIKQLALAE
GKL--VGDVMLAAA--FVSY
>jgi|Astpho1|26536|e_gw1.00063.3.1/3288-3393 [ASTSPC]
PKRAK--LK----A-AQDN-LAKKQTAL-A---------------AAQQQLAE-V-------LAKVQT-LKE
NYE-E--STLRKKALED-ELEDLEGKLLR------AEK----LLSGLA-------GERTRWEASILTLDAQL
AAL--PGDVALASA--FMSY
>jgi|Astpho1|30266|e_gw1.00110.2.1/3116-3221 [ASTSPC]
PLTKE--LD----Y-LGNS-FNQSQDRI-T---------------QCEAELAQ-L-------DNHVAS-LKG
EFE-Q--KKGEEIELKT-SLGKAEATLNA------ATS----LLDKLS-------GEKERWQNQVLQFDSQL
GKL--PVGCLLAAA--FMTY
>jgi|Phatr2|31156|estExt_Genewise1.C_chr_290071/3168-3273 [PHATR]
PLREE--VA----Q-LEEE-ADIIKTEK-Y---------------KIEDEVKE-L-------EASIAS-YKA
DYA-S--LIRDVEALKS-EMEAVTMKIDR------AES----LMTSLS-------HESERWSKSSETFQTIM
RSL--VGDGLLMAA--TLTY
>jgi|Thaps3|2984|fgenesh1_pg.C_chr_2000939/3327-3432 [THAPS]
PKLEA--LS----V-AEGQ-MEAANKAL-A---------------AAEKRLAA-C-------NEKLAD-LQS
MFD-E--QISKKRSIEE-GAMALQKKMNQ------ASA----LINGLA-------GERARWTEDAANFCDQK
MRL--VGDCAIGCA--FMSY
>jgi|Thaps3|40445|estExt_gwp_gw1.C_chr_40535/3191-3296 [THAPS]
PLMDS--LQ----A-ARES-KANAIASL-E---------------AAQQKVAE-V-------QSQLAI-LNE
NYE-E--AVREKQEVED-QAAALSTRADL------AQR----LVGGLS-------SENVRWGQEIEHLKSNA
LTL--VGDCMLAAG--FVSY
>jgi|Thaps3|269263|estExt_thaps1_ua_kg.C_chr_70177/3178-3283 [THAPS]
PLREE--VE----K-LEED-AKVANDDK-E---------------RLESEVAQ-L-------ESSIAN-YKA
EYA-T--LIRDVEALKH-EMEVVTTKVDR------AES----LMTSLS-------QESERWSKSSEGFQAVL
RNL--VGNGLQMAA--FLTY
>jgi|Fracy1|263762|estExt_fgenesh2_pg.C_190075/3447-3552 [FRACY]
PLRDE--VE----Q-LEQE-SSSGKEKL-E---------------TVQAEVDS-L-------ENSIAQ-YKA
DYA-T--LIRDVEALKS-EMESVSKKVDR------AES----LLKSLG-------HESERWEKSAEGFQSIL
RSL--VGDSLLLGA--FLTY
>jgi|Auran1|16/3197-3302 [AURAN]
PKLEA--LR----I-AEAR-LADAQREL-D---------------KAEAKLQA-C-------MDVLAG-LQA
DFE-A--QMAKKEQIEA-GALATRKKMEQ------ATA----LIGGLG-------GERARWTEDSHKFDQTK
KAL--VGDVAIGCA--FVSY
>jgi|Auran1|30038/3244-3349 [AURAN]
PKLEA--LG----I-AEAN-LNEAAAKL-R---------------QAEARLKT-C-------QDKLDE-LQA
MFE-R--QTAEKKLIED-NAAALQKKMSQ------ASE----LIGGLS-------GEQKRWTDDANEFAEIK
LRL--VGDCAIACA--FVSY
>jgi|Auran1|70918/3388-3493 [AURAN]
PLMDQ--LE----Q-AQET-KRAAEKDL-A---------------VVEEKLAV-I-------DAALNK-LQA
QFL-S--ATQEKAAVEK-VAKECQERLQL------AER----LTSGLA-------SEYDRWGLEIDHLRSVE
GTL--VGDVLLSAA--FVSY
>jgi|Auran1|67977/3227-3302 [AURAN]
PLKAK--VR----E-MEKG-QAKTEREL-A---------------ELNAAL---------------------
----------------------MEKRLTA------ASK----LISGLT-------GERTRWTADIESLNKNK
VQL--VGDCLLAAS--FLSY
>jgi|Physo1_1|108230|estExt_fgenesh1_pm.C_30019/3211-3316 [PHYSO]
PLMDS--LE----A-SKKK-KEEAEEQL-A---------------RAMGQVAE-V-------QKRLEA-LEN
TLR-Q--ATEEKLKVEE-MKESCENRLLL------AGK----LVNGLA-------SENERWGIEIEQLKNSG
VMV--VGNSLLAAA--FVSY
>jgi|Physo1_1|128245|estExt_fgenesh1_pg.C_40089/3401-3506 [PHYSO]
PLREE--VQ----T-LIDT-SSDLRERY-E---------------QAKKTIDA-L-------EVRIEN-FKH
EYA-A--LINEAQVITN-DMASVSKKVER------SVA----LLKSLL-------QESERWEAGSNDFDTQM
KTL--VGDTLLSSA--FLTY
>jgi|Physo1_1|129636|estExt_fgenesh1_pg.C_80147/3422-3527 [PHYSO]
PLRLK--VK----S-MEKE-QTIKEQEL-A---------------DLKATLDR-L-------KTELDN-LST
QFQ-E--ANSELQGLKT-QADQMQKRLQA------ASK----LLAGLG-------SERTRWTKDVDSLNLQS
ERL--VGDCLLTAS--FLSY
>jgi|Physo1_1|129649|estExt_fgenesh1_pg.C_80160/3597-3700 [PHYSO]
PLMDT--LE----K-ARQT-KAEADSEL-A---------------AVQKLVAE-V-------EGQLNA-LQA
SFR-D--ATNEKAKVEA-EAQACQERLSL------AER----LVNGLA-------SENERWTHEIDVLRAGE
SSL--IGDSLLAAG--F---
>jgi|Physo1_1|133667|estExt_fgenesh1_pg.C_270079/3338-3443 [PHYSO]
PKKEV--LR----K-SQQA-LAVKQKDL-Q---------------VAKEKLQE-V-------TEKVEA-LKN
QYD-T--SVSEKNALRE-EAELLELKLSR------AEQ----LVKGLA-------GERERWEGSIADKNASL
QNV--VGDALVAAA--FISY
>jgi|Physo1_1|134505|estExt_fgenesh1_pg.C_320076/3445-3550 [PHYSO]
PKLEA--LT----I-AEGQ-MEAANKAL-N---------------AAEQRLSK-C-------KERLNE-LQQ
MFE-A--QMAEKKRIED-GANALARKMQQ------ASD----LINGLA-------GERVRWTDDSNNFADLK
RRL--VGDCAVACA--FVSY
>jgi|Phyra1_1|46973|gwEuk.30.25.1/3234-3339 [PHYRM]
PKKEV--LR----K-SQQA-LAVKQKDL-Q---------------VAKEKLQE-V-------TEKVEA-LKN
QYD-T--SVSEKNALRE-EAELLELKLSR------AEQ----LVKGLA-------GERERWEGSIADKNASL
QNV--VGDALVAAA--FISY
>jgi|Phyra1_1|71155|fgenesh1_pm.C_scaffold_5000024/3208-3313 [PHYRM]
PLRLK--VK----T-MEKE-QTVKEQEL-A---------------DLKATLDR-L-------KTELDT-LST
QFQ-E--ANSELQGLKT-QADQMQKRLQA------ASK----LLAGLG-------SERTRWTKDVDSLNLQS
ERL--VGDCLLTAS--FLSY
>jgi|Phyra1_1|74125|fgenesh1_pg.C_scaffold_6000108/3526-3631 [PHYRM]
PKLEA--LR----I-AEGK-FEAAQARL-Q---------------SSEDKLQK-C-------QNVLTH-LQE
DFQ-T--QMAEKARVEA-FALATKRKMEQ------ATA----LIGGLG-------GEKVRWTEDSNRFVERK
QHL--VGDCAVAAA--FLCY
>jgi|Phyra1_1|77577|fgenesh1_pg.C_scaffold_25000098/3436-3541 [PHYRM]
PLRDE--VQ----T-LVDK-SSDLRQRY-E---------------QAKHTIDA-L-------EVRIES-YKH
EYA-A--LINEAQVITN-DMASVSKKVGR------SVA----LLKSLL-------QESERWETGSNDFDTQM
KTL--VGDTLLSSA--FLTY
>jgi|Phyra1_1|79384|fgenesh1_pg.C_scaffold_39000082/3558-3663 [PHYRM]
PLMDT--LE----K-ARQT-KAEADSEL-A---------------AVQKLVAE-V-------ESQLNA-LQA
SFR-D--ATNEKAKVEA-EAQACQERLSL------AER----LVNGLA-------SENERWGHEIDVLRAGE
SSL--IGDSLLAAG--FVSY
>PITG_01717/3382-3487 | PITT_01717 | Phytophthora infestans dynein-1-alpha heavy chain (translation) (4614 aa) [PHYIN]
PLRQK--VK----T-MEKE-QTIKEQEL-A---------------DLKATLAR-L-------KTELDS-LST
QFQ-G--ANSELQGLKA-QADQMQKRLHA------ASK----LLAGLG-------SERTRWTKDVDSLNLQS
DRL--VGDCLLTAS--FLSY
>PITG_02526/3434-3539 | PITT_02526 | Phytophthora infestans conserved hypothetical protein (translation) (4702 aa) [PHYIN]
PLRDE--VQ----T-LIDT-SSDLRERY-E---------------QAKKTIDA-L-------EIRIEN-FKH
EYA-A--LINEAQIITN-GMASVSKKVER------SVA----LLKSLL-------QESERWEAGSNDFDTQM
KTL--VGDTLLSSA--FLTY
>PITG_03180/3303-3408 | PITT_03180 | Phytophthora infestans conserved hypothetical protein (translation) (4528 aa) [PHYIN]
PKKEV--LR----K-SQQA-LAIKQKDL-Q---------------LAKEKLRE-V-------TEKVEA-LKN
QYD-T--SVSEKNALRE-EAELLELKLSR------AEQ----LVKGLA-------GERERWEASIADKNASL
QNV--VGDALVAAA--FISY
>PITG_05922/3323-3428 | PITT_05922 | Phytophthora infestans conserved hypothetical protein (translation) (4565 aa) [PHYIN]
PKLEA--LT----I-AEGQ-MEAANKAL-N---------------AAEQRLSK-C-------KERLNE-LQQ
MFE-A--QMAEKKRIED-GANALARKMQQ------ASD----LINGLA-------GERVRWTDDSNNFADLK
RRL--VGDCAVACA--FVSY
>PITG_12577/3625-3730 | PITT_12577 | Phytophthora infestans conserved hypothetical protein (translation) (4852 aa) [PHYIN]
PLMDS--LE----A-SKKK-KEEAEEQL-A---------------RAMGQVAE-V-------QKRLEA-LEN
TLC-Q--ATEEKLKVEE-MKESCENRLLL------AGK----LVNGLA-------SENERWGIEIEQLKNSG
VMV--VGNSLLAAA--FVSY
>PITG_13968/3103-3208 | PITT_13968 | Phytophthora infestans conserved hypothetical protein (translation) (4317 aa) [PHYIN]
PLETD--LA----E-AKRS-LEASQQRL-L---------------QCESELKK-I-------DLTVDQ-MKV
QFG-E--KTKEAEILRV-NLEQAQSTLNK------AQG----LLSKLG-------GEKHRWSEQVKELENRL
TDL--PVRMLLAAA--FTTF
>PITG_15625/3583-3688 | PITT_15625 | Phytophthora infestans conserved hypothetical protein (translation) (5010 aa) [PHYIN]
PLMDT--LE----K-ARQT-KAEADSEL-A---------------SVQKMVAE-V-------EAHLNA-LQA
SFR-D--ATNEKAKVEA-EAQACQERLSL------AER----LVNGLA-------SEKERWSHEIDALRAGE
SAL--IGDSLLAAG--FVSY
>PITG_15967/3402-3507 | PITT_15967 | Phytophthora infestans conserved hypothetical protein (translation) (4691 aa) [PHYIN]
PKLEA--LR----I-AEGK-FEAAQARL-Q---------------SSEEKLQK-C-------QNVLTR-LQD
DFQ-T--QMAEKARVEA-FAQATKRKMDQ------ATA----LIGGLG-------GEKVRWTGDSNRFVERK
QHL--VGDCALAAA--FLCY
>162.m00065/3561-3666 TTHERM_00912290 [TETTH]
PKRIK--VN----Q-LKER-LAKSEEEL-Q---------------NLQDNLSK-L-------QEKIMI-LQK
QLE-Q--AKTDKQNLEE-QNKILQDKQER------AEK----LISGLE-------GTKEGWKDRKIIFEQKF
EYL--IGDSLMSAA--FMSY
>3.m01901/3333-3438 TTHERM_00046310 [TETTH]
PLKKE--VD----D-LKKQ-GSILEDKK-K---------------QLDQQVEL-L-------QEKISQ-LKS
DYA-I--LIADKENIKN-EMIKVKEKVER------SQQ----LLQNLS-------SERFRWDASSQNFKQQM
ATI--IGDVLLSGA--FCSY
>304.m00025/3351-3456 TTHERM_01276420 [TETTH]
PKRIQ--VA----I-AEGR-QAIALKEL-E---------------KAREDLAQ-I-------QAYIKN-LKD
VYT-K--QMEEKNELEM-KAAKTKKKINT------ART----LITSLS-------GEKDRWGKGAQDISDQK
RKL--VGNVSLSTA--FISY
>3716.m00005/3355-3460 TTHERM_00499300 [TETTH]
PLQDA--QK----Q-ANEI-LEEKKKEL-A---------------IVKQRVAE-L-------NARVNS-LKR
QLE-E--AEARKMIVEQ-DAARCQSRLSA------AEN----LVNGLA-------GENKRWTQNVKFLKENI
KSM--IGDSLLASA--FVSY
>3735.m00066/3100-3205 TTHERM_00558310 [TETTH]
PLKNN--LK----A-IDSK-LNASRQKL-Q---------------ENENELQK-L-------EGKVEQ-LKQ
DFA-S--KTSSAEILKN-ELKKQEETLAV------ASQ----LLDKLG-------DEKVRWEAQAQSIEKEF
KSF--PVESLLAAG--FTIY
>3737.m00022/3164-3269 TTHERM_00688470 [TETTH]
PLKKR--VE----E-MTIK-QVQLQEDL-Q---------------KTEQLLSE-L-------DAQLTD-LES
NRE-K--KQVILDDLTQ-EANIMRRRKDA------AEK----LINGLG-------REKERWTQDKEDLKIKV
VKL--IGDCLSCSS--FLSY
>GSPATP00002017001/3301-3406 assembled CDS [PARTE]
PLRQE--VA----K-LLQE-SDELNTQK-K---------------IYDDEVAA-A-------EAKIHN-LQQ
EYS-E--LISQKESIKS-EMLKVQEKVTR------SQA----LLSDLS-------GERVRWEEASQNFKSQL
ATM--IGDVLLSSA--FLSY
>GSPATP00015638001/3188-3293 assembled CDS [PARTE]
PLKLR--LE----A-MTKQ-KEVTEEDL-R---------------NTAIKLEA-L-------QKEVAE-LQV
QSD-Q--KAARLAELTA-QAQEMEKKLNA------AKK----LIEGLG-------GEKKRWTEDTGKLAQMT
QQL--IGDCLIASS--FLSY
>GSPATP00018698001/3345-3450 assembled CDS [PARTE]
PLEKS--RD----A-AMAD-LEQKKKEL-G---------------VVKEKVRA-L-------NEKVNK-LKR
DLE-E--AERVKQLVEA-DANACQEKLSA------AEK----LVNGLA-------GENKRWGENVKELSSNI
KSV--VGNALLAAA--FVSY
>GSPATP00027140001/2450-2555 assembled CDS [PARTE]
PLEKE--LS----M-ISKK-LDSSRNRL-K---------------QCQDALNQ-L-------DQKVQE-LKN
NFA-S--KTSEAELLKR-DLEKAEQTVSL------ASN----LLDKLS-------GEKVRWQQQHDLIAQEL
KQF--PLDSLLSAS--YITY
>Cryptosporidium_parvum_Iowa_II|AAEE01000006|cgd1_750|Annotation|GenBank|(protein/3795-3900 coding) dynein heavy chain [CRYPV]
PLKTE--IS----Q-LEKS-KLENEKGL-E---------------AAQKLVGE-L-------QERIDV-YKK
EYA-E--LISQVQLIKR-EKDLVTNKVER------SIR----LLGNLT-------TEQDRWREAKEGFKTEF
SNI--MGDCLLSAA--FICF
>Toxoplasma_gondii|VIIa|20.m03983|Annotation|Toxoplasma_gondii_TIGR|(protein/3326-3431 coding) dynein beta chain, putative [TOXGO]
PLMDA--FA----Q-ATES-RQKAEAAL-A---------------VVQERVKE-L-------NERLAK-LNA
KMQ-D--ADEEKGRVLA-EAEECQLKLDL------AER----LVNGLA-------DENTRWTASVDQLENSK
VTV--IGDAMLASA--FVSY
>Toxoplasma_gondii|IX|541.m01230|Annotation|Toxoplasma_gondii_TIGR|(protein/2903-3008 coding) dynein gamma chain, putative [TOXGO]
PKMDY--LK----I-QTAR-VDVALRQL-A---------------EAEAELAQ-A-------QATLRD-INK
QFE-A--ALSAKTELEQ-RALATKRKMDQ------ANK----LINGLA-------GEKTRWTEDSNTFAERR
KKL--VGDITVVAG--FVSY
>Toxoplasma_gondii|XI|583.m05320|Annotation|Toxoplasma_gondii_TIGR|(protein/3138-3243 coding) dynein beta chain, putative [TOXGO]
PKRKS--VE----E-LSVR-KAQAERDL-A---------------RTHLELGQ-L-------NEQIAA-LQR
DQK-D--QEAHLLEIQT-EAALMEKRLTA------ACQ----LIEGLE-------SERQRWTVDLQTCGKKR
EDL--IGNCLVGGA--FLAY
>Toxoplasma_gondii|X|46.m01675|Annotation|Toxoplasma_gondii_TIGR|(protein/2997-3102 coding) dynein 1-beta heavy chain, flagellar inner arm I1 complex, putative [TOXGO]
PKRLR--LR----L-AEEQ-LEKKQMDL-L---------------ASTQRLQD-I-------QQRLEE-LKD
QYN-A--SIRTKDELNA-SAEELKLKMER------AES----LIAGLA-------GERDRWEISLAQSTEKL
KAL--PGDCLVAAA--FMAY
>Toxoplasma_gondii|Ia|83.m00019|Annotation|Toxoplasma_gondii_TIGR|(protein/3600-3705 coding) dynein heavy chain, putative [TOXGO]
PLQKE--ID----V-LEVE-ALKNKEEL-L---------------QQQELIGQ-L-------ERKLQQ-YKK
DYA-Q--LISEVQLIQR-EMEDVQKKCQR------SMR----LLQNLG-------SEKGRWLEQSDALRRAG
VTF--IGDSLLAAA--FCAY
>Plasmodium_falciparum_3D7|MAL9|PFI0260c|Annotation|Plasmodium_falciparum_Sanger_Stanford_TIGR|(protein/4606-4711 coding) hypothetical protein [PLAFA]
PKMSY--LK----I-QTGR-LEDALKQL-A---------------EAEDSLLK-A-------QLFVEN-LNL
DIE-N--MFKKKKALEE-TALKTKQRIEQ------ANK----LINGLS-------SEKDRWTDDSNNFSNIK
KKI--VGDVFICSS--FITY
>Plasmodium_falciparum_3D7|MAL10|PF10_0224|Annotation|Plasmodium_falciparum_Sanger_Stanford_TIGR|(protein/4286-4391 coding) dynein heavy chain, putative [PLAFA]
PLMDK--LQ----E-ATNN-KNKAQEKL-D---------------QLENKVKE-L-------TDSVEK-LRR
KMN-E--VNEEKNNVIK-IYNESKDKLNR------AEN----LVNMLS-------DEYSRWSDEIAIINSNK
KFI--YGDCLLLSS--FITY
>Plasmodium_falciparum_3D7|MAL7|MAL7P1.162|Annotation|Plasmodium_falciparum_Sanger_Stanford_TIGR|(protein/3598-3703 coding) dynein heavy chain, putative [PLAFA]
PLEKE--IE----K-LQEE-TKVAEDQY-N---------------EQRDIICE-L-------EKKLVQ-YKN
DYA-Q--LISQVQNIKQ-EMEMVENKIKR------SIN----LIDNLK-------SEKERWSETFINLEEAS
ETF--VGDCLIAAA--FCAY
>Plasmodium_falciparum_3D7|MAL14|PF14_0626|Annotation|Plasmodium_falciparum_Sanger_Stanford_TIGR|(protein/4797-4902 coding) dynein beta chain, putative [PLAFA]
PKRLR--LK------LAEELLSKNRKEL-E---------------LAMDQLHE-I-------EKTLLH-LQE
QHI-E--STKKSDELSK-SYEESCLRIEN------VEK----FFVNLI-------DEKNRWEKYVNNNERIK
KCI--YGESILSSF--FLVY
>395.m00208|PY01468|PY01468|cytoplasmic/3670-3775 dynein 1-related|p_yoelii|chr_0|MALPY00395|395 [PLAYO]
PLENE--IE----K-LQEE-TRIAENQY-N---------------EQKEIISA-L-------EKILVQ-YKN
DYA-Q--LISQVQSIKQ-EMEIVEKKIVR------SIN----LIENLK-------SEKERWSETFISLEEAS
ETF--IGNCLISAA--FCAY
>Tb927.3.930/Tb03.27F10.490/3373-3478 dynein heavy chain, putative [217342 - 231261] MW:531413.53 [TRYBB]
PKREK--LR----I-ATIK-LRVANKKK-E---------------EQEEELAR-V-------TAEVDR-YNQ
QLS-E--ENAKKQALED-DATRTKQRMDS------ANG----LIDALS-------GERERWTQQSNDFKSLI
ERL--VGDVALSCA--FISY
>Tb927.4.560/Tb04.5D20.720/3045-3150 dynein heavy chain, putative [164301 - 151603] MW:479846.00 [TRYBB]
PMQAE--LK----E-YEVS-LASRSEKK-R---------------KYEEKLTK-L-------EERVEG-LKR
NFG-E--RTAEAERLKD-HAEQAERLYAC------AHD----LLAKLT-------SEHDRWVSQIKVIRENQ
VLL--PKRCLLAAA--FILY
>Tb927.4.870/Tb04.5E12.710/3198-3303 dynein heavy chain, putative [251684 - 238338] MW:510104.01 [TRYBB]
PKQAR--VR----E-LQDA-KAKAERQL-A---------------ACQDEIQD-L-------TAGLRM-LEE
RLE-A--GMSEARRLQQ-EKALMERRLNA------ARK----LLDGFG-------SERVRWAEQKETLGDVR
NRL--VGDCLAGAA--FLSY
>Tb927.7.3160/Tb07.13M20.140/3854-3959 dynein heavy chain, cytosolic, putative [801917 - 817789] MW:596654.67 [TRYBB]
PLRSR--ID----Q-ITIT-QGAKQAQL-E---------------RTETEIST-L-------EMSLQQ-LKE
DYQ-S--MAEEIATCKS-TMGVIASRCDR------ATK----LLQQLL-------EERDRWGAESLGFDSEV
SVL--LGNCILAAA--SLTY
>Tb927.8.3250/Tb08.28L1.260/3442-3547 dynein heavy chain, putative [967385 - 981409] MW:537361.66 [TRYBB]
PKIVK--NE----N-AQQK-VRAQEEML-R---------------QKEEKLQR-I-------MSEVKQ-LEL
ALQ-Q--NVDEKMRLMQ-EAKETQMKLDR------ARI----IVDGLE-------GEQDRWIESIARYEAAL
GTL--VGDALLVCG--FLCY
>Tb11.02.0030/3112-3217 dynein heavy chain, putative [697509 - 684586] MW:484968.45 [TRYBB]
PLNKQ--LE----D-LETN-SAKGQEQL-K---------------QLKSKLKK-I-------DEAVAK-LRK
EFS-E--KCKDAERIKD-TLEKAQKELTK------AKD----LLEKLS-------GEKTRWSQDAQKIQSSN
QLL--PKRALVAAA--FITY
>Tb11.02.0760/3356-3461 dynein heavy chain, putative [907008 - 920984] MW:531183.88 [TRYBB]
PKEER--LA----E-AQER-LHQSKTAL-K---------------KVQDKVAD-L-------NSKLQA-LIA
QYD-E--AVESANAIER-KAKKTMLKMEL------AQR----LVSGLA-------DESVRWGDTIEQLRKAA
DLL--VGDVLLGAS--FVSY
>LmjF34.4160/3045-3150 |||dynein heavy chain, putative|Leishmania major|chr 34|||Manual [LEIMA]
PMRDE--LK----E-YEAN-LQKGQEEM-T---------------KYEGKLRK-V-------EKKVEE-LKA
KFG-E--KTVEAERLKD-KLEQAEQLLEN------AKE----LLSKLG-------DEHTRWTAQMKTIKQDS
YFL--PKRCLLAAG--VITY
>LmjF25.0980/3440-3545 |||dynein heavy chain, putative|Leishmania major|chr 25|||Manual [LEIMA]
PKKEA--LR----I-ATIQ-LRAANKKK-E---------------EQEEELAR-V-------TAEVQA-YNT
QLA-D--ENAKKQALEE-DANRTKQRMDS------ANG----LIDALS-------GERERWTQQSNEFKTLI
DRL--VGDVALSCA--FISY
>LmjF34.3880/3393-3498 |||dynein heavy chain, putative|Leishmania major|chr 34|||Manual [LEIMA]
PKQEL--VR----Q-LQKA-KEMAERQL-Q---------------ACRDEIDR-L-------TESLHR-LEQ
QLE-A--GMAEARRLQE-EKSVMERRLNA------AHK----LIDGFS-------SERVRWTEEKKLLGASR
SRL--VGDCLAGAA--FLSY
>LmjF23.1310/3525-3630 |||dynein heavy chain, putative|Leishmania major|chr 23|||Manual [LEIMA]
PKIVK--NE----N-AQQK-VRAQEEML-R---------------QKEEKLQR-I-------VDEVRQ-LET
DLQ-A--NIAEKNRLMA-EARATQDKLNK------AQI----IVDGLE-------GERGRWTESIARFELDL
ENI--NGETLLACA--FMCY
>LmjF13.1650/3360-3465 |||dynein heavy chain, putative|Leishmania major|chr 13|||Manual [LEIMA]
PKEER--LA----E-AQQR-LVSSRAAL-K---------------KIQDKVAD-L-------QAKLGA-LVS
QYD-E--AVAEADAIEA-KAKKTQMKMNL------AQR----LVSGLA-------DESVRWGATIEKLKEAA
KLL--VGDVLLSAS--FVSY
>Giardia_lamblia_ATCC_50803|ctg02_8|GL50803_94440|Annotation|Giardia_lamblia_MBL|(protein/4253-4358 coding) Dynein heavy chain [GIALA]
PKQDA--LE----D-AKNK-LAEKERAL-Q---------------AAQDELAR-I-------AAAVEK-LKS
EHA-S--AVAERDRLRR-LAEELALKLNR------AEK----LISGLG-------GEKERWTKKIQTLTYNL
SSL--PGDCLTAAA--FISY
>Giardia_lamblia_ATCC_50803|ctg02_48|GL50803_100906|Annotation|Giardia_lamblia_MBL|(protein/4162-4267 coding) Dynein heavy chain, putative [GIALA]
PKKKR--VA----K-LEEQ-LEQSSKDL-A---------------QLQSKILS-L-------EEDSKR-LRD
QLQ-A--AQNEQQELAD-SAALMAKRLDA------AKR----LIAGLG-------TEKVRWGQAADKLRENR
RKL--VGDCLVAAA--NLSY
>Trichomonas_vaginalis_G3|DS113385|TVAG_497260|Annotation|Trichomonas_vaginalis_Carlton|(protein/3289-3394 coding) axonmeal dynein heavy chain, putative [TRIVA]
PKQQK--AE----S-AAEE-VATLKAQL-A---------------KAEKKLAD-L-------ESNLKA-LKD
QLE-L--KNAEKAKAQA-DAQEMSDRIKR------ATD----LVSGLG-------GEGERWKLKIAAYNEEL
TSL--VGDSLLAAA--FVSY
>Trichomonas_vaginalis_G3|DS113645|TVAG_236550|Annotation|Trichomonas_vaginalis_Carlton|(protein/3401-3506 coding) axonmeal dynein heavy chain, putative [TRIVA]
PLEDT--AH----Q-MEEE-LEASKAEL-K---------------RIEDDLQK-A-------MATQKA-AIH
QLE-V--GKQKQEENQR-SQDILEARLDA------AKR----LTSGFA-------SEKVRWAEDQENFKKQL
ESV--VGDSVLGAA--FLCY
>Trichomonas_vaginalis_G3|DS113695|TVAG_032910|Annotation|Trichomonas_vaginalis_Carlton|(protein/3131-3236 coding) 1 beta dynein heavy chain, putative [TRIVA]
PLRNR--VS----A-LEEE-ANELQKKH-D---------------EMSQTIRL-L-------EKSLRR-ITL
EYQ-Q--LTSQCDTYRK-EAEQVQIKLDR------AQH----LLESLT-------SETQRWNERNVTFQSDF
DNL--IGHSILSSA--FVSY
>Trichomonas_vaginalis_G3|DS113734|TVAG_440130|Annotation|Trichomonas_vaginalis_Carlton|(protein/3292-3397 coding) axonemal dynein beta heavy chain, putative [TRIVA]
PYMQK--VA----L-MKQA-FEEKRIEY-E---------------TKQKDLAE-L-------RAKLEQ-LRK
DRD-A--QQAASDKLQQ-EARSTEIKLKR------SND----LVNGLV-------GERTRWEESIKNFDQLL
EWL--PGDCFLAAA--FLVY
>Trichomonas_vaginalis_G3|DS113317|TVAG_006480|Annotation|Trichomonas_vaginalis_Carlton|(protein/3363-3468 coding) axonemal dynein gamma heavy chain, putative [TRIVA]
PLKLQ--LD----Q-ATAS-LNKAEAAL-K---------------VLEDALAE-K-------QRALDE-LQR
NYD-A--ALGKQNECTM-RAQATEKKLKD------AQT----LIDALS-------NEKSRWETQASMLQESI
LKT--VGNATIGAA--FNSY
>Trichomonas_vaginalis_G3|DS113186|TVAG_456970|Annotation|Trichomonas_vaginalis_Carlton|(protein/3124-3229 coding) axonmeal dynein heavy chain, putative [TRIVA]
PLRQK--VE----S-LDKE-AQILEQKY-K---------------ELETTTNR-L-------ETRLNN-LTN
EYK-N--LVSECEKTRI-EAEQIKVKMQR------ATN----LISSLT-------NEMKRWNESRVSFTREF
ECL--VGHSLLSSA--FITY
>jgi|Naegr1|30143|e_gw1.3.1.1/3220-3325 [NAEGR]
PMFDS--LE----K-SKLE-KAAAEEKL-A---------------KVRKTVAK-L-------NKQLKK-IEG
DYQ-A--AEDEKNAALD-IAKKTQEKLDL------AQR----FVRALS-------SENARWLEEIQKLQTLN
NVL--IGDVLLASA--FISY
>jgi|Naegr1|37059|estExt_gwp_gw1.C_310070/3027-3132 [NAEGR]
PIRKK--KE----E-AERK-LASFTEQL-A---------------TIKSKLIK-L-------KEDIAE-YKV
KYQ-R--GQEEEKSLIE-KKLSMEAKLTA------ANK----LIEGLG-------SERERWAQQIQELAEKK
NRL--IGDCLICSA--FLSY
>jgi|Naegr1|38988|estExt_Genewise1.C_210025/3211-3316 [NAEGR]
PKRRM--VE----E-AETK-LQIAQAQL-K---------------EMEDEYEE-K-------QKELRE-LQF
QLD-E--ALKHKKQLED-DAYQTRKRMEA------AEA----LINGLS-------SEEERWRKDQKQFQLDI
HNL--IGDIALASA--FLTY
>jgi|Naegr1|39535|estExt_Genewise1.C_310051/3139-3244 [NAEGR]
PKRER--LR----E-AEET-LAIATAQL-N---------------KKMEELNK-V-------IAEFEE-KQR
VFE-E--ETRKKELLEE-DAEKTRKFMEQ------ATS----LISSLG-------GESERWGIQSKQFSDRL
RKL--TGDVALACA--FISY
>jgi|Naegr1|46538|fgeneshHS_pg.scaffold_7000083/3320-3425 [NAEGR]
PLKAE--VN----A-LEKE-SLTLIDQE-K---------------ELNKIVYY-L-------KQKIDS-FTD
EYT-S--LMKETKSIEM-EMNSVKNKVNR------SMS----LIESLS-------NEASRWSSQIDTFRTQM
ETI--IGDSIISAA--FLSY
>jgi|Naegr1|55628|estExt_fgeneshHS_pm.C_60001/3274-3379 [NAEGR]
PKRQK--LS----Q-AMEE-KEKNESHL-K---------------KISDKLNT-L-------RKAKEQ-AET
EHN-N--AAQELVRIEK-QRKKTEDKLNL------AHR----LVNGLS-------DEKIRWAESIKDLRERE
KTL--VGDVLLAAA--FLSY
>jgi|Naegr1|55825|estExt_fgeneshHS_pm.C_330004/2752-2857 [NAEGR]
PLKRE--ME----I-LLKS-QEVLNNQL-A---------------QCESKLNT-L-------NEKVKS-LQD
EYE-Q--KTQEAESLKF-GLQQAEKTLSS------AKS----LIGKLG-------GEKERWEQQLDALAKEM
KDM--PYQALLASS--FMTY
>jgi|Naegr1|60802|fgeneshNG_pm.scaffold_41000008/3177-3261 [NAEGR]
PKREA--LE----K-AERA-ATEYQIKL-E---------------KTTLSLKE-F-------EKELQE-LER
-------------------------KLTR------AKE----MTSALE-------REKGRWLLTIQRYKSAL
KNL--VGDILLTAS--FISY
