# Supplementary material for: Coupling of ATPase activity, microtubule binding, and mechanics in the dynein motor domain
Source: EMBO J. 2019 May 31;38(13):e101414. doi: 10.15252/embj.2018101414 (PMC6600642; doi:10.15252/embj.2018101414)
Supplement: Supplementary file 17 — Source Data for Appendix [file EMBJ-38-e101414-s017.zip › EMBOJ-2018-101414_SourceDataForAppendix/All-677-heavy-chain-sequences_MAFFA-alignment.fasta]

>ENSAMEP00000006394 pep:novel scaffold:ailMel1:GL193486.1:523285:592154:1 gene:ENSAMEG00000005977 transcript:ENSAMET00000006659 gene_biotype:protein_coding transcript_biotype:protein_coding [AILME]
------------------------------------------------------------
------------------------------------------------------------
------------------------------------------------------------
------------------------------------------------------------
------------------------------------------------------------
------------------------------------------------------------
-------------------------------------------ITQG-WTNGGQEGGXGL
EV--SAVQNVADV-----------------------------------------------
--SVLQKHLRKLVPLLLED----GG----PA-ALE-------------------------
------------------------------------------------------------
------------------------------------------------------------
------------------------------------------------------------
------------------------------------------------------------
------------------------------------------------------------
------------------------------------------------------------
------------------------------------------------------------
------------------------------------------------------------
------------------------------------------------------------
------------------------------------------------------------
------------------------------------------------------AALEEK
SALEQMRKFLSDPQ--VHTVLVERSTLK--------------EDVGDEGEEE----KEF-
-----------------ISYNINIDIHY-GVKSNS--LA-FIK-----------------
RTP----VIDADKP----------------------VSSQ--------------------
------------------------------LRVLTLSE----------------------
--------------DSPYETLH-------S------FISNAVAPFFKSYIRE--------
-------------------------------------SGKAD-------RD--GDKMA--
-------PSV--------------------------------------------------
-------------------------------------------EKKIAE-----LEM---
------------------------------------------------------------
------------------------------------------------------------
------------------------------------------------------------
--------------------------------------GLLHLQQNIE-----IPEISLP
--IHPII------TNVAKQCY-E-----------RGE----KPKVTD-----FGDK---V
EDPT--------------------------------------------------------
------------------------------------------------------------
--------------------------------------FLN-----QLQSG---------
--------VNRWIREIQ-K-VTK---LDR-----------DPAS----------------
------------------------------------------------------------
------------------------------------------------G-------TA-L
QEI-SF-WLNLERALYRIQEKRESPEVLLTLDILKH--GKRFHAT---------------
--VSFDT----DT--GLKQ-----------------------ALE-TVNDYN--------
------------------------------------------------------------
------------------------------------------------------------
------------------------------------------------------------
------------------------------------------------------------
---------------PLM-KDF--PLND--LLSAT----ELDKIRQA------LVAIFTH
L-R-KIRNT--K-Y----PIQRALRLVE--------------------------------
------------------------------------------------------------
------------------------------------------------------------
------------------------------------------------------------
------------------------------------------------------------
------------------------------------------------------------
--------------------------------------------A---I------SRDLS
SQLLKVL-----------------------------------------------------
------------------------------------------------------------
------------------------------------------------------------
--------------------------------------GT--R---------K-----L-
-----MHV-----AYEEFEKV---------------------------------------
------------------------------MV-ACFEVFQT---WDDEYEK---------
------------------------------------------------------------
------------------------------------------------------------
LQVLLRDI--V---KRK----R-EE------------------NLKMVWRIN---PAHRK
-LQ-ARLD-QMR------------------------------------------------
--------KFR---RQH-EQL---------------------------------------
------------------------------------------------------------
----------------------------------RAV-IVRVLRPQVTAVA--------Q
QNQGEVPEPQDMKV--AEVLFDAA---DANAIEEVNL---AYE-----N-VKE-VD--GL
D-V-----------SKEGTEAW-E------------------------AAMKRYDERIDR
VETR------ITARL-------------------------------------RDQL-GT-
----A-------------------------------------------------------
-----------------------------------K-----------------------N
-------------------ANEMFR--------------------IFSRFNAL-------
------FVR-PH------------IRGAI--------------------------REYQT
QLIQRVK-DDI-----------------ESLH----------D--KF-------------
------------------------------------------------------------
------------------------------------------------------------
------------------------------------------------------------
------------------------------------------------------------
----KV-------QYPQS------------QAC---------------------------
-----------------------------------------------------------K
----MS------HVRD-LP---PVSGS-IIWAKQIDRQ----L---------SAYMKRVE
------------------------------------------------------------
----------------------------------------------DV------------
------------------------------------------LGKGW-------------
------------------------------------------------------------
----------------------------E-------------------------------
------------------------------------------------------------
----------------NHVE-GQK------L-------------------KQDGD--SFR
MK-------L--N--------TQEIFDDWARK-VQQ----------RN--LGVSGRIFTI
-------ESTR-------------------------------------------------
------------------------------------------------------------
------------------------------------------------------------
------------------------------------------------------------
----------------------------------------------VR------------
---------G-RTGN---VLK---------------------------------------
--------------------LKV-NFLPE-----------------------------II
TLSKE-VRNLKWL-----------------------------------------------
------------------------------------------------------------
---GF--R--------VPLAIVNK---------A--HQA-------NQLYP-------FA
ISL---IES-VR------------------------------TY--ERTC----------
E----KV----------------------EE-RN-TIS---------------LLV--A-
G-----LK-KEVQ---ALI----AEG---------------IALVWESY-----------
-----------------------KLDPY----------------------------VQRL
AET--------------VFN-FQEKVDDLLIIE-EKIDLEV------R-S----------
-LETC----M-YD-----------------------------------------------
------------------------------------------------------------
------------------------------------------------------------
------------HKT---------------------------------------------
----FS------------------------------------------------------
------------------------------------------------------------
------------------------------------------------------------
------------------------------------------------------------
------------------------------------------------------------
------------------------------------------------------------
------------------------------------------------------------
------------------------------------------------------------
------------------------------------------------------------
------------------------------------------------------------
------------------------------------------------------------
--------------EILNR-----VQK------------------A-----VDDL--NL-
HS-YS-------------------------------------------------------
----------------------------------------------NL-------PI---
------------------------------------------------------------
------------------------------------------------------------
------------------------------------------------------------
-----------------------------------------WVNKL--------------
---------------DMEIER--------I----------------LGV-----------
---------------------RL----------------QAGLR------AW--------
------------------------------------------------------------
------------------------------------------------------------
------------------------------------------------------------
------------------------------------------------------------
------------------------------------------------------------
------------------------------------------------------------
------------------------------------------------------------
------------------------------------------------------------
------------------------------------------------------------
-----TQ-----------------------------------------------------
------------------------------------------------------------
----------------------------------------------------V-LL----
------------G------------------------------QAEDKAEVDM-------
-------DTD--APQVSHKPGG----EP------KIKNVVHEL-------------RI--
TN---------Q-VIYLN-PPI----------------------------------E---
-ECRYKLYQE-MFAWKMVVLSL--------------------------------------
-----------------------------------------------------PRI----
---QSQRYQV--GVHYEL---------------------------------------T--
EEE----KF-------YR--------------------NA------------------L-
------------TRM---------------------P-D--GPVALEES-------YSA-
-------VMGI------VTEVE--------------------------------------
------Q-YV-K-----------------VWL-Q--------------Y--QC-------
-L--------------------W-------D-----------------------------
----------------------------M--Q--A---ENIY-------NRL--------
------------------------------------------------------------
-------------------------------------------------------GE---
-----------------------------------------------DL-NKW-------
----------------------------------------------------Q-------
-----------A------LLVQIRKAR-GTFDNA--ETK-KEFG-PVV------------
------------------------------------------------------------
------------------IDY---GKVQSKVNLKY---------DSW-HKEVLSKFG---
--QM--LGSNMTEF--H----------SQISKSRQE--L---------------------
------------------------------------------------------------
----------------EQH---------------------------------SVD-TAS-
-T----------SDAVTF------ITYVQSLKR----------K----IK-Q-FEKQV-E
LYR------NG----QRLLEKQR-------FQ----------------------FP----
------------------------------------------------------------
------------------------------------------------------------
-----------------------------------------------P------------
--S---------------------------------------------------------
--------WLYIDN----IEGEWGAF-NDI--------MRR-KD-------SAIQQQ-VA
NLQMKIVQEDRA---------------VESRT---T-DLL---ADWE-K-T--KP----V
TGNLR----------------------------------------P--EE-A----LQAL
TIY----------EGK--FGR----LKDDREKC---------------------------
------------------------------------------------------------
---------------------------------------A---------KAK--------
-----------------------------------EAL-ELTD-------------TGLL
--S--------------G-SE--E--------R-----V---Q-V-ALE-----------
--------------------------ELQ-DLKG--------------------------
---------------------------------------------VWSEL----------
-------SKVWEQI-DQMK----------------------------------------E
Q-----------------------------------------------------------
------------------------------------------------------------
-------------------------------------------------PWVS-V-----
----------Q----------P------RKLRQN-----------LDGLLN---------
Q--------------L---KNF---------------------------------PAR--
----LR---QYA-------------SYEFVQRL--------LK----GYLKVINMLV-IE
LKS-----E---------AL-----K----------------------------------
------------------------------------------------------------
------------------------------------------------------------
------------------------------------------------------------
------------------------------------------------------------
------------------------------------------------------------
------------------------------------------------------------
------------------------------------------------------------
------------------------------------------------------------
---D--------------------RHWKQL------------------------------
----------------------------------MKRL-HV---------------N---
-------WV---------------------------------------------------
------------------------------------------------------------
------------------------------------------------------------
-----------------------------------VS-----------------------
------------------------------------------------------------
--------------EL-T-LGQIWDV----DL-QKNEAI----V-K--------DVLLVA
QGEMAL-EEFL-K---Q--IREV-WN------T---------------------------
------------------------------------------------------------
-----------------YEL------------------DLV-NYQ---------------
N----------------------------------K------------------------
CRLIRGW-----------------------------------------------------
------------------------------------------------------------
------------------------------------------------------------
------------------------------------------------------------
------------------------------------------------------------
------------------------------------------------------------
-----------------------------------------------D--DLFNKVKE--
--------HI-N-------------------------------------SVSA-------
MKLS-PYY---KV---FEED-ALSWEDKLNRIMALF-DVWIDVQRRWVYLEGIF------
-----------------TGS--ADIKHLL-------------------------------
-----------------------------PV------------ETQRFQSI-------ST
EF-LA--------------------------LMKK---VSKS----PL------------
---VMD-V-LNI-------------Q-----------G--VQRSLER-LADLLGKIQKAL
GE--------YLERERSSF-----PRFYFVGDED-----L---LEIIG------------
-----------------------N--------------SKNV-AK---LQ--KHF--KK-
MFAG-VSSI-----I--------------------LN-----------------------
------------------------------------------------------------
-------------------------------------------------E-------D--
---------N-SV-------------VLG---------------ISSREG---E-E-V--
--------VF-K-T--------------PVSI------TEHPK---INEWLTLVEKE-MR
V-T--------L-----AKLLAE-S-------------------------VT--------
EV---EIFGKA-TSIDPNT-Y---------------------------------------
----------------------ITWI---------DKYQ--AQ-LV-VLS-AQIAWSEN-
-VE--T--AL-----SS------------I-GGSG-------DA-AP-------------
------------------------------------L--HSVL-----------------
-----SNV-EVTLNV-LADSVLM-E---Q----------PP-------------------
------------------------------------------------------------
-----------------------------LR---R-------------------------
------------------------------RKLEHLITELVHQRDVTRSL--I-------
------------------------------------------KSK-ID-----NAKS---
----FEWLSQMRF-----------------------------------------------
------------------------------------------------------------
------------------------------------------------------------
------------------------------------------------------------
----------------------------YF------------------------------
-------------------------DPKQT----------DVL-Q-----QLS-------
---IQM-------------ANAK----F---------NYGFEY-LGVQDKLVQTPLTD--
-R--------CYL-----TM-TQA------------------------------------
------------LE-A-----RLGGS------PF------GPA------GTGKTESVKAL
----------GHQLGRFVLVF-N-CDETFD------------------FQ----------
-------AMGR-IFVG------LCQ---------------------V-GAW---------
---------------------G--------------------------------------
-----CF----------------------------------DEFNRLEERMLSA------
---VSQQ--VQCIQ-----EA---L---RE------------------------------
-----H--SNPNCD-K--TSAPI--T----------------------------------
--------------------------CELL-----NK-----------------------
-------QV----------------------------KVS-----PD---------MAIF
ITM-------------------------------NP------------------------
--------------GYA------------------------------GRSN---------
-------------------------------LPDNLK-----------------------
---------KLFR--SLAMTKPDRQLI--------------------AQVMLY-SQGFR-
-----------TA-EVLANK---------IVPF--------FKLCDEQL-------S-SQ
--------SHYDFGLRALK-SVLVSAGN--VK----------------------------
---------------------------------RER-IQ---------------------
----------------------------------KI----------K---------REKE
ERGEA-VD----------------------EG---EIAENLP--EQE----------I--
----------LIQSVCETMVPKL-VAEDIPLLFSLLS-DVF-------------------
------------------------------------------------------------
-----------------------------------------------PG------V----
-----------Q------------------------------------------------
------------------------------------------------------------
--------------------------------------------YH-RGEM---TA----
-LRE--------------------------------------------------------
----------------------------------------------ELKK----------
--VC-QE--M----Y-L-----TYG------DGEEV-GGM-----------W--------
--V---E------K----------------------------------------------
-----------------VL-Q------LY--QITQINH-GL-MMVGPSGSG-KSMAWRVL
LK---ALE-----------------RL---------------------------------
-----------E-G----------------------------------------------
------------------------------------------------------------
----------------------------------VE----G-------------------
---V-A---------HI-------------------------------------------
----------------------------------------IDP-K-------------AI
SK-DH----------------------------------------------------L-Y
G------T--LDPN-TR--E------WT------------------D-----------GL
FTHVLRKIIDNV----------------------------RGE-------LQ---KR---
------------------------------------------------------------
----------QW--IVFDGD--------------------VDPEWV------ENLNSVL-
-DDNK-LLTLPN-------------------GERLSLPPN--------------------
------------------------------------------------------------
-------------------------------------------------V----R-----
----IMFE----------------VQD-LKYAT-LATVSRC-------------------
--------------G---MVWF-SE--------------------------DVLSTD---
M----------------------------------------------------IFN--NF
L-ARLR-------SIPLD-E------GEDEAQRRRKGK----------------------
------------------------------------------------------------
------------------------------------------------------------
------------------------------------------------------------
------------------------------------------------------------
------------------------------------EDEGE------E------------
------------------------------AASPMLQIQR--------------------
-------------------------DA---------------------------------
--AT----I------------------------MQPYF--TS-NG---LVT---------
--------------------------------------KALEH-----------------
---------AF--K-L----------------EHIMDLTRLRC--------L---GS---
LFSM-LHQA-CRNVAQ----------------------------------------YNAN
H-------PDFPMQI-EQLER---------------------------------------
------------------------------------------------------------
------------------------------------------------------------
----------------------------------------------YI------------
-QRYLVYAILWSLSGDS-R---LK-----------MR-A---------------------
------------------------------------------------------------
------------------------------------------------------------
------------------------------------------------------------
-----------EL-------GEYIR-----------------------------RITT--
VP----------------LPA---------------------------------------
-----A-P-NI-------------------------------P-----------------
---------IID-Y---E------------------------VS---ISG----------
-EWSPW-Q---AK------VP--QI-----------------------------------
------------------------------------------------------------
------------------------------------------------------------
------------------------------------------------------------
----------------------------E--VETH-KVAAP-------------------
----------------------------------------------DVV-----------
------------------------------------------------------------
------------VPTLDT-------VRHEALLYTWL------------------------
AE---HK--------PLVLCGPP-GSGK--------------------------------
----------TMTLFSAL----------------RAL-----------------------
-----------PD--MEVV-G-LN-FSSATTPELL---LKT--FDHYC-E-----YRRTP
--NG-V-V----------------LAPVQ---LGK-WLVLFCDEIN--------------
---------------LPD---MD-KYGTQ------------------RVISFIRQ---MV
EHGG-F--YR----T-----SDQTW-V---------------------------------
--------------------------------K--------L-ERIQ---FV--GA----
------------------------------------------------------------
---------------------------CNPPTDPG-----------------RKP-----
-LSH--------------------------------------------------------
------------------------------------------------------------
------------------------------------------------------------
----RF--LRHVPVVYVD-YPGPAS-LTQIYGTF-N--R---AMLRLIPSLRTY------
-------------------------------AEPLTAAMV--EFYT-MSQ---ERFTQ--
DT--QPHYI---YSPREMTRWVR-------------------------------------
--------------GIF------------------------------------------E
--ALRP-LE--------------------------------------------TVPPHPQ
GQVWSHLLGSWFSF--RLVEDE-----ERRWT-----D-E---------NIDMV-ALK--
------------------------------------------------------------
----------------------------------------------------HF------
------------------------------------------------------------
------------------------------------------------------------
------------------------------------------------------------
-PN-IDKEK---AMSRPI-----------------------------LY--S-----NW-
----------LSK-----------------------------------------------
------------------------------------------------------------
-------------------------------------------------DYIPV----D-
------------------------------------------------------------
-------Q---EELRDYVK-ARL-------------------------------------
--------------------------------------------------K-VFY-EE--
---ELDVPL---VLFNEVLDHVLRIDRIFR-QPQ--GHLLL-------------------
------------------IGVSGAGK------------TTLSR-FVAWMN-G---LSVYQ
I-----------------------------------------------------------
--------------------------KVH--R--KYTGED--------------------
-----------------------------------------------------------F
DEDLRT---V---L----RR-----SG-CK-N--E--KIAFIMDESNV------------
------------------------------------------LDS-GF-LERMNTLLAN-
G-E---VPGLF-EGDEYA-TL---------------------------------------
--MTQC------------------------------------------------------
------------------------KE------GA--------------QKEGL-------
------------------------------------------------------------
--------M---L-----------------------------------------------
----D-SHEE-------------------------L----YKWFT-------SQ------
------------------------------------------------------------
-----------V--IR-NL-----H----VV-FT--M-NPS-SEGL-KDR-AATSPALFN
RCV-----LNW--F-G--DWST-EALYQ----------------------VG--KEF---
-------------T---------------------------------------SKMDLE-
KPN------YIVPD--YMPVV--Y---DKLP--QP--------------PSHREAI-VNS
CV-------FVHQT-------LH-Q-----------------------------------
-----AN-ARLAKRGG------RT--------M---------------------------
----------------------AITP----------------------RHYLDFI--NHY
ANLFHE---------------------------------KRSELEEQQM---------HL
-------------NVG-LR-KIKE------------------------------------
------------------------------------------------------------
------------------------------------------------------------
------------------------------------------------------------
-------------------------------------------------------TVDQ-
--VE------------ELRRDLRIKSQELEVKNA-AAND------K-----LKKMVKDQ-
--QEAEKKK-VMSQEIQEQLHK--------------------------------------
------------------------------------QQEVIADKQMS--V----------
--------KEDLDKVE------------PA--------VIEAQN--------------AV
-----------KSI-KK--QHLVEV--RSMANPPAAVKLALESIC-LL--L----G--E-
------------------------------------------------------------
--ST-TD-------------------------------------WKQIR-----------
-------------------------------------SIIMR-ENF---IP------TIV
-N-F---SA------EE-ISD--AIREK-MKKN----YMSN-P-S---------------
------------------------------------------------------------
---------Y-----NYEIVNR---------------------------------ASLA-
---CGP------------------------------------------------------
----------------------------------MVKWAIA---QLNYAD-MLKR-----
------------------------------------------------------------
-------------------------------------VE---------------------
-------------PLRNE---L----QKLEDD----------------------------
------------------AKDNQQKA-----------N---------------EVEQM--
--------------------------------------IR-----------------D-L
EASIAR-YKEEY---A-V--LISEAQAIKA-DLAAVEAKVN----R------STA----L
LKS-----------------------------------LS-------AERER--------
--WE--------------------------------------------------------
---------------KTSETFKN-------------------------------------
----------------------------------------------------QM-STI--
AGDCLLSAA--FIAYAGYFDQQM-RQN-LFTTW----SHHLQ-QANV-------------
----QFRT--DIA-----------------------------------------------
------------------------------------------------------------
------------------------------------------------------------
-R-TE-Y---------LSN------------------ADER-------------------
------------------------------------------------------------
---------------------------L-RWQAS---S-LP--------------A-DDL
CTENAIMLKRF------N----------RYP---LII-DPSG-Q-ATEFIM---------
-N---------------------EY-KD--R-----------------------------
K-------------------------------------IT-------RTSFL--------
-------DD-A-------------------------------------------------
------------------------------------------------------------
------------------------------------------------------------
-------FRKN-LESALRFGN--PLL----------VQD--V--ESY--D----------
------------------------PVL------------------------------NPV
LNREVR-------------RT--G--GRV-LITLG---D--QD-ID-LS-----------
------------------------------------------------------------
-------------------------------PSFVIF--LSTRD----------------
--PT-V--E--FPP-DLCSRV-----TF-------VNFTVTRSSL--------------Q
SQCLNEV-LKAERP----------------------------------------------
--------------------DVDE--KR-SD-----LLKL-QGEFQLRLRQL--------
------------------------EK---SLLQAL---NEV-------------------
---------------------------------------------K--------------
-G-R-I-------------------------------LDDDT------IITTLENL----
--KREAA--------------------------EVTRK----------------------
-----------------------------------------------------------V
EE--TDIVMQEVETVSQQYLP-LSTACSSIYFTMESL-KQIHFLYQ-YS-LQF-F-LDIY
HNV--------L--Y-----ENPN-LKGIT--D---------------------------
--------------------------------------------------------HTQR
---------LSIITKDLF-QVAFNR--VAR--------------------GMLHQDH---
-----------ITF-AMLLARIKLK-----------------GTIGEPTYDAE-------
---------------FQHFL----------------------------------------
----------------------------------------------------------RG
K-----------------------------------------------------------
------------------------------------------------------------
------------------------------------------------------------
------------------------------------------------------------
---------EIVLSAGL---TP----------KIQG----L--SVEQ----AEAVVRLS-
------CLP-A-------------------------------------------------
---------F------------------------------------------K-DLIA--
-KV-----Q---A-D-E-Q-----FGI-WLD--SS-SPEQ-------T--VPYLWS----
E-E-APS-----------------------------------------------------
--------------TAIG-----QA--------------IHRLLLIQAFRPDRLLA--MA
-HMFVS------------------------------------------------------
------------------------------------------------------------
-------------------------TN----------------L----------------
-------GES-----------FM-----------S--IM--EQPLD-----LTHI-----
---------------------------------------VDTE--------VK-PNTPVL
MC------------------------------------S----VPGYDA------S----
---GHVEDLAAEQ------N--------------------------------TQITSI--
-------------AIAGSAEGFNQAD--KAINTAVKSG-RWVML--------K-------
----NVH-LAPGWLM-Q-LEKKL-----------------------H-------------
------------------------------------------------------------
------------------------------------------------------------
------S-LQ--P---HA--C-FRLFLTME---------------------INP-K----
--------------------VPVN----LLRAGRI-FV-------------FEPP-----
-------------PGVKANMLR----TF-------------S-SIP---------VS-R-
-ICK------------------SPNERAR-----LY--FLLA--WFHAIIQERLRYA---
------P-LGW-SKKYEFG---ESDLRSACDTVDTW-LDDT--AK---GRQ---------
-N-ISP---DKI---------------------PWSALKTLM-A--QSI-YGGRVDNE--
---FDQ-RLL-NT-----FLER-LFTTKS------------FDSE---------------
----------------------------FKLA------CKVDGH----------KDI---
----------------------------------------QMP-------DG-I------
--------RR-EE------------------------------FV--Q------------
-----------------------------------WV--E--------L-L-PDTQTPS-
-WLGLPN------NAERVLL----T-----------------------------------
-----------------TQ----GVD---------------MISKM--------------
---------------------------LKM-------------------QMLED------
-------------------------------------E----DDLAY-------------
---AETEKK--------ARTDS------------------------------------TS
DGRPAWMRTLHTT-----ASNWLHLIPQ-T--LSHL------------------------
------KR-----TVENIK----------D------------------------------
------------------------------------------------------------
-------------------------PLFR--FFEREV-----------KMGAKLLQDVRQ
-----DL-----------------------------------------------------
----------ADVVQVC-------------------EGKK------KQTNYLRTLI-NEL
VKGILPRSWSH-Y--T----VPAGMTVIQWVSDFSERI----------------------
-------------KQLQNISQAAA-------AGGAK----E-------------------
------------LKNIH------------------------VCL----------------
---------------------------GGLFVPEAY----------ITA--TRQ------
---------------------------YVAQAN---------S---W-SLEELC-LEVNV
---TTSQS----ATLD--------------A---------------C---S-------FG
VTGLK-L-------------QGATC-------------------SNN----------K--
LSLS-HAI----------STVLPLTQLRWLKQ-----------T----------------
----------N--AERK----ANV---VTLPVYLNFTRA-------------DLIFTVDF
--EIAT--K----------EDPRSFYE---------------------------------
--------------------------------------------------RG--------
------------------------------------------------------------
------------------------------------------------------------
-------------VAV--------------------------------------------
------------------------------------------------------------
--------------LCTE------------------------------------------
------------------------------------------------------------
------------------------------------------------------------
------------------------------------------------------------
------------------------------------------------------------
------------------------------------------------------------
------------------------------------------------------------
------------------------------------------------------------
------------------------------------------------------------
------------------------------------------------------------
------------------------------------------------------------
------------------------------------------------------------
------------------------------------------------------------
------------------------------------------------
>ENSAMEP00000010972 pep:known scaffold:ailMel1:GL192883.1:1057358:1240349:1 gene:ENSAMEG00000010320 transcript:ENSAMET00000011439 gene_biotype:protein_coding transcript_biotype:protein_coding [AILME]
------------------------------------------------------------
------------------------------------------------------------
------------------------------------------------------------
------------------------------------------------------------
------------------------------------------------------------
-------------------------------------------------------MAG--
------------------------------------------------------------
----------------------------------V-SG----------------------
--DVRKVFIFTTTQNYF---------GLV-SEPWD-------------------------
------------------------------------------------------------
------------------------------------------------------------
------------------------------------------------------------
------------------------------------------------------------
------------------------------------------------------------
------------------------------------------------------------
------------------------------------------------------------
------------------------------------------------------------
------------------------------------------------------------
------------------------------------------------------------
------------------------------------------------------QPLMYS
CP--EVNNFLDDG---NQMLLRVQRTDA-G------------------------------
-------------------VSFSSAI--DF-ADTKDKVLVFFK-----------------
L-RPEVITDQN-------------------------LHNN--------------------
------------------------------ILVSSMLE----------------------
---------------SPINSLY-------Q------AVRQVFAPML--LKDQE-WSR---
--NF-----------D--------------------------------------------
-------PKL--------------------------------------------------
-------------------------------------------QNLLSE-----LET---
------------------------------------------------------------
------------------------------------------------------------
------------------------------------------------------------
--------------------------------------GLGIVLRGSD------------
------------------------------------------------------------
TNSS--------------------------------------------------------
------------------------------------------------------------
--------------------------------------K----------LN---------
--------L--KEDDTR-G-ILT-------------------------------------
------------------------------------------------------------
------------------------------------------------P----------S
DEF-QF-WAEQAHRGNKQS--SK-ERASYFKELFET--IAREFYN-L-------------
--DG---------------------------------------LS-L-LEVV--------
------------------------------------------------------------
------------------------------------------------------------
------------------------------------------------------------
------------------------------------------------------------
---------------DLV-ETTRDVVDD--VWR------------QT-------------
----EHDH-----Y----PESRMLHLLD--------------------------------
------------------------------------------------------------
------------------------------------------------------------
------------------------------------------------------------
------------------------------------------------------------
------------------------------------------------------------
--------------------------------------------I---I------GGSFG
RFVQKKL-----------------------------------------------------
------------------------------------------------------------
------------------------------------------------------------
--------------------------------------GT--L---------N-----L-
-----WED-----PYYLVKDH---------------------------------------
------------------------------LK-AGISICEQ---WVIACNH---------
------------------------------------------------------------
------------------------------------------------------------
LTGQMWQR----Y-VPH--------------------------PWKNE-KYF---PETLD
KFG-KRLE-EVL------------------------------------------------
--------AVR---TIH-EKL---------------------------------------
------------------------------------------------------------
----------------------------------LYF-LPAG------------------
--------------------------EEKIMC--LTR---IF------EPFSG-LN--PV
Q-Y-----------NPYTEPLW-K------------------------AAVSQYEKIIAP
AEQK------IAGKL-------------------------------------KNYI-SE-
----I-------------------------------------------------------
----------------------------------QD-----------------------S
-------------------PQQLFQ--------------------AFLKYKEL-------
------VKR-PT------------ISKEL--------------------------MLERE
TLLARLV-DSV-----------------KDFR----------L--DF-------------
------------------------------------------------------------
------------------------------------------------------------
------------------------------------------------------------
------------------------------------------------------------
----EN-------RC--RGVPG--------EAS---------------------------
-----------------------------------------------------------G
----PL------AGKN-LS---EVVNN-IVWVRQLELK----V---------DDTIKIAE
------------------------------------------------------------
----------------------------------------------AL------------
------------------------------------------LSDLS-------------
------------------------------------------------------------
----------------------------G-------------------------------
------------------------------------------------------------
---------------------FRS------F-------------------HRSAE--DLL
EQ-------FKLY--------EQEQFDDWSRDIQSGLSDSRSGLCI-----EANSRIMEL
-------DPND-------------------------------------------------
------------------------------------------------------------
------------------------------------------------------------
------------------------------------------------------------
-----------------------------------------------G------------
--------------------S---------------------------------------
--------------------LKV-HYSDR-----------------------------LV
ILLRE-VRQLSAL-----------------------------------------------
------------------------------------------------------------
---GF--V--------IPAKIQQV---------A--NVA-------QKFCK-------QA
IIL---KQV-AH------------------------------FY--NSID----------
Q----QM----------------------IQ----SQR---------------PMM--L-
Q-----SA-LAFE---QII----KNS--KAG--SG-GKSQ---ITWDNP-----------
----------------------KELEGY----------------------------IQKL
QNA--------------AQR-LATENRKLRKWH-TTFCEKV------V-V----------
-LMN-------ID-----------------------------------------------
------------------------------------------------------------
------------------------------------------------------------
------------LLRQQQ------------------------------------------
---RWK------------------------------------------------------
------------------------------------------------------------
------------------------------------------------------------
------------------------------------------------------------
------------------------------------------------------------
------------------------------------------------------------
------------------------------------------------------------
------------------------------------------------------------
------------------------------------------------------------
------------------------------------------------------------
------------------------------------------------------------
--------------DGLQE-----LRT------------------G-----LASV---A-
QG-FQA------------------------------------------------------
---------------------------------------------SDM-------RA---
------------------------------------------------------------
------------------------------------------------------------
------------------------------------------------------------
-----------------------------------------WRQHW--------------
---------------NHQLYK--------A----------------LEH-----------
---------------------QY----------------QMGLE------AL--------
------------------------------------------------------------
------------------------------------------------------------
------------------------------------------------------------
------------------------------------------------------------
------------------------------------------------------------
------------------------------------------------------------
------------------------------------------------------------
------------------------------------------------------------
------------------------------------------------------------
-----NE-----------------------------------------------------
------------------------------------------------------------
----------------------------------------------------N-LP----
------------------------------------------------------------
-------------------------------------EISVDL-------------TY--
RQ---------G-RLQFR-PPF----------------------------------E---
-EIRAKYYRE-MKRFIGIPNQ---------------------------------------
------------------------------------------------------------
------------------------------------------------------------
----------------FK----GVAEAGE--E------SV------------------F-
------------SVM---------------------IDR--NASGFLTI-------FSK-
-------AEDL------FRRLS--------------------------------------
------A-VL-Q-----------------QHK-E--------------W--IV-------
-I--------------------G-------Q-----------------------------
----------------------------V--D--M---EALV-------EKH--------
------------------------------------------------------------
-------------------------------------------------------LS---
-----------------------------------------------TV-HDW-------
----------------------------------------------------E-------
-----------R------NFKALKIKG-KEVER-LPS-A-VKVD-CLN------------
------------------------------------------------------------
------------------INC---NPVKTVIDDLI---------QKL-FDILVLSLK---
--KS--IQAHLHKI--D----------TFVTEAMEV--L---------------------
------------------------------------------------------------
----------------TVM-------------------------------------PQS-
-V----------EEIGDA------NLKYSKLQE----------W----KP-E-ILPLF-Q
EAE------DK----NRLLRT---------VA----------------------GG----
------------------------------------------------------------
------------------------------------------------------------
-----------------------------------------------G------------
--L---------------------------------------------------------
---------ETISN----LKAKWDKF-ELM--------MES-HQ-------LMIRDQ-IE
VMKGNVKSCLQI---------------YYQEL---E-KFK---ARWD-Q-L--KPGDDII
ETGQQ----------------------------------------NALDA-S----AKSI
KEK----------KIE--FDD----LEVIRKKL---------------------------
------------------------------------------------------------
---------------------------------------V---------DDC--------
-----------------------------------HHF-GLEE-----------------
--P--------------NFSL--A--------Y-----------S-ISK-----------
--------------------------DLE-SCAQ--------------------------
---------------------------------------------VWALY----------
-------EEFQQGL-QEMA----------------------------------------G
E-----------------------------------------------------------
------------------------------------------------------------
-------------------------------------------------DWIT-------
----------F----------R------TKTYLL-----------EEFLMT---------
W--------------H---DRL---------------------------------RK---
V---EE---HSA-------------MTVKLQSE--------VD----RYRT-VIPIL-KY
VRG-----E---------HL-----S----------------------------------
------------------------------------------------------------
------------------------------------------------------------
------------------------------------------------------------
------------------------------------------------------------
------------------------------------------------------------
------------------------------------------------------------
------------------------------------------------------------
------------------------------------------------------------
---P--------------------DHWLDL------------------------------
----------------------------------FRLL------------------G-L-
----P--RG----------T----------------------------------------
------------------------------------------------------------
------------------------------------------------------------
-----------------------------------SL-----------------------
-----------------------------------------E------------------
--------------KL-L-FGDLLRVAD--EI-VAKASD----L-K--------DLNSRA
QGEVTI-REAL-R---E--LDLW-GV------G---------------------------
------------------------------------------------------------
-----------------AVF------------------TLT-DYE------------DSQ
S---------------------------------RT------------------------
IKLIKDW-----------------------------------------------------
------------------------------------------------------------
------------------------------------------------------------
------------------------------------------------------------
------------------------------------------------------------
------------------------------------------------------------
-----------------------------------------------K--DIVNQVGD--
--------NR-C-------------------------------------LLQS-------
LKDS-PYY---KG---FEDK-VSIWERKLAELDEYL-QNLNHIQRKWVYLEPIFG-----
-----------------RGA--------L-------------------------------
-----------------------------PK------------EQMRFNRV-------DE
DF-RS--------------------------IMAD---IKKD----SR------------
---VTT-L-TTH-------------A-----------G--IRNSLLT-ILDQLQRCQKSL
NE--------FLEEKRSAF-----PRFYFLGDED-----L---LEVLG------------
-----------------------Q--------------STSP-SV---IQ--SHL--KK-
LFAG-INSV--------------------------CF-----------------------
------------------------------------------------------------
-------------------------------------------------D-------E--
---------ETKH-------------IIA---------------MKSLEG---E-V-V--
--------PF-K-N--------------KVLL------SN--N---VETWLNDLALE-MK
Q-T--------L-----KQLLIE-C-------------------------VT--------
-----AGRSCQG-SID--------------------------------------------
-----------------------P-----------SLFP--SQ-IL-CLA-EQIKFTED-
-VE--N--AI-----KD------------RS-----------------------------
------------------------------------L--HHIE-----------------
-----TQL-VTKLEH-YTSTDTSSE---DP-----GNTESG-------------------
------------------------------------------------------------
-----------------------------IL---E-------------------------
------------------------------LKLKALILDIIHNIDVVKQL--N-------
------------------------------------------QVQ-VH-----TTED---
----WAWKKQVRF-----------------------------------------------
------------------------------------------------------------
------------------------------------------------------------
------------------------------------------------------------
----------------------------YM------------------------------
--------------------------KSDH----------T----------CY-------
---MQM-------------VDSE----L---------QYTYEY-QGNAPKLVYTPLTD--
-K--------CFL-----TL-TQA------------------------------------
------------VK-M-----GLGGN------PY------GPA------GTGKTESVKAL
----------GGLLGRQVLVF-N-CDEGID------------------VK----------
-------SMGR-IFVG------LVK---------------------C-GAW---------
---------------------G--------------------------------------
-----CF----------------------------------DEFNRLEESVLSA------
---VSMQ--IQTIQ-----DA---L---KN------------------------------
-----H--RT---------------V----------------------------------
--------------------------CELL-----GK-----------------------
-------EV----------------------------EIN-----SN---------SGIF
ITM-------------------------------NP------------------------
-----------AGKGYG------------------------------GRQK---------
-------------------------------LPDNLK-----------------------
---------QLFR--PVAMSHPDNELI--------------------AEVILY-SEGFK-
-----------DA-KVLGRK---------LVAI--------FNLSRELL-------T-PQ
--------QHYDWGLRALK-TVLRGSGG--LL----------------------------
---------------------------------RQLKTS---------------------
----------------------------------GI----------K-------------
------QN----------------------------------VDESH----------I--
----------VVQALRLNTMSKF-TFADCSRFDALIK-DVF-------------------
------------------------------------------------------------
-----------------------------------------------PG------M----
-----------D------------------------------------------------
------------------------------------------------------------
--------------------------------------------FK-EVEY---GE----
-LSS--------------------------------------------------------
----------------------------------------------ALQQ----------
--VF-EE--A----N-Y-----EI-------------IPN-----------Q--------
--I---K------K----------------------------------------------
-----------------AL-E------LY--EQLRQRM-GV-VIVGPSGAG-KSTLWRML
RA---ALC-----------------RIG--------------------------------
-----------R-V----------------------------------------------
------------------------------------------------------------
----------------------------------VK----Q-------------------
---------------YT-------------------------------------------
----------------------------------------MNP-K-------------AM
PR-RQ----------------------------------------------------L-L
G------H--IDMD-TR--E------WS------------------D-----------GV
LTNSARQVVREP----------------------------Q-D------------VS---
------------------------------------------------------------
----------SW--IICDGD--------------------IDPEWI------ESLNSVL-
-DDNR-LLTMPS-------------------GERIQFGPN--------------------
------------------------------------------------------------
-------------------------------------------------V----H-----
----FVFE----------------THD-LSCAS-PATVSRM-------------------
--------------G---MIFL-SD--------------------------EETDVN---
S----------------------------------------------------LIK--SW
L-KN----------------------QPPN------------------------------
------------------------------------------------------------
------------------------------------------------------------
------------------------------------------------------------
------------------------------------------------------------
------------------------------------------------------------
-------------------------------------YRN--------------------
-------------------------NL---------------------------------
--EN----W------------------------IGDYF--EK------ALQ---------
--------------------------------------WVLK------------------
------------QN------------------DYVVETSLVGT--------V---MN---
GLSH-LC-G-S-------------------------------------------------
------------------------------------------------------------
------------------------------------------------------------
------------------------------------------------------------
----------------------------------------------QN------------
-HDQFIINLIRGLGGNL-N---MK-----------SR-L---------------------
------------------------------------------------------------
------------------------------------------------------------
------------------------------------------------------------
-----------EF-------TKEVF-----------------------------NWAR--
QS----------------PPD---------------------------------------
-----P--------------------------------------HK--------------
---------PMD-T---Y------------------------YD---SSRG---------
-RLASY-VLKKPE------NL--TA-----------------------------------
------------------------------------------------------------
------------------------------------------------------------
------------------------------------------------------------
----------------------------D--DF-S-N-GQT-------------------
----------------------------------------------LPV-----------
------------------------------------------------------------
------------IQIPDM-------QRGLDYFKPWL----------------------NS
DT---KQ--------PFILVGPE-GCGK--------------------------------
----------GMLLRYAF----------------AQL-----------------------
-----------RS--TQTA-T-VH-CSAQTTSRHV---LQK--LSQTC-M-----VISTN
--TG-R-V----------------YRPKD----CE-RLVLYLKDIN--------------
---------------LPK---LD-KWGTS------------------TLVAFLQQ---VL
TYQG-F--YD----------ENLEW-V---------------------------------
--------------------------------G--------L-ENIQ---IV--AS----
------------------------------------------------------------
---------------------------MSAGGRLG-----------------RHK-----
-LTT--------------------------------------------------------
------------------------------------------------------------
------------------------------------------------------------
----RF--TSIVRLCAVD-YPEREQ-LQTIYGAY-L--E---PVLQK--NLKNH-SIW-G
S----------S-----------------SKIYLLAGSMV--QVYE-QVR---AKFTV--
DD--HSHYF---FTPCVLTQWVL-------------------------------------
--------------GLF------------------------------------------R
YDLEGGTSN--------------------------------------------HPL-DYV
LEIVAYEAQRLFRD--KIVGAK-----ELHLF-----D-S---------ILASV-FQG--
------------------------------------------------------------
----------------------------------------------------DW------
------------------------------------------------------------
------------------------------------------------------------
-----------------------------------------------------------G
S-D----------VLDNM-ADS-------------------------FY--V-----TW-
----------GAR----------HSSGTRAAPGQ--------------------------
------------------------------------------------------------
------------------------------------P------LPPHGKPLGKL----N-
------------------------------------------------------------
-------S---ADLKDVIR-KGL-------------------------------------
--------------------------------------------------I-HYG-RD--
---NQNLDI---LLFQEVLEYMSRIDRVLS-FPG--GSLLL-------------------
------------------AGRSGVGR------------RTITS-LVSHMH-G---AVLFS
P-----------------------------------------------------------
--------------------------KIS--R--GYELKQ--------------------
-----------------------------------------------------------F
KNDLKH---V---L----HL-----AG-VE-A--R--QVVLLLEDYQF------------
------------------------------------------VHA-AF-LEMINSLLSS-
G-E---VPGLY-TLEELE-PL---------------------------------------
--LLPL------------------------------------------------------
------------------------KD------EA--------------SQDGF-------
------------------------------------------------------------
--------F---G-----------------------------------------------
----P------------------------------V----FNYFT-------YR------
------------------------------------------------------------
-----------I--QQ-NL-----H----IV-LI--M-DSA-NLNF-IIN-CESNPALHK
KCQ-----VLW--M-E--GWSD-SSMRK----------------------IPEML-F---
-------------S---------------------------------------DTD-GKE
KYNDKKRKEERKKN-----------------------------------SV-DPDF-LKS
FL-------LIHES----------C-----------------------------------
------K-AYG--AT---------------------------------------------
-------------------------P----------------------SRYMTFL--RVY
SAISSS---------------------------------KKNELLKRQS---------HL
-------------QAG-VS-KLNE------------------------------------
------------------------------------------------------------
------------------------------------------------------------
------------------------------------------------------------
-------------------------------------------------------AKAL-
--VD------------ELNRKAGEQSVLLKIKQD-EADA------A-----LQEITVSM-
--QDASEQK-TELERLKHKIAE--------------------------------------
------------------------------------EVVKIEERKNK--I----------
--------DDELKEVQ------------PL--------VNEAKL--------------AV
-----------GNI-KP--ESLSEI--RSLRMPPDVIRDILEGVL-RL--M----G--I-
------------------------------------------------------------
--FD-TS-------------------------------------WVSMK-----------
-------------------------------------SFLAK-RGV---RE------DIA
-T-F---DA------RN-IPK--EIRES-VEEL----LYKNKG-S---------------
------------------------------------------------------------
---------F-----DSKNAKR---------------------------------ASTA-
---AAP------------------------------------------------------
----------------------------------LAAWVKA---NVQYSH-VLER-----
------------------------------------------------------------
-------------------------------------IQ---------------------
-------------PLETE---Q----AGLESN----------------------------
------------------LKKTEDRK-----------K---------------KLEEL--
--------------------------------------LN-----------------S-V
GQKVSE-LKEKF---Q-S--RTSEAAKLEA-EVSRAQETVQ----A------AKV----L
LGQ-----------------------------------LD-------REHKR--------
--WR--------------------------------------------------------
---------------VQVAEITE-------------------------------------
----------------------------------------------------EL-ATL--
PKRAQLAAA--FITYLSAAPEDL-RKT-CLEEW----TK----SAC--------------
----LE----KFD-----------------------------------------------
------------------------------------------------------------
------------------------------------------------------------
-I-RR-F---------LCT------------------ESEQ-------------------
------------------------------------------------------------
---------------------------L-IWKSE---G-LP--------------S-DDL
SIENAVVILQIIGLKSWSQ---------VCP---FLI-DPSS-Q-ATEWLK---------
-T---------------------HL-----K-----------------------------
D--------------------------------SR---LE-------VINQQ--------
-------DS-N-------------------------------------------------
------------------------------------------------------------
------------------------------------------------------------
-------FITA-LELAVRFGK--TLV----------IQE--M--DGV--E----------
------------------------PVL------------------------------YPL
LRRDLV-------------AQ--G--PRY-VVQIG---D--KI-ID-YN-----------
------------------------------------------------------------
-------------------------------EEFRLF--LSTRN----------------
--PN-P--F--IPP-DAASII-----TE-------VNFTTTRSGL--------------R
GQLLALT-IQHEKP----------------------------------------------
--------------------DLEE--QK-TK-----LLQQ-EEDKKIQLAKL--------
------------------------EE---SLLETL---ATS-------------------
---------------------------------------------Q--------------
-G-N-I-------------------------------LENKD------LIESLNQT----
--KASSA--------------------------LTQES----------------------
-----------------------------------------------------------L
KE--SHKLQISLDQERDAYLP-LAESASKMYFIISDL-SKINNMYR-FS-LAA-F-LRLF
QRA--------L--------QNK---QDSENT----------------------------
---------------------------------------------------------EQR
---------IQSLISSLK-HMVYEY--ICR--------------------CLFKADQ---
-----------LMF-ALHFVR---------------------GMHPELFQENE-------
---------------WDTFT----------------------------------------
------------------------------------------------------------
------------------------------------------------------------
------------------------------------------------------------
------------------------------------------------------------
------------------------------------------------------------
---GVVVGDMLRKADSQQRIRDQ---------LPSW----I--DQER----SWAVATLK-
-----IALP---------------------------------------------------
------------------------------------------------------SLYQ--
-TL-----C--FD-DVA-L-----WRT-YYH--SS-VCEQ-------E--FPSIL-----
------------------------------------------------------------
--------------AKKV-----SL--------------FQQVLVVQALRPDRLQS--AM
-ALFAC------------------------------------------------------
------------------------------------------------------------
-------------------------RA----------------L----------------
---------------------G------------L--KELSPLPLN-----LKRL-----
---------------------------------------YK-E--------TL-EIEPIL
II------------------------------------I----SPGADP------S----
---QELQELANAE--RS-GE--------------------------------CYH-QV--
-------------AM-GQGQA-DLAI--QMLKECARSG-DWLCL--------K-------
----NLH-LVVSWLP-V-LEKEL-----------------------N-------------
------------------------------------------------------------
------------------------------------------------------------
------T-L-QP----KE--T-FRLWLTAE---------------------VHP-H----
--------------------FTPI----LLQSSLK-IT-------------YESP-----
-------------PGLKKNLMR----TY-------------E-SWT-PEQ-----ISKK-
----------------------DNIHRAH-----AL--FSFA--WFHAACQERRNYI---
------P-QGW-TKFYEFS---LSDLRAGYSIIDR--LFD--------------------
----GT---KDV---------------------QWEFLHGLL-E--NAI-YGGRIDNY--
---FDL-RVL-QS-----YLKQ-FFNSSI------------I------------------
------------------------------DV------LNQRNKK-------SVFPYS--
---------------------------------------LSLP-------KS-C------
--------SI-LD------------------------------YR--A------------
-----------------------------------VI--E--------K-L-PEDDRPS-
-FFGLPA------NIARSSQ----R-----------------------------------
-----------------II----SSQ---------------V------------------
------------------------------------------------------------
------------------------------------------------------------
------------------------------------------------------------
------------------------------------------------------------
------------------------------------------------------------
------------------------------------------------------------
------------------------------------------------------------
------------------------------------------------------------
------------------------------------------------------------
------------------------------------------------------------
------------------------------------------------------------
------------------------------------------------------------
------------------------------------------------------------
------------------------------------------------------------
------------------------------------------------------------
------------------------------------------------------------
------------------------------------------------------------
------------------------------------------------------------
------------------------------------------------------------
------------------------------------------------------------
------------------------------------------------------------
------------------------------------------------------------
------------------------------------------------------------
------------------------------------------------------------
------------------------------------------------------------
------------------------------------------------------------
------------------------------------------------------------
------------------------------------------------------------
------------------------------------------------------------
------------------------------------------------------------
------------------------------------------------------------
------------------------------------------------------------
------------------------------------------------------------
------------------------------------------------------------
------------------------------------------------------------
------------------------------------------------------------
------------------------------------------------------------
------------------------------------------------
>ENSAMEP00000016242 pep:novel scaffold:ailMel1:GL192354.1:3289998:3416409:1 gene:ENSAMEG00000015348 transcript:ENSAMET00000016916 gene_biotype:protein_coding transcript_biotype:protein_coding [AILME]
------------------------------------------------------------
------------------------------------------------------------
-----------------------------------------V------------------
------------------------------------------------------------
--VPEEVEVEID--GQDGDVPAATEEEGK-EEDVQKVES---------------------
------------------------------------------------------------
------------------------------------------------------------
-------GGDREKAKNLEMRNDSIN-----------------------------------
---QPIIGVENEEVDKESVEGVPV---K--------------------------------
------------------------------------------------------------
------------------------------------------------------------
------------------------------------------------------------
------------------------------------------------------------
------------------------------------------------------------
------------------------------------------------------------
------------------------------------------------------------
------------------------------------------------------------
------------------------------------------------------------
------------------------------------------------------------
--------------------------------------------RTVKHIVDKTYLNVLC
TPVPEEFLD---QNVVYFLR-NTKE-MISEATD---------------------------
--------------MKEAMETMPEMLLYGI-------IN---A-----------------
------------------------------------------------------------
------------------------------------------------------------
---------------NVLPFLK-------N------VICQVFMPA---LSFNQHK-----
------DTSMGFTPADISDP---------SEYKV-DLPNMPGEV--YH------------
------------------------------------------------------------
-------------------------SI----------------QLIRDE-----FLM---
------------------------------------------------------------
------------------------------------------------------------
------------------------------------------------------------
--------------------------------------NMQKFADSI--Q-RTIQQLEGE
IKLE----M---PSI-------SV-------------------------------EREVS
DLAA--------------------------DP------------E---------------
------------------------------------------------------------
--------------------------------------AVE-----VLEQC---------
--------VINWLNQIS-A-AVEDQLR--KT-------P---QAN---------------
------------------------------------------------------------
------------------G-----------------------------P----------L
AEI-EF-WRERNATLSALHEQTKLPVVRKVLEVIKE-----SDS-----------M---L
VAN--LQ----PVLTELFK-----------------------LHM-EASDNV--------
------------------------------------------------------------
------------------------------------------------------------
------------------------------------------------------------
------------------------------------------------------------
---------------RFL-STVERHFKN--I--TH-----G--SS--FHVVLE--TIPSM
MRALKMVWIISRHY---NKDERMVPLME--------------------------------
------------------------------------------------------------
------------------------------------------------------------
------------------------------------------------------------
------------------------------------------------------------
------------------------------------------------------------
--------------------------------------------R---I------AWEIA
ERVCKVV-----------------------------------------------------
------------------------------------------------------------
------------------------------------------------------------
--------------------------------------NP------------RTL---F-
-----KEN-----R----ASA---------------------------------------
----------------------QHK-----TS-EARNTLHM---WKKAYFD---TR----
--------------------AK----------IE------------ASG-----------
------------------------------------------------------------
RG-ARWEF-------------D-----RK--------------------RLF---ER-TD
YMA-SICQ-DLC------------------------------------------------
--------DIL---QVM-EEF-YNI-----------------------------------
------------------------------------------------------------
----------------------------------FGP-ELKAVTGD--------------
--------------------------PKR--IDDVLCR----VDSL-VTPME-NLA--F-
D--P---------FSIKSSQYW-K------------------------YVMDDFKIEVL-
------------------------------------------------------------
------------------------------------------------------------
------------------------------------------------------------
------------------------------------------------------------
------------------------------------------------------------
----------I-----------------DIIN----------K--LF-------------
------------------------------------------------------------
------------------------------------------------------------
------------------------------------------------------------
------------------------------------------------------------
----VQ-------NL---D------------NP---------------------------
-----------------------------------------------------------T
----LY------K--N-HP---PVAGA-IYWERSLFFR----I---------KH---TIL
------------------------------------------------------------
----------------------------------------------RF------------
----------------------QE-VE-------G-------ILDSD-----------R-
------------------------------------------------------------
----------------------------G-------------------------------
------------------------------------------------------------
---------------------REV------K--------------------QKYL--EVA
RA-------MKDY--------EDRKYEQWR----EATEL---I-----LPTLMKKSLLT-
-----K----------------------------------------T-------------
------------------------------------------------------------
------------------------SPIADE------------------------------
------------------------------------------------------------
----------------VA----------KSDKG-------------AV------------
------------------------------------------------------------
--------------------FAI-NFPPA-----------------------------LK
EIIIE-TKYLEQL-----------------------------------------------
------------------------------------------------------------
---GF--S--------VPELARNV---------A--LQE-------DKFLR-------YT
EGM---QRM-LD------------------------------HY--HVLI--------G-
T-----L----------------NE--A-ES----------------------LLL--D-
D-----HS-QELI---RVF-RSGY----------------K-RLNWNSL-----------
---------------GIA-------D-Y----------------------------ITRC
KQA--------------IGK-FESLVHQIHKNAD-DISNRL-----------------TL
-IESI----NLFK-----------------------------------------------
------------YPAP-----------------KS-EEDLPG--VK--------------
-----------------------------------------------------E------
------------FFEHIE------------------------------------------
---RERA-----------------------------------------------------
------------------------------------------------------------
------------------------------------------------------------
------------------------------------------------------------
------------------------------------------------------------
------------------------------------------------------------
------------------------------------------------------------
------------------------------------------------------------
------------------------------------------------------------
------------------------------------------------------------
------------------------------------------------------------
--------------KDVGH-----MVR------------------W-----YLTI-----
GP-LLT------------------------------------------------------
---------------------------------------------KVE-------GL---
------------------------------------------------------------
------------------------------------------------------------
--------------------------------------VIHTNT----GKAP---K----
-----------------------------------------LASYY------E--YW---
---------------ERKIYE--------V----------------LTK-----------
---------------------LI----------------LKNLR------SF--------
------------------------------------------------------------
------------------------------------------------------------
------------------------------------------------------------
------------------------------------------------------------
------------------------------------------------------------
------------------------------------------------------------
-----NS------------------LILG-------------------------------
------------------------------------------------------------
------------------------------------------------------------
-----NV-----------------------------------------------------
------------------------------------------------------------
----------------------------------------------------P-LF----
------------------------------------------------------------
-------------------------------------QMDTIL------TA-P---E---
--------------IIFH-PNA-------------------------------SE-----
-IN-KMCVHC-VRSCVEITKHF-VRW----------------------------------
-------------------------------------------------MNGSCIECPPQ
KGE---------------------------------E-EELV------------------
IIS-------------F-----------------------------------------Y-
------------NDI-----------------------SLNPQ--ITEQ-------AVM-
-------IPQN------VHRIL--------------------------------------
------ISLM-K------------------YL-Q-KWK-----R----Y--RP-------
-L--------------------W-------K-----------------------------
----------------------------L--D--K---AIVL-------EKF----A---
------------------------------------------------------------
--------------------------------------------A-----KR----P---
-----------------------------------------------PC-VAY-------
----------------------------------------------------E-------
-----------E--K----VQFYSKMA-QDVLRRPL-TR-DEH--CIR------------
------------------------------------------------------------
------------------LQL---GPLANTVQENA---------KSW-VTSLGKLLN---
--ES--AKEELYNL--H----------EEMESLAKS--L---------------------
------------------------------------------------------------
----------------K-----------------------KS----------------P-
-ST-L-------EDLKFV------LATIAEIRS----------K----SL-V-MELRY-R
DVQ------ER----YRTMAMYE-------VF----------------------PS----
D-----------------------------------------------------------
------------------------------------------------------------
------A----------------------------------E-----K------------
--E---------------------------------------------------------
--------LV--DN----IEDMWSNL-FNE--------SVN-VE-------HALGGI-KR
TFTEITRGEISN---------------YRQRI---E-DFA---KRFY-H-E--GP-GS--
----V--------------G--DD-------------------L----DK-G----LELL
ATF----------EKE--LTR----HEKNRQEL---------------------------
------------------------------------------------------------
---------------------------------------A---------NAE--------
-----------------------------------KLF-DLPI-----------------
--T--------------MYPD--L--------L-----------K-VQK-----------
--------------------------EMN-GLRT--------------------------
---------------------------------------------IYELY----------
-------EGLKVAK-QEWS----------------------------------------Q
T-----------------------------------------------------------
------------------------------------------------------------
-------------------------------------------------LWIN-L-----
----------N----------V------QF------------------------------
------------------------------------------------------------
----------LS-------------VACHLEAK--------MK----AFKD-SIPLL-LD
LKH-----E---------AL-----R----------------------------------
------------------------------------------------------------
------------------------------------------------------------
------------------------------------------------------------
------------------------------------------------------------
------------------------------------------------------------
------------------------------------------------------------
------------------------------------------------------------
------------------------------------------------------------
---D--------------------RHWKEL------------------------------
----------------------------------MEKT----------------------
--------G----------V----------------------------------------
------------------------------------------------------------
------------------------------------------------------------
-----------------------------------FF-----------------------
---------------------------------E---M-T-E------------------
--------------TF-T-LENMFAM----EL-HKHTDV----L-N--------GIVMAA
VKEIAI-EKAV-K---E--ILDT-WE------N---------------------------
------------------------------------------------------------
-----------------MKF------------------TVV-KYF---------------
----------------------------------KG----------TQERG---------
YIL-GSV-----------------------------------------------------
------------------------------------------------------------
------------------------------------------------------------
------------------------------------------------------------
------------------------------------------------------------
------------------------------------------------------------
-----------------------------------------------D--EIIQSLDD--
--------NT-V-------------------------------------NLQS-------
ISGS-RFV---GP---FLQT-VHKWEKTLSLIGEVI-EIWMLVQRKWMYLESIFI-----
-----------------G--G--DIRSQL-------------------------------
-----------------------------P-D-----------EVKKFDNI-------DR
IF-KR--------------------------IMGE---TLK-------------------
---DPV-I-KRCCEA----------A-----------N--RLADLQH-ISEGLEKCQKSL
ND--------YLDSKRNAF-----PRFFFISDDE-----L---LSILG------------
-------------------------------------N-SDP-LC---VQ--EHM--IK-
MYDN-IALL--------------------------RF-----------------------
-------------------------------HDGE--------------N----------
---------------------GEKL-----------------------------------
--------------------------VSA---------------MISAEG---E-V-M--
--------EF-R-K--------------I-VR------AEG-R---VEDWMTAVLKE-MR
R-T--------N-----RLITKE-A-------------------------IF--------
-----RY-------C--ED-K---------------S--R--------------------
----------------------VDWM--LL-------YQ--GM-VV-LAA-CQVWWTWE-
-VE--N--VF---HKVQ-E----------GEKQ-A-------------------------
------------------------------------M--KDYG-----------------
-----KKM-HQQIDE-LVTRITM-P---L----------SK-------------------
------------------------------------------------------------
-----------------------------ND---R-------------------------
------------------------------KKYNTVLIIDVHARDIVDSF--IR----G-
------------------------------------------S---IL-----EARE---
----FEWESQLRF-----------------------------------------------
------------------------------------------------------------
------------------------------------------------------------
------------------------------------------------------------
----------------------------YW------DR-----E----------------
-P--------------------D--------------------EL----N----------
---IRQ-------------CTGT----F---------SYGYEY-MGLNGRLVITPLTD--
-R--------IYL-----TL-TQA------------------------------------
------------LS-M-----YLGGA------PA------GPA------GTGKTETTKDL
----------AKALGLLCVVT-N-CGEGMD------------------YK----------
-------AVGK-IFSG------LAQ---------------------C-GAW---------
---------------------G--------------------------------------
-----CF----------------------------------DEFNRIDASVLSV------
---ISSQ--IQTIR-----NA---L---IH------------------------------
-----Q--L----------------TT---------------------------------
--------------------------FQFE--G--Q------------------------
-------EI----------------------------SLD-----SR---------MGIF
ITM-------------------------------NP------------------------
--------------GYA------------------------------GRTE---------
-------------------------------LPESVK-----------------------
---------ALFR--PVVVIVPDLQQI--------------------CEIMLF-SEGFL-
-----------WAKKTLAKK---------MTVL--------YKLAREQL-------S-KQ
--------HHYDFGLRALK-SVLVMAGE--LK----------------------------
---------------------------------RGS--S---------------------
----------------------------------DL----------R---------E---
-----------DV--------------------------------------------V--
----------LMRALRDMNLPKF-VFEDVPLFLGLIS-DLF-------------------
------------------------------------------------------------
-----------------------------------------------PG------L----
-----------D--CP--------------------------------------------
------------------------------------------------------------
--------------------------------------------RV-RY-----PD----
-FND--------------------------------------------------------
----------------------------------------------AVEQ----------
--VL-AE--N----G-Y-----IV---------------L---PV------Q--------
--V---D------K----------------------------------------------
-----------------VV-Q------MF--ETMLTRH-TT-MVVGPTGGG-KSVVINTL
CQ---AQT-----------------KLGL-------------------------------
-----------L------------------------------------------------
------------------------------------------------------------
----------------------------------TK----L-------------------
---------------YI-------------------------------------------
----------------------------------------LNP-K-------------AV
SV-IE----------------------------------------------------L-Y
G------I--LDPT-TR--D------WT------------------D-----------GV
LSNIFREINRP---------------------------------------------T-D-
--K----------------------------------------K-------ER-------
----------KY--ILFDGD--------------------VDALWV------ENMNSVM-
-DDNK-LLTLAN-------------------GERVRLQAH--------------------
------------------------------------------------------------
-------------------------------------------------C----A-----
----LLFE----------------VGD-LQYAS-PATVSRC-------------------
--------------G---MVYV-DP--------------------------KNLKYQPPG
P----------------------------------------------------AIE--KL
V-----------------------------------------------------------
------------------------------------------------------------
------------------------------------------------------------
------------------------------------------------------------
------------------------------------------------------------
---------------------------------------------------------SR-
--------------------------------------GA--------------------
-------------QV-LA--------E---------------------------------
--NG----N------------------------LETLF--EK------YVP---------
--------------------------------------YLIDMIVEGI-----VDG-RQ-
---------GEKLK-------------------TVVPQTDLNM--------V---TQ---
LTKM-LDA------LL---------------------E------------------GEIE
D-----------------------------------------------------------
------------------------------------------------------------
-------------------------------------------------------PD---
----------------------------------------------LL------------
-ECYFLEALYCSLGASL-L---ED-----------GR-I---------------------
------------------------------------------------------------
------------------------------------------------------------
------------------------------------------------------------
-----------KF-------DESIK----------------------------------R
LASLPSA-DTEGEW---ASPG----------------------E-LPG------------
--HL-P---------------------------------------T--------------
---------LYD-F---H------------------------FD---S--TR-K------
-KWIPW-NQL---------VP--DY-----------------------------------
------------------------------------------------------------
------------------------------------------------------------
------------------------------------------------------------
----------------------------V--HS------PE-----RKFI----------
----------------------------------------------DIL-----------
------------------------------------------------------------
------------VHTVDT-------MRTTWMLEQMV----------------------K-
IK---Q---------PVLLVGES-GTSK--------------------------------
---------T-ATTQNFL-----------------KN-L-----------------NE--
-----------EI--N-IV-LMVN-FSSRTTSMDI---QRN--LEANV-------EKRTK
-----D-T----------------YGPP----MGK-RLQVFMDDMN--------------
---------------MPK---VD-EYGTQ------------------QPIALLKL---LL
EKGY-L--YDR-GK-------ELNC-K---------------------------------
--------------------------------S--------I-RDLG---FI--GA----
------------------------------------------------------------
---------------------------MGKAGG-G-----------------RNE-----
-VDP--------------------------------------------------------
------------------------------------------------------------
------------------------------------------------------------
----RF--ISLFNVFNVP-FPSEES-LHLIYSSI-L--K---GHT----------S-L--
F----------I-----------SSIM--AVSDKLTFCTL--ALYN-TIV---QDLPP-T
PS--KFHYI---FNLRDLSRVFN-------------------------------------
--------------GLV----------------LTN---------------PE----RFQ
----TV---------------------------------------------------TQM
VRVWRNECLRVFHD--RLINET-----DKQLV-----Q-D---------HIRDL-VTE--
------------------------------------------------------------
----------------------------------------------------HF------
------------------------------------------------------------
-----------------------------------------------------N------
-----------------N-----------------------------------DVEVVM-
-----R-------D----------P---------------------ILF--G-----DF-
----------RM------------------A------L----------QE-----EE---
------------------T-----RI----------------------------------
--------------------------------------------------YEDI--Q-D-
------------------------------------------------------------
-------Y---EAAKALFQ-EIL-------------------------------------
--------------------------------------------------E-EYN-ES--
--N-PRMNL---VLFDDALEHLTRVHRIIR-MDR--GHALL-------------------
------------------VGVGGSGK------------QSLAR-LAAFTA-G---CEVFE
I-----------------------------------------------------------
--------------------------LLS--R--GYSENS--------------------
-----------------------------------------------------------F
REDLKN---L---Y----LK-----LG-TE-N--K--TMIFLFTDAHV------------
------------------------------------------AEE-GF-LELINNMLTS-
G-I---VPALF-PEEEKE-AI---------------------------------------
--LSQI------------------------------------------------------
------------------------GQ------EA--------------LKQG--------
------------------------------------------------------------
------------T-----------------------------------------------
GP--AK--E-S------------------------V----WQYFV-------NK------
------------------------------------------------------------
-----------S--AN-NL-----H----IV-LG--M-SPVGD-TL-RTW-CRNFPGLVN
NTG-----IDW--F---MPWPP-QALHA----------------------VA--KSF---
-------------L------------------------G--TN-----LM---I------
---------PV--E-----------------------------------HS--GDV-VEH
VV-------LVHKS----------V-----------------------------------
-----DE-FSKLFLQK------LR------RSN---------------------------
----------------------YVTP----------------------RNYLDFI--STY
SKLLDE---------------------------------KTQYNIAQCK---------RL
-------------EGG-LD-KLKE------------------------------------
------------------------------------------------------------
------------------------------------------------------------
------------------------------------------------------------
-------------------------------------------------------ATIQ-
--LD------------ELNQKLAVQKVVLVEKSA-ACEA------L-----LEEIVTNT-
--AIGGLTN-PLAEEKAIEIEE--------------------------------------
------------------------------------QNKIIAVEKAE--A----------
--------ETALTEVM------------PV--------LEAAKL--------------EL
-----------QKL-DK--SDVTEI--RSFAKPPKQVQTVCECIL-IM--K----GY---
------------------------------------------------------------
--K-ELN-------------------------------------WKSAK-----------
-------------------------------------GMMSDP-NF---LR------SLM
-E-I---DF------D-SITQ--SQVKN-IR-G----LLKT---L------N--------
------------------------------------------------------------
---------T-----TTEEMEA---------------------------------VSKA-
---GLG------------------------------------------------------
----------------------------------MLKFVEA---VMGYCD-VFKE-----
------------------------------------------------------------
-------------------------------------IK---------------------
-------------PKREK---V----ARLERN----------------------------
------------------FYLTKREL-----------E---------------RIQNE--
--------------------------------------LA-----------------A-I
QRELEA-LGAKY---E-A--AILEKQMLQG-EAEIMERRLI----A------ADK----L
ISG-----------------------------------LG-------SENIR--------
--WL--------------------------------------------------------
---------------NDLDELMH-------------------------------------
----------------------------------------------------RR-VKL--
LGDCLLCAA--FLSYEGAFTWEF-RDQMVNQVW----------QNDI-------------
-LE-R-----EIP-----------------------LS----------------------
--------------------Q---------------------------------------
----------------------------------------PFR-----------------
-L-EH-L---------LTD------------------DVEI-------------------
------------------------------------------------------------
---------------------------S-RWGSQ---G-LP--------------P-DEL
SVQNGILTTRA----S------------RFP---LCI-DPQQ-Q-ALNWIK---------
RK---------------------E--EKN-------------------------------
------------------------------------N-LR-------VASFN--------
--------D-P-D-----------------------------------------------
------------------------------------------------------------
------------------------------------------------------------
-------FLKQ-LEISIKYGT--PFL----------FRD--VD-EYI--D----------
------------------------PVI------------------------------DNV
LEKNIK-------------VV--Q--GRQ-FIILG---D---KEVD-YD-----------
------------------------------------------------------------
-------------------------------SNFRLY--LNTKL----------------
--AN-P--R--YTP-SVFGKA-----MV-------INYTVTLKGL--------------E
DQLLSVL-VAYERR----------------------------------------------
--------------------ELEE--QR-EH-----LIQE-TSENKNLLKDL--------
------------------------ED---SLLREL-A-TS--------------------
---------------------------------------------T--------------
-G-N-M-------------------------------LDNVE------LLQTLEET----
--KSKAT--------------------------EVLEK----------------------
-----------------------------------------------------------L
KL--AEKTALDIDRLRDGYRP-AARRGAILFFVLSEM-ALVNAMYQ-YS-LIA-F-LEVF
GLS--------L--------------K--KSLP---------------------------
------------------------------------D----------------SILM-KR
---------LRNIMDTLT-FNVYNY--GCT--------------------GLFERHK---
-----LLFSFNMTI-KIEQAE----------------------GR---VSQEE-------
---------------LDFFL----------------------------------------
----------------------------------------------------------KG
N----I-------------------------------SL---------------------
------------------------------------------------------------
------------------------------------------------------------
--------------------------------------------E-----KSQRK-----
-K----------------------------P-C-AW----L--SDQG----WEDIMLLS-
-----E--MFS-------------------------------------------------
---DN----F------------------------------------------G-NLPD--
-DV-----E---K-HVA-V-----WQE-WYD--LD-SLEQ---F---P--FP--L-----
------------------------------------------------------------
---------------GYD-----NN--I--TP-------FQKLLILRCFRVDRVYR--AV
-TDYVT------------------------------------------------------
------------------------------------------------------------
-------------------------ET----------------M----------------
---------------------GE-----------K--YVQP-PMIS-----FEAI-----
---------------------------------------F-EQ--------ST-PNSPIV
FI------------------------------------L----SPGSDP------A----
---SDLMKLA-ERSGFG-G---------------------------------NRLKFL--
-------------AM-GQGQE-KVAL--QLLETAVARG-QWLML--------Q-------
----NCH-LLVQWLK-D-LEKSL-----------------------E-------------
----------------------------RIA-K---------------------------
------------------------P-----------------------------------
----------------HP--D-FRLWLTTD----------------PT-KG---------
--------------------FPIG----ILQKSLK-VV-------------TEPP-----
-------------NGLKLNMRA----TY--------FKISQD-MLE---------Q--CP
-----------------------HPAFKS-----LV--YVLA--FFHAVVQERRKFG---
------K-IGW-NVYYDFN---ESDFQVCMEILNTY-L-----TKAFQ------------
-----QHDPR-I---------------------PWGSLKYLI-G--EVM-YGGRAIDS--
---FDR-RIL-TI-----YMDE-YLGDFI------------FDTFQ--------------
---------------------------PFHFF------------------------R---
--NKE----VD----------------------------YKIP----------I-----G
DV------K--EK------------------------------FI--E------------
-----------------------------------AI--E---------AL-PLANTPE-
-VFGLHS------NAEIGYY----T-----------------------------------
-----------------QA----ARD---------------MWAHL--------------
------LELQ-----PQ---------------------------------T--G------
-------------------------------------E----SS-------------SG-
----------IS------RDDY------------------------------------MG
H-------VAKDI-----EN----KMP-KI--FDLD----Q-----V-------------
-------------RKHL-----G--VG-L--S----------------------------
------------------------------------------------------------
-------------------------PTSV--VLLQEL-----------ERFNKLVVRMSR
-----SL-----------------------------------------------------
----------AELQRAL-------------------AGEV------GMSNELDDVA-RSL
FLGQIPNIWRKL-------APDTLKSLGNWMLHFLRRFSQ--------------------
----YTLWVTE-GE------PS-----------V--------------------------
-----------------------------------------MWL----------------
---------------------------SGLHIPESY----------LTA--LVQ------
---------------------------ATCRRN---------N---W-PLDRST-LFTQV
TKFQ---DADEVNERA--------------G---------------Q---G-------CF
VSGLY-L-------------EGADWDV-----------------ERG----------C--
LIK--SKP-KV------LVVDLPILKIIPI--E-------------------AH------
----------RLKL----------QNTFRTPVYTTSMRRNAMGV--------GLVFEADL
--F-----T----AKH---ISHWVL-----------------------------------
--------------------------------------------------QG--------
------------------------------------------------------------
------------------------------------------------------------
-------------VCLTL-N---SD-----------------------------------
------------------------------------------------------------
------------------------------------------------------------
------------------------------------------------------------
------------------------------------------------------------
------------------------------------------------------------
------------------------------------------------------------
------------------------------------------------------------
------------------------------------------------------------
------------------------------------------------------------
------------------------------------------------------------
------------------------------------------------------------
------------------------------------------------------------
------------------------------------------------------------
------------------------------------------------------------
------------------------------------------------
>ENSAMEP00000014810 pep:novel scaffold:ailMel1:GL192595.1:1267716:1362022:-1 gene:ENSAMEG00000013903 transcript:ENSAMET00000015422 gene_biotype:protein_coding transcript_biotype:protein_coding [AILME]
------------------------------------------------------------
------------------------------------------------------------
------------------------------------------------------------
------------------------------------------------------------
------------------------------------------------------------
------------------------------------------------------------
------------------------------------------------------------
------------------------D-----------------------------------
---VRLEYLEGVASLVLKF----KPDKWSKLIGAEE-------NMALFTEFF--------
------------------------------------------------------------
------------------------------------------------------------
------------------------------------------------------------
------------------------------------------------------------
------------------------------------------------------------
------------------------------------------------------------
------------------------------------------------------------
------------------------------------------------------------
------------------------------------------------------------
------------------------------------------------------------
----------------EK----PDVL-VLVLTLNPAGMI----VP---------CLGFPA
--S-LKSKG---------IYFIKK----GPENI---------------------------
---------------SK--DNYKDRLISGD-------IS-P-------------------
------------------------------------------------------------
------------------------------------------------------------
---------------TPVDQLI-------A------VVEEVIYSL---LNQSENLS---G
W-----P-----------------------------------------------------
------------------------------------------------------------
-------------------------------------------RVVSED-----IVK---
------------------------------------------------------------
------------------------------------------------------------
------------------------------------------------------------
--------------------------------------QVHKLKNEM--F-VMGGKIKGK
TLLP----I---P-EHLGSL-DGT-------------------------------LES--
--MERIPPSL--------------------DN------------S---------------
------------------------------------------------------------
--------------------------------------LLH-----AIETI---------
--------IIDWSHQIR-D-LLSKDSA--QP-------L---LDG---------------
------------------------------------------------------------
---LH-PL----------------------------------------P----------R
VEF-EF-WDARLANLKCIHEQLNRPKVNKIVEILEK-----AKS-----------C---Y
WPA--LQ----NVYMNVTE-----------------------GLK-EAEDVV--------
------------------------------------------------------------
------------------------------------------------------------
------------------------------------------------------------
------------------------------------------------------------
---------------LHL-KPLRILLEE--M--EQ-----A--D---FTMLPT--FIAKA
LCAISFIWATSEHY---NTPSRIIVFLQ--------------------------------
------------------------------------------------------------
------------------------------------------------------------
------------------------------------------------------------
------------------------------------------------------------
------------------------------------------------------------
--------------------------------------------E---F------CNQII
EMTRTFL-----------------------------------------------------
------------------------------------------------------------
------------------------------------------------------------
--------------------------------------SP------------EEV---L-
-----KGL-----QG-ETEEV---------------------------------------
----------------------RSG-----IS-LSVHVLKE---LYRTYDF---CC----
--------------------AN----------MK----LYF---K-DKE-----------
------------------------------------------------------------
PVP--WEF-------------P-----SS--------------------LAF---SR-MN
SFF-RRIQ-TIE------------------------------------------------
--------DLY---KTA-IEF-LKL-----------------------------------
------------------------------------------------------------
----------------------------------EKI-ELGGVRGSSL------------
--------------------------SST--VTQIYDE----VFEL-VKVFA-ECK--Y-
D-PL--DP-----GDS----SF-D------------------------DDYADFETKIQD
LDRR------LATIF-------------------------------------CQAF-DD-
----C-------------------------------------------------------
---------------------------TS-----IE-----------------------S
-------------------CAKLLH--------------------MCG----GL------
------LER-PL------------ILAEV--------------------------VPRYS
VMLELFD-AEL-----------------DSTK----------T--LY-------------
------------------------------------------------------------
------------------------------------------------------------
------------------------------------------------------------
------------------------------------------------------------
----DM-------Q----LAASAD----GK-IP---------------------------
-----------------------------------------------------------P
----IH------K--N-MP---PVAGQ-LKWSLELQER----L---------EA---PRR
------------------------------------------------------------
----------------------------------------------DL------------
----------------------M-HIE-H----PV-------MSS-S-----------E-
------------------------------------------------------------
----------------------------A-------------------------------
------------------------------------------------------------
---------------------KLI------Y--------------------QKYD--EMM
EL-------LRGY--------REKIYRQWV----AGVDQ---D-----CHFNLGQPLIQ-
-----R---D---PV-------------------------------T-------------
------------------------------------------------------------
------------------------------------------------------------
------------------------------------------------------------
----------------------------------------------NL------------
------------------------------------------------------------
--------------------IQV-NFSKA-----------------------------LV
AVLRE-VKYLG-F-----------------------------------------------
----------Q----------------QQ-------------------------------
K-E-------------IPSSAENL---------F--SQH-------ETFRK-------FV
GNL---ELI-VG------------------------------WY--NEIK--------T-
T-----V----------------KD--V-ET----------------------PLI--K-
S-----EL-EAID---VRL-SSAE----------------T-TLFWN-S-----------
------------E--GVL-------E-Y----------------------------IQEM
REI--------------LHN-LQNRIQKAKQNID-AISQAM-----------------KD
-WSAN----PMFE-----------------------------------------------
---------------------------------RK-DNKK--EALL--------------
-----------------------------------------------------D------
------------LDG-RV------------------------------------------
---VNLN-----------------------------------------------------
------------------------------------------------------------
------------------------------------------------------------
------------------------------------------------------------
------------------------------------------------------------
------------------------------------------------------------
------------------------------------------------------------
------------------------------------------------------------
------------------------------------------------------------
------------------------------------------------------------
------------------------------------------------------------
--------------RRYTM-----VKE------------------A-----GLKI-----
QA-MVA------------------------------------------------------
---------------------------------------------RG-------------
------------------------------------------------------------
------------------------------------------------------------
-------------------------------------G----------SHAFLT------
-----------------------------------------WQPFLSSSCVSS--FL---
---------------RQMVLD--------E----------------FDH-----------
---------------------FI----------------RKSLN------YF--------
------------------------------------------------------------
------------------------------------------------------------
------------------------------------------------------------
------------------------------------------------------------
------------------------------------------------------------
------------------------------------------------------------
--------------------------IDN-------------------------------
------------------------------------------------------------
---------------M---------V----------------------------------
-----VD-----------------------ESVA--------------------------
------------------------------------------------------------
----------------------------------------------------P-LF----
------------------------------------------------------------
-------------------------------------EVRMEL------DE-D---G---
--------------LVFH-PSL--------EM---------------------GTDH---
-GFLTLIEGL-INDIYNTAKLI-PRL-----------A----------------------
--------------------------------------------------------KGHM
--S---------------------------------------------------------
----------------Y-----------------------------------------K-
------------ADL-----------------------EDMTD--LIEM-------REE-
-------MSNL------VISAM--------------------------------------
------KEAE-E------------------YQ-D-SFE------R---Y--SY-------
-L--------------------W-------T-----------------------------
----------------------------D--D--P---QEFM-------KNF----L---
----------IYG--------------------RAVTPEDLD------------------
----------------------------------T--RAE----E-----TLSKTPP---
-----------------------------------------------SL-TQF-------
----------------------------------------------------Q-------
-----------Q--Q----INSYEKLY-EEVSKRES-IK-VFNG-WLQ------------
------------------------------------------------------------
------------------CDC---RPFRQALLNSI---------KRW-SLMFKRHLS---
--DH--VITSLADL--E----------AFMKVARTG--L---------------------
------------------------------------------------------------
----------------T-----------------------KTL---------------K-
-EGDY-------DGLVEV------MGHLMKVKE--------R-Q-----V-A-TDNMF-E
PLK------QT----IELLKTYG-------EE----------------------IP----
------------------------------------------------------------
------------------------------------------------------------
------E---------------------------------ET-----H------------
--A---------------------------------------------------------
--------KL--QE----LPEQWANT-KKL--------AVQ-VK-------QNVAPL-QA
NEVTILRRKCQQ---------------FELKQ---Q-EFR---EKFR-R-E--APFSF--
----T--------------------------------------D----PD-P----YKSL
NKQ----------RKS--IAS----MESTMEAL---------------------------
------------------------------------------------------------
---------------------------------------C---------KSG--------
-----------------------------------SLF-EVTV-----------------
--P--------------DYKQ--L--------K-----------A-CHK-----------
--------------------------EVR-LLKE--------------------------
---------------------------------------------LWDMI----------
-------VMVNTSI-DNWK----------------------------------------T
T-----------------------------------------------------------
------------------------------------------------------------
-------------------------------------------------KWKD-I-----
----------N----------V------EQMDID-----------CKKF-AK--------
D--------------V---RSL---------------------------------D--K-
E---TK---SWD-------------AFVGLDNT--------VK----SMIA-SLRAA-SE
LQN-----P---------AI-----R----------------------------------
------------------------------------------------------------
------------------------------------------------------------
------------------------------------------------------------
------------------------------------------------------------
------------------------------------------------------------
------------------------------------------------------------
------------------------------------------------------------
------------------------------------------------------------
---D--------------------RHWQQL------------------------------
----------------------------------MQAT----------------------
--------Q----------V----------------------------------------
------------------------------------------------------------
------------------------------------------------------------
-----------------------------------KF-----------------------
---------------------------------E---MS--D------------------
--------------ET-T-LADLLQL----NL-HKCEDE----V-R--------NIVDKA
VKESAM-EKVL-K---A--LDAT-WS------T---------------------------
------------------------------------------------------------
-----------------MEF------------------EHK-PHP---------------
----------------------------------RT----------GT------------
MML-ELD-----------------------------------------------------
------------------------------------------------------------
------------------------------------------------------------
------------------------------------------------------------
------------------------------------------------------------
------------------------------------------------------------
-----------------------------------------------E--MLVETLED--
--------NQ-V-------------------------------------QLQN-------
LMAS-KHL---SH---FLKE-VTSWQQKLSTADSVI-SIWFEVQRTWSHLESIFI-----
-----------------G-SE--DIRAQL-------------------------------
-----------------------------P-E-----------DSRRFDDI-------DM
EF-KA--------------------------LMEE---AVK-------------------
---TPN-V-VEATNQ----------P-----------G--LYDKLEN-LKKSLAVCEKAL
AE--------YLETKRLAF-----PRFYFVSSAD-----L---LDILS------------
-----------------------N-------------G-NDP-VE---VS--RHL--AK-
LFDS-LCKL--------------------------KF-----------------------
------------------------RL-----DAD---------------E----------
---------------------KPLK----------------------L------------
--------------------------GLG---------------MFSKED---E-Y-V--
--------DF-D-Q--------------E-CD------LSG-Q---VEVWLNRVLDR-MC
A-T--------L-----RHEIPE-A-------------------------VV--------
-----TY-------------E---------------E--K--------------------
------------PR--------EQWI--FD-------YP--AQ-IA-LTC-TQIWWTTE-
-VG--L--AF---ARLE-E----------GYE-NA-------------------------
------------------------------------I--KDYN-----------------
-----KKQ-IGQLNA-LITLLIG-S---L----------SA-------------------
------------------------------------------------------------
-----------------------------GD---R-------------------------
------------------------------MKVMTVCTIDVHARDVVAKM--IA----A-
------------------------------------------K---VE-----SSQA---
----FTWQSQLRH-----------------------------------------------
------------------------------------------------------------
------------------------------------------------------------
------------------------------------------------------------
----------------------------RW-------------D----------------
-E--------------------EK------------------RHC----F----------
---ANI-------------CDAQ----I---------QYSYEY-LGNTPRLVITPLTD--
-R--------CYI-----TL-TQS------------------------------------
------------LH-L-----IMGGA------PA------GPA------GTGKTETTKDL
----------GRALGTMVYVF-N-CSEQMD------------------YK----------
-------SCGN-IYKG------LAQ---------------------T-GAW---------
---------------------G--------------------------------------
-----CF----------------------------------DEFNRISVEVLSV------
---IAVQ--VKCVQ-----DA---I---RA------------------------------
-----K--K----------------KT---------------------------------
--------------------------FNFL--G--E------------------------
-------MI----------------------------NLI-----PT---------VGLF
ITM-------------------------------NP------------------------
--------------GYA------------------------------GRTE---------
-------------------------------LPENLK-----------------------
---------ALFR--PCAMVVPDFELI--------------------CEIMLV-AEGFL-
-----------EA-RLLARK---------FITL--------YALCKELL-------S-KQ
--------DHYDWGLRAIK-SVLVVAGS--LK----------------------------
---------------------------------RGD--P---------------------
----------------------------------SR----------A---------E---
-----------DQ--------------------------------------------V--
----------LMRALRDFNTPKI-VTDDLPVFMGLIG-DLF-------------------
------------------------------------------------------------
-----------------------------------------------PA------L----
-----------D--VP--------------------------------------------
------------------------------------------------------------
--------------------------------------------RK-RD-----LN----
-FEK--------------------------------------------------------
----------------------------------------------IIKQ----------
--SI-VE--L----K-L-----QA---------------E---DS------F--------
--V---L------K----------------------------------------------
-----------------VV-Q------LE--ELLHVRH-SV-FVIGNAGSG-KSQVLKSL
NK---TYQ-----------------NMKR-------------------------------
--K--------P------------------------------------------------
------------------------------------------------------------
----------------------------------V-----A-------------------
---------------VD-------------------------------------------
----------------------------------------LDP-K-------------AV
TC-DE----------------------------------------------------L-F
G------I--INPA-TR--E------WK------------------D-----------GL
FSTIMRDL-----------------------------------------------ANIT-
--H----------------------------------------D-------GP-------
----------KW--IVLDGD--------------------IDPMWI------ESLNTVM-
-DDNK-VLTLAS-------------------NERIPLNRT--------------------
------------------------------------------------------------
-------------------------------------------------M----R-----
----LVFE----------------ISH-LRTAT-PATVSRA-------------------
--------------G---ILYI-NP--------------------------TDLGWN---
P----------------------------------------------------VVS--SW
I-----------------------------------------------------------
------------------------------------------------------------
------------------------------------------------------------
------------------------------------------------------------
------------------------------------------------------------
---------------------------------------------------------E--
--------------------------------------RR----------------K---
-------------------VQ----SE---------------------------------
--KA----N------------------------LMILF--DK------YLP---------
--------------------------------------TCLDK--------------LH-
---------FGF-K-------------------TITPIPEITV--------T---QT---
ILHL-LEC------LL------TEKN------------------------------APPD
------------SP----------------------------------------------
------------------------------------------------------------
-------------------------------------------------------KE---
----------------------------------------------LY------------
-ELYFVFACFWAFGGAM-F---QDQ-------LVDYR-V---------------------
------------------------------------------------------------
------------------------------------------------------------
------------------------------------------------------------
-----------EF-------SKWWI-----------------------------N----E
FKTIK----------------------------------------LP-------------
--SQ-G---------------------------------------T--------------
---------VFD-Y---C------------------------ID---P--DS-K------
-KFLPW-TEK---------VP--AF-----------------------------------
------------------------------------------------------------
------------------------------------------------------------
------------------------------------------------------------
----------------------------E--LD------PD-----IPLQ----------
----------------------------------------------ASL-----------
------------------------------------------------------------
------------VHTAET-------IRIRYFMDLLM----------------------E-
KS---W---------PLMLVGNA-GTGK--------------------------------
---------S-VLMADKL-----------------GS-L-----------------ST--
-----------DD--Y-LV-QAVP-FNFYTTSAVL---QGV--LEKPL-------EKKSG
-----R-N----------------YGPP----GTK-KLVYFIDDMN--------------
---------------MPE---VD-KYGTV------------------ASHTLIRQ---HM
DHGH-W--YDR-QK--------LTL-K---------------------------------
--------------------------------D--------I-HNCQ---YV--AC----
------------------------------------------------------------
---------------------------MNPTSG-S-----------------FTI-----
-D-P--------------------------------------------------------
------------------------------------------------------------
------------------------------------------------------------
----RL--QRHFCVFAVS-FPGQEA-LPTIYSTI-L--A---QHL--------A--FR-S
V----------P------------PAVQ-RVSSQLVASVI--ALHQ-KVT---ATFLP-T
AI--KFHYV---FNLRDLSNIFQ-------------------------------------
--------------GLL----------------FST---------------GE----ILR
----TP---------------------------------------------------LDL
VRLWLHEAERVYGD--KMVDEK-----DQETL-----R-R---------VTIAS-TKK--
------------------------------------------------------------
----------------------------------------------------FF------
------------------------------------------------------------
-----------------------------------------------------D------
-----------DLGD--E-----------------------------------L--LFA-
-----K------------------P---------------------NLF--C-----HF-
----------SH------------------G------I-----------------GE---
------------------------PK----------------------------------
--------------------------------------------------YLPV--T-N-
------------------------------------------------------------
-------V---AHLNKLLV-DVL-------------------------------------
--------------------------------------------------D-SYN-EV--
---NAVMNL---VLFEDAVAHICRINRILE-LPR--GNALL-------------------
------------------VGVGGSGK------------QSLSR-LAAYIS-A---LDVFQ
I-----------------------------------------------------------
--------------------------ALK--K--GYGIPD--------------------
-----------------------------------------------------------L
KVDLSA---Q---Y----IK-----SA-VK-N--V--PSVFLMTDSQV------------
------------------------------------------AEE-QF-LVLINDLLAS-
G-E---IPGLF-TDDEVE-NI---------------------------------------
--ISSM------------------------------------------------------
------------------------RP------QV--------------KSLG--------
------------------------------------------------------------
------------M-----------------------------------------------
TD--TR--E-A------------------------C----WKFFI-------EK------
------------------------------------------------------------
-----------V--RR-QL-----K----VI-LC--F-SPVGS-IL-RVR-ARKFPAVVN
CTA-----INW--F---HEWPE-DALVS----------------------VS--ARF---
-------------L------------------------EE--------TE---G------
---------I-QPE-----------------------------------VK--ASI-SLF
MS-------HVHTT----------V-----------------------------------
-----NE-MSKLYLAT------ER------RYN---------------------------
----------------------YTTP----------------------KTFLEQI--KLY
QNLLAR---------------------------------KRMELGAKIT---------RL
-------------ENG-LM-KLQS------------------------------------
------------------------------------------------------------
------------------------------------------------------------
------------------------------------------------------------
-------------------------------------------------------TASQ-
--VD------------NLKATLANQEAELKQKNE-NADK------L-----IHVVGVET-
--EKVSKEK-AIADEEEAKVEI--------------------------------------
------------------------------------INENVTEKQKA--C----------
--------EMDLAKAE------------PA--------LLAAQE--------------AL
-----------DTL-NK--NNLTEL--KSFGSPPDAVVNVTAAVM-IL--T----APGG-
KIP---------------------------------------------------------
--K-DKS-------------------------------------WKAAK-----------
-------------------------------------IMMGKVDTF---LD------SLK
-K-F---DK------E-HIPE--ACLKA-FNRP----YQGN---P------T--------
------------------------------------------------------------
---------F-----DPEFIRS---------------------------------KSTA-
---AAG------------------------------------------------------
----------------------------------LCSWCIN---IVRFYE-VYCD-----
------------------------------------------------------------
-------------------------------------VA---------------------
-------------PKRQA--LE----E-ANAE----------------------------
------------------LAEAQEKL-----------S---------------RIKNK--
--------------------------------------IA-----------------E-L
NANLSN-LTSAF---E-K--ATAEKIKCQQ-EADATNRVIS----L------ANR----L
VGG-----------------------------------LA-------SENVR--------
--WA--------------------------------------------------------
---------------ESVKNFKS-------------------------------------
----------------------------------------------------QG-VTL--
CGDVLLISA--FVSYVGYFTKKY-RNELMEKFW----------VPYI-------------
-NQ-L--KV-PIP-----------------------IT----------------------
--------------------Q---------------------------------------
----------------------------------------GLD-----------------
-P-LS-L---------LTD------------------DADV-------------------
------------------------------------------------------------
---------------------------A-TWNNQ---G-LP--------------S-DRM
STENATILCNT----E------------RWP---LIV-DAQL-Q-GIKWIK---------
NK---------------------Y--GSK-------------------------------
--------------------------------------LK-------AIRLG--------
--------Q-K-S-----------------------------------------------
------------------------------------------------------------
------------------------------------------------------------
-------YLDI-IEQAISEGD--ILL----------IEN--IG-ETV--D----------
------------------------PVL------------------------------DPL
LGRNTI-------------KK--G----K-FIKIG---D---KEVE-YH-----------
------------------------------------------------------------
-------------------------------PKFRLI--LHTKY----------------
--FN-P--H--YKP-EMQAQC-----TL-------INFLVTRDGL--------------E
DQLLAAV-VAKERP----------------------------------------------
--------------------DLEQ--LK-AN-----LTKS-QNEFKIVLKEL--------
------------------------ED---SLLARL-S-AA--------------------
---------------------------------------------S--------------
-G-N-F-------------------------------LGDTA------LVENLETT----
--KHTAS--------------------------EIEEK----------------------
-----------------------------------------------------------V
KE--AKITEVKINEARENYRP-AAERASLLYFILNDL-NKINPIYQ-FS-LKA-F-NVVF
EKA--------I--------------Q--KTAP---------------------------
------------------------------------A----------------EDVR-QR
---------VINLTDEIT-YSVYVY--TAR--------------------GLFERDK---
-----LIFLAQVAF-QVLSMK----------------------KE---LNPVE-------
---------------LDFLL----------------------------------------
----------------------------------------------------------RF
P----F-------------------------------KA---------------------
------------------------------------------------------------
------------------------------------------------------------
--------------------------------------------G------VL-------
-----------------------------SP-V-DF----L--QHQG----WGGIKALS-
-----E--M-D-------------------------------------------------
----E----F------------------------------------------K-NLDS--
-DI-----E---G-SAK-R-----WKK-LVE--SE-APEK---E---I--FP--K-----
------------------------------------------------------------
---------------EWK-----NK-----TA-------LQKLCMVRCMRPDRMTY--AV
-KNFVE------------------------------------------------------
------------------------------------------------------------
-------------------------EK----------------M----------------
---------------------GS-----------K--FVEG-RSVE-----FSKS-----
---------------------------------------Y-EE--------SN-PSTPIF
FI------------------------------------L----SPGVDP------L----
---KDVEALG-KKLGFTIDN--------------------------------GKLHNV--
-------------SL-GQGQE-VVAE--DALDVAAEMG-HWVIL--------Q-------
----NIH-LVARWLS-T-LDKKV-----------------------E-------------
----------------------------RYS-T---------------------------
------------------------GS----------------------------------
----------------HE--D-YRVFISAE----------------PA-PSPESHI----
--------------------IPQG----ILENAIK-IT-------------NEPP-----
-------------TGMHANLHK----AL--------DLFTQD-TLE---------M--CT
----------------------KEVEFKC-----VL--FALC--YFHAVVAERRKFG---
------A-QGW-NRSYPFN---NGDLTISINVLYNY-L-----EA--N------------
--------TK-V---------------------PWDDLRYLF-G--EIM-YGGHITDD--
---WDR-RLC-RT-----YLAE-YVRAEM------------L--EG--------------
---------------------------EVLLAP----------------------G----
---------------------------------------FQIP-------PN-L------
--------DY-KG------------------------------YH--E------------
-----------------------------------YI--D--------ENL-PP-ESPY-
-LYGLHP------NAEIGFL----T-----------------------------------
-----------------VT----SEK---------------LFRTV--------------
------LEMQ-----PK---------------------------------ETDS------
-------------------------------------G--A-GT-------------GV-
----------SR-------EEK------------------------------------VK
A-------VLEEI-----LE----KVP-EM--FNMA----E-----I-------------
-------------MAKA---------AEK--T----------------------------
------------------------------------------------------------
-------------------------PYVV--VAFQEC-----------ERMNILTNEMRR
-----SL-----------------------------------------------------
----------KELSLGL-------------------KGEL------TITTDMEDLS-TAL
FYDTVPDPWVAR-------AYPSMMGLAAWYTDLLLRIRE--------------------
----LEAWTTD-FA-----LPT-----------T--------------------------
-----------------------------------------VWL----------------
---------------------------AGFFNPQSF----------LTA--IMQ------
---------------------------SMARKN---------E---W-PLDKMC-LSVEV
TKK----NREDMTAPP--------------R---------------E---G-------SY
VYGLF-M-------------EGARWDT-----------------QTG----------V--
IAE--ARL-KE------LTPAMPVIFIKAIPAD-------------------RM------
----------ETK------------NIYECPVYKTRIRG-----------P-TYVWTFNL
--K-----T----KEK---AAKWIL-----------------------------------
--------------------------------------------------AA--------
------------------------------------------------------------
------------------------------------------------------------
-------------VALLL-Q---V------------------------------------
------------------------------------------------------------
------------------------------------------------------------
------------------------------------------------------------
------------------------------------------------------------
------------------------------------------------------------
------------------------------------------------------------
------------------------------------------------------------
------------------------------------------------------------
------------------------------------------------------------
------------------------------------------------------------
------------------------------------------------------------
------------------------------------------------------------
------------------------------------------------------------
------------------------------------------------------------
------------------------------------------------
>ENSAMEP00000017926 pep:novel scaffold:ailMel1:GL193146.1:804066:882623:1 gene:ENSAMEG00000016905 transcript:ENSAMET00000018656 gene_biotype:protein_coding transcript_biotype:protein_coding [AILME]
------------------------------------------------------------
------------------------------------------------------------
------------------------------------------------------------
------------------------------------------------------------
---------------------MS-SRTEKKWKVSAQGSASRGGDRRRAAQAAA---LASQ
AAETTLA-S-GEPEPE-------------------------------------PEPFKEE
L-------EP--TLEEPEVEKEE-FPEPEVDV----------------------------
KPLFLSQAVLTGLADAVWTEEHDAI-----------------------------------
---LEH-F----VQ-DPSELILTIFI-D--P-----------------------------
------------------------------------------------------------
------------------------------------------------------------
------------------------------------------------------------
------------------------------------------------------------
------------------------------------------------------------
------------------------------------------------------------
------------------------------------------------------------
------------------------------------------------------------
------------------------------------------------------------
------------------------------------------------------------
---------------------------------YMGLKLDLGMP--V-----Q-TQNQIV
YFIRCAP--------------VPI------------------------------------
-----------------TSENFEATVQFGT-------VRG--------------------
------------------------------------------------------------
------------------------------------------------------------
---------------SYIPALL-------Q------LLSGVFAPQ---IF-ANTIW----
------P-----------------------------------------------------
------------------------------------------------------------
-------------------------------------------ESIRNH-----FAS---
------------------------------------------------------------
------------------------------------------------------------
------------------------------------------------------------
--------------------------------------HLHRFLACL--T-DTRYKLEGH
TVLY----I---PA---EAMNMAP--------------------------------E---
VVVK--------------------------DK------------E---------------
------------------------------------------------------------
--------------------------------------LVQ-----RLETS---------
--------MIHWTRQIK-E-VLSA-QE--SV-------E---TGE---------------
------------------------------------------------------------
---NL-------------G-----------------------------P----------L
EEI-EF-WRNRCMDLSGISMQLVKQGVKHIESILRL-----AKS-----------S---Y
LAP--FM----KLAQQIQD-----------------------GSR-QAQSNL--------
------------------------------------------------------------
------------------------------------------------------------
------------------------------------------------------------
------------------------------------------------------------
---------------TFL-SILKEPYQE--L--AY-----M--R---PRDISS--KLPKL
ISLIRIIWVNSPHY---NTRERLTSLFR--------------------------------
------------------------------------------------------------
------------------------------------------------------------
------------------------------------------------------------
------------------------------------------------------------
------------------------------------------------------------
--------------------------------------------K---------------
------------------------------------------------------------
------------------------------------------------------------
------------------------------------------------------------
------------------------------------------------------------
------------------------------------------------------------
------------------------------------------------------------
------------------------------------------------------------
------------------------------------------------------------
------------------------------------------------------------
------------------------------------------------------------
---------VC---DCQ-YHF-ARW-----------------------------------
------------------------------------EDGKQA------------------
----------------------------------PLP-CFFGAQGPQI------------
--------------------------TRN--LLEIEDI----FHKN-LHMLR-AIR--G-
G--I---------LDV-KNTSW-H------------------------EDYNRFRTGVKD
LEVM------TQNLI-------------------------------------TSAF-EL-
----V-------------------------------------------------------
---------------------------RD-----VE-----------------------Q
-------------------GVLLLD--------------------TFH---R-L------
------ATR-EA------------IKRTY--------------------------DKKAV
DLYMLFN-TEL-----------------ALVN----------R--EL-------------
------------------------------------------------------------
------------------------------------------------------------
------------------------------------------------------------
------------------------------------------------------------
-----N-------KK----------------WP---------------------------
-----------------------------------------------------------F
----LE------P--Y-MA---QYSGQ-AHWMRILRHR----I---------DR---VMN
------------------------------------------------------------
----------------------------------------------CL------------
----------------------SS-AH-------F-------LPHIG-----------T-
------------------------------------------------------------
----------------------------G-------------------------------
------------------------------------------------------------
---------------------EES------V--------------------HTYQ--QMV
QA-------IDEL--------VRKTFQDWT----LTLDK---D-----CIRRLDTPLLR-
-----I------------------------------------------------------
------------------------------------------------------------
------------------------------------------------------------
------------------------------------------------------------
--S--------------------------QEKA-------------GM------------
------------------------------------------------------------
--------------------LDV-NFDKS-----------------------------LL
ILFVE-IDYWERL-----------------------------------------------
------------------------------------------------------------
--L-F--E--------TPHYVMNV---------A--ERA-------EDLRV-------LR
ENL---LLV-AR------------------------------DY--NRII--------A-
M-----L----------------SP--D-EQ----------------------ALF--K-
E-----RI-RFLD---KKI-HPGL----------------K-KLHW-AL-----------
------------K--GAS-------TFF----------------------------ITEC
RVH--------------ASK-VQTIVNEFKASTL-TIGWRA-----------------QE
-ISET----LLVR-----------------------------------------------
-I-------------------------------S--GKRVYR--DL--------------
-----------------------------------------------------E------
------------FEEDQR------------------------------------------
---EHRA-----------------------------------------------------
------------------------------------------------------------
------------------------------------------------------------
------------------------------------------------------------
------------------------------------------------------------
------------------------------------------------------------
------------------------------------------------------------
------------------------------------------------------------
------------------------------------------------------------
------------------------------------------------------------
------------------------------------------------------------
--------------AVQQK-----LMS------------------L-----HQDV-----
VA-IMT------------------------------------------------------
---------------------------------------------NS-------------
----------------------------Y-------------------------------
------------------------------------------------------------
-------------------------------------EVFKND---GPEIQQ---Q----
-----------------------------------------WMLYT------I--RL---
---------------DRMMED--------A----------------LRL-----------
---------------------NV----------------KWSLL------EL--------
------------------------------------------------------------
------------------------------------------------------------
------------------------------------------------------------
------------------------------------------------------------
------------------------------------------------------------
------------------------------------------------------------
-----SK------------------AIN--------------------------------
------------------------------------------------------------
------------------------------------------------------------
-----GD-----------------------GKTT------PN------------------
------------------------------------------------------------
----------------------------------------------------P-LF----
------------------------------------------------------------
-------------------------------------RVLVIL------QN-D---VQ--
GGVAQ---------VEFS-PTL-------------------------------QT-----
-LA-GVVNDI-GHHLFSTISVF-RHL----------------------------------
-------------------------------------------------PEILIRRKFH-
--------------------------------------RDP-------------------
----------------I-----------------------------------------H-
------------INV-----------------------ERDED--IKKI-------QAQ-
-------ISSG------MTNNA--------------------------------------
------SLLQ-N------------------YL-K-TWD-----L----Y--RE-------
-I--------------------W-------E-----------------------------
----------------------------I--N--K---DSFI-------RRY----Q---
------------------------------------------------------------
--------------------------------------------------RL---NP---
-----------------------------------------------PV-SSF-------
----------------------------------------------------D-------
-----------A--D----IARYTEVA-NNVQKEET-VL-NIQ--FVL------------
------------------------------------------------------------
------------------LDC---SHLKFSLVQHC---------SEW-QNKFTTLLK---
--EM--AARRLLEL--H----------TYLRDNGEK--I---------------------
------------------------------------------------------------
----------------S-----------------------RP----------------P-
-QT-L-------EELGVS------LQLMETLQH----------D----LP-D-LETQI-P
PIH------EQ----FTILEKYE-------VP----------------------VQ----
E-----------------------------------------------------------
------------------------------------------------------------
------N----------------------------------V-----L------------
--E---------------------------------------------------------
--------ML--DS----LNGEWVTF-QQI--------LLD-SE-------QMLKKH-KE
KFKTGLIHSADD---------------FKKKA---H-NLL---EDFE-S-K--GPFTS--
----N--------V-----G-----------------------H----QA-A----LQQI
AQV----------RAM--LNA----MQEEENSL---------------------------
------------------------------------------------------------
---------------------------------------R---------SSL--------
-----------------------------------GIF-KIEQ-----------------
--P--------------ASKD--L--------Q-----------N-LEK-----------
--------------------------ELD-ALQQ--------------------------
---------------------------------------------VWEIT----------
-------RDWEENW-NQWK----------------------------------------T
G-----------------------------------------------------------
------------------------------------------------------------
-------------------------------------------------RFLT-L-----
----------Q----------T------EAMETM-----------AHGL-FR--------
R--------------L---TRL---------------------------------S--K-
E---YKDR-NWE-------------IIETTRSK--------IE----QFKR-TMPLI-SD
LRN-----P---------AL-----R----------------------------------
------------------------------------------------------------
------------------------------------------------------------
------------------------------------------------------------
------------------------------------------------------------
------------------------------------------------------------
------------------------------------------------------------
------------------------------------------------------------
------------------------------------------------------------
---E--------------------RHWDQV------------------------------
----------------------------------RDEI----------------------
--------Q----------R----------------------------------------
------------------------------------------------------------
------------------------------------------------------------
-----------------------------------EF-----------------------
---------------------------------D---PES-E------------------
--------------SF-T-LEQIVDL----GM-DQHVEK----I-G--------GISASA
TKELAI-ELAL-K---N--IAKT-WS------V---------------------------
------------------------------------------------------------
-----------------IQL------------------DIV-PYK---------------
----------------------------------D---------K-GH------------
HRL-RGT-----------------------------------------------------
------------------------------------------------------------
------------------------------------------------------------
------------------------------------------------------------
------------------------------------------------------------
------------------------------------------------------------
-----------------------------------------------E--EVFQALED--
--------NQ-V-------------------------------------ALST-------
MKAS-RFV---KA---FEKE-VDHWERCLSLILEVV-EMVLTVQRQWMYLENIFL-----
-----------------G--E--DIRKQL-------------------------------
-----------------------------P-S-----------ESALFDQV-------NN
NW-KS--------------------------IMDR---LSK-------------------
---DSN-A-LESTHH----------P-----------G--LLDTLIE-MNTVLEDIQKSL
DV--------YLETKRHVF-----PRFYFLSNDD-----L---LEILG------------
-----------------------Q-------------S-RNP-EA---VQ--PHL--KK-
CFDN-IKLL--------------------------RM-----------------------
-------------------------------Q-KVG-G-----------P----------
---------------------GSKW----------------------E------------
--------------------------AVG---------------MFSGDG---E-Y-V--
--------DF-L-H--------------T-VL------LEG-P---VESWLGDVERT-MR
V-T--------L-----RDLLRN-C-------------------------RL--------
-----AL-------KK-FL-S---------------K--R--------------------
----------------------DKWV--KE-------WA--GQ-MV-IAA-SQIQWTAD-
-VT--K--CL---LTAK-E--------R-GDK-KI-------------------------
------------------------------------L--KVLK-----------------
-----KKQ-VSVLNK-YSEAIRG-N---L----------TK-------------------
------------------------------------------------------------
-----------------------------IM---R-------------------------
------------------------------LKIVALVTIEVHARDVLEKL--YK----S-
------------------------------------------G---LV-----DVSS---
----FDWLSQLRF-----------------------------------------------
------------------------------------------------------------
------------------------------------------------------------
------------------------------------------------------------
----------------------------YW------EK-----D----------------
-L--------------------D--------------------DC----M----------
---IRQ-------------TNTQ----F---------QYSYEY-LGNSGRLVITPLTD--
-R--------CYM-----TL-TTA------------------------------------
------------LH-L-----HRGGS------PK------GPA------GTGKTETVKDL
----------GKALGIYVIVV-N-CSEGLD------------------YK----------
-------SMGR-MYSG------LAQ---------------------T-GAW---------
---------------------G--------------------------------------
-----CF----------------------------------DEFNRINVEVLSV------
---VAQQ--ILSIL-----SA---L---AA------------------------------
-----S--L----------------TR---------------------------------
--------------------------FYFE--G--F------------------------
-------EI----------------------------NLV-----WS---------CGIF
ITM-------------------------------NP------------------------
--------------GYA------------------------------GRTE---------
-------------------------------LPDNLK-----------------------
---------SMFR--PIAMVVPDSTLI--------------------AEIILF-GEGFG-
-----------SC-KILAKK---------VYTL--------YSLAMQQL-------S-RQ
--------DHYDFGLRALT-SLLRYAGK--KR----------------------------
---------------------------------RLE--P---------------------
----------------------------------DL----------S---------D---
-----------EE--------------------------------------------V--
----------LLLSMRDMNIAKL-TSVDVPLFNAIVQ-DLF-------------------
------------------------------------------------------------
-----------------------------------------------PN------I----
-----------E--LP--------------------------------------------
------------------------------------------------------------
--------------------------------------------VI-DY-----GK----
-LRD--------------------------------------------------------
----------------------------------------------AIEQ----------
--EI-RD--M----G-L-----QS---------------T---PF------T--------
--L---T------K----------------------------------------------
-----------------VI-Q------LY--ETKNSRH-ST-MIVGGTGSG-KTTLWRTL
QA---SLS-----------------SLCR-AGEPN-------------------------
---------FNL------------------------------------------------
------------------------------------------------------------
----------------------------------VR----E-------------------
---------------FP-------------------------------------------
----------------------------------------LNP-K-------------AL
SL-GE----------------------------------------------------L-Y
G------E--YDLN-TN--E------WT------------------D-----------GV
LSSVMRSAC-A---------------------------------------------D-E-
--K----------------------------------------P-------DE-------
----------KW--ILFDGP--------------------VDTLWI------ESMNSVM-
-DDNK-VLTLIN-------------------GERITMPEQ--------------------
------------------------------------------------------------
-------------------------------------------------V----S-----
----LLFE----------------VEN-LAVAS-PATVSRC-------------------
--------------G---MVYT-DY--------------------------TDLGWK---
P----------------------------------------------------YVQ--SW
L-----------------------------------------------------------
------------------------------------------------------------
------------------------------------------------------------
------------------------------------------------------------
------------------------------------------------------------
---------------------------------------------------------EK-
--------------------------------------RL--------------------
-------------K-----------AE---------------------------------
--AE----P------------------------LQRMF--EK------FVN---------
--------------------------------------KMLAF--------------RK-
---------DCC-N-------------------ELVPLPEYSG--------V---IS---
LCKL-YSA------LA----------------------------------------TPEN
G----------VNP----------------------------------------------
------------------------------------------------------------
-------------------------------------------------------AD---
----------GENFVS------------------------------MV------------
-EMTFVFSMIWSVCASV-D---EE-----------GR-K---------------------
------------------------------------------------------------
------------------------------------------------------------
------------------------------------------------------------
-----------RI-------DSCLR----------------------------------E
MEG----------------------------------------S-FP-------------
--NK-D---------------------------------------T--------------
---------VYE-Y---F------------------------VD---P--KM-R------
-SWTSF-EDK---------LP-KSW-----------------------------------
------------------------------------------------------------
------------------------------------------------------------
------------------------------------------------------------
----------------------------R--YP------PN-----CPFY----------
----------------------------------------------KIM-----------
------------------------------------------------------------
------------VPTVDT-------VRYNYLVSALV----------------------A-
SQ---N---------PVLLVGPV-GTGK--------------------------------
---------T-SIAQSVL-----------------QS-LP-S------------------
-----------SQ--W-SV-LIVN-MSAQTTSNNV---QSI--IESRV-------EKRTK
-----G-V----------------YVPF----GGK-SMIAFMDDLN--------------
---------------MPA---KD-TFGSQ------------------PPLELLRL---WI
DYGF-W--YDR-TK--------QTV-K---------------------------------
--------------------------------Y--------I-RDMY---LM--AA----
------------------------------------------------------------
---------------------------MGPPGG-G-----------------RTV-----
-ISP--------------------------------------------------------
------------------------------------------------------------
------------------------------------------------------------
----RL--QSRFNIINMT-FPTESQ-IIRIFGTM-I--N---QKL----------Q-D--
F----------E-----------EEVK--PIGNVVTEATL--DVYN-TVV---QRFLP-T
PA--KIHYL---FNLRDISKVFQ-------------------------------------
--------------GML----------------RAN---------------KD----FHD
----TK---------------------------------------------------SSI
TRLWIHECFRVFAD--RLVDAA-----DTEAF-----V-G---------IISDK-LGS--
------------------------------------------------------------
----------------------------------------------------FF------
------------------------------------------------------------
-----------------------------------------------------D------
-----------------L-----------------------------------TFHNLC-
-----P-------SKRS-------P----------------------IF--G-----DF-
----------M-----------------------------------R---------E---
------------------P-----KV----------------------------------
--------------------------------------------------YEDL--T-D-
------------------------------------------------------------
-------L---AVLKAAME-TAL-------------------------------------
--------------------------------------------------R-EYN-LS--
-PAAVPMQL---VLFREAVEHITRIVRVIG-QPR--GNMLL-------------------
------------------VGSGGSGR------------QSLAR-LASSIC-E---YITFQ
I-----------------------------------------------------------
--------------------------EVS--K--HYRKQE--------------------
-----------------------------------------------------------F
REDIKR---L---Y----RQ-----VG-VE-L--K--ATSFLFVDTQI------------
------------------------------------------ADE-SF-LEDINNILSS-
G-E---VPNLY-KADEFE-EI---------------------------------------
--QAHI------------------------------------------------------
------------------------VE------QA--------------KAEQ--------
------------------------------------------------------------
------------V-----------------------------------------------
SQ--S-----S------------------------L----FAYLI-------ER------
------------------------------------------------------------
-----------V--RN-NL-----H----VV-LC--L-SPVGD-PF-RNW-IRQYPALVN
CTT-----INW--F---SEWPR-EALLE----------------------VA--EKY---
-------------L------------------------VG--------VD---L------
---------GTQEN-----------------------------------IH--KKV-AKI
FV-------TMHWS----------V-----------------------------------
-----AR-YSQKMLLE------LR------RYN---------------------------
----------------------YVTP----------------------TNYLELV--SGY
KRLLGE---------------------------------KRQELLDQAN---------KL
-------------RTG-LF-KIDE------------------------------------
------------------------------------------------------------
------------------------------------------------------------
------------------------------------------------------------
-------------------------------------------------------TREK-
--VE------------VMSLELEDAKKKVAEFQK-QCEE------Y-----LVIIVQQK-
--READEQQ-KAVTANSEKIAI--------------------------------------
------------------------------------EEVKCQALADN--A----------
--------QKDLEEAL------------PA--------LEEAMR--------------AL
-----------ESL-NK--KDIGEI--KSYGRPPAQVEIVMQAVM-IL--R----G----
------------------------------------------------------------
--N-EPT-------------------------------------WAEAK-----------
-------------------------------------RQLGEQ-NF---IK------SLI
-H-F---DK------D-NISD--KVLKK-IG-A----YCAQ---P------D--------
------------------------------------------------------------
---------F-----QPDIIGR---------------------------------VSLA-
---AKS------------------------------------------------------
----------------------------------LCMWVRA---MELYGR-LYRV-----
------------------------------------------------------------
-------------------------------------VE---------------------
-------------PKRIR---M----NAALAQ----------------------------
------------------LQEKQAAL-----------A---------------EAQEK--
--------------------------------------LQ-----------------E-V
AEKLEM-LKKQY---D-E--KLAQKEELRK-KSEEMEVKLE----R------AGL----L
VSG-----------------------------------LA-------GEKAR--------
--WE--------------------------------------------------------
---------------ETVQGLEE-------------------------------------
----------------------------------------------------DL-GYL--
VGDCLLAAA--FLSYMGPFLTNY-RDEIVNQIW----------MKKI-------------
-RE-L-----QVP-----------------------CS----------------------
--------------------P---------------------------------------
----------------------------------------RFT-----------------
-F-DN-F---------LSN------------------PTKV-------------------
------------------------------------------------------------
---------------------------R-DWNIQ---G-LP--------------S-DAF
STENGIIVTRG----N------------RWA---LMI-DPQA-Q-ALKWIK---------
NM---------------------E--GNQ-------------------------------
------------------------------------G-LQ-------IIDLQ--------
--------M-S-D-----------------------------------------------
------------------------------------------------------------
------------------------------------------------------------
-------YLRI-LEKAIQFGY--PVL----------LQN--VQ-EYL--D----------
------------------------PSL------------------------------NPV
LNKSVA-------------RI--G--GRL-LMRIG---D---KEVE-YN-----------
------------------------------------------------------------
-------------------------------TNFRFY--ITTKL----------------
--SN-P--H--YSP-ETSAKT-----TI-------VNFAVKEQGL--------------E
AQLLGIV-VRKERP----------------------------------------------
--------------------ELEE--QK-DS-----LVIN-IAAGKRKLKEL--------
------------------------ED---EILRLL-N-EA--------------------
---------------------------------------------T--------------
-G-S-L-------------------------------LDDVQ------LVNTLRTS----
--KVTAS--------------------------EVTEQ----------------------
-----------------------------------------------------------L
ET--SETTEINIDLAREAYRP-CAQRASVLFFVLNDM-GRIDPMYQ-FS-LDA-Y-IGLF
ILS--------I--------------D--KSHR---------------------------
------------------------------------S----------------NKLE-DR
---------IDYLNEYHT-YAVYRY--TCR--------------------TLFERHK---
-----LLFSFQMCA-KILETS----------------------GK---LNMDE-------
---------------YNFFL----------------------------------------
----------------------------------------------------------RG
G----V-------------------------------VL---------------------
------------------------------------------------------------
------------------------------------------------------------
--------------------------------------------D-----REGQM-----
-D---------------------------NP-CTSW----L--ADAY----WDNITELD-
-----K---LT-------------------------------------------------
----N----F------------------------------------------H-GLMN--
-SF-----E---Q-YPR-D-----WHL-WYT--SA-TPEK---A----------------
------------------------------------------------------------
-------------------------------E-------MQRMLIVRSLRQDRVAF--CV
-TSFIV------------------------------------------------------
------------------------------------------------------------
-------------------------SN----------------L----------------
---------------------GS-----------R--FIEP-PVLN-----MKLV-----
---------------------------------------L-ED--------ST-PRTPLI
FI------------------------------------L----SPGVDP------T----
---SALLQLA-EHTGM--A---------------------------------QRFHAL--
-------------SL-GQGQA-PIAA--RLLREGVVQG-HWVFL--------A-------
----NCH-LSLSWMP-N-LDKLV-----------------------E-------------
----------------------------QLQ-V---------------------------
------------------------ED----------------------------------
---------P------HP--S-FRLWLSSS----------------PH-PD---------
--------------------FPIS----ILQASVK-MT-------------TEPP-----
-------------KGLKANMTR----LY--------QLMTET-QFS---------R--CS
----------------------KPAKYKK-----LL--FALC--FFHSVLLERKKFL---
------Q-LGW-NIVYGFN---DSDFEVSENLLSLY-L-----D-EYE------------
---------E-T---------------------PWDALKYLI-A--GVN-YGGHVTDD--
---WDR-RLL-TT-----YIND-YFCDQS------------LSAP---------------
---------------------------FYRLSV----------------------L----
--E-------A----------------------------YFIP-------K--D------
-------GSL-AS------------------------------YK--E------------
-----------------------------------HI--S---------ML-PGMDPPE-
-AFGQHP------NADVASQ----I-----------------------------------
-----------------AE----ART---------------LFETL--------------
------LSLQ-----PQ---------------------------ITP---TRAG------
-------------------------------------G----Q-----------------
-----------S------REEK------------------------------------VL
E-------LAADV-----KQ----KIP-EM--IDYE----G-----T-------------
-------------RKLL-----A--MD-P--S----------------------------
------------------------------------------------------------
-------------------------PLNV--VLLQEI-----------QRYNKLMETILS
-----SL-----------------------------------------------------
----------TDLEKGI-------------------QGLI------VMSTSLEEIF-NCI
FDAHVPPLWGK--------AYPSQKPLASWTRDLATRVEQ--------------------
----FELWASR-AR-----PPV-----------I--------------------------
-----------------------------------------FWL----------------
---------------------------SGFTFPTGF----------LTA--VLQ------
---------------------------SSARQN---------N---I-PVDSLS-WEFIV
STVE---DSN--LVYP--P-----------K---------------D---G-------VW
VRGLY-L-------------EGAGWDR-----------------KNS----------C--
LVE--AEP-MQ------LVCLMPTIHFRPT--E-------------------SR------
----------KKSA---------KG-MYSCPCYYYPNRAGSSDRA-------SFVIGIDL
--R-----S--G-TMT---SDHWIK-----------------------------------
--------------------------------------------------RG--------
------------------------------------------------------------
------------------------------------------------------------
-------------TALLM-S---LDN----------------------------------
------------------------------------------------------------
------------------------------------------------------------
------------------------------------------------------------
------------------------------------------------------------
------------------------------------------------------------
------------------------------------------------------------
------------------------------------------------------------
------------------------------------------------------------
------------------------------------------------------------
------------------------------------------------------------
------------------------------------------------------------
------------------------------------------------------------
------------------------------------------------------------
------------------------------------------------------------
------------------------------------------------
>ENSACAP00000009735 pep:novel scaffold:AnoCar2.0:GL343655.1:9063:117937:-1 gene:ENSACAG00000009725 transcript:ENSACAT00000009934 gene_biotype:protein_coding transcript_biotype:protein_coding [ANOCA]
------------------------------------------------------------
------------------------------------------------------------
------------------------------------------------------------
------------------------------------------------------------
------------------------------------------------------------
------------------------------------------------------------
------------------------------------------------------------
KPLIQDRLALSGLKDEMWTAEHEAT-----------------------------------
---MDA-F----LT-DPTKQLLVFYI-D--E-----------------------------
------------------------------------------------------------
------------------------------------------------------------
------------------------------------------------------------
------------------------------------------------------------
------------------------------------------------------------
------------------------------------------------------------
------------------------------------------------------------
------------------------------------------------------------
------------------------------------------------------------
------------------------------------------------------------
---------------------------------FAGLKAEFVMP--P-----Q-EQDQIT
YFIRQEN--------------AEI------------------------------------
-----------------LEENFHEVVQVGT-------VRK--------------------
------------------------------------------------------------
------------------------------------------------------------
---------------PYIDSLW-------R------LFNAVYLPR---LF-RKSNW----
------P-----------------------------------------------------
------------------------------------------------------------
-------------------------------------------ESIKNE-----FFS---
------------------------------------------------------------
------------------------------------------------------------
------------------------------------------------------------
--------------------------------------EIYHFMTSL--T-DTRSRMRDR
TVLY----V---PI---EAMMIKT--------------------------------E---
VALK--------------------------DK------------A---------------
------------------------------------------------------------
--------------------------------------LVQ-----RLETS---------
--------MIHWTRQIK-E-VLRA-QE--AV-------E---SRE---------------
------------------------------------------------------------
---SS-------------G-----------------------------P----------L
EEI-EF-WRNRCTDLSEISKQLYQEGVKHIESILSL-----SKS-----------S---Y
VAP--FQ----RLSKQIQD-----------------------GSE-QAMSNL--------
------------------------------------------------------------
------------------------------------------------------------
------------------------------------------------------------
------------------------------------------------------------
---------------QFL-SILKEPFQE--L--ST-----L--R---PKDIPE--KLPHL
ISLVRIVWVNSPYY---NSREKVTALFR--------------------------------
------------------------------------------------------------
------------------------------------------------------------
------------------------------------------------------------
------------------------------------------------------------
------------------------------------------------------------
--------------------------------------------K---------------
------------------------------------------------------------
------------------------------------------------------------
------------------------------------------------------------
------------------------------------------------------------
------------------------------------------------------------
------------------------------------------------------------
------------------------------------------------------------
------------------------------------------------------------
------------------------------------------------------------
------------------------------------------------------------
---------VC---DSQ-QHF-ARW-----------------------------------
------------------------------------EDGKQT------------------
----------------------------------PLP-CFSGQRGPQM------------
--------------------------TRS--MLETEET----FNKF-LNNLR-NVK--G-
G--I---------LDV-KNTSW-H------------------------EDFNRFRAGVKD
LEVM------TQNLM-------------------------------------TSAF-ET-
----V-------------------------------------------------------
---------------------------QN-----AE-----------------------R
-------------------GVEIQD--------------------IFQ---H-L------
------SAR-EA------------IKRTF--------------------------DKKTV
DIYMLFN-GEL-----------------TLVN----------K--EL-------------
------------------------------------------------------------
------------------------------------------------------------
------------------------------------------------------------
------------------------------------------------------------
-----G-------KK----------------IP---------------------------
-----------------------------------------------------------F
----LP------P--H-MC---IYSGR-AHWMRALRRR----I---------DR---PMQ
------------------------------------------------------------
----------------------------------------------SL------------
----------------------AT-AH-------F-------IPHIG-----------A-
------------------------------------------------------------
----------------------------G-------------------------------
------------------------------------------------------------
---------------------EES------S--------------------QNYQ--QLV
QA-------LDEI--------ERKTFQEWT----QTLDK---D-----CLKRLDTPLLI-
-----P------------------------------------------------------
------------------------------------------------------------
------------------------------------------------------------
------------------------------------------------------------
--S--------------------------SEKS-------------GM------------
------------------------------------------------------------
--------------------LDI-NFDKH-----------------------------LL
KLFVE-IHYWERV-----------------------------------------------
------------------------------------------------------------
--L-F--E--------IPHYVVEV---------Y--ERR-------EDLRN-------LR
ENL---LLV-AR------------------------------DY--NRII--------S-
M-----L----------------SS--E-ER----------------------GLF--R-
E-----RI-RYLD---RKI-QPGL----------------K-KLHW-SL-----------
------------K--GAS-------TVF----------------------------ISEC
RLY--------------ASK-VQTIVNEYKAATL-TIARKA-----------------QQ
-MSEA----LLVR-----------------------------------------------
-I-------------------------------T--GKRIYN--DL--------------
-----------------------------------------------------E------
------------FEEDQK------------------------------------------
---DHRD-----------------------------------------------------
------------------------------------------------------------
------------------------------------------------------------
------------------------------------------------------------
------------------------------------------------------------
------------------------------------------------------------
------------------------------------------------------------
------------------------------------------------------------
------------------------------------------------------------
------------------------------------------------------------
------------------------------------------------------------
--------------SVQNK-----LVE------------------L-----HENC-----
IA-IMR------------------------------------------------------
---------------------------------------------QT-------------
----------------------------Y-------------------------------
------------------------------------------------------------
-------------------------------------EVFKND---GPEVQQ---H----
-----------------------------------------WFNYT------V--KM---
---------------DRMMEE--------A----------------LRL-----------
---------------------NV----------------KWSLL------EL--------
------------------------------------------------------------
------------------------------------------------------------
------------------------------------------------------------
------------------------------------------------------------
------------------------------------------------------------
------------------------------------------------------------
-----SK------------------AIN--------------------------------
------------------------------------------------------------
------------------------------------------------------------
-----GD-----------------------GKAS------PN------------------
------------------------------------------------------------
----------------------------------------------------P-LF----
------------------------------------------------------------
-------------------------------------RVKVIL------QD-N---YP--
-QTPQ---------VEFS-PTL-------------------------------AQ-----
-LA-SMVNDI-STHLITSISVF-RHL----------------------------------
-------------------------------------------------PEILVRRKFT-
--------------------------------------RDP-------------------
----------------I-----------------------------------------S-
------------TLA-----------------------ERDED--IKKI-------QTQ-
-------ISGG------MQANA--------------------------------------
------ALLQ-G------------------YL-K-TWD-----V----Y--RE-------
-I--------------------W-------E-----------------------------
----------------------------V--N--K---DAFI-------NRY----R---
------------------------------------------------------------
--------------------------------------------------HL---NP---
-----------------------------------------------LV-SSF-------
----------------------------------------------------D-------
-----------A--D----TARYMEVA-NNAQKEET-ML-SIQ--FVL------------
------------------------------------------------------------
------------------LDC---SHLKAAVVQHC---------NEW-QNKLTNLLN---
--EM--ATTRLRDL--H----------NYLKDNAAD--V---------------------
------------------------------------------------------------
----------------S-----------------------RP----------------P-
-QT-L-------EELSRS------LQLHETLQN----------E----LP-K-IEAQI-P
PIH------EQ----FAILEKYE-------VA----------------------VE----
E-----------------------------------------------------------
------------------------------------------------------------
------E----------------------------------V-----Q------------
--Q---------------------------------------------------------
--------LL--GD----LNSEWLAF-QQC--------ILD-SE-------AMLKKH-KE
KFKTGLIHCADD---------------FKKKA---Q-NLL---QEFT-F-S--GPFSS--
----S--------I-----S-----------------------A----DD-A----LEQI
AAM----------RQM--LAK----MKEEENTL---------------------------
------------------------------------------------------------
---------------------------------------R---------SNL--------
-----------------------------------GIF-KIDQ-----------------
--P--------------PSKD--L--------Q-----------K-LER-----------
--------------------------ELD-YIEQ--------------------------
---------------------------------------------VWQIT----------
-------KEWEDHW-NEWK----------------------------------------I
V-----------------------------------------------------------
------------------------------------------------------------
-------------------------------------------------SFKT-L-----
----------Q----------T------EVMENL-----------AFGL-FR--------
R--------------L---NKL---------------------------------S--K-
E---LKDR-NWE-------------IIDHSKAK--------IE----QFKR-TMPLI-TD
LRN-----P---------AL-----R----------------------------------
------------------------------------------------------------
------------------------------------------------------------
------------------------------------------------------------
------------------------------------------------------------
------------------------------------------------------------
------------------------------------------------------------
------------------------------------------------------------
------------------------------------------------------------
---E--------------------RHWDQV------------------------------
----------------------------------KDLV----------------------
--------L----------R----------------------------------------
------------------------------------------------------------
------------------------------------------------------------
-----------------------------------TF-----------------------
---------------------------------D---QDA-E------------------
--------------DF-R-LENIIEL----GL-DKHAAK----I-N--------EISASA
TKELAI-EQAL-K---N--IAKT-WE------T---------------------------
------------------------------------------------------------
-----------------TAL------------------DIA-PYK---------------
----------------------------------D---------K-GH------------
HRI-RGT-----------------------------------------------------
------------------------------------------------------------
------------------------------------------------------------
------------------------------------------------------------
------------------------------------------------------------
------------------------------------------------------------
-----------------------------------------------E--DVFQALED--
--------NQ-V-------------------------------------ALST-------
MKAS-RFV---KP---FEKE-VDRWERCLSLILEVI-EMLLVVQRQWMYMENIFL-----
-----------------G--E--DIRKQL-------------------------------
-----------------------------P-S-----------ESSSFDQI-------NS
SW-KT--------------------------IMDR---FVK-------------------
---DNN-A-LRATHF----------P-----------G--LLDKLVD-MNACLEDIQKSL
DM--------YLETKRHIF-----PRFYFLSNDD-----L---LEILG------------
-----------------------Q-------------S-RNP-EA---VQ--PHL--KK-
CFDN-IKCL--------------------------KM-----------------------
-------------------------------Q-KIG-------------T----------
---------------------TNRF----------------------E------------
--------------------------ALG---------------MFSLDG---E-Y-I--
--------DF-T-H--------------S-VL------LEG-P---VEDWLCDVERA-MR
W-T--------L-----REVLRN-C-------------------------RL--------
-----AL-------KK-ML-T---------------K--R--------------------
----------------------DKWV--KE-------WP--GQ-MV-ITA-SQIQWTAD-
-VS--K--CL---TTCK-D--------R-GDR-KY-------------------------
------------------------------------L--KGMK-----------------
-----KKQ-VSMLNK-YSEAIRG-N---L----------TK-------------------
------------------------------------------------------------
-----------------------------IM---R-------------------------
------------------------------LKIVALVTVEVHARDVIERL--YK----S-
------------------------------------------G---LI-----DVTS---
----FEWLSQLRL-----------------------------------------------
------------------------------------------------------------
------------------------------------------------------------
------------------------------------------------------------
----------------------------YW------EK-----D----------------
-L--------------------D--------------------DC----V----------
---IRQ-------------TNTQ----F---------AYGYEY-LGNSGRLVITPLTD--
-R--------CYM-----TL-TTA------------------------------------
------------LH-L-----HRGGS------PK------GPA------GTGKTETVKDL
----------GKALGMYVIVV-N-CSEGLD------------------YK----------
-------SMGR-MYSG------LAQ---------------------T-GAW---------
---------------------G--------------------------------------
-----CF----------------------------------DEFNRINIEVLSV------
---VAQQ--ILSIL-----SA---L---AA------------------------------
-----N--M----------------TR---------------------------------
--------------------------FTFE--G--H------------------------
-------EI----------------------------NLV-----WS---------CGIF
ITM-------------------------------NP------------------------
--------------GYA------------------------------GRTE---------
-------------------------------LPDNLK-----------------------
---------SMFR--PISMVVPDSTLI--------------------AEIILF-GEGFN-
-----------NC-KILAKK---------VYTL--------YSLAVQQL-------S-RQ
--------DHYDFGLRALT-SLLRYAGK--KR----------------------------
---------------------------------RVR--P---------------------
----------------------------------DL----------A---------D---
-----------EE--------------------------------------------V--
----------LLMAMKDMNIAKL-TSGDVPLFNAITQ-DLF-------------------
------------------------------------------------------------
-----------------------------------------------PG------I----
-----------E--CP--------------------------------------------
------------------------------------------------------------
--------------------------------------------VI-DY-----GK----
-IKE--------------------------------------------------------
----------------------------------------------MLES----------
--EL-KE--M----G-L-----QV---------------I---PF------T--------
--I---T------K----------------------------------------------
-----------------VI-Q------LF--ETKNSRH-SS-MIVGNTGSG-KTVTWRAL
QN---TLC-----------------SLHK-SGDPT-------------------------
---------ANL------------------------------------------------
------------------------------------------------------------
----------------------------------VR----D-------------------
---------------FA-------------------------------------------
----------------------------------------LNP-K-------------AV
SL-GE----------------------------------------------------L-Y
G------E--YNLS-TN--E------WT------------------D-----------GI
LSSVMRTAC-A---------------------------------------------D-E-
--K----------------------------------------P-------DE-------
----------KW--IVFDGP--------------------VDTLWI------ESMNSVM-
-DDNK-VLTLIN-------------------GERIAMPEQ--------------------
------------------------------------------------------------
-------------------------------------------------V----S-----
----LLFE----------------VEN-LAVAS-PATVSRC-------------------
--------------G---MVYT-DY--------------------------SDLGWK---
P----------------------------------------------------YVL--SW
I-----------------------------------------------------------
------------------------------------------------------------
------------------------------------------------------------
------------------------------------------------------------
------------------------------------------------------------
---------------------------------------------------------EK-
--------------------------------------RP--------------------
-------------K-----------TE---------------------------------
--TE----T------------------------LQRMF--DK------FTN---------
--------------------------------------KILTF--------------KK-
---------DNC-Q-------------------ELVTISEYSG--------I---VA---
LCKL-FSS------LG----------------------------------------SLDE
G----------LNP----------------------------------------------
------------------------------------------------------------
-------------------------------------------------------AD---
----------SENYTT------------------------------VV------------
-EMYFIFSMIWSLCAAV-D---EE-----------GR-K---------------------
------------------------------------------------------------
------------------------------------------------------------
------------------------------------------------------------
-----------KI-------DIFLR----------------------------------E
IEG----------------------------------------S-FP-------------
--NK-D---------------------------------------T--------------
---------VYE-Y---Y------------------------VD---P--KR-K------
-QWSSF-EDK---------LP-KMW-----------------------------------
------------------------------------------------------------
------------------------------------------------------------
------------------------------------------------------------
----------------------------R--YP------PN-----APFY----------
----------------------------------------------KII-----------
------------------------------------------------------------
------------VPTVDT-------MRYNYLVNALI----------------------S-
NQ---N---------PVLVVGPV-GTGK--------------------------------
---------T-SIAQGVL-----------------QS-LD-S------------------
-----------TK--W-AV-LVIN-MSAQTTSNNV---QSI--IESRV-------EKRTK
-----G-V----------------YVPM----GGK-SMITFMDDLN--------------
---------------MPA---KD-QFGSQ------------------PPLELIRL---WL
DYGF-W--YDR-TK--------QTA-K---------------------------------
--------------------------------Y--------V-KDMF---LM--AA----
------------------------------------------------------------
---------------------------MGPPGG-G-----------------RTV-----
-ISS--------------------------------------------------------
------------------------------------------------------------
------------------------------------------------------------
----RL--QSRFNLINMT-FPTDSQ-IRRIFGTM-I--N---QKL----------Q-N--
F----------D-----------EALK--PIGNVITEATM--ELYN-SVV---QKFLP-T
PA--KIHYL---FNLRDISKVFQ-------------------------------------
--------------GML----------------RAH---------------KD----FHD
----TK---------------------------------------------------SSL
TRLWIHECFRVFSD--RLVDAS-----DMDTF-----V-V---------LLSEK-LGS--
------------------------------------------------------------
----------------------------------------------------FF------
------------------------------------------------------------
-----------------------------------------------------D------
-----------------L-----------------------------------TLHNLC-
-----P-------NKRS-------P----------------------IF--G-----DF-
----------M-----------------------------------R-------------
------------------------NV----------------------------------
--------------------------------------------------YEDL--S-D-
------------------------------------------------------------
-------M---NVLKPEME-RAL-------------------------------------
--------------------------------------------------E-EYN-RT--
-PGMVPMRL---VLFRDAIEHITRIVRVIS-QPR--GNMLL-------------------
------------------VGIGGSGR------------QSLAR-LASSIC-E---YYTFQ
I-----------------------------------------------------------
--------------------------EIS--R--QYRKQE--------------------
-----------------------------------------------------------F
REDIKK---L---Y----RQ-----TG-ID-Q--K--PTTFLFVDTQI------------
------------------------------------------ADE-CF-LEDINNILSS-
G-E---VPNLY-KPDEFE-EI---------------------------------------
--QNCI------------------------------------------------------
------------------------ID------AA--------------RAEG--------
------------------------------------------------------------
------------I-----------------------------------------------
QE--SL--D-S------------------------L----FAYLI-------ER------
------------------------------------------------------------
-----------V--RN-NL-----H----VV-LC--L-SPVGD-PF-RNW-IRQYPALVN
CTT-----IDW--F---SEWPK-EALLE----------------------VA--EKY---
-------------L------------------------EG--------VD---L------
---------GTVER-----------------------------------IH--KRV-ARI
FV-------TMHWS----------V-----------------------------------
-----AR-YSQKMMLE------MR------RHN---------------------------
----------------------YVTP----------------------TNYLELV--SGY
KKLLAE---------------------------------KRKELWDQIN---------KL
-------------RNG-LF-KIDE------------------------------------
------------------------------------------------------------
------------------------------------------------------------
------------------------------------------------------------
-------------------------------------------------------TREK-
--VE------------VMTLELEEARRKVAEFQK-QCEE------Y-----LVVIVQQK-
--READEQQ-KTVTANSEKIAV--------------------------------------
------------------------------------EEVKCKALADN--A----------
--------QKDLEEAL------------PA--------LEEAMK--------------AL
-----------ESL-NK--KDLTEI--KSYGRPPTLVETVMQAVM-IL--R----G----
------------------------------------------------------------
--S-EPT-------------------------------------WAEAK-----------
-------------------------------------KQLGEP-NF---IK------QLV
-Y-F---DK------D-NISD--KVLKK-IS-A----YCSQ---P------D--------
------------------------------------------------------------
---------F-----QPDIIGR---------------------------------VSSA-
---AKS------------------------------------------------------
----------------------------------LCMWVRA---MEMYGR-IYRV-----
------------------------------------------------------------
-------------------------------------VE---------------------
-------------PKRIR---M----KAALAQ----------------------------
------------------LEEKQAAQ-----------A---------------EAQAR--
--------------------------------------LR-----------------E-V
AEKLEM-LKREY---E-E--KLAQKEELRK-KSEEMEIKLD----R------ADK----L
VSG-----------------------------------LA-------GERIR--------
--WE--------------------------------------------------------
---------------ETVKGFEE-------------------------------------
----------------------------------------------------DL-GYL--
VGDCLVAAA--FLSYMGPFLSNY-REELVSHIW----------IQQI-------------
-RE-L-----QVP-----------------------CS----------------------
--------------------P---------------------------------------
----------------------------------------SFT-----------------
-C-DS-F---------LSN------------------PTIV-------------------
------------------------------------------------------------
---------------------------R-TWNIQ---G-LP--------------S-DNF
STENGIIVTRG----N------------RWP---LMI-DPQC-Q-ASKWIK---------
NM---------------------E--AKQ-------------------------------
------------------------------------G-LK-------IIDLQ--------
--------M-P-D-----------------------------------------------
------------------------------------------------------------
------------------------------------------------------------
-------YLRI-LEIAIQHGI--PVL----------LQN--VQ-EEL--D----------
------------------------PTL------------------------------APV
LNKSVT-------------RV--G--GRL-LIRLG---D---KEVE-YH-----------
------------------------------------------------------------
-------------------------------PEFRFY--LTTKL----------------
--SN-P--H--YTP-ETSSQT-----TI-------VNFAVKEQGL--------------E
AQLLGIV-VRRERP----------------------------------------------
--------------------ELEE--QK-DH-----LVLN-IAAGKRKLKEL--------
------------------------ED---EILKLL-N-EA--------------------
---------------------------------------------T--------------
-G-S-L-------------------------------LDDVQ------LVNTLQTS----
--KVTAT--------------------------EVTEQ----------------------
-----------------------------------------------------------L
EI--SEMTEIKIDTAREGYRA-CAQRASILFFVLNDM-GRIDPMYQ-FS-LDA-Y-IDLF
NLS--------I--------------T--KSHR---------------------------
------------------------------------S----------------SKLD-ER
---------IRFLNEYHT-YAVYRY--TCR--------------------GLFERHK---
-----LLFSFQMCA-KILEVS----------------------GN---LKMDE-------
---------------YNFFL----------------------------------------
----------------------------------------------------------RG
G----V-------------------------------VL---------------------
------------------------------------------------------------
------------------------------------------------------------
--------------------------------------------D-----REGQM-----
-D---------------------------NP-CTSW----L--ADTY----WDNITELD-
-----K---LT-------------------------------------------------
----N----F------------------------------------------H-GIMN--
-SF-----E---Q-YPR-D-----WNL-WYT--SS-KPEK---A---M--LP--G-----
------------------------------------------------------------
---------------EWE-----NS--C--NQ-------MQRMLVVRSLRPDRVSF--CV
-TAFIV------------------------------------------------------
------------------------------------------------------------
-------------------------SN----------------L----------------
---------------------GS-----------Q--FIEP-PVLN-----MRSV-----
---------------------------------------V-ED--------ST-TKTPLI
FV------------------------------------L----SPGVDP------T----
---SSLLQLA-EQSGM--A---------------------------------QRFHAL--
-------------SL-GQGQA-PIAT--RMIKDGVHQG-NWVFL--------A-------
----NCH-LSLSWMP-Q-LDKLV-----------------------D-------------
----------------------------QLQ-V---------------------------
------------------------EE----------------------------------
---------P------HP--S-FRLWLSSS----------------PH-PD---------
--------------------FPIS----ILQASIK-MT-------------TEPP-----
-------------SGLKANMKR----LY--------QLITEP-QFT---------R--CT
----------------------KPSKYKK-----LL--FALC--FFHSILLERKKFL---
------Q-LGW-NIVYGFN---DSDFEVSENLLSLY-L-----D-EYE------------
---------E-T---------------------PWDALKYLI-A--GVN-YGGHVTDD--
---WDR-RLL-TT-----YIND-YFCEPC------------LSTP---------------
---------------------------SFRLSS----------------------L----
--D-------T----------------------------YCIP-------K--D------
-------GNL-AS------------------------------YK--E------------
-----------------------------------YI--T---------LL-PSMDVPE-
-AFGQHP------NADVASQ----I-----------------------------------
-----------------TE----ART---------------LFETL--------------
------LSLQ-----PQ---------------------------TTP---AGSA------
-------------------------------------G----Q-----------------
-----------S------REDK------------------------------------VL
E-------LSADV-----RS----KIP-EE--IDYE----G-----T-------------
-------------CKVL-----S--TD-P--S----------------------------
------------------------------------------------------------
-------------------------PLNV--VLLQEI-----------QRYNSLLQVIRS
-----SL-----------------------------------------------------
----------VELEKGI-------------------QGLV------VMSTDLEEIF-NCI
FDARVPPMWER--------AYPSQKPLAAWTRDLGLRVDQ--------------------
----FTRWANT-AH-----PPV-----------L--------------------------
-----------------------------------------FWL----------------
---------------------------SGFTFPTGF----------LTA--VLQ------
---------------------------AAARLN---------N---I-SVDTLS-WEFIV
STVD---DNN--LVYP--P-----------K---------------E---G-------VW
IRGLY-L-------------QGAGWDK-----------------KGS----------C--
LME--AEP-MQ------LVCPIPTIHFKPV--E-------------------NK------
----------KKSG---------KG-MYACPCYYYPNRAGTSGRP-------SFVIGVDL
--R-----S--G-AMP---SDHWIK-----------------------------------
--------------------------------------------------RG--------
------------------------------------------------------------
------------------------------------------------------------
-------------TAMVM-S---LDN----------------------------------
------------------------------------------------------------
------------------------------------------------------------
------------------------------------------------------------
------------------------------------------------------------
------------------------------------------------------------
------------------------------------------------------------
------------------------------------------------------------
------------------------------------------------------------
------------------------------------------------------------
------------------------------------------------------------
------------------------------------------------------------
------------------------------------------------------------
------------------------------------------------------------
------------------------------------------------------------
------------------------------------------------
>ENSACAP00000014915 pep:novel chromosome:AnoCar2.0:LGb:1658933:1696615:-1 gene:ENSACAG00000015099 transcript:ENSACAT00000015218 gene_biotype:protein_coding transcript_biotype:protein_coding [ANOCA]
------------------------------------------------------------
------------------------------------------------------------
------------------------------------------------------------
------------------------------------------------------------
------------------------------------------------------------
------------------------------------------------------------
------------------------------------------------------------
------------------------------------------------------------
------------------------------------------------------------
------------------------------------------------------------
------------------------------------------------------------
------------------------------------------------------------
------------------------------------------------------------
------------------------------------------------------------
------------------------------------------------------------
------------------------------------------------------------
------------------------------------------------------------
------------------------------------------------------------
------------------------------------------------------------
------------------------------------------------------------
------------------------------------------------------------
------------------------------------------------------------
------------------------------------------------------------
------------------------------------------------------------
------------------------------------------------------------
------------------------------------------------------------
------------------------------------------------------------
-------------------------------------------QNLRNE-----FLM---
------------------------------------------------------------
------------------------------------------------------------
------------------------------------------------------------
--------------------------------------NMQKFLNHV--Q-RTILQMEGE
IKLN----M---PTL-------CL-------------------------------DGDLN
ELAS--------------------------DR------------D---------------
------------------------------------------------------------
--------------------------------------IVE-----TLENL---------
--------ANGWIKLIT-S-AVEELAK--KV-------P---QGN---------------
------------------------------------------------------------
------------------G-----------------------------P----------L
AEI-EL-WRERSATLSALTEQIRFPAVRRVLEVLEI-----ANT-----------G---I
VEN--LQ----VVVNELSK-----------------------HQV-EAVDNV--------
------------------------------------------------------------
------------------------------------------------------------
------------------------------------------------------------
------------------------------------------------------------
---------------RFL-STLQRHLK---V--CV-----A--SW--ESIVLD--TIPSL
LNALRMVWIISRHY---NKDERMIPLME--------------------------------
------------------------------------------------------------
------------------------------------------------------------
------------------------------------------------------------
------------------------------------------------------------
------------------------------------------------------------
--------------------------------------------R---I------AWEIS
ARVAKVV-----------------------------------------------------
------------------------------------------------------------
------------------------------------------------------------
--------------------------------------DL------------RTL---F-
------------------------------------------------------------
------------------------------------------------------------
------------------------------------------------------------
------------------------------------------------------------
------------------------------------------------------------
------------------------------------------------------------
-----------------------NI-----------------------------------
------------------------------------------------------------
----------------------------------FGP-ELKSVTGD--------------
--------------------------PKR--IDEVLQR----VDGL-VSPME-VLT--F-
D--P---------FNIRCATQW-K------------------------ITMEEFRLEVVD
IEKE------AKNFI-------------------------------------DESF-KT-
----L-------------------------------------------------------
---------------------------RS-----AE-----------------------A
-------------------AFDMLL--------------------NFK---H-I------
------RSR-ET------------INKQM--------------------------MMKFN
DILVHFH-SQL-----------------AIVN----------N--LF-------------
------------------------------------------------------------
------------------------------------------------------------
------------------------------------------------------------
------------------------------------------------------------
----VN-------KQ---M------------NP---------------------------
-----------------------------------------------------------P
----LC------K--N-HP---PMAGA-IYWTRSLFYR----I---------KH---TII
------------------------------------------------------------
----------------------------------------------RF------------
----------------------QE-VD-------E-------LLSTE-----------R-
------------------------------------------------------------
----------------------------G-------------------------------
------------------------------------------------------------
---------------------REV------K--------------------QKYL--EVA
KK-------MKEY--------EDQKYELWR----ETTEE---K-----LPLLLKKTLLA-
-----K----------------------------------------D-------------
------------------------------------------------------------
------------------------TETGEK------------------------------
------------------------------------------------------------
----------------TT-----------------------------R------------
------------------------------------------------------------
--------------------FTV-NFSPK-----------------------------LR
EIINE-TKYMEHL-----------------------------------------------
------------------------------------------------------------
---GF--P--------VPEIARNV---------A--LQE-------DRLLR-------NT
DNL---RHM-LD------------------------------RY--HHLI--------S-
T-----L----------------NE--A-EA----------------------QLV--E-
D-----HV-QDLW---RVF-RSGY----------------K-RLNWNSL-----------
---------------GNT-------A-Y----------------------------LVKA
DSR--------------W---LTTCIKKIHTNIK-TINLKA-----------------AL
KRKAL----TPFL-----------------------------------------------
------------NVMR-----------------VG-TDLISS--GS--------------
-----------------------------------------------------E------
------------FHNSGA------------------------------------------
---KFKL-----------------------------------------------------
------------------------------------------------------------
------------------------------------------------------------
------------------------------------------------------------
------------------------------------------------------------
------------------------------------------------------------
------------------------------------------------------------
------------------------------------------------------------
------------------------------------------------------------
------------------------------------------------------------
------------------------------------------------------------
--------------RSLNF-----QFK---------------------------L-----
GR-TLC------------------------------------------------------
---------------------------------------------QLL-------LL---
---------------------------FL-------------------------------
------------------------------------------------------------
-------------------------------------SVKKTYS----GKES---SCHW-
---------------------------------------SLFHSLF------S--FM---
---------------EDRVSK--------FVVWSISAVSLKGKINELTD-----------
---------------------FLVFVHSHLTGVKEYFEYVKNLQ------SF--------
------------------------------------------------------------
------------------------------------------------------------
------------------------------------------------------------
------------------------------------------------------------
------------------------------------------------------------
------------------------------------------------------------
-----NA------------------AVSR-------------------------------
------------------------------------------------------------
------------------------------------------------------------
-----HT-----------------------------------------------------
------------------------------------------------------------
----------------------------------------------------P-LF----
------------------------------------------------------------
-------------------------------------QTETIL------SA-P---E---
--------------ILLQ-PNA-------------------------------NE-----
-IE-KMCMHC-IRDCVDVTK---VKW----------------------------------
-------------------------------------------------KRS--------
------------------------------------------------------------
------------------------------------------------------------
------------------------------------------------------------
---------RN------MHKIL--------------------------------------
------SSLT-K------------------YL-N-RWK-----R----Y--RP-------
-L--------------------W-------K-----------------------------
----------------------------L--D--K---AIVM-------EKF----A---
------------------------------------------------------------
--------------------------------------------A-----KK----P---
-----------------------------------------------AC-AVF-------
----------------------------------------------------D-------
-----------E--K----LQFYTKVA-VEVMQQPM-VK-DEK--CVR------------
------------------------------------------------------------
------------------LAL---APLAITLQENA---------KGW-VSSLGKLLN---
--ES--AKETLYNL--Q----------ENVERLSHN--L---------------------
------------------------------------------------------------
----------------A-----------------------TP----------------P-
-NT-L-------PDLKFV------LGTIAEIKD----------M----SL-E-VELEY-L
DIQ------ER----YRTLAMYN-------IP----------------------TT----
E-----------------------------------------------------------
------------------------------------------------------------
------E----------------------------------E-----R------------
--L---------------------------------------------------------
--------LV--DK----IKQMWDTL-FSD--------ATT-VD-------HSLGSI-KK
TFTEITRTQISN---------------YSKEI---D-DFY---QRFI-T-E--GP-GS--
----V--------------G--DN-------------------L----DK-G----LELM
VIF----------EKE--LEK----HEKNRQEL---------------------------
------------------------------------------------------------
---------------------------------------A---------NAE--------
-----------------------------------KLF-DLPI-----------------
--T--------------MYPD--L--------I-----------K-IQK-----------
--------------------------EMK-GLRQ--------------------------
---------------------------------------------IYDIY----------
-------KMQQTAK-DEWS----------------------------------------Q
T-----------------------------------------------------------
------------------------------------------------------------
-------------------------------------------------LWVN-L-----
----------N----------V------QVLQEG-----------IEGY-LK--------
S--------------L---RKL---------------------------------P--K-
H---VR---SMP-------------VAYHLEVK--------MK----SFKD-SIPLL-LD
LKN-----E---------AL-----R----------------------------------
------------------------------------------------------------
------------------------------------------------------------
------------------------------------------------------------
------------------------------------------------------------
------------------------------------------------------------
------------------------------------------------------------
------------------------------------------------------------
------------------------------------------------------------
---E--------------------RHWKEL------------------------------
----------------------------------MNRT----------------------
--------G----------T----------------------------------------
------------------------------------------------------------
------------------------------------------------------------
-----------------------------------SF-----------------------
---------------------------------D---MAT-E------------------
--------------TF-T-LENMFAM----EL-HRHTDV----I-N--------EIVGCA
VKELSI-EKGV-K---E--IVDT-WE------N---------------------------
------------------------------------------------------------
-----------------MKF------------------TVQ-RYF---------------
----------------------------------KG----------TQERG---------
FIL-GAV-----------------------------------------------------
------------------------------------------------------------
------------------------------------------------------------
------------------------------------------------------------
------------------------------------------------------------
------------------------------------------------------------
-----------------------------------------------D--DIIQILDD--
--------NA-V-------------------------------------NLQS-------
ISGS-RFV---GP---FLTT-VHSWEKTLSLIGEVI-EVWMIVQRKWMYLESIFI-----
-----------------G--G--DIRSQL-------------------------------
-----------------------------P-D-----------EAKKFDNI-------DR
IF-KR--------------------------IMGE---TVK-------------------
---EPV-I-KRCCEA----------P-----------N--RLSDLQN-VSIGLEKCQKSL
ND--------YLDSKRNAF-----PRFFFISDDE-----L---LSILG------------
-------------------------------------S-SDP-LC---VQ--EHM--IK-
MYDN-IASL--------------------------RF-----------------------
-------------------------------HDEE--------------G----------
---------------------GTKI-----------------------------------
--------------------------ATA---------------MISAEG---E-V-M--
--------EF-R-K--------------S-VV------ADG-R---VENWMTSVLVE-MR
R-T--------N-----RLITKE-A-------------------------IF--------
-----RY-------C--ED-R---------------S--R--------------------
----------------------VDWM--LM-------YQ--GM-MV-LAA-NQVWWTWE-
-VE--D--VF---RKVK-M----------GEKQ-A-------------------------
------------------------------------M--KNYA-----------------
-----TKM-HQQIDS-VVTRITK-P---L----------SK-------------------
------------------------------------------------------------
-----------------------------ND---R-------------------------
------------------------------KKYNTVLIIDVHARDIVDTF--VR----D-
------------------------------------------S---IM-----EARE---
----FEWESQLRF-----------------------------------------------
------------------------------------------------------------
------------------------------------------------------------
------------------------------------------------------------
----------------------------YW------DR-----E----------------
-P--------------------D--------------------EL----N----------
---VRQ-------------CTGT----F---------SYGYEY-MGLNGRLVITPLTD--
-R--------IYL-----TL-TQA------------------------------------
------------LS-M-----YLGGA------PA------GPA------GTGKTETTKDL
----------AKALGLLCVVT-N-CGEGMD------------------FK----------
-------AVGK-IFSG------LAQ---------------------C-GAW---------
---------------------G--------------------------------------
-----CF----------------------------------DEFNRIDASVLSV------
---ISSQ--IQTIR-----NA---L---IN------------------------------
-----Q--L----------------KT---------------------------------
--------------------------FQFE--G--Q------------------------
-------EI----------------------------SLD-----PR---------MGIF
ITM-------------------------------NP------------------------
--------------GYA------------------------------GRTE---------
-------------------------------LPESVK-----------------------
---------ALFR--PVVVIVPDLQQI--------------------CEIMLF-SEGFL-
-----------LA-KTLAKK---------MTVL--------YKLAREQL-------S-KQ
--------HHYDFGLRALK-SVLVMAGE--LK----------------------------
---------------------------------RGS--A---------------------
----------------------------------DL----------N---------E---
-----------DV--------------------------------------------V--
----------LMRALRDMNLPKF-VFEDVPLFLGLIS-DLF-------------------
------------------------------------------------------------
-----------------------------------------------PG------L----
-----------D--CP--------------------------------------------
------------------------------------------------------------
--------------------------------------------RV-RY-----PK----
-FND--------------------------------------------------------
----------------------------------------------AVEQ----------
--VL-AE--G----G-Y-----IV---------------L---PI------Q--------
--V---D------K----------------------------------------------
-----------------VV-Q------MY--ETMLTRH-TT-MIVGPTGGG-KSVVINTL
CQ---AQT-----------------KLGL-------------------------------
-----------L------------------------------------------------
------------------------------------------------------------
----------------------------------TK----L-------------------
---------------YT-------------------------------------------
----------------------------------------LNP-K-------------AM
SV-IE----------------------------------------------------L-Y
G------I--LDPT-TR--D------WT------------------D-----------GV
LSNIFREINKP---------------------------------------------T-D-
------------------------------------------------------------
----------KY--ILFDGD--------------------VDALWV------ENMNSVM-
-DDNK-LLTLAN-------------------GERIRLQTH--------------------
------------------------------------------------------------
-------------------------------------------------C----A-----
----LLFE----------------VGD-LQYAS-PATVSRC-------------------
--------------G---MVFV-DP--------------------------KNLRYR---
P----------------------------------------------------YWE--KW
S-----------------------------------------------------------
------------------------------------------------------------
------------------------------------------------------------
------------------------------------------------------------
------------------------------------------------------------
---------------------------------------------------------SQ-
------------------------------------------------------------
-------------KN-KQ--------E---------------------------------
--QQ----L------------------------LDRLF--DK------YVP---------
--------------------------------------YLIDMIVEGI-----VDG-RQ-
---------GEKQK-------------------TIVPQTDLNM--------V---IQ---
LSKM-LDA------LL---------------------E------------------VEVE
D-----------------------------------------------------------
------------------------------------------------------------
-------------------------------------------------------PD---
----------------------------------------------VL------------
-ECFFLEALYSSLGACL-L---EA-----------GR-S---------------------
------------------------------------------------------------
------------------------------------------------------------
------------------------------------------------------------
-----------KF-------DDFIK----------------------------------R
LSSMSMV-N--------------------------------------G------------
--QL-P---------------------------------------T--------------
---------LYD-F---H------------------------FE---G--QM-K------
-RWMPW-SKL---------VP--EY-----------------------------------
------------------------------------------------------------
------------------------------------------------------------
------------------------------------------------------------
----------------------------V--HS------PE-----VKFI----------
----------------------------------------------DIL-----------
------------------------------------------------------------
------------VPTVDT-------TRTTWLLEKMV----------------------K-
IK---H---------PVVLVGES-GTSK--------------------------------
---------T-ATTQNFL-----------------RK-L-----------------NP--
-----------DT--N-VL-LIIN-FSSRTTSMDI---QRN--MEANV-------EKRTK
-----E-T----------------YGPP----MGK-RLLVFMDDMN--------------
---------------MPR---VD-EYGTQ------------------QPIALLKL---LL
EKGA-L--YDR-GK-------EMNC-K---------------------------------
--------------------------------Y--------L-RDLG---FI--AA----
------------------------------------------------------------
---------------------------MGKAGG-G-----------------RNE-----
-VDP--------------------------------------------------------
------------------------------------------------------------
------------------------------------------------------------
----RF--ISLFSVFNVP-FPSEVS-LHLIYASI-L--K---GHT----------E-G--
F----------H-----------ESVA--AIADRMTTCTL--ALYQ-MIV---RDLPP-T
PS--KFHYI---FNLRDLSRVYN-------------------------------------
--------------GLV----------------QTT---------------PE----RFQ
----TV---------------------------------------------------GQM
VRVWRNECLRVFHD--RLINEM-----DKALV-----Q-G---------HIQAL-IED--
------------------------------------------------------------
----------------------------------------------------DF------
------------------------------------------------------------
-----------------------------------------------------K------
-----------------D-----------------------------------EVEHAM-
-----R-------D----------P---------------------ILF--G-----DF-
----------RM------------------A------L----------NE-----GE---
------------------P-----RV----------------------------------
--------------------------------------------------YEDI--Q-D-
------------------------------------------------------------
-------Y---DAAKALFE-EIL-------------------------------------
--------------------------------------------------E-EYN-EI--
--N-TKMNL---VLFDDALEHLTRVHRIIR-MDR--GHALL-------------------
------------------VGVGGSGK------------QSLAR-LAAYTA-G---CEVFE
I-----------------------------------------------------------
--------------------------VLS--R--GYSENN--------------------
-----------------------------------------------------------L
REDLKS---L---Y----TK-----LG-IE-N--K--IMIFLFTDAHV------------
------------------------------------------AEE-GF-LELINNMLTS-
G-M---VPALF-PDDERD-SI---------------------------------------
--LSQI------------------------------------------------------
------------------------TD------EA--------------MKAG--------
------------------------------------------------------------
------------T-----------------------------------------------
AP--AK--E-S------------------------V----WQYFV-------NK------
------------------------------------------------------------
-----------S--AN-NL-----H----IV-LG--M-SPVGE-TL-RTR-CRNFPGLVN
NTG-----IDW--F---LPWPT-QALYA----------------------VA--KFF---
-------------L------------------------G--IN-----PL---I------
---------PL--E-----------------------------------NM--DAV-VEH
IV-------MVHGS----------V-----------------------------------
-----GL-YSKKFLQK------LR------RAN---------------------------
----------------------YVTP----------------------KNFLDFI--NTY
SKLLQE---------------------------------KNQFILAQCK---------RL
-------------EGG-LD-KLKE------------------------------------
------------------------------------------------------------
------------------------------------------------------------
------------------------------------------------------------
-------------------------------------------------------ATIQ-
--LD------------ELNLRLAEQKVVLAEKTA-ACEA------L-----LQEIATNT-
--AIAEEKK-KLAVEKAAEIEE--------------------------------------
------------------------------------QNKVIAVEKKD--A----------
--------ETALAEAM------------PI--------LEAAKL--------------EL
-----------QKL-DK--SDVTEI--RSFAKPPKQVQTVCECIL-IM--R----GY---
------------------------------------------------------------
--K-ELN-------------------------------------WKNAK-----------
-------------------------------------GMMSEA-NF---LR------SLM
-E-I---DF------D-SITQ--AQVKS-IR-G----LLKN---L------N--------
------------------------------------------------------------
---------T-----TFEEMEV---------------------------------VSRA-
---GLG------------------------------------------------------
----------------------------------MLKFVDA---VMSYCD-VAKE-----
------------------------------------------------------------
-------------------------------------VK---------------------
-------------PKREK---V----QEGIME----------------------------
------------------IGEDKRDL-----------E---------------KIQAE--
--------------------------------------LT-----------------A-I
QNELKA-LGDKY---E-A--AIRGKQQLQE-EAEIMERRLI----A------ADK----L
ISG-----------------------------------LG-------SENIR--------
--WL--------------------------------------------------------
---------------NDLEELKR-------------------------------------
----------------------------------------------------RQ-VKL--
LGDCLLCAA--FLSYEGAFTWEF-RDEMIKDVW----------QTDI-------------
-QV-R-----EIP-----------------------LS----------------------
--------------------Q---------------------------------------
----------------------------------------PFK-----------------
-L-EN-L---------LTD------------------DVEI-------------------
------------------------------------------------------------
---------------------------S-RWGSQ---G-LP--------------P-DEL
SVQNGILTTRA----S------------RFP---LCI-DPQQ-Q-ALNWIK---------
RK---------------------E--EKN-------------------------------
------------------------------------N-LR-------MSSFN--------
--------D-P-D-----------------------------------------------
------------------------------------------------------------
------------------------------------------------------------
-------FLKQ-LEMAIKYGN--PFL----------FHD--VD-EYI--D----------
------------------------PVI------------------------------DNV
LEKNIK-------------TG--Q--GRT-YIILG---D---KEVD-YD-----------
------------------------------------------------------------
-------------------------------TNFKLY--LNTKL----------------
--AN-P--K--YSP-SVFGKA-----MV-------INYTVTLKGL--------------E
DQLLSVI-VGFERR----------------------------------------------
--------------------ELEE--QR-EH-----LIQE-TSENKNLLKDL--------
------------------------ED---SLLREL-A-TS--------------------
---------------------------------------------T--------------
-G-N-M-------------------------------LDNVD------LVHTLEET----
--KAKAT--------------------------EVSEK----------------------
-----------------------------------------------------------L
KL--AEKTAIDIDKLRDGYRP-AAKRGAILFFVLSEM-ALVNTMYQ-YS-LAA-F-LDVF
GLS--------L--------------R--KSMP---------------------------
------------------------------------D----------------TILA-KR
---------LRHIMDTLT-FNVYNY--GCT--------------------GLFERHK---
-----LLYSFTMTI-KIEQAD----------------------YR---IPQDE-------
---------------LDFFL----------------------------------------
----------------------------------------------------------KG
N----I-------------------------------SL---------------------
------------------------------------------------------------
------------------------------------------------------------
--------------------------------------------E-----KSARK-----
-K----------------------------P-C-LW----I--SDQG----WEDVIRIA-
-----E--LFP-------------------------------------------------
---EQ----F------------------------------------------G-SLPD--
-DV-----E---N-NPD-D-----WKN-WYD--VD-ALEQ---V---P--FP--M-----
------------------------------------------------------------
---------------QYR-----KS--L--SH-------FQKLLLLRCFRVDRVYR--AV
-TDYVT------------------------------------------------------
------------------------------------------------------------
-------------------------LT----------------M----------------
---------------------GV-----------K--YVQP-PVIS-----FEAI-----
---------------------------------------F-EQ--------ST-PSSPIV
FI------------------------------------L----SPGSDP------A----
---SDLMKLA-ERSGFG-G---------------------------------NRLKFL--
-------------AM-GQGQE-KVAL--QLLENAVARG-QWLML--------Q-------
----NCH-LLVKWLI-D-LEKAL-----------------------E-------------
----------------------------KIV-K---------------------------
------------------------P-----------------------------------
----------------HP--D-FRLWLTTD----------------PT-KG---------
--------------------FPIG----ILQKSLK-VV-------------TEPP-----
-------------NGLKLNMRA----TY--------FKISNE-ALE---------Q--CP
-----------------------HPAFMS-----LV--YVLA--FFHAVVQERRKFG---
------K-IGW-NVPYDFN---ESDFQVCMEILNTY-L-----TKAFQ------------
-----QNDDR-I---------------------PWGSLKYLI-G--EVM-YGGRAIDS--
---FDR-RIL-TI-----YMDE-YLGDFI------------FDTFQ--------------
---------------------------PFHFY------------------------Y---
--NDD----VD----------------------------YRIP----------E-----G
ET------K--ED------------------------------FV--E------------
-----------------------------------EI--E---------SL-PLANTPE-
-VFGLHS------NAEIGYY----T-----------------------------------
-----------------QA----ARD---------------MWSHL--------------
------LELQ-----PQ---------------------------------T--G------
-------------------------------------E----SS-------------TG-
----------IS------RDEY------------------------------------IG
Q-------VAKDI-----EN----KMP-KI--FDID----Q-----I-------------
-------------RKTF-----G--MD-I--T----------------------------
------------------------------------------------------------
-------------------------PTTV--VLLQEL-----------ERFNRLMIRMTK
-----SL-----------------------------------------------------
----------AELQRAL-------------------AGEV------GMSNELDEVA-RAL
FNGQIPNIWRKL-------APDTLKTLGNWMIYFKKRYLQ--------------------
----YTSWVEE-GE------PS-----------V--------------------------
-----------------------------------------MWL----------------
---------------------------SGLHIPESY----------LTA--LVQ------
---------------------------ATCRKN---------G---W-PLDRST-LYTQV
TKYR---TAEEVTERP--------------G---------------Q---G-------CF
VSGLY-L-------------EGADWDL-----------------QNG----------C--
LIK--SKP-KV------LVVDLPILKIIPI--E-------------------AH------
----------RLKL----------QNTFRTPVYTTSMRRNAMGV--------GLVFEADL
--F-----T----TKH---ISHWVL-----------------------------------
--------------------------------------------------QG--------
------------------------------------------------------------
------------------------------------------------------------
-------------VCLSL-N---AD-----------------------------------
------------------------------------------------------------
------------------------------------------------------------
------------------------------------------------------------
------------------------------------------------------------
------------------------------------------------------------
------------------------------------------------------------
------------------------------------------------------------
------------------------------------------------------------
------------------------------------------------------------
------------------------------------------------------------
------------------------------------------------------------
------------------------------------------------------------
------------------------------------------------------------
------------------------------------------------------------
------------------------------------------------
>ENSACAP00000000137 pep:novel scaffold:AnoCar2.0:GL343232.1:1943436:2001780:-1 gene:ENSACAG00000000102 transcript:ENSACAT00000000140 gene_biotype:protein_coding transcript_biotype:protein_coding [ANOCA]
------------------------------------------------------------
------------------------------------------------------------
------------------------------------------------------------
------------------------------------------------------------
------------------------------------------------------------
------------------------------------------------------------
-------------------------------------------MSDPGGGGGGGGEDGGL
EVPGSAVQNVADV-----------------------------------------------
--SVLQKHLRKLVPLLLED----GG--EAPA-ALE-------------------------
------------------------------------------------------------
------------------------------------------------------------
------------------------------------------------------------
------------------------------------------------------------
------------------------------------------------------------
------------------------------------------------------------
------------------------------------------------------------
------------------------------------------------------------
------------------------------------------------------------
------------------------------------------------------------
------------------------------------------------------AALEEK
GAVEQMRKFLSDPQ--VHAVLVERSTLK--------------EDVGDEGEEE----KEF-
-----------------ISYGISTDIHY-GIKSNS--LA-FIK-----------------
RAP----IIDADKP----------------------VSSQ--------------------
------------------------------LRVLTLSE----------------------
--------------DSPYETLH-------S------FISNAVAPFFKSYIRE--------
-------------------------------------SGKAD-------RD--GDKMA--
-------PSV--------------------------------------------------
-------------------------------------------EKKIAE-----LEM---
------------------------------------------------------------
------------------------------------------------------------
------------------------------------------------------------
--------------------------------------GLLHLQQNIE-----IPEISLP
--IHPII------TNVAKQCY-E-----------RGE----KPKVAD-----FGDK---V
EDPT--------------------------------------------------------
------------------------------------------------------------
--------------------------------------FLN-----QLQSG---------
--------VNRWIREIQ-K-VTK---LDR-----------DPAS----------------
------------------------------------------------------------
------------------------------------------------G-------TA-L
QEI-SF-WLNLERALYRIQEKRESPEVLLTLDILKH--GKRFHAT---------------
--VSFDT----DT--GLKQ-----------------------ALE-TVNDYN--------
------------------------------------------------------------
------------------------------------------------------------
------------------------------------------------------------
------------------------------------------------------------
---------------PLM-KDF--PLND--LLSAT----ELDKIRQA------LVAIFTH
L-R-KIRNT--K-Y----PIQRALRLVE--------------------------------
------------------------------------------------------------
------------------------------------------------------------
------------------------------------------------------------
------------------------------------------------------------
------------------------------------------------------------
--------------------------------------------A---I------SRDLS
SQLLKVL-----------------------------------------------------
------------------------------------------------------------
------------------------------------------------------------
--------------------------------------GT--R---------K-----L-
-----MHV-----AYEEFEKV---------------------------------------
------------------------------MV-ACFEVFQT---WDDEYEK---------
------------------------------------------------------------
------------------------------------------------------------
LQVLLRDI--V---KRK----R-EE------------------NLKMVWRIN---PAHRK
-LQ-ARLD-QMR------------------------------------------------
--------KFR---RQH-EQL---------------------------------------
------------------------------------------------------------
----------------------------------RAV-IVRVLRPQVTAVA--------Q
QNQGEVPEPQDMKV--AEVLFDAA---DANAIEEVNL---AYE-----N-VKE-VD--GL
D-V-----------SKEGTEAW-E------------------------AAMKRYDERIDR
VETR------ITARL-------------------------------------RDQL-GT-
----A-------------------------------------------------------
-----------------------------------K-----------------------N
-------------------ANEMFR--------------------IFSRFNAL-------
------FVR-PH------------IRGAI--------------------------REYQT
QLIQRVK-DDI-----------------ESLH----------D--KF-------------
------------------------------------------------------------
------------------------------------------------------------
------------------------------------------------------------
------------------------------------------------------------
----KV-------QYPQS------------QAC---------------------------
-----------------------------------------------------------K
----MS------HVRD-LP---PVSGS-IIWAKQIDRQ----L---------TAYMKRVE
------------------------------------------------------------
----------------------------------------------DV------------
------------------------------------------LGKGW-------------
------------------------------------------------------------
----------------------------E-------------------------------
------------------------------------------------------------
----------------NHVE-GQK------L-------------------KQDGD--SFR
MK-------L--N--------TQEIFDDWARK-VQQ----------RN--LGVSGRIFTI
-------ESTR-------------------------------------------------
------------------------------------------------------------
------------------------------------------------------------
------------------------------------------------------------
----------------------------------------------VR------------
---------G-RTGN---VLK---------------------------------------
--------------------LKV-NFLPE-----------------------------II
TLSKE-VRNLKWL-----------------------------------------------
------------------------------------------------------------
---GF--R--------VPLAIVNK---------A--HQA-------NQLYP-------FA
ISL---IES-VR------------------------------TY--ERTC----------
E----KV----------------------EE-RN-TIS---------------LLV--A-
G-----LK-KEVQ---ALI----GEG---------------IALVWESY-----------
-----------------------KLDPY----------------------------VQRL
AET--------------VFN-FQEKVDDLLIIE-EKIDLEV------R-S----------
-LETC----M-YD-----------------------------------------------
------------------------------------------------------------
------------------------------------------------------------
------------HKT---------------------------------------------
----FS------------------------------------------------------
------------------------------------------------------------
------------------------------------------------------------
------------------------------------------------------------
------------------------------------------------------------
------------------------------------------------------------
------------------------------------------------------------
------------------------------------------------------------
------------------------------------------------------------
------------------------------------------------------------
------------------------------------------------------------
--------------EILNR-----VQK------------------A-----VDDL--NL-
HS-YS-------------------------------------------------------
----------------------------------------------NL-------PI---
------------------------------------------------------------
------------------------------------------------------------
------------------------------------------------------------
-----------------------------------------WVNKL--------------
---------------DMEIER--------I----------------LGV-----------
---------------------RL----------------QAGLR------AW--------
------------------------------------------------------------
------------------------------------------------------------
------------------------------------------------------------
------------------------------------------------------------
------------------------------------------------------------
------------------------------------------------------------
------------------------------------------------------------
------------------------------------------------------------
------------------------------------------------------------
-----TQ-----------------------------------------------------
------------------------------------------------------------
----------------------------------------------------V-LM----
------------G------------------------------QADDKAEVDM-------
-------DTD--APQVSHKPGG----EP------KIKNVVHEL-------------RI--
TN---------Q-VIYLN-PPI----------------------------------E---
-DCRYKLFQE-LFAWKMVILSL--------------------------------------
-----------------------------------------------------PRI----
---QSQRYQV--GVHYEL---------------------------------------S--
EEE----KF-------YR--------------------NA------------------L-
------------TRM---------------------P-D--GPSALEES-------YSA-
-------VMGI------VTEVE--------------------------------------
------Q-YV-K-----------------VWL-Q--------------Y--QC-------
-L--------------------W-------D-----------------------------
----------------------------M--Q--A---ENIY-------NRL--------
------------------------------------------------------------
-------------------------------------------------------GE---
-----------------------------------------------DL-NKW-------
----------------------------------------------------Q-------
-----------A------LLVQIRKAR-GTFDNA--ETR-KEFG-PVI------------
------------------------------------------------------------
------------------IDY---GKVQSKVNLKY---------DSW-HKEVLSKFG---
--QM--LGQNMTEF--H----------SQISKSRQE--L---------------------
------------------------------------------------------------
----------------EQH---------------------------------SVD-TAS-
-T----------SDAVTF------ITYVQSLKR----------K----IK-Q-FEKQV-E
LYR------NG----QRLLEKQR-------FQ----------------------FP----
------------------------------------------------------------
------------------------------------------------------------
-----------------------------------------------S------------
--S---------------------------------------------------------
--------WLYIDN----IEGEWGAF-NDI--------MRR-KD-------SAIQQQ-VA
NLQMKIVQEDRA---------------VETRT---V-DLL---TDWE-K-T--KP----V
TVSLS----------------------------------------DPHKH-M----LYAL
WLH----------KGI--QPQ----LKDDREKC---------------------------
------------------------------------------------------------
---------------------------------------A---------KAK--------
-----------------------------------EAL-ELTD-------------TGLL
--S--------------G-SE--E--------R-----V---Q-V-ALE-----------
--------------------------ELQ-DLKG--------------------------
---------------------------------------------VWSEL----------
-------SKVWEQI-DQMK----------------------------------------E
Q-----------------------------------------------------------
------------------------------------------------------------
-------------------------------------------------PWVS-V-----
----------Q----------P------RKLRQS-----------LDGLLN---------
Q--------------L---KNF---------------------------------PAR--
----LR---QYA-------------SYEYVQRL--------LK----GYMK-INMLV-IE
LKS-----E---------AL-----K----------------------------------
------------------------------------------------------------
------------------------------------------------------------
------------------------------------------------------------
------------------------------------------------------------
------------------------------------------------------------
------------------------------------------------------------
------------------------------------------------------------
------------------------------------------------------------
---D--------------------RHWKQL------------------------------
----------------------------------MKRL-HV---------------N---
-------WV---------------------------------------------------
------------------------------------------------------------
------------------------------------------------------------
-----------------------------------VS-----------------------
------------------------------------------------------------
--------------EL-T-LGQIWDV----DL-QKNELI----V-K--------DVLLVA
QGEMAL-EEFL-K---Q--IREV-WN------T---------------------------
------------------------------------------------------------
-----------------YEL------------------DLV-NYQ---------------
N----------------------------------K------------------------
CRLIRGW-----------------------------------------------------
------------------------------------------------------------
------------------------------------------------------------
------------------------------------------------------------
------------------------------------------------------------
------------------------------------------------------------
-----------------------------------------------D--DLFNKVKE--
--------HI-N-------------------------------------SVSA-------
MKLS-PYY---KV---FEED-ALSWEDKLNRIMALF-DVWIDVQRRWVYLEGIF------
-----------------TGS--ADIKHLL-------------------------------
-----------------------------PV------------ETQRFQSI-------ST
EF-LA--------------------------LMKK---VSKS----PL------------
---VMD-V-LNI-------------Q-----------G--VQRSLER-LADLLGKIQKAL
GE--------YLERERASF-----PRFYFVGDED-----L---LEIIG------------
-----------------------N--------------SKNV-AK---LQ--KHF--KK-
MFAG-VSSI-----I--------------------LN-----------------------
------------------------------------------------------------
-------------------------------------------------E-------D--
---------S-SI-------------VLG---------------ISSREG---E-E-V--
--------LF-K-T--------------PVSI------TEHPK---INEWLTLVEKE-MR
V-T--------L-----AKLLAE-S-------------------------VT--------
EV---EIFGKA-TSIDPGT-Y---------------------------------------
----------------------ISWI---------DKYQ--AQ-LV-VLS-AQIAWSEN-
-VE--S--AL-----NG------------M-GGGG-------DS-TP-------------
------------------------------------L--QSVL-----------------
-----TNV-EVTLNV-LADSVLM-E---Q----------PP-------------------
------------------------------------------------------------
-----------------------------LR---R-------------------------
------------------------------RKLEHLITELVHQRDVTRSL--I-------
------------------------------------------KSK-ID-----NSKS---
----FDWLSQMRF-----------------------------------------------
------------------------------------------------------------
------------------------------------------------------------
------------------------------------------------------------
----------------------------YF------------------------------
-------------------------DPKQT----------DVL-Q-----QLS-------
---IQM-------------ANAK----F---------NYGFEY-LGVQDKLVQTPLTD--
-R--------CYL-----TM-TQA------------------------------------
------------LE-A-----RLGGS------PFDLCVQTGPA------GTGKTESVKAL
----------GHQLGRFVLVF-N-CDETFD------------------FQ----------
-------AMGR-IFVG------LCQ---------------------V-GAW---------
---------------------G--------------------------------------
-----CF----------------------------------DEFNRLEERMLSA------
---VSQQ--VQCIQ-----EA---L---RE------------------------------
-----H--SNPNYD-K--AANTI--T----------------------------------
--------------------------CELL-----NK-----------------------
-------QV----------------------------KVS-----PD---------MAIF
ITM-------------------------------NP------------------------
--------------GYA------------------------------GRSN---------
-------------------------------LPDNLK-----------------------
---------KLFR--SLAMTKPDRQLI--------------------AQVMLY-SQGFR-
-----------TA-EVLANK---------IVPF--------FKLCDEQL-------S-SQ
--------SHYDFGLRALK-SVLISAGN--VK----------------------------
---------------------------------RER-IQ---------------------
----------------------------------RI----------K---------REKE
ERGEV-VD----------------------EG---EIAENLP--EQE----------I--
----------LIQSVCETMVPKL-VAEDIPLLFSLLS-DVF-------------------
------------------------------------------------------------
-----------------------------------------------PG------I----
-----------Q------------------------------------------------
------------------------------------------------------------
--------------------------------------------YH-RGEM---TA----
-LRE--------------------------------------------------------
----------------------------------------------ELKK----------
--VC-QE--M----Y-L-----TYG------DGEDI-GSM-----------W--------
--V---E------K----------------------------------------------
-----------------VL-Q------LY--QITQINH-GL-MMVGPSGSG-KSMAWRVL
LK---ALE-----------------RL---------------------------------
-----------E-G----------------------------------------------
------------------------------------------------------------
----------------------------------VE----G-------------------
---I-A---------HI-------------------------------------------
----------------------------------------IDP-K-------------AI
SK-DH----------------------------------------------------L-Y
G------T--LDPN-TR--E------WT------------------D-----------GL
FTHVLRKIIDNV----------------------------RGE-------LQ---KR---
------------------------------------------------------------
----------QW--IIFDGD--------------------VDPEWV------ENLNSVL-
-DDNK-LLTLPN-------------------GERLSLPPN--------------------
------------------------------------------------------------
-------------------------------------------------V----R-----
----IMFE----------------VQD-LKYAT-LATVSRC-------------------
--------------G---MVWF-SE--------------------------DVLSTD---
M----------------------------------------------------IFN--NF
L-ARLR-------SIPLD-E------GEDEAQRRRKGK----------------------
------------------------------------------------------------
------------------------------------------------------------
------------------------------------------------------------
------------------------------------------------------------
------------------------------------EDEGE------E------------
------------------------------TASPMLQIQR--------------------
-------------------------DA---------------------------------
--AT----I------------------------MQPYF--TS-NG---LVT---------
--------------------------------------KALEH-----------------
---------AF--K-L----------------EHIMDLTRLRC--------L---GS---
LFSM-LHQA-CRNVAQ----------------------------------------YNAN
H-------PDFPMQI-DQLER---------------------------------------
------------------------------------------------------------
------------------------------------------------------------
----------------------------------------------YI------------
-QRFLVYAILWSFSGDS-R---LK-----------MR-A---------------------
------------------------------------------------------------
------------------------------------------------------------
------------------------------------------------------------
-----------EL-------GEYIR-----------------------------RITT--
VP----------------LPT---------------------------------------
-----A-P-NI-------------------------------P-----------------
---------IID-Y---E------------------------VS---ITG----------
-EWIPW-Q---SK------VP--QI-----------------------------------
------------------------------------------------------------
------------------------------------------------------------
------------------------------------------------------------
----------------------------E--VETH-KVAAP-------------------
----------------------------------------------DVV-----------
------------------------------------------------------------
------------VPTLDT-------VRHEALLYTWL------------------------
AE---HK--------PLVLCGPP-GSGK--------------------------------
----------TMTLFSAL----------------RAL-----------------------
-----------PD--MEVV-G-LN-FSSATTPELL---LKT--FDHYC-E-----YRRTP
--NG-V-V----------------LAPVQ---LGK-WLVLFCDEIN--------------
---------------LPD---MD-KYGTQ------------------RVISFIRQ---MV
EHGG-F--YR----T-----SDQTW-V---------------------------------
--------------------------------K--------L-ERIQ---FV--GA----
------------------------------------------------------------
---------------------------CNPPTDPG-----------------RKP-----
-LSH--------------------------------------------------------
------------------------------------------------------------
------------------------------------------------------------
----RF--LRHVPVVYVD-YPGPAS-LTQIYGTF-N--R---AMLRLIPSLRTY------
-------------------------------AEPLTAAMV--EFYT-MSQ---ERFTQ--
DT--QPHYI---YSPREMTRWVR-------------------------------------
--------------GIF------------------------------------------E
--ALRP-LE--------------------------------------------TLPVEGL
IRIWAHEALRLFQD--RLVEDE-----ERRWT-----D-E---------NIDMV-ALK--
------------------------------------------------------------
----------------------------------------------------HF------
------------------------------------------------------------
------------------------------------------------------------
------------------------------------------------------------
-PN-IDKEK---AMNRPI-----------------------------LY--S-----NW-
----------LSK-----------------------------------------------
------------------------------------------------------------
-------------------------------------------------DYIPV----D-
------------------------------------------------------------
-------Q---EELRDYVK-ARL-------------------------------------
--------------------------------------------------K-VFY-EE--
---ELDVPL---VLFNEVLDHVLRIDRIFR-QPQ--GHLLL-------------------
------------------IGVSGAGK------------TTLSR-FVAWMN-G---LSVYQ
I-----------------------------------------------------------
--------------------------KVH--R--KYTGED--------------------
-----------------------------------------------------------F
DEDLRT---V---L----RR-----SG-CK-N--E--KIAFIMDESNV------------
------------------------------------------LDS-GF-LERMNTLLAN-
G-E---VPGLF-EGDEYA-TL---------------------------------------
--MTQC------------------------------------------------------
------------------------KE------GA--------------QKEGL-------
------------------------------------------------------------
--------M---L-----------------------------------------------
----D-SHEE-------------------------L----YKWFT-------SQ------
------------------------------------------------------------
-----------V--IR-NL-----H----VV-FT--M-NPS-SEGL-KDR-AATSPALFN
RCV-----LNW--F-G--DWST-EALYQ----------------------VG--KEF---
-------------T---------------------------------------SKMDLE-
KPN------YIVPD--YMPVV--Y---DKLP--QP--------------PSHREAI-VNS
CV-------FVHQT-------LH-Q-----------------------------------
-----AN-ARLAKRGG------RT--------M---------------------------
----------------------AITP----------------------RHYLDFI--NHY
ANLFNE---------------------------------KRSELEEQQM---------HL
-------------NVG-LR-KIKE------------------------------------
------------------------------------------------------------
------------------------------------------------------------
------------------------------------------------------------
-------------------------------------------------------TVDQ-
--VE------------ELRRDLRIKSQELEVKND-AAND------K-----LKKMVKDQ-
--QEAEKKK-VMSQEIQEQLHK--------------------------------------
------------------------------------QQEGIADKQMS--V----------
--------KEDLDKVE------------PA--------VIEAQN--------------AV
-----------KSI-KK--QHLVEV--RSMANPPGAVKLALESIC-LL--L----G--E-
------------------------------------------------------------
--ST-TD-------------------------------------WKQIR-----------
-------------------------------------SIIMR-ENF---IP------TIV
-N-F---SA------EE-ISD--AIREK-MKKN----YLSN-P-S---------------
------------------------------------------------------------
---------Y-----NYEIVNR---------------------------------ASLA-
---CGP------------------------------------------------------
----------------------------------MVKWAIA---QLNYAD-MLKR-----
------------------------------------------------------------
-------------------------------------VE---------------------
-------------PLRNE---L----QKLEDD----------------------------
------------------AKDNQQKA-----------N---------------EVEQM--
--------------------------------------IR-----------------D-L
EASIAR-YKEEY---A-V--LISEAQAIKA-DLAAVEAKVN----R------STA----L
LKS-----------------------------------LS-------AERER--------
--WE--------------------------------------------------------
---------------KTSETFKN-------------------------------------
----------------------------------------------------QM-STI--
AGDCLLSGA--FIAYAGYFDQQM-RQN-LFTTW----SHHLQ-QANI-------------
----QFRT--DIA-----------------------------------------------
------------------------------------------------------------
------------------------------------------------------------
-R-TE-Y---------LSN------------------ADER-------------------
------------------------------------------------------------
---------------------------L-RWQAS---S-LP--------------A-DDL
CTENAIMLKRF------N----------RYP---LII-DPSG-Q-ATEFIM---------
-N---------------------EY-KD--R-----------------------------
K-------------------------------------IT-------RTSFL--------
-------DD-A-------------------------------------------------
------------------------------------------------------------
------------------------------------------------------------
-------FRKN-LESALRFGN--PLL----------VQD--V--ESY--D----------
------------------------PVL------------------------------NPV
LNREVR-------------RT--G--GRV-LITLG---D--QD-ID-LS-----------
------------------------------------------------------------
-------------------------------PSFVIF--LSTRD----------------
--PT-V--E--FPP-DLCSRV-----TF-------VNFTVTRSSL--------------Q
SQCLNEV-LKAERP----------------------------------------------
--------------------DVDE--KR-SD-----LLKL-QGEFQLRLRQL--------
------------------------EK---SLLQAL---NEV-------------------
---------------------------------------------K--------------
-G-R-I-------------------------------LDDDT------IITTLENL----
--KKEAA--------------------------EVTRK----------------------
-----------------------------------------------------------V
EE--TDIVMQEVETVSQQYLP-LSTACSSIYFTMESL-KQIHFLYQ-YS-LQF-F-LDIY
HNV--------L--Y-----ENPN-LKGVT--D---------------------------
--------------------------------------------------------HTQR
---------LSIITKDLF-QVAFNR--VAR--------------------GMLHQDH---
-----------ITF-AMLLARIKLK-----------------GTTGEPAYDAE-------
---------------FQHFL----------------------------------------
----------------------------------------------------------RG
K-----------------------------------------------------------
------------------------------------------------------------
------------------------------------------------------------
------------------------------------------------------------
---------ELVLSNTP---LP----------KISG----L--TVEQ----LEAMMRLS-
------FLP-A-------------------------------------------------
---------F------------------------------------------K-DLVS--
-KV-----K---A-D-D-Q-----FCI-WLD--SS-SPEQ-------T--VPYLWT----
E-D-KPA-----------------------------------------------------
--------------TTIG-----QA--------------VHRLLLIQAFRPDRLLA--MA
-HQFVS------------------------------------------------------
------------------------------------------------------------
-------------------------TN----------------L----------------
-------GEN-----------FM-----------S--IM--EQPLD-----LAHI-----
---------------------------------------VDTE--------VK-PNTPVL
MC------------------------------------S----VPGYDA------S----
---GHVEDLAAEQ------N--------------------------------TQITSI--
-------------AI-GSAEGFNQAD--KAINTAVKSG-RWVML--------K-------
----NVH-LAPGWLM-Q-LEKKL-----------------------H-------------
------------------------------------------------------------
------------------------------------------------------------
------S-LQ--P---HA--C-FRLFLTME---------------------ITP-K----
--------------------VPVN----LLRAGRI-FV-------------FEPP-----
-------------PGVKANMLR----TF-------------S-SIP---------VS-R-
-MCK------------------SPNERAR-----LY--FLLA--WFHAIIQERLRYA---
------P-LGW-SKKYEFG---ESDLRSACDTVDTW-LDDT--AK---GRQ---------
-N-ISP---DKI---------------------PWSALKTLM-A--QSI-YGGRIDNE--
---FDQ-RLL-NT-----FLER-LFTTSS------------FDSE---------------
----------------------------FKLA------CKVDGH----------KDI---
----------------------------------------QMP-------DG-I------
--------RR-EE------------------------------FV--Q------------
-----------------------------------WV--E--------L-L-PDAQTPS-
-WLGLPN------NAEKVLL----T-----------------------------------
-----------------TQ----GID---------------MISKM--------------
---------------------------LKM-------------------QMLED------
-------------------------------------E----DDLAY-------------
---AETEKK--------ARTDS------------------------------------TS
DGRPAWMRTLHTT-----ASNWLHLIPQ-T--LNHL------------------------
------KR-----TVENIK----------D------------------------------
------------------------------------------------------------
-------------------------PLFR--FFEREV-----------KMGAKLLQDVRQ
-----DL-----------------------------------------------------
----------ADVVQVC-------------------EGKK------KQTNYLRTLI-NEL
VKGILPRSWSH-Y--T----VPAGMTVIQWVSDFSERI----------------------
-------------KQLQNISQAAA-------SGGAK----E-------------------
------------LKNIH------------------------VCL----------------
---------------------------GGLFVPEAY----------ITA--TRQ------
---------------------------YVAQAN---------S---W-SLEELC-LEVNV
---TTTQN----AVLD--------------A---------------C---S-------FG
VTGLK-L-------------QGATC-------------------NNN----------K--
LSLS-NAI----------STVLPITQLRWIKQ-----------T----------------
----------N--ADKK----SNV---VTLPVYLNFTRA-------------DLIFTVDF
--EIAT--K----------EDPRSFYE---------------------------------
--------------------------------------------------RG--------
------------------------------------------------------------
------------------------------------------------------------
-------------VAV--------------------------------------------
------------------------------------------------------------
--------------LCTE------------------------------------------
------------------------------------------------------------
------------------------------------------------------------
------------------------------------------------------------
------------------------------------------------------------
------------------------------------------------------------
------------------------------------------------------------
------------------------------------------------------------
------------------------------------------------------------
------------------------------------------------------------
------------------------------------------------------------
------------------------------------------------------------
------------------------------------------------------------
------------------------------------------------
>ENSACAP00000005773 pep:novel chromosome:AnoCar2.0:4:61581671:61803477:1 gene:ENSACAG00000005926 transcript:ENSACAT00000005900 gene_biotype:protein_coding transcript_biotype:protein_coding [ANOCA]
------------------------------------------------------------
------------------------------------------------------------
------------------------------------------------------------
------------------------------------------------------------
------------------------------------------------------------
------------------------------------------------------------
------------------------------------------------------------
-------QQKLKE--EKEAKQAHLD-----------------------------------
---GRHDYIFSIIASCVVLEKA---------EVEDAILE--GNQIERIDKFFTVG-GFRH
------------------------------------------------------------
------------------------------------------------------------
------------------------------VMFYYQDM----------------------
------------------------------------------------------------
------------------------------------------------------------
------------------------------------------------------------
------------------------------------------------------------
------------------------------------------------------------
------------------------------------------------------------
------------------------------------------------------------
--------EGSE---T---GPGSSAGI-NSQPA---------------------KNKKHK
LFVTEGNDVALTGICV---FFIRT-NPSK-VIT---------------------------
------------------AENIHREVVFNM--MD-----TTHG-----------------
------------------------------------------------------------
------------------------------------------------------------
---------------GLLNSVQ-------H------LLSDIFIPA---LKTMN---HGWG
EL-SGPW-KG--------------------------------------------------
------------------------------------------------------------
-------------------------------------------MNVKQD-----FLA---
------------------------------------------------------------
------------------------------------------------------------
------------------------------------------------------------
--------------------------------------SLEGFVSVL--L-GAQQSLLEK
VNL--------------KECD------------------------------------TYD
LK-TLKGPTDY-L-------------IAANST------------E---------------
------------------------------------------------------------
--------------------------------------TLE-----RIEAC---------
--------MKVWIKQKS-Q-VIAENS--QLRKE-------ADDLG---------------
------------------------------------------------------------
------------------------------------------------P----------R
AEL-DH-WKKRLSKFNYLLDQLKTPDVKAVLGVLTV-----AK-------------SK-L
LKS--WR----ELDIRITD-----------------------AAN-EAKDNV--------
------------------------------------------------------------
------------------------------------------------------------
------------------------------------------------------------
------------------------------------------------------------
---------------KYL-YTLEKCCDP--LY-NS--------DP--VM-MVD--AIPGL
VHAIKMIHNISRYY---NTSEKITSLFV--------------------------------
------------------------------------------------------------
------------------------------------------------------------
------------------------------------------------------------
------------------------------------------------------------
------------------------------------------------------------
--------------------------------------------K---V------TNQMI
TACKAYI--------------------TNNNTAT--------------------------
------------------------------------------------------------
------------------------------------------------------------
------------------------------IWD-----QP------------QDV---V-
------------------------------------------------------------
----------------------LEK-----IQ-AAIRLKQE---YQNYFHK---TK---Q
--------------KLE---QR--------------------------------------
------------------------------------------------------------
PAERQFDF-------------S-----EM--------------------YIF---GK-FE
TFH-RRLL-KIM------------------------------------------------
--------KIF---DII-TTY---------------------------------------
------------------------------------------------------------
----------------------------------SVL-QDSKMEGL--------------
-------------------------------EV-MATK----YQGI-VTTMKKK-Q--Y-
N--F---------LDQ-RKSDF-D------------------------QDYEEFCKQSND
LHQQ------LQTFM-------------------------------------DITF-EN-
----I-------------------------------------------------------
---------------------------AN-----TE-----------------------R
-------------------TLYMLK--------------------KFE---R--------
------LGI-PK------------LG--I--------------------------DEKYQ
VILQNYG-HEI-----------------DVVS----------K--LY-------------
------------------------------------------------------------
------------------------------------------------------------
------------------------------------------------------------
------------------------------------------------------------
----SK-------QK---N------------DP---------------------------
-----------------------------------------------------------P
----LG------R--N-LP---PMAGK-ILWARQLFQR----I---------QE---PIS
LF----------------------------------------------------------
---------------------------------------Q--KN-STV------------
------------------------------------------L-QTA-----------E-
------------------------------------------------------------
----------------------------A-------------------------------
------------------------------------------------------------
---------------------RPI------I--------------------HNYN--RVA
KI-------LLEF--------EVVYHRGWL----QQVQL---------TKAGLQASLLV-
-----K--APD--NG---------------------------------------------
------------------------------------------------------------
------------------------------------------------------------
------------------------------------------------------------
----------------------------------------------EI------------
------------------------------------------------------------
--------------------F-V-NFDPE-----------------------------IL
TLIRE-TQCMARM-----------------------------------------------
------------------------------------------------------------
--G-L--E--------IPPFAIAL---------Q--QKS-------NSYKQ-------DV
NKL---QMM-LE------------------------------EY--KRVK--------S-
K-----I----------------QA--P-LH----------------------VLM--A-
P-----HV-AKVD---EAM-QPGM----------------T-TLTWT-------------
---------------SL------NIEMY----------------------------LQNI
LDK--------------LAD-LELLLDRINDLIEFRINAVL-----------------QE
-MSTV----PLSN-----------------------------------------------
---------------------------------LP-EDDPLT--CE--------------
-----------------------------------------------------Q------
------------FLHMTK------------------------------------------
---ELCI-----------------------------------------------------
------------------------------------------------------------
------------------------------------------------------------
------------------------------------------------------------
------------------------------------------------------------
------------------------------------------------------------
------------------------------------------------------------
------------------------------------------------------------
------------------------------------------------------------
------------------------------------------------------------
------------------------------------------------------------
--------------KGAYK-----LHL------------------K-----SSLV-----
EE-ATN------------------------------------------------------
---------------------------------------------ELI-------NM---
---------------------------MDKL-----TCIRF-----------KGAEEEKE
RQRRLLLWPLLSERRRG--ANRE-----------------------------AL------
---------------------------------------------STPLTKKKKKE--M-
-----EMLEE-----------------------EA-------QELL------S--HF---
---------------NHRNVD--------A----------------LLK-----------
---------------------VT----------------RNTLE------TI--------
------------------------------------------------------------
------------------------------------------------------------
------------------------------------------------------------
------------------------------------------------------------
------------------------------------------------------------
------------------------------------------------------------
------------------------------------------------------------
------------------------------------------------------------
------------------------------------------------------------
-----RK---------------------RIQAAS-------------IIS---------F
------------------------------------------------------------
---------LAADTT-------------------------------------N-YF----
------------------------------------------------------------
-------------------------------------QANVIL-------SIP---N---
--------------FAIM-PAL----------------------------------E---
-EVQQTLSRA-VDSIVSVMKGV--------------GQW---------------------
-SK------ERLSK---HYKRILQDQRGIEQ---------------PPESSFYL------
----DTASDSASLSLPS--TIQTKN-----------------------------------
----------------Y-----------------------------------------Y-
------------KII----------------------SEN---KEIIKL-------MSV-
-------LSTA------ITSTK--------------------------------------
------RDIL-A------------------AL-E-HFK------C---Y--HH-------
-I--------------------W-------Q-----------------------------
----------------------------Q--E--K---EETI-------EDF----V---
------------------------------------------------------------
---------------------------------------------KGS--------P---
-----------------------------------------------LL-SEF-------
----------------------------------------------------E-------
-----------S--Q----ILYYRDLE-LEINSEPEYIC-V--G-TVA------------
------------------------------------------------------------
------------------LYT---EDLKLALTTET---------KSW-MVAFGHHCN---
--KT--YRTEMENI--F----------TSVEEISKK--L---------------------
------------------------------------------------------------
----------------N-----------------------RQIK--------------D-
----L-------DDIRIA------MAALKEIRE----------Q----QI-L-IDFQV-G
PIE------ES----YAMLNKYE-LL----VA----------------------KE----
------------------------------------------------------------
------------------------------------------------------------
------E----------------------------------------I------------
--E---------------------------------------------------------
--------KV--DT----LRYTWEKL-LVR--------ANE-VQ-------NELVAL-QP
KFRGELISTVEI---------------FVEDC---D-QFY---LDYD-T--N-GPMVA--
----G--------------------------------------LEP--QE-A----SDRL
IMF----------QNR--FDN----LYRKYITY---------------------------
------------------------------------------------------------
---------------------------------------T---------GGE--------
-----------------------------------ELF-GLPV-----------------
--T--------------QYPQ--L--------L-----------E-IKK-----------
--------------------------QLS-LLQK--------------------------
---------------------------------------------LYGLY----------
-------NSVIETV-NGYY----------------------------------------D
I-----------------------------------------------------------
------------------------------------------------------------
-------------------------------------------------LWSE-V-----
----------N----------I------EKINNE-----------LLEFQN---------
R--------------C---RKL---------------------------------P--R-
A---LK---EWQ-------------AFLDLKKT--------ID----DFNE-CCPLF-EL
MSN-----K---------AM-----M----------------------------------
------------------------------------------------------------
------------------------------------------------------------
------------------------------------------------------------
------------------------------------------------------------
------------------------------------------------------------
------------------------------------------------------------
------------------------------------------------------------
------------------------------------------------------------
---A--------------------RHWKRI------------------------------
----------------------------------TELT----------------------
--------G----------H----------------------------------------
------------------------------------------------------------
------------------------------------------------------------
-----------------------------------NF-----------------------
---------------------------------H---VEN-E------------------
--------------TF-K-LRNIMDA----PL-LKYKEE----I-E--------DICISA
VKEKDI-EQKL-K---Q--VIAE-WD------N---------------------------
------------------------------------------------------------
-----------------KMF------------------TFA-NFK---------------
----------------------------------TR----------G-------------
ELLLRGD-----------------------------------------------------
------------------------------------------------------------
------------------------------------------------------------
------------------------------------------------------------
------------------------------------------------------------
------------------------------------------------------------
-----------------------------------------------STSETIASMED--
--------SL-M-------------------------------------VLGS-------
LMSN-RYN---TP---FKVQ-IQKWVQYLSNTTDII-ENWMTVQNLWIYLEAVFV-----
-----------------G--G--DIAKQL-------------------------------
-----------------------------P-K-----------EAKRFSNI-------DK
SW-VK--------------------------IMTR---AHE-------------------
---IPN-V-VQCCVG----------D-----------E--TMGQLLPHLLDQLEICQKSL
TG--------YLEKKRLSF-----PRFFFVSDPA-----L---LEILG------------
-----------------------Q-------------A-SDS-HT---IQ--AHL--LN-
VFDN-IKSV--------------------------KF-----------------------
-------------------------------------------------H-E--------
---------------------KIYD----------------------R------------
--------------------------ILS---------------ISSREG---E-T-I--
--------EL-E-K--------------P-VM------AEG-N---VEVWLNSLLME-SQ
A-S--------L-----HLVIRQ-A-------------------------AA--------
-----SI---------QESD----------------------------------------
----------------------FQLIE-FL-----SSFP--AQ-AS-LFS-FFL----Q-
-KK--K--KK-RKE--K-K----------EK--KR-------------------------
------------------------------------K--EKYK-----------------
-----HKY-IGLANI-AGGKCTY-I---E----------RG-------------------
------------------------------------------------------------
-----------------------------FA---N-------------------------
------------------------------LVGNACVKIEVTHKIIFKLLTQCR----M-
------------------------------------------H---IK-----SPTD---
----FEWLKQCRF-----------------------------------------------
------------------------------------------------------------
------------------------------------------------------------
------------------------------------------------------------
----------------------------YFS---------EDAD----------------
-------------------------------------------KM----M----------
---INI-------------TDVT----F---------TYQNEF-LGCTDRLVITPLTD--
-R--------CYI-----TL-AQA------------------------------------
------------LG-M-----SMGGA------PA------GPA------GTGKTETTKDM
----------GRCLGKYVVVF-N-CSDQMD------------------FR----------
-------GLGR-IFKG------LAQ---------------------S-GSW---------
---------------------G--------------------------------------
-----CF----------------------------------DEFNRIDLPVLSV------
---AAQQ--IAIIL-----TC---K---KE------------------------------
-----R--K----------------KS---------------------------------
--------------------------FIFT-DG--D------------------------
-------NV----------------------------EMN-----PE---------FGLF
LTM-------------------------------NP------------------------
--------------GYA------------------------------GRQE---------
-------------------------------LPENLK-----------------------
---------INFR--SVAMMVPDRQII--------------------IRVKLA-SCGFI-
-----------DN-IVLARK---------FFTL--------YKLCEEQL-------S-KQ
--------VHYDFGLRNIL-SVLRTLGA--AK----------------------------
---------------------------------RSN--P---------------------
----------------------------------ED----------T---------E---
-----------ST--------------------------------------------I--
----------VMRVLRDMNLSKL-IDEDEPLFLSLIE-DLF-------------------
------------------------------------------------------------
-----------------------------------------------PS------I----
-----------Q--LD--------------------------------------------
------------------------------------------------------------
--------------------------------------------KA-GY-----PE----
-LEA--------------------------------------------------------
----------------------------------------------AISK----------
--QV-EE---A---G-L-----IN---------------H---PP------W--------
--R---L------K----------------------------------------------
-----------------VI-Q------LF--ETQRVRH-GM-MALGPSGAG-KTTCIHTL
MK---SMT-----------------DCGQ-------------------------------
-----------P------------------------------------------------
------------------------------------------------------------
----------------------------------HR----E-------------------
---------------MR-------------------------------------------
----------------------------------------MNP-K-------------AI
TA-PQ----------------------------------------------------M-F
G------R--LDVA-TN--D------WT------------------D-----------GI
FSTLWRKT---L-------------------------------------------RAKK-
G-E----------------------------------------H----------------
----------IW--IVLDGP--------------------VDAIWI------ENLNSVL-
-DDNK-TLTLAN-------------------GDRIPMAPN--------------------
------------------------------------------------------------
-------------------------------------------------C----K-----
----IVFE----------------PHN-IDNAS-PATVSRN-------------------
--------------G---MVFM-SS--------------------------SVLNWS---
P----------------------------------------------------ILE--GF
L-----------------------------------------------------------
------------------------------------------------------------
------------------------------------------------------------
------------------------------------------------------------
------------------------------------------------------------
---------------------------------------------------------K--
--------------------------------------KR--------------------
-------------------------CS-------------------------------Q-
--EA----E------------------I-----LRQLY--AA------SFP---------
-----------------E--------------------L---------------YRFSI-
---------QSLEY--------------------KIEMLEAFV--------I---MQ---
SINM-LQG------LI----------------------------------------PCKE
Q----------------------------------G------------------------
------------------------------------------------------------
------------------------------------------------GE---ITAE---
----------------------------------------------FL------------
-ERLYIFSLMWSIGALL-E---LE-----------DR-R---------------------
------------------------------------------------------------
------------------------------------------------------------
------------------------------------------------------------
-----------KM-------ERWLC-----------------------------GH--ET
IR-----------------------------------------LDLP-------------
-----NI----PETSE----------------------------DT--------------
---------MFD-Y---Y------------------------VT------ND-G------
-KWMHW-NTC---------VE--EY-----------------------------------
------------------------------------------------------------
------------------------------------------------------------
------------------------------------------------------------
----------------------------V--YP------SN---STPEYG----------
----------------------------------------------SIL-----------
------------------------------------------------------------
------------VPNVDN-------VRTDFLIQTIS----------------------K-
QG----K--------AVLLIGEQ-GTAK--------------------------------
---------T-VIIKGCM------------------S-------------------KY--
NP---------ES--H-MA-KSLN-FSSATTPLMF---QRT--IESYV-------DKRMG
-----T-T----------------YGPP----AGK-KMTVFIDDVN--------------
---------------MPV---IN-EWGDQ------------------VTNEIVRQ---LM
EQNG-F--YNL-EK-------PGEF-T---------------------------------
--------------------------------N--------I-VDIQ---FL--AA----
------------------------------------------------------------
---------------------------MIHPGG-G-----------------RND-----
-IPQ--------------------------------------------------------
------------------------------------------------------------
------------------------------------------------------------
----RL--KRQFSVFNCT-LPSNSS-IDKIFGVI-G--I---GHY--------CSQRG--
F----------I------------EEV-RTTVAKLVPLTR--RLWQ-MTK---NKMLP-T
PA--KFHYV---FNLRDLSRIWQ-------------------------------------
--------------GML----------------NTI---------------PE----LAS
----E----------------------------------------------------KVL
IKLWKHECKRVIAD--RFTIPE-----DVAWF-----D-V---------ALAKL-IEE--
------------------------------------------------------------
----------------------------------------------------EF------
------------------------------------------------------------
------------------------------------------------------------
-----------------G----V------------------------------DK-KALV
-HPNID----------------------------------------AYF--V-----DF-
----------LRDAPEATGR-KQ-KGTKVNV------Q----------------------
------------------------KI----------------------------------
--------------------------------------------------NRIK--P-E-
------------------------------------------------------------
-------F---NPAQESTQ-VFR-------------------------------------
--------------------------------------------------R-VSS-LLD-
-SGNAM-DV---AYLDFSFNICVCISAVFC-KNC--QDS-L-------------------
------------------KGTKYRAN------------AALKK-ACEWTAWS---QCSWK
I-----------------------------------------------------------
--------------------------KIT-RK--LYNKSN--------------------
-----------------------------------------------------------T
FY-LKT---I---Y----NM-----VK-TD-R--L--DPTFVPKVNSI------------
------------------------------------------SQR-EL-AEQTKTHLNA-
G-D---IT--Y-SVRAMD-QL---------------------------------------
--TKAG------------------------------------------------------
------------------------AC------KL--------------YR----------
------------------------------------------------------------
--------I---I------TK--------------------------------------N
SI--EF--E-N------------------------L----FLHIV-------NL------
------------------------------------------------------------
-----------G--KV-RL-----H----EF-KK--L-SKLGD-LF-R--------VIYR
GCG-----LDW--W---QRWDQ-KACAH----------------------IS--IFI---
-------------L----------------------------------LSHK-G------
---------LCIVI-----------------------------------LS--SEV-VRS
GG-------IFIYF----------V-----------------------------------
-----SK-ELHDNYFV------YS------EEA---------------------------
----------------------SETI----------------------MAYLS----KCS
KGIY-K---------------------------------KTFDVGPNSK-------QMYV
-------------VGG-LVLKLFK------------------------------------
------------------------------------------------------------
------------------------------------------------------------
------------------------------------------------------------
-------------------------------------------------------ASPG-
--QC------------PCRQPILSHQKQLVVLSPIELQY------V-----CSQVYMHR-
--QTVSRFQNTGAEEGKMKIQK--------------------------------------
------------------------------------SVYKVF--RVA--C----------
--------RSSSECAH------------ST--------LSSAYW--------------SS
-----------ITD-VV--VTLVLA--RSLLSHPHLYNELVELLY-QL--R----S-TR-
-FE---------------------------------------------------------
DFSRDPI-----------R---------QCCKF------IP--VWYP-MV----------
-------------------------------------SSQAVM-ME---VF------SLF
-Q-Y----S------S-TFSG--CSVAV-IS-T----CHGS---C------E--------
------------------------------------------------------------
---------K-----HIAAVSG---------------------------------TCNNL
VQEVLS------------------------------------------------------
----------------------------------LFFWWKSMLVMTRLCS-PNLN-----
------------------------------------------------------------
-------------------------------------EV---------------------
-------------PAVMW---L----TQREWLL---------------------------
------------------SLLQPSSA-----------F---------------TAVVT--
--------------------------------------CP-----------------M-L
SSSCSA-VETKY---N-S--LINQREDEFN-ALMIIEEILN----S------ICI----L
CRP-----------------------------------YL-------IKKIT--------
--QK--------------------------------------------------------
---------------KMRKSYIF-------------------------------------
----------------------------------------------------AF-TLT--
IRDVLLATA--FLSYSGPFNQEF-RN-LLLNGW----------QQEM-------------
-KT-R-----KIP-----------------------------------------------
------------------------------------------------------------
-------------------------------------------------FG-NNLN----
-L-TE-M---------LID------------------APTV-------------------
------------------------------------------------------------
---------------------------S-EWNLQ---G-LP--------------N-DDL
SIQNGIIVTKA----A------------RYP---LLI-DPQT-Q-GKIWIK---------
NK---------------------ET-RNE-------------------------------
--------------------------------------LQ-------ITSLN--------
--------H-K-Y-----------------------------------------------
------------------------------------------------------------
------------------------------------------------------------
-------FRSH-LEDSLSLGR--PML----------IED--VG-EEL--D----------
------------------------PAL------------------------------DNV
LERNFI-------------KT--G--STY-KVKVG---D---KEMD-VM-----------
------------------------------------------------------------
-------------------------------NGFRLY--ITTKL----------------
--PN-P--A--YTP-EISART-----SI-------IDFTVTMKGL--------------E
DQLLGRV-ILTEKQ----------------------------------------------
--------------------ELEK--ER-TD-----LMED-VTANKRKMKEL--------
------------------------ED---NLLYRL-T-ST--------------------
---------------------------------------------Q--------------
-G-S-L-------------------------------VEDES------LIIVLSNT----
--KKTAE--------------------------EVTQK----------------------
-----------------------------------------------------------L
QI--SAETEVQINSAREEYRP-VATRGSILYFLITEM-SMVNVMYQ-TS-LRQ-F-LGLF
DLS--------L--------------A--RSVK---------------------------
-----------------------------------------------------SPITNKR
---------IANIIEHMT-YEVYKY--AAR--------------------GLYEEHK---
-----FLFTLLLTL-KIDLQRGR-------------------------VKHEE-------
---------------FLTLI----------------------------------------
----------------------------------------------------------KG
G----A-------------------------------SL---------------------
------------------------------------------------------------
------------------------------------------------------------
--------------------------------------------D-----LKACP-----
-L---------------------------KP--AKW----I--LDMT----WLSLVELS-
-----K--LRQ-------------------------------------------------
---------F------------------------------------------S-DVLD--
-QI-----S---R-TEK-Q-----WKI-WFD--KE-KPEE---E---H--VPS-------
------------------------------------------------------------
---------------GYD-----QALD--C---------FRRLLLIRSWCPDRTIA--QA
-RKYIM------------------------------------------------------
------------------------------------------------------------
-------------------------DT----------------M----------------
---------------------GE-----------K--YAEG-VILD-----LEKT-----
---------------------------------------W-EE--------SD-PRTPLI
CF------------------------------------L----SMGSDP------T----
---DSIIALG-KRLKI------------------------------------ETR-YV--
-------------SM-GQGQE-VHAR--KLLQQTM-------------------------
------------------------------------------------------------
------------------------------------------------------------
------------------------------------------------------------
------------------------------------------------------------
------------------------------------------------------------
------------------------------------------------------------
------------------------------------------------------------
------------------------------------------------------------
------------------------------------------------------------
------------------------------------------------------------
------------------------------------------------------------
------------------------------------------------------------
------------------------------------------------------------
------------------------------------------------------------
------------------------------------------------------------
------------------------------------------------------------
------------------------------------------------------------
------------------------------------------------------------
------------------------------------------------------------
------------------------------------------------------------
------------------------------------------------------------
------------------------------------------------------------
------------------------------------------------------------
------------------------------------------------------------
------------------------------------------------------------
------------------------------------------------------------
------------------------------------------------------------
------------------------------------------------------------
------------------------------------------------------------
------------------------------------------------------------
------------------------------------------------------------
------------------------------------------------------------
------------------------------------------------------------
------------------------------------------------------------
------------------------------------------------------------
------------------------------------------------------------
------------------------------------------------------------
------------------------------------------------------------
------------------------------------------------------------
------------------------------------------------------------
------------------------------------------------------------
------------------------------------------------------------
------------------------------------------------------------
------------------------------------------------------------
------------------------------------------------------------
------------------------------------------------------------
------------------------------------------------------------
------------------------------------------------------------
------------------------------------------------------------
------------------------------------------------------------
------------------------------------------------------------
------------------------------------------------------------
------------------------------------------------------------
------------------------------------------------
>ENSACAP00000016375 pep:novel chromosome:AnoCar2.0:2:101922189:102051446:1 gene:ENSACAG00000016335 transcript:ENSACAT00000016699 gene_biotype:protein_coding transcript_biotype:protein_coding [ANOCA]
------------------------------------------------------------
------------------------------------------------------------
------------------------------------------------------------
------------------------------------------------------------
------------------------------------------------------------
------------------------------------------------------------
------------------------------------------------------------
-----------------IKMTT--D-----------------------------------
---KRLDFIEIYCTLYLHV----KPDKWAKFSTSED-------VLAMLNEFY--------
------------------------------------------------------------
------------------------------------------------------------
------------------------------------------------------------
------------------------------------------------------------
------------------------------------------------------------
------------------------------------------------------------
------------------------------------------------------------
------------------------------------------------------------
------------------------------------------------------------
------------------------------------------------------------
----------------EK----PDLL-ALVITLNPTGQL----VP---------CIGFPA
--T-LKNKG---------IYFVKK----KPENI---------------------------
---------------TK--DNFKDVVLIGD-------IS-P-------------------
------------------------------------------------------------
------------------------------------------------------------
---------------SPVEQMM-------A------VIEEVVYSL---LMKSENLA---G
W-----P-----------------------------------------------------
------------------------------------------------------------
-------------------------------------------RVVMDD-----VIR---
------------------------------------------------------------
------------------------------------------------------------
------------------------------------------------------------
--------------------------------------QAHRLKNEM--F-VMGGKIKGK
TLLP----L---P-DHLDSV-DSS-------------------------------GDA--
--FESLPLAV--------------------DS------------A---------------
------------------------------------------------------------
--------------------------------------LLH-----SIETI---------
--------IIDWSHQIR-D-ILSKDSA--QP-------L---LDG---------------
------------------------------------------------------------
---LN-PL----------------------------------------P----------R
VEF-DF-WYSRQVNLECINSQLYAPKVKKISDILER-----AKS-----------C---Y
WPA--LT----NVFKDVSA-----------------------GLK-EAEDIN--------
------------------------------------------------------------
------------------------------------------------------------
------------------------------------------------------------
------------------------------------------------------------
---------------LYL-QPLKVALEE--A--EQ-----A--E---YQQLPS--FINSV
IYSVCLVWANSEYY---NIPSRIIVILQ--------------------------------
------------------------------------------------------------
------------------------------------------------------------
------------------------------------------------------------
------------------------------------------------------------
------------------------------------------------------------
--------------------------------------------E---I------CNLFI
ELTRNFL-----------------------------------------------------
------------------------------------------------------------
------------------------------------------------------------
--------------------------------------SP------------EEV---M-
-----KGL-----QG-EIEEV---------------------------------------
----------------------LSG-----IK-LAISVIEK---LYKTYNT---CC----
--------------------TDL---------MP----AFF---K-EKE-----------
------------------------------------------------------------
PQY--WEF-------------P-----ST--------------------LVF---TR-MN
SFF-HRLK-TIE------------------------------------------------
--------ELY---MTA-IEF-LKL-----------------------------------
------------------------------------------------------------
----------------------------------EKI-ELGGVRGNIL------------
--------------------------GSL--VVQIYEE----ILEY-VKVFA-ECK--Y-
D-PL--DP-----ADV----QF-D------------------------EDFADFQIKIQD
LDRR------LATIF-------------------------------------YQGF-ID-
----C-------------------------------------------------------
---------------------------CN-----FE-----------------------S
-------------------AVKQIH--------------------MFA----SL------
------LER-PL------------IKADV--------------------------APHYE
RLLEMFN-AEL-----------------DNAK----------I--LY-------------
------------------------------------------------------------
------------------------------------------------------------
------------------------------------------------------------
------------------------------------------------------------
----DA-------Q----IAATKV----DL-VP---------------------------
-----------------------------------------------------------P
----IS------K--N-MP---PVAGQ-LKWAWELQER----L---------QI---PRK
------------------------------------------------------------
----------------------------------------------DL------------
----------------------R-SID-H----PV-------MVS-S-----------D-
------------------------------------------------------------
----------------------------A-------------------------------
------------------------------------------------------------
---------------------KLI------Y--------------------EMYD--EMI
RL-------LQGY--------REQIYAEWI----KRVDR---D-----CQFNLEQPLIQ-
-----R---D---PE-------------------------------T-------------
------------------------------------------------------------
------------------------------------------------------------
------------------------------------------------------------
----------------------------------------------KL------------
------------------------------------------------------------
--------------------IRV-NFSKE-----------------------------LV
AVLRE-VKYLT-F-----------------------------------------------
----------Q----------------QQ-------------------------------
K-E-------------IPDSAGGL---------Y--AQH-------EMFRK-------FV
DNL---DLI-VG------------------------------WY--NKIK--------L-
T-----I----------------LP--V-EL----------------------PLV--K-
S-----EL-EEID---VGL-QKAE----------------T-NLYWS-N-----------
------------E--GVM-------D-Y----------------------------IQEM
RDV--------------LYD-LETRIQKAKFNVE-SIDQLM-----------------QE
-WSAS----PLFE-----------------------------------------------
---------------------------------RK-DNKE--TALL--------------
-----------------------------------------------------D------
------------LDG-RQ------------------------------------------
---SYLN-----------------------------------------------------
------------------------------------------------------------
------------------------------------------------------------
------------------------------------------------------------
------------------------------------------------------------
------------------------------------------------------------
------------------------------------------------------------
------------------------------------------------------------
------------------------------------------------------------
------------------------------------------------------------
------------------------------------------------------------
--------------KRYAA-----VKD------------------A-----AQKI-----
QT-MVE------------------------------------------------------
---------------------------------------------ENA-------EL---
----------------------------F-------------------------------
------------------------------------------------------------
------------------------------------KV----------DTKTAM------
-----------------------------------------WSQYV------D--YV---
---------------DEIVLD--------G----------------YFK-----------
---------------------FV----------------RKSLQ------FL--------
------------------------------------------------------------
------------------------------------------------------------
------------------------------------------------------------
------------------------------------------------------------
------------------------------------------------------------
------------------------------------------------------------
--------------------------LSN-------------------------------
------------------------------------------------------------
---------------M---------T----------------------------------
-----ID-----------------------ANIA--------------------------
------------------------------------------------------------
----------------------------------------------------P-LF----
------------------------------------------------------------
-------------------------------------EVRMEL------YK-D---E---
--------------LRYR-PSL--------EM---------------------GAEQ---
-GLLEVIENL-MNDIYEAATLI-PRL-----------A----------------------
--------------------------------------------------------KKKP
--G---------------------------------------------------------
----------------Y-----------------------------------------K-
------------SDL-----------------------EDTAE--LIEM-------REE-
-------VAHI------VISAM--------------------------------------
------KQGE-D------------------YE-D-SFE------K---Y--AY-------
-L--------------------W-------M-----------------------------
----------------------------D--D--P---HEFM-------QRF----L---
----------TFG--------------------RALTPEELE------------------
----------------------------------S--HAE----E-----YLPHVAP---
-----------------------------------------------TL-EQF-------
----------------------------------------------------Q-------
-----------L--Q----IDTYEKLY-EEVSKFEN-TK-VFNG-WLQ------------
------------------------------------------------------------
------------------SDC---RPFKQALLNTI---------KRW-SLMFKKHLI---
--DH--VTTSLQGL--A----------AFMKEANAG--L---------------------
------------------------------------------------------------
----------------T-----------------------KPV---------------K-
-EGDY-------DGLVEV------MGHLMRVKE--------R-Q-----V-A-TDNMF-E
PLK------QT----IELLKLYG-------EE----------------------MP----
------------------------------------------------------------
------------------------------------------------------------
------E---------------------------------EI-----H------------
--T---------------------------------------------------------
--------QL--HE----LPDQWNNT-KKL--------SFQ-VK-------QNVAPL-QA
NEVTIIRKKCQH---------------FEMKQ---H-EFR---EKFR-M-D--APFTF--
----V--------------------------------------D----PE-P----YKSL
DKQ----------QKM--ITA----MEKEMEAL---------------------------
------------------------------------------------------------
---------------------------------------S---------KSA--------
-----------------------------------GLF-EVSV-----------------
--P--------------DYKQ--L--------K-----------A-CHK-----------
--------------------------EVR-LLKE--------------------------
---------------------------------------------LWDMI----------
-------VLVDESI-NDWK----------------------------------------T
T-----------------------------------------------------------
------------------------------------------------------------
-------------------------------------------------KWKE-I-----
----------N----------V------EQMDLD-----------CKKF-AK--------
D--------------V---RTL---------------------------------D--K-
E---MR---PWD-------------AFVGLDNT--------VK----NMIT-SLRAV-SE
LQN-----P---------AI-----R----------------------------------
------------------------------------------------------------
------------------------------------------------------------
------------------------------------------------------------
------------------------------------------------------------
------------------------------------------------------------
------------------------------------------------------------
------------------------------------------------------------
------------------------------------------------------------
---D--------------------RHWKEL------------------------------
----------------------------------MEAT----------------------
--------Q----------V----------------------------------------
------------------------------------------------------------
------------------------------------------------------------
-----------------------------------KF-----------------------
---------------------------------T---MS--D------------------
--------------ET-T-LADLLQL----NL-HKFEDE----V-R--------SIVDKA
VKESGM-EKVL-K---A--LDST-WS------T---------------------------
------------------------------------------------------------
-----------------MQF------------------EHE-PHH---------------
----------------------------------RT----------GT------------
MML-KSD-----------------------------------------------------
------------------------------------------------------------
------------------------------------------------------------
------------------------------------------------------------
------------------------------------------------------------
------------------------------------------------------------
-----------------------------------------------E--VLVETLEE--
--------NQ-V-------------------------------------QLQT-------
LMTS-KYL---AH---FLHE-VSSWQQKLSTADSVI-SIWFEVQRTWSHLESIFI-----
-----------------G-SE--DIRNQL-------------------------------
-----------------------------P-E-----------DSKRFDSI-------DK
EF-KK--------------------------VMAD---AVK-------------------
---TPN-V-IEATNK----------P-----------G--LYDKLEA-LQQSLALCEKAL
AE--------YLETKRLAF-----PRFYFVSSAD-----L---LDILS------------
-----------------------N-------------G-NDP-VE---VS--RHL--AK-
LFDS-MAKL--------------------------KF-----------------------
------------------------RL-----DAS---------------G----------
---------------------QPLK----------------------F------------
--------------------------GLG---------------MYSKED---E-Y-V--
--------DF-D-K--------------E-CD------LSG-Q---VEIWLNRLLER-MQ
S-T--------L-----RKEISD-A-------------------------VV--------
-----TY-------------E---------------E--K--------------------
------------PR--------EQWL--FD-------YP--A----------QIWWTTE-
-VG--I--A------LK-I----------GYE-NA-------------------------
------------------------------------I--KDYN-----------------
-----RNR-INQLNT-LITLLIG-N---L----------TP-------------------
------------------------------------------------------------
-----------------------------GD---R-------------------------
------------------------------MKIMTICTIDVHARDVIAKM--II------
----------------------------------------------VE-----SSQA---
----FTWQSQLRH-----------------------------------------------
------------------------------------------------------------
------------------------------------------------------------
------------------------------------------------------------
----------------------------RW-------------D----------------
-D--------------------EK------------------GHC----Y----------
---ANI-------------CDAQ----L---------QYSYEY-LGNTPRLVITPLTD--
-R--------CYI-----TL-TQS------------------------------------
------------LH-L-----IMGGA------PA------GPA------GTGKTETTKDL
----------GRAVGIMVYVF-N-CSEQMD------------------YK----------
-------SCGN-IYKG------LSQ---------------------T-GAW---------
---------------------G--------------------------------------
-----CF----------------------------------DEFNRISVEVLSV------
---IAVQ--VKCVQ-----DA---I---RA------------------------------
-----K--K----------------KM---------------------------------
--------------------------FNFL--G--E------------------------
-------MI----------------------------ALI-----PT---------VGMF
ITM-------------------------------NP------------------------
--------------GYA------------------------------GRTE---------
-------------------------------LPENLK-----------------------
---------ALFR--PCAMVVPDFELI--------------------CEIMLV-AEGFI-
-----------DA-RLLARK---------FITL--------YTLCKELL-------S-KQ
--------DHYDWGLRAIK-SVLVVAGS--LK----------------------------
---------------------------------RGD--P---------------------
----------------------------------GR----------A---------E---
-----------DQ--------------------------------------------V--
----------LMRALRDFNIPKI-VTDDLPVFMGLIG-DLF-------------------
------------------------------------------------------------
-----------------------------------------------PA------L----
-----------D--VP--------------------------------------------
------------------------------------------------------------
--------------------------------------------RK-RD-----LN----
-FEK--------------------------------------------------------
----------------------------------------------IIKQ----------
--AV-TE--L----K-L-----QP---------------E---ES------F--------
--V---L------K----------------------------------------------
-----------------VV-Q------LE--ELLAVRH-SV-FVIGNAGSG-KSQVLKSL
NK---TYG-----------------LMKR-------------------------------
--K--------P------------------------------------------------
------------------------------------------------------------
----------------------------------V-----A-------------------
---------------ID-------------------------------------------
----------------------------------------IDP-K-------------AV
TC-DE----------------------------------------------------L-F
G------I--INPA-TR--E------WK------------------D-----------GL
FSTIMRDL-----------------------------------------------ANIT-
--H----------------------------------------K-------GP-------
----------KW--IVLDGD--------------------IDPMWI------ESLNTVM-
-DDNK-VLTLAS-------------------NERIPLNPT--------------------
------------------------------------------------------------
-------------------------------------------------M----R-----
----LVFE----------------ISH-LRTAT-PATVSRA-------------------
--------------G---ILYI-NP--------------------------ADLGWN---
P----------------------------------------------------VVS--SW
I-----------------------------------------------------------
------------------------------------------------------------
------------------------------------------------------------
------------------------------------------------------------
------------------------------------------------------------
---------------------------------------------------------E--
--------------------------------------RR----------------E---
-------------------VQ----SE---------------------------------
--KA----N------------------------LMILF--DK------YLP---------
--------------------------------------ICLDK--------------LK-
---------FGF-K-------------------KITPVPEVTV--------I---QT---
ILYL-LEC------LL------TPTN------------------------------TPPD
------------SP----------------------------------------------
------------------------------------------------------------
-------------------------------------------------------KE---
----------------------------------------------LY------------
-ELYFVFACFWAFGGAM-F---QDQ-------LVDYR-V---------------------
------------------------------------------------------------
------------------------------------------------------------
------------------------------------------------------------
-----------EF-------SKWWV-----------------------------N----E
FKTIK----------------------------------------FP-------------
--SQ-G---------------------------------------T--------------
---------IFD-Y---Y------------------------ID---T--ET-K------
-KFMPW-TDK---------VP--PF-----------------------------------
------------------------------------------------------------
------------------------------------------------------------
------------------------------------------------------------
----------------------------E--LD------SD-----TPLQ----------
----------------------------------------------ASM-----------
------------------------------------------------------------
------------VHTTET-------IRIRYFMDLLM----------------------E-
KK---W---------PVMLVGNA-GTGK--------------------------------
---------S-VLMVNKL-----------------EE-L-----------------NM--
-----------DD--Y-IV-QSVP-FNFYTTSAML---QAI--LEKPL-------EKKSG
-----R-N----------------FGPP----GTK-KLIYFIDDMN--------------
---------------MPE---VD-KYGTV------------------APHTLIRQ---HM
DHGH-W--YDR-TK--------LTL-K---------------------------------
--------------------------------D--------I-HNCQ---YV--AC----
------------------------------------------------------------
---------------------------MNPTAG-S-----------------FTI-----
-D-S--------------------------------------------------------
------------------------------------------------------------
------------------------------------------------------------
----RL--QRHFCVFAVS-FPGQDA-LMSIYSTI-L--S---QHL--------A--MR-N
V----------P------------LVVQ-KIHSQLVSAAL--ALHQ-KIT---STFLP-T
AI--KFHYV---FNLRDLSNIFQ-------------------------------------
--------------GLL----------------FST---------------HE----CLK
----IP---------------------------------------------------SDL
VRLWLHEAERVYCD--KLVEEK-----DQESF-----G-R---------VMMAN-CKK--
------------------------------------------------------------
----------------------------------------------------FF------
------------------------------------------------------------
-----------------------------------------------------E------
-----------DMGD--N-----------------------------------V--VFA-
-----K------------------P---------------------NVF--C-----HF-
----------AQ------------------G------I-----------------GD---
------------------------PK----------------------------------
--------------------------------------------------YLPV--S-N-
------------------------------------------------------------
-------I---QALNKLLV-ETL-------------------------------------
--------------------------------------------------D-SYN-EV--
---NAVMNL---VLFEDAVSHVCRINRILE-APR--GNALL-------------------
------------------VGVGGSGK------------QSLSR-LAAYIS-S---LDVFQ
M-----------------------------------------------------------
--------------------------TLK--K--GYGIPD--------------------
-----------------------------------------------------------L
KADLAA---Q---Y----IK-----SA-VK-N--T--PTVFLMTDSQV------------
------------------------------------------AEE-QF-LVLINDLLAS-
G-E---IPGLF-QDDELE-NI---------------------------------------
--ISSM------------------------------------------------------
------------------------RP------QV--------------KSLG--------
------------------------------------------------------------
------------M-----------------------------------------------
QD--TR--E-N------------------------C----WKFFI-------DK------
------------------------------------------------------------
-----------V--RR-QL-----K----VI-LC--F-SPVGS-TL-RVR-ARKFPSVVN
CTA-----IDW--F---HEWPD-DALVS----------------------VS--ARF---
-------------L------------------------EE--------IE---G------
---------I-EPD-----------------------------------VK--ASI-SLF
MS-------YVHKT----------V-----------------------------------
-----NE-MSKVYLST------ER------RYN---------------------------
----------------------YTTP----------------------KTFLEQI--KLY
QNLLAK---------------------------------KRRELIARIE---------RL
-------------ENG-LM-KLQS------------------------------------
------------------------------------------------------------
------------------------------------------------------------
------------------------------------------------------------
-------------------------------------------------------TASQ-
--VD------------DLKAKLAVQELELKQKNE-DADK------L-----IQVVGIET-
--DKVSREK-TIADEEELKVQV--------------------------------------
------------------------------------INTNVTEKQRA--C----------
--------ETDLAKAE------------PA--------LIAAQQ--------------AL
-----------DTL-NK--NNLTEL--KSFGSPPEAVVNVTAAVM-IL--T----APGG-
KIP---------------------------------------------------------
--K-DRS-------------------------------------WKAAK-----------
-------------------------------------VMMGKVDTF---LD------ALK
-K-F---DK------E-HIPE--PCLKA-F-KP----FQND---R------T--------
------------------------------------------------------------
---------F-----DPEFILS---------------------------------KSTA-
---AAG------------------------------------------------------
----------------------------------LCSWCLN---IVRFYE-VYCD-----
------------------------------------------------------------
-------------------------------------VA---------------------
-------------PKRQA--LE----E-ANNE----------------------------
------------------LAEAQAKL-----------T---------------MIKNK--
--------------------------------------IA-----------------EDL
NANLAN-LTAEF---E-K--ATAEKIKCQQ-EADATNRVIS----L------ANR----L
VGG-----------------------------------LA-------SENVR--------
--WA--------------------------------------------------------
---------------ESVENYRE-------------------------------------
----------------------------------------------------QE-KTL--
CGDVLLITA--FVSYVGYFTKKY-RTELLDKFW----------APYL-------------
-QQ-L--KV-PIP-----------------------IT----------------------
--------------------P---------------------------------------
----------------------------------------DLD-----------------
-P-LS-L---------LTD------------------DADI-------------------
------------------------------------------------------------
---------------------------A-TWNNQ---G-LP--------------S-DRM
SSENATILCNT----E------------RWP---LIV-DAQL-Q-GIKWIK---------
NK---------------------H--GAD-------------------------------
--------------------------------------LK-------AIRLG--------
--------Q-K-S-----------------------------------------------
------------------------------------------------------------
------------------------------------------------------------
-------YLDI-IERAISEGD--TLL----------IEN--IG-ETV--E----------
------------------------PVL------------------------------DPL
LGRNTI-------------KK--G----K-YIKIG---D---KEVE-YH-----------
------------------------------------------------------------
-------------------------------PNFRLI--LHTKY----------------
--FN-P--H--YKP-EMQAQC-----TL-------INFLVTRDGL--------------E
DQLLAAV-VAKERP----------------------------------------------
--------------------DLEE--LK-AT-----LTKQ-QNEFKIILKEL--------
------------------------ED---SLLARL-S-AA--------------------
---------------------------------------------S--------------
-G-N-F-------------------------------LGDTA------LVENLETT----
--KRTAN--------------------------EIEEK----------------------
-----------------------------------------------------------V
KE--AKITEVQINEARENYRP-AAERASLLYFILNDL-NKINPIYQ-FS-LKA-F-SVVF
EKA--------I--------------Q--RTLP---------------------------
------------------------------------A----------------DDVK-HR
---------VINLTDEIT-YSVYMY--TAR--------------------GLFERDK---
-----LIFLAQVAF-QVLLVK----------------------KE---VNPVE-------
---------------LDFLL----------------------------------------
----------------------------------------------------------RF
P----F-------------------------------KA---------------------
------------------------------------------------------------
------------------------------------------------------------
--------------------------------------------G------LA-------
-----------------------------SP-V-EF----L--LGQG----WGGIKVLS-
-----D--M-D-------------------------------------------------
----E----F------------------------------------------K-NLDS--
-DI-----E---G-SAK-R-----WKK-FVE--SE-TPEK---E---V--FP--K-----
------------------------------------------------------------
---------------EWK-----NK-----TA-------LQKLCMMRCMRPDRMTY--AV
-KNFVE------------------------------------------------------
------------------------------------------------------------
-------------------------EK----------------M----------------
---------------------GS-----------K--FVEG-RSVE-----FSKS-----
---------------------------------------Y-EE--------SS-ISTPIF
FI------------------------------------L----SPGVDP------L----
---KDVEALG-QKLGFTIDN--------------------------------GKIHNV--
-------------SL-GQGQE-VVAE--NALDVAAEEG-HWVIL--------QYMGGTRC
STSVNIH-LVAKWLG-T-LDKKV-----------------------E-------------
----------------------------RYS-I---------------------------
------------------------GS----------------------------------
----------------HD--D-YRVFMSAE----------------PA-PSPDSHI----
--------------------IPQG----LLENAIK-IT-------------NEPP-----
-------------TGMHANLHK----AL--------DLFTQD-TLE---------M--CT
----------------------KEIEFKC-----IL--FALC--YFHAVVAERRKFG---
------A-QGW-NRSYPFN---NGDLTISINVLYNY-L-----EA--N------------
--------AK-V---------------------PWDDLRYLF-G--EIM-YGGHITDD--
---WDR-RLC-RT-----YLGE-YIRMEM------------L--EG--------------
---------------------------ELFLAP----------------------G----
---------------------------------------FLIP-------PN-S------
--------DY-KG------------------------------YH--E------------
-----------------------------------YI--D--------ENL-PP-ESPY-
-LYGLHP------NAEIGFL----T-----------------------------------
-----------------VT----SEK---------------LFRTV--------------
------LEMQ-----PK---------------------------------ETDA------
-------------------------------------G--G-GT-------------GV-
----------SR-------EEK------ARIPSQPLCLQRRSGAKVASAIQ-------VK
S-------VLDEI-----MD----RLP-EP--FNMV----E-----I-------------
-------------MAKA---------AEK--T----------------------------
------------------------------------------------------------
-------------------------PYVV--VAFQEC-----------ERMNILTTEMRR
-----SL-----------------------------------------------------
----------KELNLGL-------------------KGEL------TITTDMEDLS-NAL
YYDNVPDSWTNR-------AYPSLLGLAAWYADLLLRIRE--------------------
----LEAWTTD-FA-----LPT-----------T--------------------------
-----------------------------------------VWL----------------
---------------------------AGFFNPQSF----------LTA--IMQ------
---------------------------SMARKN---------E---W-PLDRMC-LSVEV
TKK----TREDMTAPP--------------R---------------E---G-------SY
VHGLF-M-------------EGARWDT-----------------QTG----------V--
ISD--ARL-KE------LTPSMPVIFIKAIPVD-------------------RM------
----------DTK------------NMYECPVYKTRMRG-----------P-TYVWTFNL
--K-----T----KEK---PAKWIL-----------------------------------
--------------------------------------------------AG--------
------------------------------------------------------------
------------------------------------------------------------
-------------VALLL-Q---V------------------------------------
------------------------------------------------------------
------------------------------------------------------------
------------------------------------------------------------
------------------------------------------------------------
------------------------------------------------------------
------------------------------------------------------------
------------------------------------------------------------
------------------------------------------------------------
------------------------------------------------------------
------------------------------------------------------------
------------------------------------------------------------
------------------------------------------------------------
------------------------------------------------------------
------------------------------------------------------------
------------------------------------------------
>ENSACAP00000017270 pep:novel chromosome:AnoCar2.0:2:103804301:104067911:1 gene:ENSACAG00000017460 transcript:ENSACAT00000017610 gene_biotype:protein_coding transcript_biotype:protein_coding [ANOCA]
------------------------------------------------------------
------------------------------------------------------------
------------------------------------------------------------
------------------------------------------------------------
------------------------------------------------------------
------------------------------------------------------------
------------------------------------------------------------
------------------------------------------------------------
------------------------------------------------------------
------------------------------------------------------------
------------------------------------------------------------
------------------------------------------------------------
------------------------------------------------------------
------------------------------------------------------------
------------------------------------------------------------
------------------------------------------------------------
------------------------------------------------------------
------------------------------------------------------------
------------------------------------------------------------
------------------------------------------------------------
------------------------------------------------------------
------------------------------------------------------------
------------------------------------------------------------
------------------------------------------------------------
------------------------------------------------------------
------------------------------------------------------------
------------------------------------------------------------
------------------------------------------------------------
------------------------------------------------------------
------------------------------------------------------------
------------------------------------------------------------
------------------------------------------------------------
------------------------------------------------------------
------------------------------------------------------------
------------------------------------------------------------
------------------------------------------------------------
------------------------------------------------------------
------------------------------------------------------------
------------------------------------------------------------
------------------------------------------------------------
------------------------------------------------------------
------------------------------------------------------------
------------------------------------------------------------
------------------------------------------------------------
------------------------------------------------------------
------------------------------------------------------------
------------------------------------------------------------
------------------------------------------------------------
------------------------------------------------------------
------------------------------------------------------------
------------------------------------------------------------
------------------------------------------------------------
------------------------------------------------------------
------------------------------------------------------------
------------------------------------------------------------
------------------------------------------------------------
------------------------------------------------------------
------------------------------------------------------------
------------------------------------------------------------
------------------------------------------------------------
------------------------------------------------------------
------------------------------------------------------------
------------------------------------------------------------
--------DLL---TTV-LDI-EKL-----------------------------------
------------------------------------------------------------
----------------------------------EKL-EFSGIKGKFL------------
--------------------------SQQ--VLGMHEE----FQEA-YKVFS-EST--Y-
D-CL--DI-----ANL----EF-E------------------------EDVYEFKWKIED
MDRR------LGTIF-------------------------------------GQAY-DD-
----A-------------------------------------------------------
---------------------------AS-----VE-----------------------H
-------------------VFKIID--------------------IFG----SL------
------LER-PL------------IAAEA--------------------------GSKYH
LLITKFD-REL-----------------DDAK----------L--IY-------------
------------------------------------------------------------
------------------------------------------------------------
------------------------------------------------------------
------------------------------------------------------------
----LK-------HI---QEKVQ-----LG-YP---------------------------
-----------------------------------------------------------P
----VH------R--N-MP---LVAGG-IHWTRELKDR----I---------QI---PFS
------------------------------------------------------------
----------------------------------------------NF------------
----------------------K-YLP-H----LD-------LDS-A-----------E-
------------------------------------------------------------
----------------------------G-------------------------------
------------------------------------------------------------
---------------------KRM------V--------------------KKYE--ELM
QL-------LEKY--------QEKLYKEWL----QTVSE---K-----SQYSLTQSLIR-
-----R---D---PE-------------------------------S-------------
------------------------------------------------------------
------------------------------------------------------------
------------------------------------------------------------
----------------------------------------------RQ------------
------------------------------------------------------------
--------------------IAV-NFNPQ-----------------------------LV
SVLRE-VKYLG-T-----------------------------------------------
----------D----------------EF-------------------------------
G-N-------------IPEMAAAI---------Y--SSK-------ESFRQ-------LV
ANL---ELM-VT------------------------------WY--NKIL--------S-
T-----V----------------LE--V-EY----------------------LLV--Q-
S-----QL-QAID---IQL-REAE----------------E-TLNWK-S-----------
------------E--GLW-------D-R----------------------------VLPM
VDS--------------VRD-LEQRIQKTKDNIE-EIQNIM-----------------KT
-W-VF----PVFE-----------------------------------------------
---------------------------------RK-DGKK--ESLL--------------
-----------------------------------------------------Y------
------------LDE-RH------------------------------------------
---ERLD-----------------------------------------------------
------------------------------------------------------------
------------------------------------------------------------
------------------------------------------------------------
------------------------------------------------------------
------------------------------------------------------------
------------------------------------------------------------
------------------------------------------------------------
------------------------------------------------------------
------------------------------------------------------------
------------------------------------------------------------
--------------RHYQL-----ITD------------------S-----GHKI-----
HF-LIK------------------------------------------------------
---------------------------------------------ENL-------RL---
----------------------------F-------------------------------
------------------------------------------------------------
------------------------------------AA----------DPASDV------
-----------------------------------------WTAYL------E--HV---
---------------DEMVLD--------G----------------FFN-----------
---------------------VI----------------ERSLK------YL--------
------------------------------------------------------------
------------------------------------------------------------
------------------------------------------------------------
------------------------------------------------------------
------------------------------------------------------------
------------------------------------------------------------
--------------------------LEN-------------------------------
------------------------------------------------------------
---------------T---------D----------------------------------
-----PK-----------------------AGLA--------------------------
------------------------------------------------------------
----------------------------------------------------P-LF----
------------------------------------------------------------
-------------------------------------KVQLDL------SV-P---E---
--------------MVFH-PSL--------DA---------------------GASD---
-SFYDLVEAL-VNDIFRVSSLM-PRL-----------V----------------------
--------------------------------------------------------EHST
FPH---------------------------------------------------------
----------------Y-----------------------------------------Q-
------------ADM-----------------------EEMAD--LADM-------RHT-
-------LMDR------IQKMI--------------------------------------
------SVCS-D------------------YR-S-SFD------H---Y--SY-------
-L--------------------Y-------V-----------------------------
----------------------------D--D--K---KEFL-------HQF----L---
----------LYG--------------------HVLPTEEIE------------------
----------------------------------L--HAE----N-----GIPESPP---
-----------------------------------------------TL-QQF-------
----------------------------------------------------K-------
-----------E--Q----IDSYQKIY-MDVSLLEP-VS-IFDS-WMK------------
------------------------------------------------------------
------------------VDA---RPFKASLLGII---------KKW-SFMLKQHLV---
--DH--VTQSLADL--E----------EFIKVAERG--L---------------------
------------------------------------------------------------
----------------S-----------------------KEV---------------E-
-KGDY-------EGLVEV------MGHLLAVKD--------R-Q-----T-S-TDEMF-E
PLK------QT----IELLKAYE-------QE----------------------LP----
------------------------------------------------------------
------------------------------------------------------------
------L---------------------------------EA-----Y------------
--R---------------------------------------------------------
--------QL--EE----LPEKWNHV-KKL--------AIT-AK-------HHVAPL-QA
NEVTVLRKKCAV---------------FDVEQ---Q-KFR---ERFH-K-E--APFRF--
----D--------------------------------------A----AN-P----YQML
AAA----------HTE--LQE----MEVTMASI---------------------------
------------------------------------------------------------
---------------------------------------H---------ESA--------
-----------------------------------ALF-EVGV-----------------
--P--------------DYKQ--L--------K-----------Q-CRK-----------
--------------------------EVL-ILKE--------------------------
---------------------------------------------LWDVI----------
-------SIVTSSM-NEWE----------------------------------------T
T-----------------------------------------------------------
------------------------------------------------------------
-------------------------------------------------KWKD-I-----
----------N----------I------ENMELE-----------CKRF-AK--------
G--------------I---RNL---------------------------------D--K-
E---TR---AWD-------------AFSGLENK--------VK----NILT-SLKAI-SE
LQN-----P---------AI-----R----------------------------------
------------------------------------------------------------
------------------------------------------------------------
------------------------------------------------------------
------------------------------------------------------------
------------------------------------------------------------
------------------------------------------------------------
------------------------------------------------------------
------------------------------------------------------------
---E--------------------RHWNQL------------------------------
----------------------------------MQAT----------------------
--------G----------V----------------------------------------
------------------------------------------------------------
------------------------------------------------------------
-----------------------------------QF-----------------------
---------------------------------I---MD--A------------------
--------------DT-T-LADLLKL----NL-HNFEDE----V-R--------SIVDKA
IKEMSM-EKVV-K---E--IKTT-WA------G---------------------------
------------------------------------------------------------
-----------------MTF------------------QYE-PHL---------------
----------------------------------RT----------NV------------
PLL-KSD-----------------------------------------------------
------------------------------------------------------------
------------------------------------------------------------
------------------------------------------------------------
------------------------------------------------------------
------------------------------------------------------------
-----------------------------------------------E--ELIETLED--
--------NQ-V-------------------------------------QLQN-------
MMTS-KYI---AF---FLEE-VSFWQRKLSTADLVI-SIWFEVQRTWSHLESIFI-----
-----------------G-SE--DIRAQL-------------------------------
-----------------------------P-E-----------DSKRFEGI-------DV
DF-KE--------------------------LAYD---AEK-------------------
---TPN-V-VEATNK----------S-----------G--LYEKLED-IQNRLSLCEKAL
AE--------YLDTKRLAF-----PRFYFISSAD-----L---LDILS------------
-----------------------N-------------G-TNP-QL---VQ--RHL--SK-
LFDN-MAKM--------------------------KF-----------------------
------------------------QV-----ESD---------------Q----------
---------------------IPTK----------------------L------------
--------------------------GLG---------------MYSKEE---E-Y-V--
--------DF-S-E--------------P-CD------CSG-Q---VESWLNRVLDH-MR
A-T--------V-----RHEMTE-A-------------------------MM--------
-----AY-------------E---------------E--K--------------------
------------AR--------EQWL--FD-------YP--AQ-VA-LTC-TQIWWTTE-
-IG--I--SF---ARLE-E----------GYE-NA-------------------------
------------------------------------M--KEYY-----------------
-----KKQ-VTQLNT-LITMLIG-H---L----------SK-------------------
------------------------------------------------------------
-----------------------------GD---R-------------------------
------------------------------QKIMTICTIDVHARDVVAKM--IA----Q-
------------------------------------------K---VD-----NAQV---
----FLWLSQLRH-----------------------------------------------
------------------------------------------------------------
------------------------------------------------------------
------------------------------------------------------------
----------------------------RW-------------A----------------
-D--------------------EE------------------KHC----Y----------
---ANI-------------CDAQ----F---------LYSYEY-LGNTPRLVITPLTDR-
-R--------CYI-----TL-TQS------------------------------------
------------LH-L-----TMSGA------PA------GPA------GTGKTETTKDL
----------GRALGIMVYVF-N-CSEQMD------------------YK----------
-------SCGN-IYKG------LSQ---------------------T-GAW---------
---------------------G--------------------------------------
-----CF----------------------------------DEFNRISVEVLSV------
---VAVQ--VKSIQ-----DA---I---RD------------------------------
-----K--R----------------QN---------------------------------
--------------------------FNFL--G--E------------------------
-------DI----------------------------KLV-----PS---------VGIF
ITM-------------------------------NP------------------------
--------------GYA------------------------------GRTE---------
-------------------------------LPENLK-----------------------
---------ALFR--PCAMVVPDFELI--------------------CEIMLV-AEGFI-
-----------EA-RLLARK---------FITL--------YQLCKELL-------S-KQ
--------DHYDWGLRAIK-SVLVVAGS--LK----------------------------
---------------------------------RGD--P---------------------
----------------------------------DR----------P---------E---
-----------DQ--------------------------------------------V--
----------LMRSLRDFNVPKI-VTDDMPVFMGLIG-DLF-------------------
------------------------------------------------------------
-----------------------------------------------PA------L----
-----------D--VP--------------------------------------------
------------------------------------------------------------
--------------------------------------------RK-RD-----LS----
-FES--------------------------------------------------------
----------------------------------------------FVKQ----------
--AV-LH--L----K-L-----QP---------------E---DN------F--------
--V---L------K----------------------------------------------
-----------------VV-Q------LE--ELLAVRH-SV-FVVGSAGTG-KSQVLKSL
NK---TYH-----------------IMKR-------------------------------
--R--------P------------------------------------------------
------------------------------------------------------------
----------------------------------V-----W-------------------
---------------TD-------------------------------------------
----------------------------------------LNP-K-------------AV
TN-DE----------------------------------------------------L-F
G------I--INPA-TR--E------WK------------------D-----------GL
FSSIMRDL-----------------------------------------------ANVT-
--H----------------------------------------E-------GP-------
----------KW--IVLDGD--------------------IDPMWI------ESLNTVM-
-DDNK-VLTLAS-------------------NERIPLNPT--------------------
------------------------------------------------------------
-------------------------------------------------M----R-----
----LLFE----------------ISH-LRTAT-PATVSRA-------------------
--------------G---ILYI-NP--------------------------ADLGWN---
P----------------------------------------------------PVS--SW
I-----------------------------------------------------------
------------------------------------------------------------
------------------------------------------------------------
------------------------------------------------------------
------------------------------------------------------------
---------------------------------------------------------D--
--------------------------------------GR----------------E---
-------------------IQ----SE---------------------------------
--RA----N------------------------MTILF--DK------YLP---------
--------------------------------------VCLDT--------------LR-
---------TRF-K-------------------KIIPVPEQSM--------V---QM---
LCYL-LEC------LL------TREA------------------------------TPPD
------------SP----------------------------------------------
------------------------------------------------------------
-------------------------------------------------------KE---
----------------------------------------------LY------------
-ELYFVFAAVWAFGGAL-F---QDQ-------LVDYR-V---------------------
------------------------------------------------------------
------------------------------------------------------------
------------------------------------------------------------
-----------EF-------SKWWV-----------------------------T----E
FKTIK----------------------------------------FP-------------
--SQ-G---------------------------------------T--------------
---------VFD-F---Y------------------------ID---P--ET-K------
-KFELW-SKL---------IP--KF-----------------------------------
------------------------------------------------------------
------------------------------------------------------------
------------------------------------------------------------
----------------------------E--FD------PE-----MPLQ----------
----------------------------------------------ACL-----------
------------------------------------------------------------
------------VHTSET-------IRVRYFMDRLL----------------------E-
RR---R---------PVMLVGNA-GSGK--------------------------------
---------S-VIVGDKL-----------------SL-L-----------------DS--
-----------EE--Y-LV-KNVP-FNYYTTSAML---QAV--LENSL-------EKKAG
-----R-N----------------YGPP----GTK-KLIYFIDDMN--------------
---------------MPE---VD-TYGTV------------------QPHTLIRQ---HL
DYGH-WQRYDR-NK--------LSL-K---------------------------------
--------------------------------E--------I-MNVQ---YV--SC----
------------------------------------------------------------
---------------------------MNPTAG-S-----------------FTI-----
-N-P--------------------------------------------------------
------------------------------------------------------------
------------------------------------------------------------
----RL--QRHFSVFALS-FPGSDS-LSTIYSTI-L--T---QHL--------K--WE-N
F----------P------------GAVQ-KSSQQLINLAL--ALHL-KVA---AMFLP-T
AV--KFHYN---FNLRDLSNIFQ-------------------------------------
--------------GII----------------FST---------------PE----CLK
----TP---------------------------------------------------QDL
VKLYMHESCRVYRD--KMVDEK-----DFAAF-----D-K---------MQTEI-VKK--
------------------------------------------------------------
----------------------------------------------------FY------
------------------------------------------------------------
-----------------------------------------------------D------
-----------EIEE--T-----------------------------------L--EQT-
-----K------------------K------M--------------NMF--C-----HF-
----------AK------------------G------V-----------------GE---
------------------------PK----------------------------------
--------------------------------------------------YMPV--Q-C-
------------------------------------------------------------
-------W---ESLNQILV-EAL-------------------------------------
--------------------------------------------------E-NHN-EV--
---NAAMNL---VLFEDAMSHICRINRILE-SPR--GNALL-------------------
------------------VGVGGSGK------------QSLTR-LAAFIS-S---LEVFQ
I-----------------------------------------------------------
--------------------------TLR--K--GYGIPD--------------------
-----------------------------------------------------------L
KADLAS---Q---Y----IT-----AG-VK-N--M--GTVFVMTDAQV------------
------------------------------------------ADE-RF-LVLVNDLLAS-
G-E---IPDLF-PDDEVE-NI---------------------------------------
--ISNM------------------------------------------------------
------------------------RN------EV--------------KAQG--------
------------------------------------------------------------
------------L-----------------------------------------------
VD--SR--E-A------------------------C----WKFFI-------DR------
------------------------------------------------------------
-----------V--RR-QL-----K----VA-LC--F-SPVGN-KL-RVR-SRKFPAIVN
CTA-----IDW--F---HEWPR-EALES----------------------VS--LRF---
-------------L------------------------EG--------TE---T------
---------I-ETS-----------------------------------VK--ESI-SKF
MA-------FVHTS----------V-----------------------------------
-----NE-MSHSYLSN------ER------RYN---------------------------
----------------------YTTP----------------------KSFLEQI--KLY
QNLLFK---------------------------------KGKELTARMD---------RL
-------------ENG-LQ-KLRS------------------------------------
------------------------------------------------------------
------------------------------------------------------------
------------------------------------------------------------
-------------------------------------------------------TSAQ-
--VD------------DLKAKLAAQEVELKQKNE-AADN------L-----IQVVGIET-
--EKVSKEK-AIADDEEQKVAQ--------------------------------------
------------------------------------ITQEVQQKQRD--C----------
--------EEDLEKAE------------PA--------LAAAEE--------------AL
-----------KTL-NK--NNLTEL--KSFGSPPSMVSNVTAAVM-VL--M----APDG-
KVP---------------------------------------------------------
--K-DRS-------------------------------------WKAAR-----------
-------------------------------------VAMSKVDGF---LD------SLI
-H-F---NK------E-NIHE--NCLRA-L-QP----YLQD---E------K--------
------------------------------------------------------------
---------F-----NPELVKL---------------------------------KSQA-
---AAG------------------------------------------------------
----------------------------------LCSWVIN---IVRFYE-VYCD-----
------------------------------------------------------------
-------------------------------------VE---------------------
-------------PKRQA--LS----K-ANAE----------------------------
------------------LAAAQEKL-----------A---------------SIKAK--
--------------------------------------IA-----------------H-L
NENLAR-LTAKF---E-I--ATAEKVKCQK-EAEATANIIS----L------ANR----L
VGG-----------------------------------LA-------SENVR--------
--WA--------------------------------------------------------
---------------ESVKDFKL-------------------------------------
----------------------------------------------------QE-SAL--
CGDVLLITA--FVSYLGYFSKKF-RQDLMDSVW----------KPYL-------------
-NQ-L--KV-AIP-----------------------IT----------------------
--------------------P---------------------------------------
----------------------------------------SLD-----------------
-P-LR-M---------LTD------------------DADI-------------------
------------------------------------------------------------
---------------------------A-AWQNE---G-LP--------------A-DRM
STENATILTNC----E------------RWP---LMV-DPQL-Q-GIKWIK---------
AK---------------------Y--GED-------------------------------
--------------------------------------LR-------VTRIG--------
--------Q-K-G-----------------------------------------------
------------------------------------------------------------
------------------------------------------------------------
-------YLDL-VEQALAAGE--VVL----------IEN--LA-DTV--D----------
------------------------YIC------------------------------LGI
LG-YVA-------------SK--T----A-YISIK---N---KECI-LP-----------
------------------------------------------------------------
-------------------------------LFYRIC--THYSL----------------
--IT-S--H--RPR-HLGSVR-----RV-------IQYKKIQPGM--------------R
NFFLYTV-VYLLRV----------------------------------------------
--------------------ELNS--SQ-SD-----LTKQ-QNGFKITLKTL--------
------------------------ED---NLLSRL-S-SA--------------------
---------------------------------------------S--------------
-G-N-F-------------------------------LGDTA------LVENLEVT----
--KQTAA--------------------------EIEEK----------------------
-----------------------------------------------------------V
QE--SKVTETKINEAREHYRP-AAARASLLYFIMNEL-NTIHPMYQ-FS-LKA-F-SAVF
QKA--------V--------------A--RATP---------------------------
------------------------------------D----------------ENLP-ER
---------VANLIDSIT-SSVFQY--TTR--------------------GLFECDK---
-----LTYMTQVTF-QILLMN----------------------KE---INAME-------
---------------LDFLL----------------------------------------
----------------------------------------------------------RY
P----A-------------------------------QP---------------------
------------------------------------------------------------
------------------------------------------------------------
--------------------------------------------G------VT-------
-----------------------------SP-V-DF----L--SSQS----WGGIKALS-
-----S--M-E-------------------------------------------------
----Q----F------------------------------------------H-NLDR--
-DI-----E---G-SAK-R-----WKK-LVE--SE-CPEK---E---K--FP--Q-----
------------------------------------------------------------
---------------EWK-----NT-----SA-------LQQLCMMRALRPDRMTY--AV
-RDFVE------------------------------------------------------
------------------------------------------------------------
-------------------------EK----------------L----------------
---------------------GS-----------K--YVLG-RSLD-----FATS-----
---------------------------------------F-EE--------SG-PTIPMF
FI------------------------------------L----SPGVDP------L----
---KDVEKHG-KKLGYTFNN--------------------------------RNFHNV--
-------------SL-GQGQE-VVAE--QALDLAAAEG-HWVIL--------Q-------
----NIH-LVAKWLS-S-LEKKL-----------------------E-------------
----------------------------QHS-E---------------------------
------------------------GG----------------------------------
----------------HP--E-FRVFISAE----------------PA-ASPEGHI----
--------------------IPQG----ILENSIK-IT-------------NEPP-----
-------------TGMHANLHK----AL--------DNFNQD-TLE---------M--CS
----------------------RENEFKS-----IL--FALC--YFHAVVAERRKFG---
------P-QGW-NRSYPFN---TGDLTISVNVLYNY-L-----EA--S------------
--------SK-V---------------------PYDDLRYLF-G--EIM-YGGHITDD--
---WDR-RLC-KT-----YLEE-FIKPEM------------L--EG--------------
---------------------------EFLLAP----------------------G----
---------------------------------------FPLP-------GN-M------
--------DY-NS------------------------------YH--Q------------
-----------------------------------YI--D--------DTL-PA-ESPY-
-LYGLHP------NAEIGFL----T-----------------------------------
-----------------QT----SEK---------------LFRTV--------------
------LELQ-----PR---------------------------------DTSL------
-------------------------------------G--E-GG-------------GA-
----------TR-------EEK------------------------------------VK
T-------LLDDI-----LE----KLT-DE--FNIP----E-----L-------------
-------------MAKM---------EER--T----------------------------
------------------------------------------------------------
-------------------------PYIV--VAFQEC-----------ERMNFLTSEIRR
-----SL-----------------------------------------------------
----------KELDLGL-------------------KGEL------TMTSDMENLQ-NAI
FLDTVPESWTKR-------AYPSMAGLGSWFADLLNRIKE--------------------
----LETWTGD-FM-----LPS-----------A--------------------------
-----------------------------------------VWL----------------
---------------------------AGFFNPQSF----------LTA--IMQ------
---------------------------STARKN---------E---W-PLDKMT-LHCDV
SKR----NREDFTSTP--------------R---------------E---G-------AC
VHGLF-M-------------EGARWDM-----------------QLG----------L--
IAE--ARL-KD------LTPPMPIIFIKAIPVD-------------------KQ------
----------DTR------------NVYPCPVYKTRQRG-----------P-TYVWTFNL
--K-----T----KEK---PSKWVL-----------------------------------
--------------------------------------------------AG--------
------------------------------------------------------------
------------------------------------------------------------
-------------VALLL-Q---I------------------------------------
------------------------------------------------------------
------------------------------------------------------------
------------------------------------------------------------
------------------------------------------------------------
------------------------------------------------------------
------------------------------------------------------------
------------------------------------------------------------
------------------------------------------------------------
------------------------------------------------------------
------------------------------------------------------------
------------------------------------------------------------
------------------------------------------------------------
------------------------------------------------------------
------------------------------------------------------------
------------------------------------------------
>ENSBTAP00000053699 pep:known chromosome:UMD3.1:4:30420509:30799675:1 gene:ENSBTAG00000013078 transcript:ENSBTAT00000061103 gene_biotype:protein_coding transcript_biotype:protein_coding [BOVIN]
---------------MAAQV----------------------------------------
------------------------------------------------------------
------------------------------------------------------------
------------------------------------------------------------
------------------------------------------------------------
------------------------------------------------------------
---------------------------AAREA------PILRLAPGAGPEAAVLVELE--
-----EEDEDEEVAAARRARSFAQD-----------------------------------
---ARVRFVGCRLEQLLGL----PEEKWSQHLESED-------NRQVLGEFL--------
------------------------------------------------------------
------------------------------------------------------------
------------------------------------------------------------
------------------------------------------------------------
------------------------------------------------------------
------------------------------------------------------------
------------------------------------------------------------
------------------------------------------------------------
------------------------------------------------------------
------------------------------------------------------------
--------------------ESPSPACCLLFSVTTEGQL----EA---------SQQIPR
--D-VKHKL---------VYIAKK----TT-EN---------------------------
--------------IGV--NDFCQIVLFGE-------LP-A-------------------
------------------------------------------------------------
------------------------------------------------------------
---------------SSLGHVT-------A------FLDEILVPI---ISNKNNHK---S
W-----S-----------------------------------------------------
------------------------------------------------------------
-------------------------------------------CFISQD-----MEH---
------------------------------------------------------------
------------------------------------------------------------
------------------------------------------------------------
--------------------------------------HIEVLKSKM--H-IFRGKMLRR
TLLP----I---P-TIAENI-DLD-------------------------------QKYSE
TK---LE-PN--------------------ER------------R---------------
------------------------------------------------------------
--------------------------------------VLH-----AIESV---------
--------VIKWSHQIQ-E-IIEKDSV--QP-------L---LNG---------------
------------------------------------------------------------
---LH-SN----------------------------------------P----------Q
TEL-DF-WMMRRENLSCIYDQLQTPIVLKMVKILKN-----KQS-----------S---Y
FPT--LK----DIFMAVKN-----------------------ALL-EAQDVE--------
------------------------------------------------------------
------------------------------------------------------------
------------------------------------------------------------
------------------------------------------------------------
---------------LYL-RPLRRHIQC--L--QE-----T--E---FPQTGV--LIAPL
FHTICLIWSHSKFY---NTPARVIVLLQ--------------------------------
------------------------------------------------------------
------------------------------------------------------------
------------------------------------------------------------
------------------------------------------------------------
------------------------------------------------------------
--------------------------------------------E---F------CNLFI
DQAIAYL-----------------------------------------------------
------------------------------------------------------------
------------------------------------------------------------
--------------------------------------SP------------EDL---L-
-----K--------G-EIEDC---------------------------------------
----------------------LEK-----VQ-VTINILKT---FKNCFFN---YR----
--------------------RG----------LA---SYFVG----NKE-----------
------------------------------------------------------------
LKP--WDF-------------Q-----SN--------------------LVF---HR-FD
KFL-DRFM-KIE------------------------------------------------
--------DIF---VTI-LEF-EKL-----------------------------------
------------------------------------------------------------
----------------------------------ERL-EFGGTKGAIL------------
--------------------------NGQ--IYEMSEE----FMKH-WKIFK-QRT--Y-
D-PS--DY-----NNM----EF-E------------------------SDYVVFKSKTLD
FDRR------LGTVL-------------------------------------CEAF-FN-
----C-------------------------------------------------------
---------------------------NG-----LE-----------------------A
-------------------AFKLLT--------------------VFG----NF------
------LEK-PV------------VMEIF--------------------------SPHYS
TLVHMFS-AEL-----------------DMCK----------Q--LY-------------
------------------------------------------------------------
------------------------------------------------------------
------------------------------------------------------------
------------------------------------------------------------
----NE-------HI---R------QIEQG-NV---------------------------
-----------------------------------------------------------V
----LN------K--N-MP---FTSGN-IKWAKEVLDR----L---------QM---FWS
------------------------------------------------------------
----------------------------------------------NF------------
----------------------A-SLR-Y----LF-------LES-P-----------D-
------------------------------------------------------------
----------------------------D-------------------------------
------------------------------------------------------------
---------------------TLV------Y--------------------QKYV--EMT
TL-------LNQF--------EDHIYNEWK----SNVNE---I-----CEFNLNQPLVK-
-----F---S---AT-------------------------------S-------------
------------------------------------------------------------
------------------------------------------------------------
------------------------------------------------------------
----------------------------------------------GL------------
------------------------------------------------------------
--------------------LSV-NFDPK-----------------------------LV
AVLRE-VKYLL-M-----------------------------------------------
----------L----------------KK-------------------------------
S-D-------------IPDSAFTI---------F--KKR-------NTLLK-------YI
GNL---ELL-VH------------------------------GY--NKLK--------Q-
T-----L----------------LE--V-EY----------------------PLI--E-
D-----EL-RTVD---EEL-QAAA----------------T-SLTWQ-------------
------------D--DCW-------E-D----------------------------IKRV
RMA--------------TSE-LERRVERAQNNVR-VIQQTL-----------------RA
-WAEC----PLLP-----------------------------------------------
---------------------------------RR-EHRR--ETTM--------------
-----------------------------------------------------T------
------------WED-KS------------------------------------------
---ELFT-----------------------------------------------------
------------------------------------------------------------
------------------------------------------------------------
------------------------------------------------------------
------------------------------------------------------------
------------------------------------------------------------
------------------------------------------------------------
------------------------------------------------------------
------------------------------------------------------------
------------------------------------------------------------
------------------------------------------------------------
--------------KKYKR-----IRE------------------D-----GCKI-----
HN-LVE------------------------------------------------------
---------------------------------------------ENR-------KL---
----------------------------F-------------------------------
------------------------------------------------------------
------------------------------------RA----------NPALDA------
-----------------------------------------WKIYV------E--FI---
---------------DDIVVE--------G----------------FFQ-----------
---------------------AI----------------MHDLD------FF--------
------------------------------------------------------------
------------------------------------------------------------
------------------------------------------------------------
------------------------------------------------------------
------------------------------------------------------------
------------------------------------------------------------
--------------------------LKN-------------------------------
------------------------------------------------------------
---------------T---------E----------------------------------
-----KQ-----------------------LKPA--------------------------
------------------------------------------------------------
----------------------------------------------------P-FF----
------------------------------------------------------------
-------------------------------------QAQMIL------MP-P---E---
--------------ILFK-PSL--------ER---------------------EAGD---
-GFYDLVEEM-LCSSFRMSAQM-KRV-----------A----------------------
--------------------------------------------------------AHLE
TEN---------------------------------------------------------
----------------Y-----------------------------------------Q-
------------SDV-----------------------DNMLG--LAEG-------RQE-
-------IMRR------VADVI--------------------------------------
------SKVL-D------------------FR-N-TLD------T---Y--AY-------
-L--------------------W-------V-----------------------------
----------------------------E--D--R---AEFM-------KHF----L---
----------LYG--------------------PTVSAEEME------------------
----------------------------------P--HVN----E-----EVPEQSP---
-----------------------------------------------TL-EQF-------
----------------------------------------------------K-------
-----------E--Q----IDIYEALY-VQMSKFDD-FR-VFDS-WFK------------
------------------------------------------------------------
------------------VDM---KPFKVSLLNII---------RKW-SWMFQEHLL---
--RF--VIDSLNEL--Q----------EFIKETDAG--L---------------------
------------------------------------------------------------
----------------Q-----------------------REL---------------S-
-EGDH-------DGLVDI------MEHLLAVRS--------R-Q-----R-A-TDELF-E
PLK------ET----ITLLEMYG-------QK----------------------MP----
------------------------------------------------------------
------------------------------------------------------------
------E---------------------------------HV-----Y------------
--T---------------------------------------------------------
--------QL--KE----LPERWETT-KKI--------AAA-VR-------HEVSPL-QN
AEVSLIRKACVL---------------FDEKQ---A-EFR---ERFR-F-Y--APLRF--
----N--------------------------------------A----EN-P----YTVL
DKA----------NQE--LEA----LEEEMLQM---------------------------
------------------------------------------------------------
---------------------------------------Q---------EST--------
-----------------------------------HLF-EVAL-----------------
--P--------------EYKQ--M--------K-----------Q-CRK-----------
--------------------------EIK-LLKG--------------------------
---------------------------------------------LWDVI----------
-------IYVRRSI-DNWT----------------------------------------K
T-----------------------------------------------------------
------------------------------------------------------------
-------------------------------------------------QWRQ-I-----
----------N----------V------EQMEVE-----------LRRF-AKASSIT---
E--------------I---WSL---------------------------------E--K-
E---VR---VWD-------------AYSGLEGT--------VK----DTMT-SLRAV-AE
LQS-----P---------AL-----R----------------------------------
------------------------------------------------------------
------------------------------------------------------------
------------------------------------------------------------
------------------------------------------------------------
------------------------------------------------------------
------------------------------------------------------------
------------------------------------------------------------
------------------------------------------------------------
---D--------------------RHWHQL------------------------------
----------------------------------MTAI----------------------
--------G----------V----------------------------------------
------------------------------------------------------------
------------------------------------------------------------
-----------------------------------KF-----------------------
---------------------------------S---IN--E------------------
--------------AT-T-LADLLAL----QL-HQVEEA----V-R--------SIVDKA
VRELGT-EKVI-T---E--ISRT-WA------T---------------------------
------------------------------------------------------------
-----------------MEF------------------SYE-VHY---------------
----------------------------------RT----------GI------------
PLL-KFD-----------------------------------------------------
------------------------------------------------------------
------------------------------------------------------------
------------------------------------------------------------
------------------------------------------------------------
------------------------------------------------------------
-----------------------------------------------E--LLFETLEH--
--------NQ-V-------------------------------------QLQT-------
LLQS-KYV---EY---FIEQ-VISWQNKLNTADSVI-FTWIEVQCTWSHLESIFV-----
-----------------C-SE--DIRIQL-------------------------------
-----------------------------V-K-----------DAQRFDRV-------DA
EF-KE--------------------------LMFR---TAK-------------------
---IKN-V-LEATCE----------L-----------H--LYEKLKD-LQYR----GKCL
KP--------HILTSTVYF-WIMLPLGYLCDGVK-----VPQDLNLRN------------
-----------------------Q-------------G-DAA-QQSLMVT--RHL--SK-
LFDS-IADL--------------------------QF-----------------------
------------------------ED-----DQ----------------D----------
---------------------VSAH----------------------R------------
--------------------------AAG---------------MYSKDK---E-Y-V--
--------PF-P-A--------------A-CE------CIG-H---VETWLLQLERT-MQ
E-T--------V-----RHSITE-A-------------------------IA--------
-----VY-------------E---------------D--K--------------------
------------PR--------ELWI--FD-------FP--AQ-VA-LTS-SQIWWTTD-
-VG--I--AF---SRLE-E----------GYE-TA-------------------------
------------------------------------L--KDFH-----------------
-----KKQ-ISQLNT-LIALLLG-E---L----------LP-------------------
------------------------------------------------------------
-----------------------------GD---R-------------------------
------------------------------QKIMTICTIDVHARDVVAKL--IS----Q-
------------------------------------------K---VV-----TPEA---
----FAWLSQLRH-----------------------------------------------
------------------------------------------------------------
------------------------------------------------------------
------------------------------------------------------------
----------------------------RW-------------E----------------
-D--------------------TQ------------------KHC----L----------
---VNI-------------CDAQ----F---------QYFYEY-LGNSPRLVITPLTD--
-R--------CYI-----TL-TQS------------------------------------
------------LH-L-----TMSGA------PA------GPA------GTGKTETTKDL
----------GRALGMMVYVF-N-CSEQMD------------------YK----------
-------SIGS-IYKG------LVQ---------------------T-GAW---------
---------------------G--------------------------------------
-----CF----------------------------------DEFNRISVEVLSV------
---VSVQ--VKMIH-----DA---I---RN------------------------------
-----R--K----------------ER---------------------------------
--------------------------FVFL--G--E------------------------
-------AI----------------------------ILK-----PS---------VGIF
ITM-------------------------------NP------------------------
--------------GYA------------------------------GRTE---------
-------------------------------LPENLK-----------------------
---------ALFR--PCAMVAPDIELI--------------------CEILLV-AEGFV-
-----------DA-RSLACK---------FITL--------YTLCQELL-------S-KQ
--------DHYDWGLRAIK-SVLVVAGS--LK----------------------------
---------------------------------RGD--K---------------------
----------------------------------NR----------P---------E---
-----------DQ--------------------------------------------V--
----------LMRALRDFNMPKI-VTDDTSAFLGLIG-DLF-------------------
------------------------------------------------------------
-----------------------------------------------PS------L----
-----------D--VP--------------------------------------------
------------------------------------------------------------
--------------------------------------------RR-RA-----PH----
-FEQ--------------------------------------------------------
----------------------------------------------MVRQ----------
--ST-VE--L----R-L-----QP---------------E---ES------F--------
--I---L------K----------------------------------------------
-----------------VV-Q------LE--ELLAVRH-SV-FVVGNAGTG-KSKILRTL
NR---TYV-----------------NMKQ-------------------------------
--K--------P------------------------------------------------
------------------------------------------------------------
----------------------------------I-----W-------------------
---------------ND-------------------------------------------
----------------------------------------LNP-K-------------AV
TT-DE----------------------------------------------------L-F
G------F--IHHA-TR--E------WK------------------DGK-IIYSQ-LAGL
FSSILREQ-----------------------------------------------ANLR-
--H----------------------------------------D-------GP-------
----------KW--IVLDGD--------------------IDPMWI------ESLNTVM-
-DDNK-VLTLAS-------------------NERIALTPS--------------------
------------------------------------------------------------
-------------------------------------------------M----K-----
----LLFE----------------IHH-LRTAT-PATVSRA-------------------
--------------G---ILYV-NP--------------------------QDLGWN---
P----------------------------------------------------YVA--SW
I-----------------------------------------------------------
------------------------------------------------------------
------------------------------------------------------------
------------------------------------------------------------
------------------------------------------------------------
---------------------------------------------------------D--
--------------------------------------RR----------------R---
-------------------HQ----SE---------------------------------
--KA----N------------------------LTILF--DK------YVP---------
--------------------------------------ACLEK--------------LR-
---------TSF-K-------------------TITSIPESSL--------V---QT---
ICTL-LEC------LL------TPEN------------------------------VPSD
------------SP----------------------------------------------
------------------------------------------------------------
-------------------------------------------------------KE---
----------------------------------------------VY------------
-EAYFVFACIWAFGGTL-L---QDQ-------LSGCQ-A---------------------
------------------------------------------------------------
------------------------------------------------------------
------------------------------------------------------------
-----------EF-------SQWWH-----------------------------K----E
MKAVK----------------------------------------FP-------------
--SQ-G---------------------------------------T--------------
---------IFD-Y---Y------------------------LD---H--KS-K------
-KFLPW-ADK---------IP--QF-----------------------------------
------------------------------------------------------------
------------------------------------------------------------
------------------------------------------------------------
----------------------------T--MD------PE-----IPLQ----------
----------------------------------------------RAL-----------
------------------------------------------------------------
------------VHTTET-------TRLRYFVELLL----------------------E-
KG---Q---------PLMLVGNA-GVGK--------------------------------
---------T-VFVGDML-----------------AG-L-----------------S---
-----------EA--Y-IV-SRVP-FNYCTTSAAL---QRI--LEKPL-------EKKAG
-----R-N----------------YGPG----GNK-KLVYFIDDMN--------------
---------------MPA---VD-SYGTV------------------QPHTLIRQ---HI
DYGH-W--YDR-QK--------VML-K---------------------------------
--------------------------------E--------I-HSCQ---YV--AC----
------------------------------------------------------------
---------------------------MNPMVG-S-----------------FTI-----
-N-P--------------------------------------------------------
------------------------------------------------------------
------------------------------------------------------------
----RL--QRHFTVFAFN-FPSLDA-LNTIYSQI-L--S---FHF--------Q--QQ-A
F----------G------------PSVL-RSGPTLIQATI--AFHQ-MMA---HTFLP-T
AI--KFHYL---FNLRDLSNVFQ-------------------------------------
--------------GIL----------------FTS---------------PE----CLK
----CP---------------------------------------------------NDL
IRLWLHESSRVYGD--KLIDTK-----DCDLF-----H-K---------KLLET-ANK--
------------------------------------------------------------
----------------------------------------------------YF------
------------------------------------------------------------
-----------------------------------------------------E------
-----------GVAS--H-----------------------------------V--LLQ-
-----Q------------------P---------------------LIY--C-----HF-
----------AK------------------G------S-----------------QD---
------------------------PC----------------------------------
--------------------------------------------------YMPV--K-D-
------------------------------------------------------------
-------W---EVLKTFLT-EAL-------------------------------------
--------------------------------------------------D-DYN-EL--
---NAAMHL---VLFEDAMQHVCRISRILQ-SPQ--GYALL-------------------
------------------IGVGGSGK------------QSLSR-LAAYVC-S---LEVFQ
I-----------------------------------------------------------
--------------------------TLT--Q--GFGIQE--------------------
-----------------------------------------------------------L
RVDLAN---L---Y----IR-----AG-AK-N--M--PTAFLLTDAQV------------
------------------------------------------LDE-SF-LVLINDLLAS-
G-E---IPDLF-SDEDVD-KI---------------------------------------
--ISGV------------------------------------------------------
------------------------RD------EV--------------RGLG--------
------------------------------------------------------------
------------M-----------------------------------------------
VD--SR--E-N------------------------C----WKFFL-------FR------
------------------------------------------------------------
-----------V--RR-QL-----K----II-LC--F-SPVGH-TL-RSR-ARKFPALVN
CTA-----VDW--F---HAWPQ-EALVT----------------------VS--RRF---
-------------I------------------------EE--------TK---G------
---------T-EPQ-----------------------------------DK--DSI-SLF
MA-------HVHTS----------V-----------------------------------
-----HE-MSTRYYQN------ER------RHN---------------------------
----------------------YTTP----------------------KSFLEQI--SLF
KNLLKK---------------------------------KQEAVSQKKE---------HL
-------------VNG-VQ-KLRT------------------------------------
------------------------------------------------------------
------------------------------------------------------------
------------------------------------------------------------
-------------------------------------------------------TASQ-
--VG------------ELKARLASQEAELQLRNQ-DAEA------L-----IAKMGLQT-
--EKLSREK-AIADAEERKVTA--------------------------------------
------------------------------------IQTEVSQKQRE--C----------
--------EADLLKAE------------PA--------LVAATA--------------AL
-----------NTL-NR--VNLTEL--KAFPNPPNAVTNVTAAVM-VL--L----APRG-
RVP---------------------------------------------------------
--K-DRS-------------------------------------WKAAK-----------
-------------------------------------VFMGKVDDF---LQ------ALI
-N-Y---DK------E-HIPE--NCLKV-VKEQ----YLRD---P------E--------
------------------------------------------------------------
---------F-----NPNLIRT---------------------------------KSFA-
---AAG------------------------------------------------------
----------------------------------LCAWVIN---IMKFYE-VYCD-----
------------------------------------------------------------
-------------------------------------VE---------------------
-------------PKRQA--LA----Q-ANLE----------------------------
------------------LAAAAEKL-----------G---------------AIRKK--
--------------------------------------LA-----------------D-L
DRNLSR-LTDSF---E-K--AIAEKVRCQE-EVNQTNKTIE----L------ANR----L
VRE-----------------------------------LE-------SEKIR--------
--WG--------------------------------------------------------
---------------QSIKSFEA-------------------------------------
----------------------------------------------------QE-KTL--
CGDVLLTAA--YVSYVGSFTQQY-RQELVDCMW----------VPFL-------------
-QE----KV-SIP-----------------------IT----------------------
--------------------E---------------------------------------
----------------------------------------GVD-----------------
-V-IA-M---------LTD------------------DATT-------------------
------------------------------------------------------------
---------------------------A-TWNNE---G-LP--------------S-DRM
STENAAILTHC----E------------RWP---LLI-DPQQ-Q-GIKWIK---------
NK---------------------Y--GTD-------------------------------
--------------------------------------LK-------VTHLG--------
--------Q-K-G-----------------------------------------------
------------------------------------------------------------
------------------------------------------------------------
-------FLND-IETALAFGD--VIL----------IEN--LE-ETI--D----------
------------------------PVL------------------------------DPL
LGRNTI-------------KK--G----K-YIKIG---D---KECE-FN-----------
------------------------------------------------------------
-------------------------------HNFRLI--LHTKL----------------
--VN-P--H--YKP-ELQAQT-----TL-------LNFTVTEDGL--------------E
AQLLAEV-VNIERP----------------------------------------------
--------------------DLEK--LK-LV-----LTKH-QNDFKIELKYL--------
------------------------ED---DLLLRL-S-AA--------------------
---------------------------------------------E--------------
-G-S-F-------------------------------LDDTK------LVERLERA----
--KATAA--------------------------EIECK----------------------
-----------------------------------------------------------V
TE--AKENERKINEARECYRP-VAARASLLYFVINDL-RKINPIYQ-FS-LKA-F-NMLF
HRA--------I--------------E--QTDK---------------------------
------------------------------------V----------------EDMP-GR
---------ISALTESIT-HAVFLY--TSQ--------------------ALFEKDK---
-----LTFLSQMAF-QILLRN----------------------KE---IDHLE-------
---------------LDFLL----------------------------------------
----------------------------------------------------------RF
T----V-------------------------------EH---------------------
------------------------------------------------------------
------------------------------------------------------------
--------------------------------------------T------YQ-------
-----------------------------SP-V-DF----L--TNQS----WSAIKAVA-
-----L--M-E-------------------------------------------------
----E----F------------------------------------------R-GLDR--
-DV-----E---G-SAK-Q-----WRK-WAE--SE-CPEK---E---K--LP--Q-----
------------------------------------------------------------
---------------EWK-----KK-----SL-------IQKLIILRAMRPDRMTY--AL
-RNFVE------------------------------------------------------
------------------------------------------------------------
-------------------------EK----------------L----------------
---------------------GA-----------K--YVER-TRLD-----LVKA-----
---------------------------------------F-EE--------SS-PATPIF
FI------------------------------------L----SPGVDA------L----
---KDLEILG-KRLGFTIDS--------------------------------GKFHNV--
-------------SL-GQGQE-MVAE--TALEKASREG-HWVIL--------Q-------
----NVH-LVAKWLR-T-LEKLL-----------------------E-------------
----------------------------RFS-Q---------------------------
------------------------GS----------------------------------
----------------HR--D-YRVFMSAE----------------SA-SIPSEHV----
--------------------IPQG----LLENSIK-IT-------------NEPP-----
-------------TGMLANLHA----AL--------YNFDQD-TLE---------V--CS
----------------------KEQEFKS-----IL--FSLC--YFHACVAGRLRFG---
------P-QGW-SRRYPFS---PGDLTICASVLYNY-L-----EA--N------------
--------PN-V---------------------PWEDLRYLF-G--EIM-YGGHITDD--
---WDR-KLC-CT-----YLEE-FMNPSL------------I--DD--------------
---------------------------ELMLAP----------------------G----
---------------------------------------FAAP-------PS-L------
--------DC-SG------------------------------YH--Q------------
-----------------------------------YI--E--------ETL-PP-ESPV-
-LYGLHP------NAEIEFL----T-----------------------------------
-----------------VT----SNM---------------LFRTL--------------
------LEMQ-----PR---------------------------------NAVS------
-------------------------------------S--E-EL-------------GQ-
----------ST-------EDK------------------------------------VK
H-------VLDDI-----LE----KLP-EE--FNMT----E-----I-------------
-------------MQKK---------TNR--S----------------------------
------------------------------------------------------------
-------------------------PYAL--VCFQEC-----------ERMNILLREIRV
-----SL-----------------------------------------------------
----------QQLELGL-------------------KGEL------TLSPDMEGQQ-SAL
SFDTVPETWSKL-------AYPSTYGLAQWFNDLLLRCRE--------------------
----LDTWTQD-LA-----LPA-----------V--------------------------
-----------------------------------------VWL----------------
---------------------------SGFFNPQAF----------LTA--IMQ------
---------------------------TTARKN---------E---W-PLDKTC-LTVDV
TKK----TKEDYGHPP--------------R---------------E---G-------AY
LHGLL-M-------------EGARWDS-----------------QSG----------T--
IVE--ARL-KE------LRSAMPVIFAKAIPVD-------------------RQ------
----------ETT------------HTYECPVYKTKRRG-----------P-HYVWTFRL
--K-----S----KEK---AAKWVL-----------------------------------
--------------------------------------------------AG--------
------------------------------------------------------------
------------------------------------------------------------
-------------VALLL-E---A------------------------------------
------------------------------------------------------------
------------------------------------------------------------
------------------------------------------------------------
------------------------------------------------------------
------------------------------------------------------------
------------------------------------------------------------
------------------------------------------------------------
------------------------------------------------------------
------------------------------------------------------------
------------------------------------------------------------
------------------------------------------------------------
------------------------------------------------------------
------------------------------------------------------------
------------------------------------------------------------
------------------------------------------------
>ENSBTAP00000018689 pep:known chromosome:UMD3.1:23:12550367:12883939:1 gene:ENSBTAG00000014063 transcript:ENSBTAT00000018689 gene_biotype:protein_coding transcript_biotype:protein_coding [BOVIN]
------------------------------------------------------------
------------------------------------------------------------
------------------------------------------------------------
------------------------------------------------------------
-------------MSAEEGD---PPPPEE-------EAPP--SSGESAPP-----GSEEV
ARPDPGDEAPPPAEEETPPPPSSEEAPTLPEEVSEGDTGSLS-EKAPTSSLSDYLNLLPS
DERIVM-PDDDELEPGRVRP--RPAPRM--VQSMLSDVLSQ-SSHRSSKYRRSMSGIPNL
QETLKERQARYRD--ARENRKMKID-----------------------------------
---PSYKYIFEILSEKLGLDMV---------TVEELILD-CP-SLEAFTLFFMKD-GCKT
------------------------------------------------------------
------------------------------------------------------------
------------------------------LKFLYQEG----------------------
------------------------------------------------------------
------------------------------------------------------------
------------------------------------------------------------
------------------------------------------------------------
------------------------------------------------------------
------------------------------------------------------------
------------------------------------------------------------
--------DVPG---------LECGRTIAGATK---------------------GAKMMR
LYVDNAAPEKLKGQCV---FFVRC-RNDI-PIN---------------------------
------------------TKNIQEEVLFTV--LD------ASE-----------------
------------------------------------------------------------
------------------------------------------------------------
---------------GLLVGIR-------N------MLANIFLPA---ILATN----SWG
AL-NQSQ-QG--------------------------------------------------
------------------------------------------------------------
-------------------------------------------ESEKQI-----FIE---
------------------------------------------------------------
------------------------------------------------------------
------------------------------------------------------------
--------------------------------------TINRYLSFL--D-GARISIEGT
VKL--------------KKID------------------------------------SVD
FS-KLHTFEDV-T-------------LAASNS------------E---------------
------------------------------------------------------------
--------------------------------------TVR-----QLEDV---------
--------LMIWYKQIE-Q-VLIESE--QMRKE-------ADDSG---------------
------------------------------------------------------------
------------------------------------------------P----------L
TEL-EH-WKRMSAKFNYIIEQIKGPSCKAVINVLNV-----AH-------------SK-L
LKN--WR----DLDARITD-----------------------TAN-ESKDNV--------
------------------------------------------------------------
------------------------------------------------------------
------------------------------------------------------------
------------------------------------------------------------
---------------RYL-YTLEKVCQP--LY-NY--------DL--VS-MAH--GIQNL
INAIRMIHSVSRYY---NTSERMTSLFI--------------------------------
------------------------------------------------------------
------------------------------------------------------------
------------------------------------------------------------
------------------------------------------------------------
------------------------------------------------------------
--------------------------------------------K---V------TNQMV
TACKAYI--------------------TDGGTNH--------------------------
------------------------------------------------------------
------------------------------------------------------------
------------------------------VWD-----QE------------TPV---V-
------------------------------------------------------------
----------------------LKK-----IQ-DCIFLFKE---YQASFHK---TR---K
--------------QIL---ES--------------------------------------
------------------------------------------------------------
SGEKSFEV-------------S-----EM--------------------YIF---GK-FE
AFC-KRLE-KIT------------------------------------------------
--------EMI---TVV-QTY---------------------------------------
------------------------------------------------------------
----------------------------------STL-NNSTIEGI--------------
-------------------------------DI-LAIK----FKNI-YQGVKKK-Q--Y-
D--I---------LDP-RRTEF-D------------------------TDFLDFMTKINA
LEVQ------IQAFM-------------------------------------NSSF-GK-
----I-------------------------------------------------------
---------------------------LS-----SQ-----------------------Q
-------------------ALQLLQ--------------------RFQ---K--------
------LNI-PC------------LQLEI--------------------------NHTIE
RILQYYV-AEL-----------------EATK----------K--LY-------------
------------------------------------------------------------
------------------------------------------------------------
------------------------------------------------------------
------------------------------------------------------------
----HS-------QK---D------------DP---------------------------
-----------------------------------------------------------P
----LA------R--N-MP---PIAGK-ILWVRQLYRR----I---------SE---PIN
YF----------------------------------------------------------
---------------------------------------F--KN-SEI------------
------------------------------------------L-SSA-----------E-
------------------------------------------------------------
----------------------------G-------------------------------
------------------------------------------------------------
---------------------KAV------I--------------------RQYN--KIS
YV-------LVEF--------EVVYHTAWI----REISQ---------LQYALQATLFV-
-----R--HPE--TG---------------------------------------------
------------------------------------------------------------
------------------------------------------------------------
------------------------------------------------------------
----------------------------------------------KL------------
------------------------------------------------------------
--------------------L-V-NFDPK-----------------------------IL
EVVRE-TKCMIKM-----------------------------------------------
------------------------------------------------------------
--K-L--D--------VPEQAKRL---------L--KLE-------SKLKG-------DK
LYL---QGL-LQ------------------------------HY--DDLC--------Q-
E-----V----------------PP--V-FV----------------------NLM--T-
P-----KM-KKVE---AVL-RQGL----------------T-ILTWS-------------
---------------SL------TLESF----------------------------FQEV
DSV--------------LGM-FNQLLKKINDLCEMHIDAVL-----------------KE
-IAKT----LLIS-----------------------------------------------
---------------------------------LP-ETGATK--VE--------------
-----------------------------------------------------D------
------------MLTLNE------------------------------------------
---TYTK-----------------------------------------------------
------------------------------------------------------------
------------------------------------------------------------
------------------------------------------------------------
------------------------------------------------------------
------------------------------------------------------------
------------------------------------------------------------
------------------------------------------------------------
------------------------------------------------------------
------------------------------------------------------------
------------------------------------------------------------
--------------EWAEV-----LNH------------------K-----SKHV-----
EE-AVK------------------------------------------------------
---------------------------------------------ELI-------SI---
---------------------------FETI-----YEVKY-----------SGKGA-RH
LP-ELRKHVVFGSEGEDVESADYD-ANIV--------P----------------------
------------------------------------------------EADVKDDK--E-
-----DEFKK-----------------------EC-------KEVY------A--FF---
---------------SHQLLD--------S----------------LQK-----------
---------------------AT----------------RLSLD------TM--------
------------------------------------------------------------
------------------------------------------------------------
------------------------------------------------------------
------------------------------------------------------------
------------------------------------------------------------
------------------------------------------------------------
------------------------------------------------------------
------------------------------------------------------------
------------------------------------------------------------
-----KR---------------------RIFVAS----PYGRKRSE-DVI----------
------------------------------------------------------------
----------------------------------------------------S-FL----
------------------------------------------------------------
-------------------------------------KSEVHL-------AIP---N---
--------------VVMV-PSL----------------------------------D---
-DIQQAINRM-IQLTLEVSRGV--------------AHW---------------------
-G-------QQSRHIKRVI---------------------------SSTSRTTMDVAHSS
PGKQLKKEERSFEEMIP--ARKLKN-----------------------------------
----------------F-----------------------------------------Y-
------------PGV----------------------AEH---KDISKL-------VLL-
-------LSSS------VNSLR--------------------------------------
------KAVH-E------------------AL-Q-DFQ------K---Y--KT-------
-L--------------------W-------T-----------------------------
----------------------------E--D--R---DVKV-------KEF----L---
------------------------------------------------------------
---------------------------------------------ANN--------P---
-----------------------------------------------SL-TEI-------
----------------------------------------------------R-------
-----------S--E----ILHYATFE-QEIDELKPIIV-V--G-ALE------------
------------------------------------------------------------
------------------LHT---EPMKLALSIEA---------KAW-KMLLCRYLN---
--EE--YKKKMSDM--I----------AFINEYLKK--L---------------------
------------------------------------------------------------
----------------S-----------------------RPIR--------------D-
----L-------DDVRFA------MEALSCIRD----------N----EI-Q-MDMTL-G
PIE------EA----YAILNRFE-VE----VT----------------------KE----
------------------------------------------------------------
------------------------------------------------------------
------E----------------------------------------S------------
--E---------------------------------------------------------
--------AV--DT----LRYSFNKL-QSK--------AVS-VQ-------DELVQV-QP
KFKSNLLESVEV---------------FREDV---M-NFA---EAYE-T--E-GPMVP--
----N--------------------------------------IPP--QE-A----SNRL
QIF----------QAN--FDD----LWRKFVTY---------------------------
------------------------------------------------------------
---------------------------------------S---------SGE--------
-----------------------------------QLF-GLPV-----------------
--T--------------DYEV--L--------H-----------K-TRK-----------
--------------------------ELN-LLQK--------------------------
---------------------------------------------LYGLY----------
-------DTVMGNI-SGYY----------------------------------------E
I-----------------------------------------------------------
------------------------------------------------------------
-------------------------------------------------LWGD-V-----
----------D----------I------EKINAE-----------LLEFQN---------
R--------------C---RKL---------------------------------P--K-
G---LK---DWQ-------------AFLDLKKR--------ID----DFSE-SCPLL-EM
MTN-----K---------AM-----K----------------------------------
------------------------------------------------------------
------------------------------------------------------------
------------------------------------------------------------
------------------------------------------------------------
------------------------------------------------------------
------------------------------------------------------------
------------------------------------------------------------
------------------------------------------------------------
---Q--------------------RHWDRI------------------------------
----------------------------------SELT----------------------
--------G----------T----------------------------------------
------------------------------------------------------------
------------------------------------------------------------
-----------------------------------PF-----------------------
---------------------------------D---VES-D------------------
--------------SF-C-LRNIMEA----PL-LKNKDD----I-E--------DICISA
IKEKDI-EAKL-T---Q--VIEN-WT------N---------------------------
------------------------------------------------------------
-----------------QNL------------------SFA-AFK---------------
----------------------------------GK----------G-------------
ELLLKGT-----------------------------------------------------
------------------------------------------------------------
------------------------------------------------------------
------------------------------------------------------------
------------------------------------------------------------
------------------------------------------------------------
-----------------------------------------------ESGEIITLMED--
--------SL-M-------------------------------------VLGS-------
LLSN-RYN---AP---FKKN-IQNWVYKLSTSSDII-EEWLVVQNLWVYLEAVFV-----
-----------------G--G--DIAKQL-------------------------------
-----------------------------P-Q-----------EAKRFQNI-------DK
SW-IK--------------------------IMQR---AHE-------------------
---NPN-V-ISCCVG----------D-----------E--TMGQLLPHLHEQLEVCQKSL
TG--------YLEKKRLLF-----PRFFFVSDPV-----L---LEILG------------
-----------------------Q-------------A-SDS-HT---IQ--PHL--PA-
VSDN-INEV--------------------------TF-----------------------
-------------------------------------------------H-A--------
---------------------KDYD----------------------R------------
--------------------------IMA---------------VISREG---E-K-I--
--------IL-D-S--------------P-VM------AKG-P---VEIWLLDLLKM-QM
S-S--------L-----HNIIRS-A-------------------------FY--------
-----QI---------SDSG----------------------------------------
----------------------FQLLP-FL-----NHFP--AQ-VG-LLG-IQMLWTHD-
-SE--E--AL-NNA--K-D----------DR--KI-------------------------
------------------------------------M--QVTN-----------------
-----QKF-LDILNT-LISQTTH-D---L----------SK-------------------
------------------------------------------------------------
-----------------------------FD---R-------------------------
------------------------------VKFETLITIHVHQRDIFDDL--VK----M-
------------------------------------------H---IR-----SVTD---
----FEWLKQSRF-----------------------------------------------
------------------------------------------------------------
------------------------------------------------------------
------------------------------------------------------------
----------------------------YFK---------EDLD----------------
-------------------------------------------QT----V----------
---VSI-------------TDVD----F---------IYQNEF-LGCTDRLVITPLTD--
-R--------CYI-----TL-AQA------------------------------------
------------LG-M-----NMGGA------PA------GPA------GTGKTETTKDM
----------GRCLGKYVVVF-N-CSDQMD------------------FR----------
-------GLGR-IFKG------LAQ---------------------S-GSW---------
---------------------G--------------------------------------
-----CF----------------------------------DEFNRIELPVLSV------
---AAQQ--IYIVL-----TA---R---KE------------------------------
-----R--K----------------KQ---------------------------------
--------------------------FIFS-DG--D------------------------
-------CV----------------------------DLN-----PE---------FGIF
LTM-------------------------------NP------------------------
--------------GYA------------------------------GRQE---------
-------------------------------LPENLK-----------------------
---------IQFR--TVAMMVPDRQII--------------------MRVKLA-SCGFL-
-----------EN-VILAQK---------FYVL--------YKLCEEQL-------T-KQ
--------VHYDFGLRNIL-SVLRTLGS--QK----------------------------
---------------------------------RAR--P---------------------
----------------------------------ED----------S---------E---
-----------LS--------------------------------------------T--
----------VMRGLRDMNLSKL-IDEDEPLFLSLIN-DLF-------------------
------------------------------------------------------------
-----------------------------------------------PG------L----
-----------Q--LD--------------------------------------------
------------------------------------------------------------
--------------------------------------------SN-SY-----VE----
-LQA--------------------------------------------------------
----------------------------------------------AVTN----------
--QV-QL---E---G-L-----IN---------------H---PP------W--------
--N---L------K----------------------------------------------
-----------------LV-Q------LY--ETSLVRH-GL-MTLGPSGSG-KTMVITIL
MK---ALT-----------------ECGR-------------------------------
-----------P------------------------------------------------
------------------------------------------------------------
----------------------------------HR----E-------------------
---------------MR-------------------------------------------
----------------------------------------MNP-K-------------AI
TA-PQ----------------------------------------------------M-F
G------R--LDTA-TN--D------WT------------------D-----------GI
FSTLWRKT---L-------------------------------------------KAKK-
G-E----------------------------------------N----------------
----------IF--LVLDGP--------------------VDAIWI------ENLNSVL-
-DDNK-TLTLAN-------------------GDRIPMAPS--------------------
------------------------------------------------------------
-------------------------------------------------C----K-----
----LLFE----------------VHN-IENAS-PATVSRM-------------------
--------------G---MVYI-SS--------------------------SALSWR---
P----------------------------------------------------ILQ--AW
L-----------------------------------------------------------
------------------------------------------------------------
------------------------------------------------------------
------------------------------------------------------------
------------------------------------------------------------
---------------------------------------------------------K--
--------------------------------------KR--------------------
-------------------------TT-------------------------------Q-
--EN----N------------------V-----FLTLY--DK------IFE---------
-----------------D--------------------A---------------YTFMK-
---------LNLNP--------------------KMQLLECNY--------I---VQ---
SLNL-LEG------LI----------------------------------------PSKE
E----------------------------------G------------------------
------------------------------------------------------------
------------------------------------------------GI---SCVE---
----------------------------------------------HL------------
-HKLFVFALMWSLGALL-E---LE-----------SR-D---------------------
------------------------------------------------------------
------------------------------------------------------------
------------------------------------------------------------
-----------KL-------EAFMR-----------------------------SH---E
SK-----------------------------------------LDLP-------------
-----EI----PKGLT----------------------------QT--------------
---------MYE-F---Y------------------------VT------DY-G------
-DWEHW-NKK---------LQ--PY-----------------------------------
------------------------------------------------------------
------------------------------------------------------------
------------------------------------------------------------
----------------------------Y--YP------TD---SVPEYS----------
----------------------------------------------SIL-----------
------------------------------------------------------------
------------VPNVDN-------VRTNFLIDTIA----------------------K-
QH----K--------AVLLTGEQ-GTAK--------------------------------
---------T-VMIKAYL------------------K-------------------KY--
DP---------EV--Q-LS-KSLN-FSSATEPMMF---QRT--IESYV-------DKRMG
-----S-T----------------YGPP----GGR-KMTVFIDDIN--------------
---------------MPV---IN-EWGDQ------------------ITNEIVRQ---MM
EMEG-M--YSL-DK-------PGDF-T---------------------------------
--------------------------------T--------I-VDVQ---LI--AA----
------------------------------------------------------------
---------------------------MIHPGG-G-----------------RND-----
-IPQ--------------------------------------------------------
------------------------------------------------------------
------------------------------------------------------------
----RL--KRQFTVFNCT-LPSNAS-IDKIFGVI-G--C---GYF--------DACRR--
F----------K------------PEI-CEMILNLVSASR--MLWQ-WTK---VKMLP-T
PS--KFHYI---FNLRDLSRIWQ-------------------------------------
--------------GML----------------TIK---------------AD----ECA
----SV---------------------------------------------------HVL
LSLFKHECNRVIAD--RFITPD-----DEQWF-----N-T---------QLVRS-VEE--
------------------------------------------------------------
----------------------------------------------------NV------
------------------------------------------------------------
------------------------------------------------------------
-----------------S----P------------------------------DV-GSYI
-LP--E----------------------------------------PYF--V-----DF-
----------LREMPEPTGD-EP-EDTAFEV------P----------------------
------------------------KV----------------------------------
--------------------------------------------------YELV--P-S-
------------------------------------------------------------
-------F---EFLSEKLQ-FYQ-------------------------------------
--------------------------------------------------R-QFN-EII-
-RGTSL-DL---VFFKDAMTHLIKISRIIR-TSC--GNALL-------------------
------------------VGVGGSGK------------QSLSR-LASFIA-G---YQIFQ
I-----------------------------------------------------------
--------------------------TLT--R--SYNVSN--------------------
-----------------------------------------------------------L
TDDLKG---L---Y----KV-----AG-AD-G--K--GITFIFTDNEI------------
------------------------------------------KDE-AF-LEYLNNLLSS-
G-E---ISNLF-ARDEMD-EI---------------------------------------
--TQGL------------------------------------------------------
------------------------IS------VM--------------KR----------
------------------------------------------------------------
--------E---L------PR--------------------------------------H
PP--TF--D-N------------------------L----YEYFI-------SR------
------------------------------------------------------------
-----------S--RK-NL-----H----VV-LC--F-SPVGE-KF-RAR-SLKFPGLIS
GCT-----MDW--F---SRWPR-EALVA----------------------VA--SYF---
-------------V----------------------------------SGYS-I------
---------VCSSD-----------------------------------TK--RQV-VET
MG-------LFHDM----------V-----------------------------------
-----SE-SCESYFQR------YR------RRA---------------------------
----------------------HVTP----------------------KSYLSFI--NGY
KNIYTE---------------------------------KVKYINEQAE---------RM
-------------NIG-LD-KLME------------------------------------
------------------------------------------------------------
------------------------------------------------------------
------------------------------------------------------------
-------------------------------------------------------ASES-
--VA------------KLSQDLAVKEKELAVASV-KADE------V-----LAEVTVSA-
--QASAKVK-NEVQEVKDKAQK--------------------------------------
------------------------------------IVDEIDSEKVI--A----------
--------ETKLEAAR------------PA--------LEEAEA--------------AL
-----------NTI-KP--NDIATV--RKLAKPPHLIMRIMDCVL-LL--F----Q-KK-
-ID---------------------------------------------------------
PVTMDPE-----------K---------PCC--------KP--SWGE-SL----------
-------------------------------------KLMSAT-GF---LW------SLQ
-Q-F---PK------D-TINE--ETVEL-LQ-P----YFNM---D------D--------
------------------------------------------------------------
---------Y-----TFESAKK---------------------------------VCGN-
---VAG------------------------------------------------------
----------------------------------LLSWTLA---MATFYG-VNRE-----
------------------------------------------------------------
-------------------------------------VL---------------------
-------------PLKAN---L----AKQEGR----------------------------
------------------LAVANAEL-----------G---------------KAQAL--
--------------------------------------LD-----------------E-K
QAELDK-VQAKF---D-A--AMNEKMDLLN-DADMCRKKMQ----A------AST----L
IDG-----------------------------------LS-------GEKVR--------
--WT--------------------------------------------------------
---------------QQSKEFRA-------------------------------------
----------------------------------------------------QI-NRL--
VGDILLCTG--FLSYLGPFNQIF-RNYLLKEQW----------EIEL-------------
-KA-R-----KIP-----------------------------------------------
------------------------------------------------------------
-------------------------------------------------FT-ENLN----
-L-IS-M---------LVD------------------PPTI-------------------
------------------------------------------------------------
---------------------------G-EWGLQ---G-LP--------------G-DDL
SIQNGIIVTKA----T------------RYP---LLI-DPQT-Q-GKTWIK---------
SK---------------------EK-END-------------------------------
--------------------------------------LQ-------VTSLN--------
--------H-K-Y-----------------------------------------------
------------------------------------------------------------
------------------------------------------------------------
-------FRTH-LEDSLSLGR--PLL----------IED--IR-EEL--D----------
------------------------PAL------------------------------DNV
LEKNFI-------------KS--G--TTF-KVKVG---D---KECD-VM-----------
------------------------------------------------------------
-------------------------------DTFKLY--ITTKL----------------
--PN-P--A--FTP-EINAKT-----SV-------IDFTVTMKGL--------------E
NQLLRRV-ILTEKQ----------------------------------------------
--------------------ELES--ER-VK-----LLED-LTFNKRKMKEL--------
------------------------ED---NLLYKL-S-AT--------------------
---------------------------------------------K--------------
-G-S-L-------------------------------VDDES------LIGVLRTT----
--KLTAA--------------------------EVSEK----------------------
-----------------------------------------------------------L
HV--AAETEVKINTAQEEFRP-AATRGSILYFLITEM-SMVNIMYQ-TS-LAQ-F-LKLF
DQS--------M--------------A--RSEK---------------------------
-----------------------------------------------------SPLPQKR
---------ITNIIEYLT-YEVFTY--SVR--------------------GLYENHK---
-----FLFVLLMTL-KIDLQRGT-------------------------VKHRE-------
[truncated: 20,622,875 more chars]
