# Supplementary material for: Coupling of ATPase activity, microtubule binding, and mechanics in the dynein motor domain
Source: EMBO J. 2019 May 31;38(13):e101414. doi: 10.15252/embj.2018101414 (PMC6600642; doi:10.15252/embj.2018101414)
Supplement: Supplementary file 17 — Source Data for Appendix [file EMBJ-38-e101414-s017.zip › EMBOJ-2018-101414_SourceDataForAppendix/Pruned-heavy-chain-sequences_CC1_2989-3103_MAFFA-alignment.fasta]

>ENSAMEP00000006394/3172-3286 pep:novel scaffold:ailMel1:GL193486.1:523285:592154:1 gene:ENSAMEG00000005977 transcript:ENSAMET00000006659 gene_biotype:protein_coding transcript_biotype:protein_coding [AILME]
PRHYLDF-------I--NHYANLFHE---------------------------------KRSELEEQQM--H
L-------------NVG-LRKIKETVDQ---VE------------ELRRDLRIKSQELEVKNAAAND-----
-KLKKMVKDQ---QEAEKKKVM-SQEIQE-------------------------------------QLHKQQ
EVIADKQM--S--VKEDLDKVE------------P
>ENSAMEP00000010972/2868-2982 pep:known scaffold:ailMel1:GL192883.1:1057358:1240349:1 gene:ENSAMEG00000010320 transcript:ENSAMET00000011439 gene_biotype:protein_coding transcript_biotype:protein_coding [AILME]
PSRYMTF-------L--RVYSAISSS---------------------------------KKNELLKRQS--H
L-------------QAG-VSKLNEAKAL---VD------------ELNRKAGEQSVLLKIKQDEADA-----
-ALQEITVSM---QDASEQKTE-LERLKH-------------------------------------KIAEEV
VKIEERKN--K--IDDELKEVQ------------P
>ENSAMEP00000016242/3004-3118 pep:novel scaffold:ailMel1:GL192354.1:3289998:3416409:1 gene:ENSAMEG00000015348 transcript:ENSAMET00000016916 gene_biotype:protein_coding transcript_biotype:protein_coding [AILME]
PRNYLDF-------I--STYSKLLDE---------------------------------KTQYNIAQCK--R
L-------------EGG-LDKLKEATIQ---LD------------ELNQKLAVQKVVLVEKSAACEA-----
-LLEEIVTNT---AIGGLTNPL-AEEKAI-------------------------------------EIEEQN
KIIAVEKA--E--AETALTEVM------------P
>ENSAMEP00000014810/3013-3127 pep:novel scaffold:ailMel1:GL192595.1:1267716:1362022:-1 gene:ENSAMEG00000013903 transcript:ENSAMET00000015422 gene_biotype:protein_coding transcript_biotype:protein_coding [AILME]
PKTFLEQ-------I--KLYQNLLAR---------------------------------KRMELGAKIT--R
L-------------ENG-LMKLQSTASQ---VD------------NLKATLANQEAELKQKNENADK-----
-LIHVVGVET---EKVSKEKAI-ADEEEA-------------------------------------KVEIIN
ENVTEKQK--A--CEMDLAKAE------------P
>ENSAMEP00000017926/2979-3093 pep:novel scaffold:ailMel1:GL193146.1:804066:882623:1 gene:ENSAMEG00000016905 transcript:ENSAMET00000018656 gene_biotype:protein_coding transcript_biotype:protein_coding [AILME]
PTNYLEL-------V--SGYKRLLGE---------------------------------KRQELLDQAN--K
L-------------RTG-LFKIDETREK---VE------------VMSLELEDAKKKVAEFQKQCEE-----
-YLVIIVQQK---READEQQKA-VTANSE-------------------------------------KIAIEE
VKCQALAD--N--AQKDLEEAL------------P
>ENSACAP00000009735/2899-3013 pep:novel scaffold:AnoCar2.0:GL343655.1:9063:117937:-1 gene:ENSACAG00000009725 transcript:ENSACAT00000009934 gene_biotype:protein_coding transcript_biotype:protein_coding [ANOCA]
PTNYLEL-------V--SGYKKLLAE---------------------------------KRKELWDQIN--K
L-------------RNG-LFKIDETREK---VE------------VMTLELEEARRKVAEFQKQCEE-----
-YLVVIVQQK---READEQQKT-VTANSE-------------------------------------KIAVEE
VKCKALAD--N--AQKDLEEAL------------P
>ENSACAP00000014915/2782-2896 pep:novel chromosome:AnoCar2.0:LGb:1658933:1696615:-1 gene:ENSACAG00000015099 transcript:ENSACAT00000015218 gene_biotype:protein_coding transcript_biotype:protein_coding [ANOCA]
PKNFLDF-------I--NTYSKLLQE---------------------------------KNQFILAQCK--R
L-------------EGG-LDKLKEATIQ---LD------------ELNLRLAEQKVVLAEKTAACEA-----
-LLQEIATNT---AIAEEKKKL-AVEKAA-------------------------------------EIEEQN
KVIAVEKK--D--AETALAEAM------------P
>ENSACAP00000000137/3184-3298 pep:novel scaffold:AnoCar2.0:GL343232.1:1943436:2001780:-1 gene:ENSACAG00000000102 transcript:ENSACAT00000000140 gene_biotype:protein_coding transcript_biotype:protein_coding [ANOCA]
PRHYLDF-------I--NHYANLFNE---------------------------------KRSELEEQQM--H
L-------------NVG-LRKIKETVDQ---VE------------ELRRDLRIKSQELEVKNDAAND-----
-KLKKMVKDQ---QEAEKKKVM-SQEIQE-------------------------------------QLHKQQ
EGIADKQM--S--VKEDLDKVE------------P
>ENSACAP00000005773/3121-3235 pep:novel chromosome:AnoCar2.0:4:61581671:61803477:1 gene:ENSACAG00000005926 transcript:ENSACAT00000005900 gene_biotype:protein_coding transcript_biotype:protein_coding [ANOCA]
IMAYLS-----------KCSKGIYK----------------------------------KTFDVGPNSK--Q
M-------YV----VGGLVLKLFKASPG---QC------------PCRQPILSHQKQLVVLSPIELQ-----
YVCSQVYMHR---QTVSRFQNTGAEEGKM-------------------------------------KIQKSV
YKVF--RV--A--CRSSSECAH------------S
>ENSACAP00000016375/3006-3120 pep:novel chromosome:AnoCar2.0:2:101922189:102051446:1 gene:ENSACAG00000016335 transcript:ENSACAT00000016699 gene_biotype:protein_coding transcript_biotype:protein_coding [ANOCA]
PKTFLEQ-------I--KLYQNLLAK---------------------------------KRRELIARIE--R
L-------------ENG-LMKLQSTASQ---VD------------DLKAKLAVQELELKQKNEDADK-----
-LIQVVGIET---DKVSREKTI-ADEEEL-------------------------------------KVQVIN
TNVTEKQR--A--CETDLAKAE------------P
>ENSACAP00000017270/2594-2708 pep:novel chromosome:AnoCar2.0:2:103804301:104067911:1 gene:ENSACAG00000017460 transcript:ENSACAT00000017610 gene_biotype:protein_coding transcript_biotype:protein_coding [ANOCA]
PKSFLEQ-------I--KLYQNLLFK---------------------------------KGKELTARMD--R
L-------------ENG-LQKLRSTSAQ---VD------------DLKAKLAAQEVELKQKNEAADN-----
-LIQVVGIET---EKVSKEKAI-ADDEEQ-------------------------------------KVAQIT
QEVQQKQR--D--CEEDLEKAE------------P
>ENSBTAP00000053699/3078-3192 pep:known chromosome:UMD3.1:4:30420509:30799675:1 gene:ENSBTAG00000013078 transcript:ENSBTAT00000061103 gene_biotype:protein_coding transcript_biotype:protein_coding [BOVIN]
PKSFLEQ-------I--SLFKNLLKK---------------------------------KQEAVSQKKE--H
L-------------VNG-VQKLRTTASQ---VG------------ELKARLASQEAELQLRNQDAEA-----
-LIAKMGLQT---EKLSREKAI-ADAEER-------------------------------------KVTAIQ
TEVSQKQR--E--CEADLLKAE------------P
>ENSBTAP00000018689/3280-3394 pep:known chromosome:UMD3.1:23:12550367:12883939:1 gene:ENSBTAG00000014063 transcript:ENSBTAT00000018689 gene_biotype:protein_coding transcript_biotype:protein_coding [BOVIN]
PKSYLSF-------I--NGYKNIYTE---------------------------------KVKYINEQAE--R
M-------------NIG-LDKLMEASES---VA------------KLSQDLAVKEKELAVASVKADE-----
-VLAEVTVSA---QASAKVKNE-VQEVKD-------------------------------------KAQKIV
DEIDSEKV--I--AETKLEAAR------------P
>ENSBTAP00000053219/3175-3289 pep:known chromosome:UMD3.1:20:59285274:59560606:1 gene:ENSBTAG00000021972 transcript:ENSBTAT00000061278 gene_biotype:protein_coding transcript_biotype:protein_coding [BOVIN]
PKSYLSF-------I--QGYKFIYGE---------------------------------KHVEVQTLAN--R
M-------------NTG-LEKLKEASES---VA------------ALSRELEVKEKELQVANDKADM-----
-VLKEVTMKA---QAAEKVKAE-VQKVKD-------------------------------------KAQAIV
DSISKDKA--I--AEEKLEAAK------------P
>ENSBTAP00000029662/3018-3132 pep:known chromosome:UMD3.1:17:54040852:54199562:-1 gene:ENSBTAG00000016523 transcript:ENSBTAT00000029664 gene_biotype:protein_coding transcript_biotype:protein_coding [BOVIN]
PKNYLDF-------I--NTYSKLLDE---------------------------------KTQYNIAQCK--R
L-------------EGG-LDKLKEATIQ---LD------------ELNQKLAEQKIVLAEKSAACEA-----
-LLEEIATNT---AIAEEKKKL-AEEKAM-------------------------------------EIEEQN
KIIAVEKT--E--AETALAEVM------------P
>ENSBTAP00000042130/3173-3287 pep:known chromosome:UMD3.1:21:68507134:68568024:1 gene:ENSBTAG00000016598 transcript:ENSBTAT00000044652 gene_biotype:protein_coding transcript_biotype:protein_coding [BOVIN]
PRHYLDF-------I--NHYANLFHE---------------------------------KRSELEEQQM--H
L-------------NVG-LRKIKETVDQ---VE------------ELRRDLRIKSQELEVKNAAAND-----
-KLKKMVKDQ---QEAEKKKVM-SQEIQE-------------------------------------QLHKQQ
EVIADKQM--S--VKEDLDKVE------------P
>ENSBTAP00000006277/2976-3090 pep:known chromosome:UMD3.1:19:28027092:28134582:1 gene:ENSBTAG00000008605 transcript:ENSBTAT00000006277 gene_biotype:protein_coding transcript_biotype:protein_coding [BOVIN]
PTNYLEL-------V--SGYKKLLAE---------------------------------KRQELLDQAN--K
L-------------RTG-LFKIDETREK---VE------------VMSLELEDAKKKVAEFQKQCEE-----
-YLVIIVQQK---READEQQKA-VTANSE-------------------------------------KIAIEE
VKCQALAD--N--AQKDLEEAL------------P
>ENSBTAP00000006131/3051-3165 pep:known chromosome:UMD3.1:19:30963518:31248936:1 gene:ENSBTAG00000022509 transcript:ENSBTAT00000006131 gene_biotype:protein_coding transcript_biotype:protein_coding [BOVIN]
PKSFLEF-------I--RLYQSLLRR---------------------------------NGRELRSKME--R
L-------------ENG-LLKLHSTSAQ---VD------------ELKAKLATQEVELRQKNEDADK-----
-LIQVVGVES---DKVSREKAI-ADEEER-------------------------------------KVALIM
LEVQQKQK--D--CEEDLAKAE------------P
>ENSBTAP00000022637/2947-3061 pep:known chromosome:UMD3.1:19:54312243:54405245:1 gene:ENSBTAG00000000920 transcript:ENSBTAT00000022637 gene_biotype:protein_coding transcript_biotype:protein_coding [BOVIN]
PKTFLEQ-------I--KLYQNLLAK---------------------------------KRMELVAKIE--R
L-------------ENG-LMKLQSTASQ---VD------------DLKARLAVQEAELKQKNENADK-----
-LIHVVGVET---EKVSKEKAI-ADEEEI-------------------------------------KVEVIN
KNVTEKQK--A--CETDLAKAE------------P
>F18C12.1/2764-2878 pep:known chromosome:WS220:I:8062006:8081666:-1 gene:F18C12.1 transcript:F18C12.1 gene_biotype:protein_coding transcript_biotype:protein_coding [CAEEL]
PIKYRQF-------V--ENFFQLLGY---------------------------------KRLTLSVRLE--R
L-------------KGG-VSKLNEARDE---VA------------KMQKKAGKKSKLLAEKQAEADE-----
-ALKAITESM---SGAEDQKLS-MEQLKA-------------------------------------ATEKEN
VRIEEQKA--K--IDEQLKEVQ------------P
>T21E12.4/3116-3230 pep:known chromosome:WS220:I:4386788:4403645:1 gene:T21E12.4 transcript:T21E12.4 gene_biotype:protein_coding transcript_biotype:protein_coding [CAEEL]
PRHFLDF-------I--KQFMSLFHE---------------------------------KRSDLEEEKI--H
L-------------NIG-LNKISETEEQ---VK------------ELQKSLKLKSNELQEKKEAANL-----
-KLKEMLGDQ---QKAEEEKKF-SEQLQK-------------------------------------ELAEQL
KQMAEKKT--F--VENDLAQVE------------P
>ENSCJAP00000008905/2742-2856 pep:known chromosome:C_jacchus3.2.1:5:69716314:70141290:-1 gene:ENSCJAG00000004802 transcript:ENSCJAT00000009410 gene_biotype:protein_coding transcript_biotype:protein_coding [CALJA]
PKSFLEF-------I--RLYQSLLHR---------------------------------HRKELKCKTE--R
L-------------ENG-LLKLHSTSTQ---VD------------DLKAKLAAQELELKQKNEDADK-----
-LIRVVGVET---DKVSREKAM-ADGEEQ-------------------------------------KVALIM
LEVKQKQK--D--CEEDLAKAE------------P
>ENSCJAP00000017398/2944-3058 pep:known chromosome:C_jacchus3.2.1:2:189643026:189916163:1 gene:ENSCJAG00000009326 transcript:ENSCJAT00000018400 gene_biotype:protein_coding transcript_biotype:protein_coding [CALJA]
PKSYLSF-------I--QGYKFIYGE---------------------------------KHVEVQTLAN--R
M-------------NTG-LEKLKEASES---VA------------ALSKELEVKEKELQVANDKADM-----
-VLKEVTMKA---HAAEKVKAE-VQKVKD-------------------------------------RAQAIV
DSISKDKA--I--AEEKLEAAK------------P
>ENSCAFP00000003990/3078-3192 pep:novel chromosome:BROADD2:14:38426944:38743245:1 gene:ENSCAFG00000002717 transcript:ENSCAFT00000004311 gene_biotype:protein_coding transcript_biotype:protein_coding [CANFA]
PKSFLEQ-------I--SLFKNLLKK---------------------------------KQKEVSQKKE--H
L-------------VNG-IQKLKTTASQ---VG------------DLKARLASQEAELQLRNHDAEA-----
-LITKIGLQT---EKVSREKAI-ADAEER-------------------------------------KVTAIQ
TEVSQKQR--E--CEVDVLKAE------------P
>ENSCAFP00000002222/3268-3382 pep:known chromosome:BROADD2:12:10628134:10923389:1 gene:ENSCAFG00000001518 transcript:ENSCAFT00000002400 gene_biotype:protein_coding transcript_biotype:protein_coding [CANFA]
PKSYLSF-------I--NGYKNIYTE---------------------------------KVKHINEQAE--R
M-------------NIG-LDKLMEASES---VA------------KLSQDLAIKEKELAVASIKADE-----
-VLAEVTVSA---QASAKVKNE-VQEVKD-------------------------------------KAQKIV
DEIDSEKV--K--AETKLEAAK------------P
>ENSCAFP00000026640/3167-3281 pep:known chromosome:BROADD2:8:73039738:73107460:1 gene:ENSCAFG00000017986 transcript:ENSCAFT00000028644 gene_biotype:protein_coding transcript_biotype:protein_coding [CANFA]
PRHYLDF-------I--NHYANLFHE---------------------------------KRSELEEQQM--H
L-------------NVG-LRKIKETVDQ---VE------------ELRRDLRIKSQELEVKNAAAND-----
-KLKKMVKDQ---QEAEKKKVM-SQEIQE-------------------------------------QLHKQQ
EVIADKQM--S--VKEDLDKVE------------P
>ENSCAFP00000008144/3032-3146 pep:novel chromosome:BROADD2:9:5712405:5806432:1 gene:ENSCAFG00000005442 transcript:ENSCAFT00000008781 gene_biotype:protein_coding transcript_biotype:protein_coding [CANFA]
PKTFLEQ-------I--KLYQNLLAK---------------------------------KRMELVAKIE--R
L-------------ENG-LMKLQSTASQ---VD------------DLKAKLAIQEAELKQKNENADK-----
-LIHVVGVET---EKVSKEKAI-ADEEEA-------------------------------------KVEVIN
KNVTEKQK--A--CETDLAKAE------------P
>ENSCAFP00000024712/3020-3134 pep:novel chromosome:BROADD2:5:35597745:35683503:1 gene:ENSCAFG00000016786 transcript:ENSCAFT00000026606 gene_biotype:protein_coding transcript_biotype:protein_coding [CANFA]
PTNYLEL-------V--SGYKKLLGE---------------------------------KRQELLDQAN--K
L-------------RTG-LFKIDETREK---VE------------VMSLELEDAKKKVAEFQKQCEE-----
-YLVIIVQQK---READEQQKA-VTANSE-------------------------------------KIAIEE
VKCQTLAD--N--AQKDLEEAL------------P
>ENSCAFP00000022101/2871-2985 pep:novel chromosome:BROADD2:5:31397633:31736251:-1 gene:ENSCAFG00000014962 transcript:ENSCAFT00000023808 gene_biotype:protein_coding transcript_biotype:protein_coding [CANFA]
PSRYMTF-------L--RVYSAISSS---------------------------------KKNELLKRQS--H
L-------------QAG-VSKLNEAKAL---VD------------ELNRKAGEQSVLLKTKQDEADA-----
-ALQEITVSM---QDASEQKTE-LERLKH-------------------------------------KIAEEV
VKIEERKN--K--IDDELKEVQ------------P
>ENSCPOP00000003676/3176-3289 pep:novel scaffold:cavPor3:scaffold_111:2149731:2210085:1 gene:ENSCPOG00000004074 transcript:ENSCPOT00000004119 gene_biotype:protein_coding transcript_biotype:protein_coding [CAVPO]
PRHYLDF-------I--NHYANLFHE---------------------------------KRSELEEQQM--H
L-------------NVG-LRKIKETVDQ---VE------------ELRRDLRIKSQELEVKTCSQR------
-QLKKMVKDQ---QEAEKKKVM-SQEIQE-------------------------------------QLHKQQ
EVIADKQM--S--VKEDLDKVE------------P
>ENSCPOP00000012540/3021-3135 pep:novel scaffold:cavPor3:scaffold_115:80993:163365:-1 gene:ENSCPOG00000013914 transcript:ENSCPOT00000014055 gene_biotype:protein_coding transcript_biotype:protein_coding [CAVPO]
PKNYLDF-------I--HSYSKLLDE---------------------------------KTQYNIAQCK--R
L-------------EGG-LDKLKEATVQ---LD------------ELNQKLAEQKVVLAEKSAACET-----
-LLDEIATNT---AIAEEKKKL-AEEKAM-------------------------------------EIEEQN
KIIAVEKA--E--AETALAEVM------------P
>ENSCPOP00000009031/3201-3315 pep:novel scaffold:cavPor3:scaffold_15:35496640:35751298:1 gene:ENSCPOG00000010058 transcript:ENSCPOT00000010149 gene_biotype:protein_coding transcript_biotype:protein_coding [CAVPO]
PKSYLSF-------I--NGYKNIYTE---------------------------------KVKYINEQAE--R
M-------------NIG-LDKLMEASES---VA------------KLSQDLAVKEKELAVASVKADE-----
-VLAEVTISA---QASAKVKNE-VQEVKD-------------------------------------KAQKIV
DEIDSEKV--K--AETKLEAAK------------P
>ENSCPOP00000003280/2935-3049 pep:novel scaffold:cavPor3:scaffold_31:731798:1030900:-1 gene:ENSCPOG00000003632 transcript:ENSCPOT00000003676 gene_biotype:protein_coding transcript_biotype:protein_coding [CAVPO]
PKSFLEQ-------I--SLFKNLLKK---------------------------------KQKEVAQKKE--H
L-------------MNG-IQKLKTTASQ---VG------------DLKARLASQEAELQLKNHDAEA-----
-LITKIGLQT---EKVRREKAI-ADAEEQ-------------------------------------KVTAIQ
TEVCQKQK--E--CEADLLKAE------------P
>ENSCPOP00000013592/3027-3141 pep:novel scaffold:cavPor3:scaffold_55:5852062:6061834:-1 gene:ENSCPOG00000015078 transcript:ENSCPOT00000015225 gene_biotype:protein_coding transcript_biotype:protein_coding [CAVPO]
PKSYLSF-------I--QSYKFIYGE---------------------------------KRIEVQTLAN--R
M-------------NTG-LEKLKEASES---VA------------ALSKELEVKEKELQVANEKADT-----
-VLKEVTMKA---QAAEKVKAE-VQKVKD-------------------------------------KAQVIV
DSISKDKA--I--AEEKLEAAK------------P
>ENSCPOP00000011491/3049-3163 pep:novel scaffold:cavPor3:scaffold_61:4980647:5339251:-1 gene:ENSCPOG00000012770 transcript:ENSCPOT00000012894 gene_biotype:protein_coding transcript_biotype:protein_coding [CAVPO]
PKSFLEF-------I--RLYQILLHR---------------------------------NGKELKSKME--R
L-------------ENG-LLKLHSTSSQ---VD------------DLKAKLATQEVELKHKNEAADK-----
-LIQVVGVET---EKVSREKAI-ADEEEQ-------------------------------------KVALIM
LEVKQKQK--D--CEEDLAKAE------------P
>ENSCPOP00000003958/2500-2614 pep:novel scaffold:cavPor3:scaffold_61:8840231:8927363:-1 gene:ENSCPOG00000004386 transcript:ENSCPOT00000004434 gene_biotype:protein_coding transcript_biotype:protein_coding [CAVPO]
PTNYLEL-------V--SGYKKLLGE---------------------------------KRQELLDQAN--K
L-------------RTG-LFKIDETREK---VE------------VMSLELEEAKKKVAEFQKQCEE-----
-YLVIIVQQK---READEQQKA-VTANSE-------------------------------------KIAVEE
VKCQALAD--N--AQKDLEEAL------------P
>ENSCPOP00000009532/2947-3061 pep:novel scaffold:cavPor3:scaffold_76:3514537:3621862:-1 gene:ENSCPOG00000010616 transcript:ENSCPOT00000010713 gene_biotype:protein_coding transcript_biotype:protein_coding [CAVPO]
PKTFLEQ-------I--KLYQNLLAK---------------------------------KRMELVAKIE--R
L-------------ENG-LMKLQSTASQ---VD------------DLKAKLAVQEAELKQKNENADK-----
-LIQVVGVET---EKVSKEKAI-ADEEEV-------------------------------------KVEVIN
KNVTEKQK--A--CETDLAKAE------------P
>ENSCINP00000009914/3114-3228 pep:known scaffold:JGI2:scaffold_127:129068:164761:-1 gene:ENSCING00000004723 transcript:ENSCINT00000009914 gene_biotype:protein_coding transcript_biotype:protein_coding [CIOIN]
PKSYLSF-------L--SGYKTIYKS---------------------------------KLDEISVLAS--R
M-------------KTG-LLKLVEAEKS---VN------------ELSKELAVKEKDLAVASKEADE-----
-VLKVVTTKA---TAAEKVKAE-VQKVKD-------------------------------------KAQHIV
DSIAVDKK--S--AEAKLTAAK------------P
>ENSCINP00000009874/3151-3265 pep:known scaffold:JGI2:scaffold_127:129068:164746:-1 gene:ENSCING00000004723 transcript:ENSCINT00000009874 gene_biotype:protein_coding transcript_biotype:protein_coding [CIOIN]
PKSYLSF-------L--SGYKTIYKS---------------------------------KLDEISVLAS--R
M-------------KTG-LLKLVEAEKS---VN------------ELSKELAVKEKDLAVASKEADE-----
-VLKVVTTKA---TAAEKVKAE-VQKVKD-------------------------------------KAQHIV
DSIAVDKK--S--AEAKLTAAK------------P
>ENSCINP00000008812/3151-3267 pep:known chromosome:JGI2:6q:519469:572927:1 gene:ENSCING00000004223 transcript:ENSCINT00000008812 gene_biotype:protein_coding transcript_biotype:protein_coding [CIOIN]
PKSYLSF-------IQANGYKKLYSL---------------------------------KQQQLNEQAA--R
M-------------QLG-LEKLQEAGQS---VA------------VLSEELVIKEKELEVANERAQK-----
-ILEEVTHQA---QAAERVKQE-VQKVKD-------------------------------------KAQSIV
DVIAVDKA--A--AEVKLQDAK------------P
>ENSCINP00000008875/2862-2978 pep:known chromosome:JGI2:6q:522077:572918:1 gene:ENSCING00000004223 transcript:ENSCINT00000008875 gene_biotype:protein_coding transcript_biotype:protein_coding [CIOIN]
PKSYLSF-------IQANGYKKLYSL---------------------------------KQQQLNEQAA--R
M-------------QLG-LEKLQEAGQS---VA------------VLSEELVIKEKELEVANERAQK-----
-ILEEVTHQA---QAAERVKQE-VQKVKD-------------------------------------KAQSIV
DVIAVDKA--A--AEVKLQDAK------------P
>ENSCINP00000003570/2627-2741 pep:known chromosome:JGI2:14p:1854036:1904074:-1 gene:ENSCING00000001762 transcript:ENSCINT00000003570 gene_biotype:protein_coding transcript_biotype:protein_coding [CIOIN]
PRRYMTF-------L--RTYQSVFKS---------------------------------KRDNLMMKQG--H
L-------------QAG-LSKLNEATSL---VD------------SLKQKAAEQSSLLVQKQSEADT-----
-ALKEITVAM---QDASTQKNE-MEGLKQ-------------------------------------KAAEER
INIDKRKK--A--IDIELSEVQ------------P
>ENSCINP00000017647/3024-3138 pep:known chromosome:JGI2:2q:4048384:4088702:1 gene:ENSCING00000008632 transcript:ENSCINT00000017647 gene_biotype:protein_coding transcript_biotype:protein_coding [CIOIN]
PKSFLEQ-------I--DLYKHLIKH---------------------------------TTTELNMKMD--R
L-------------ENG-LLKLQNTSEQ---VD------------DLKAKLAAQEVELKSRSETTEK-----
-LLSNVGQQT---EKVGSEKEV-ADEEEK-------------------------------------KVAVKA
TAVAETQQ--Q--CEEELVKAE------------P
>ENSCINP00000009745/3013-3127 pep:known chromosome:JGI2:12q:3754162:3795292:-1 gene:ENSCING00000004660 transcript:ENSCINT00000009745 gene_biotype:protein_coding transcript_biotype:protein_coding [CIOIN]
PKSYLSF-------L--NSYKSIYKE---------------------------------KLDLIGNLAH--R
M-------------NTG-LNKLIEATQS---VN------------ELSKELVEKEKELVVASKKADD-----
-VLAEVTVSA---QAAEKVKSK-VQTVKD-------------------------------------KAQGVA
DMINADKS--V--AEEKLIAAK------------P
>ENSCINP00000009763/2902-3016 pep:known chromosome:JGI2:12q:3754162:3793824:-1 gene:ENSCING00000004660 transcript:ENSCINT00000009763 gene_biotype:protein_coding transcript_biotype:protein_coding [CIOIN]
PKSYLSF-------L--NSYKSIYKE---------------------------------KLDLIGNLAH--R
M-------------NTG-LNKLIEATQS---VN------------ELSKELVEKEKELVVASKKADD-----
-VLAEVTVSA---QAAEKVKSK-VQTVKD-------------------------------------KAQGVA
DMINADKS--V--AEEKLIAAK------------P
>ENSCINP00000011393/3020-3137 pep:known chromosome:JGI2:10q:1026921:1092659:1 gene:ENSCING00000005504 transcript:ENSCINT00000011393 gene_biotype:protein_coding transcript_biotype:protein_coding [CIOIN]
PKSFLEQ-------I--TLYETLLNK---------------------------------KNSELQAAVE--R
L-------------ENG-LEKLRSTAAQ---VSCNL---------IFKKKLIYKRIAKTFKFFNSDS-----
-VIPVVGVET---EKVSKEKAV-ADFEEE-------------------------------------KVTAIE
VEVSKKRS--D--CESDLAKAE------------P
>ENSCINP00000011395/3079-3194 pep:known chromosome:JGI2:10q:1027238:1092620:1 gene:ENSCING00000005504 transcript:ENSCINT00000011395 gene_biotype:protein_coding transcript_biotype:protein_coding [CIOIN]
PKSFLEQ-------I--TLYETLLNK---------------------------------KNSELQAAVE--R
L-------------ENG-LEKLRSTAAQ---VSCAKYISF-----------IIQLVGLDFCLFFEHQ-----
-ILTVVGVET---EKVSKEKAV-ADFEEE-------------------------------------KVTAIE
VEVSKKRS--D--CESDLAKAE------------P
>ENSCINP00000011398/3037-3155 pep:known chromosome:JGI2:10q:1027283:1092615:1 gene:ENSCING00000005504 transcript:ENSCINT00000011398 gene_biotype:protein_coding transcript_biotype:protein_coding [CIOIN]
PKSFLEQ-------I--TLYETLLNK---------------------------------KNSELQAAVE--R
L-------------ENG-LEKLRSTAAQ---VSCVLYQCVSSLFEIIPKK-NENRCNKTHKPF---------
----VVGVET---EKVSKEKAV-ADFEEE-------------------------------------KVTAIE
VEVSKKRS--D--CESDLAKAE------------P
>ENSCINP00000017162/2731-2845 pep:known chromosome:JGI2:1p:5457870:5522016:-1 gene:ENSCING00000008389 transcript:ENSCINT00000017162 gene_biotype:protein_coding transcript_biotype:protein_coding [CIOIN]
PTNYLEL-------V--SGYKGLLYE---------------------------------KRKELGDQVT--K
L-------------RNG-LFKIDDTRAK---VE------------AMSIDLEQAKTKVAQFQKECEE-----
-YLVVIVQQK---READEQQKS-VAAYGE-------------------------------------RIQAEE
VKCKTMAD--N--AQRDLDEAI------------P
>ENSCINP00000018292/3172-3286 pep:known chromosome:JGI2:3q:4882119:4917679:1 gene:ENSCING00000008991 transcript:ENSCINT00000018292 gene_biotype:protein_coding transcript_biotype:protein_coding [CIOIN]
PKSYLSF-------L--DGYKGIYKE---------------------------------NHTLLDDLSS--R
M-------------NTG-LDKLLEAGES---VA------------QLSKELVVKEKDLAVASVKADQ-----
-VLKEVTVSA---TAAEKVKNA-VLKVKE-------------------------------------KAQIIV
DSIAVEKV--S--AESKLEAAE------------P
>ENSCINP00000018290/2885-2999 pep:known chromosome:JGI2:3q:4884190:4917668:1 gene:ENSCING00000008991 transcript:ENSCINT00000018290 gene_biotype:protein_coding transcript_biotype:protein_coding [CIOIN]
PKSYLSF-------L--DGYKGIYKE---------------------------------NHTLLDDLSS--R
M-------------NTG-LDKLLEAGES---VA------------QLSKELVVKEKDLAVASVKADQ-----
-VLKEVTVSA---TAAEKVKNA-VLKVKE-------------------------------------KAQIIV
DSIAVEKV--S--AESKLEAAE------------P
>ENSCINP00000014675/3138-3241 pep:known chromosome:JGI2:3p:1099616:1154162:-1 gene:ENSCING00000007145 transcript:ENSCINT00000014675 gene_biotype:protein_coding transcript_biotype:protein_coding [CIOIN]
PRSYLDL-------I--NHYAKLMQE---------------------------------KKADLEEQQI--H
L-------------NVG-LRKISETVDQ---VE------------DLRKELSQKNTALQFKNNLAND-----
-KLKQVVHDQ---QEAENKKKT-SRQIRW-------------------------------------KTSK--
-------------VMDELSKVE------------P
>ENSCINP00000014676/3054-3153 pep:known chromosome:JGI2:3p:1101081:1152629:-1 gene:ENSCING00000007145 transcript:ENSCINT00000014676 gene_biotype:protein_coding transcript_biotype:protein_coding [CIOIN]
PRSYLDL-------I--NHYAKLMQE---------------------------------KKADLEEQQI--H
L-------------NVG-LRKISETVDQ---VE------------DLRKELSQKNTALQFKNNLAND-----
-KLKQVVHDQ---QEAENKKKT-SRQI-----------------------------------------SK--
-------------VMDELSKVE------------P
>ENSCINP00000011857/3014-3121 pep:known chromosome:JGI2:3p:2406139:2452716:1 gene:ENSCING00000005721 transcript:ENSCINT00000011857 gene_biotype:protein_coding transcript_biotype:protein_coding [CIOIN]
PKSFLEQ-------I--KLYESLLGV---------------------------------KGKELQAKME--R
L-------------ENG-LTKLQSTAAQ---VD------------DLKAKLASQEVELQQKNEDADK-----
-LIHV----------VSKEKAI-ADKEEA-------------------------------------KVAVFA
VEVGEKQK--S--CETDLAKAE------------P
>ENSCSAVP00000001890/3037-3151 pep:novel reftig:CSAV2.0:reftig_85:365096:415742:-1 gene:ENSCSAVG00000001107 transcript:ENSCSAVT00000001923 gene_biotype:protein_coding transcript_biotype:protein_coding [CIOSA]
PKSFLEQ-------I--DLYKHLVKH---------------------------------TTTELNSKMD--R
L-------------ENG-LLKLQNTADQ---VD------------DLKAKLAAQEVELKSRSETTEK-----
-LLSNVGQQT---DKVGSEKEV-ADEEER-------------------------------------KVAIIA
AEVAESQR--Q--CEEELAKAE------------P
>ENSCSAVP00000001892/3090-3204 pep:novel reftig:CSAV2.0:reftig_85:365340:415733:-1 gene:ENSCSAVG00000001107 transcript:ENSCSAVT00000001925 gene_biotype:protein_coding transcript_biotype:protein_coding [CIOSA]
PKSFLEQ-------I--DLYKHLVKH---------------------------------TTTELNSKMD--R
L-------------ENG-LLKLQNTADQ---VD------------DLKAKLAAQEVELKSRSETTEK-----
-LLSNVGQQT---DKVGSEKEV-ADEEER-------------------------------------KVAIIA
AEVAESQR--Q--CEEELAKAE------------P
>ENSCSAVP00000001894/2982-3096 pep:novel reftig:CSAV2.0:reftig_85:365340:415226:-1 gene:ENSCSAVG00000001107 transcript:ENSCSAVT00000001927 gene_biotype:protein_coding transcript_biotype:protein_coding [CIOSA]
PKSFLEQ-------I--DLYKHLVKH---------------------------------TTTELNSKMD--R
L-------------ENG-LLKLQNTADQ---VD------------DLKAKLAAQEVELKSRSETTEK-----
-LLSNVGQQT---DKVGSEKEV-ADEEER-------------------------------------KVAIIA
AEVAESQR--Q--CEEELAKAE------------P
>ENSCSAVP00000008997/3135-3258 pep:known reftig:CSAV2.0:reftig_35:1131371:1193422:1 gene:ENSCSAVG00000005324 transcript:ENSCSAVT00000009111 gene_biotype:protein_coding transcript_biotype:protein_coding [CIOSA]
PKSYLSF-------L--DGYKGIYKE---------------------------------NHALLDDLSN--P
LLKHADLNIC----GPG-LAKLLEAGES---VA------------LLSKELVVKEKDLAVASVKADK-----
-VLKEVTVSA---QAAEKVKNA-VLKVKE-------------------------------------KAQIIV
DSIAVEKS--A--AETKLEAAE------------P
>ENSCSAVP00000008998/3121-3244 pep:known reftig:CSAV2.0:reftig_35:1131434:1193423:1 gene:ENSCSAVG00000005324 transcript:ENSCSAVT00000009112 gene_biotype:protein_coding transcript_biotype:protein_coding [CIOSA]
PKSYLSF-------L--DGYKGIYKE---------------------------------NHALLDDLSN--P
LLKHADLNIC----GPG-LAKLLEAGES---VA------------LLSKELVVKEKDLAVASVKADK-----
-VLKEVTVSA---QAAEKVKNA-VLKVKE-------------------------------------KAQIIV
DSIAVEKS--A--AETKLEAAE------------P
>ENSCSAVP00000008999/3127-3377 pep:known reftig:CSAV2.0:reftig_35:1132115:1193399:1 gene:ENSCSAVG00000005324 transcript:ENSCSAVT00000009113 gene_biotype:protein_coding transcript_biotype:protein_coding [CIOSA]
PKSYLSFLDGYKGIYKENHALLDDLSNPLLKHADLNICGPGLAKLLEAGESVALLSKELVVKEKDLAVASVK
ADKVLKEVTVSAQAAEKVKNAVLKVKEKAQIIVDSIAVEKSAAETKLEAAEPAMRAAEDALNTIKAADIATV
RKLAKPPHLIMRIMDATLILFMRPVDKVQPDPERPTVKPSWGEALKLMSQSGFMQSLKNFDKDSITEETVEL
LAPYFEMEDYSFENAKKVCGNVAGLLSWTKAMVSF
>ENSCSAVP00000009000/2871-2980 pep:known reftig:CSAV2.0:reftig_35:1133950:1193422:1 gene:ENSCSAVG00000005324 transcript:ENSCSAVT00000009114 gene_biotype:protein_coding transcript_biotype:protein_coding [CIOSA]
PKSYLSF-------L--DGYKGIYKE---------------------------------NHALLDDLSS---
------------------LAKLLEAGES---VA------------LLSKELVVKEKDLAVASVKADK-----
-VLKEVTVSA---QAAEKVKNA-VLKVKE-------------------------------------KAQIIV
DSIAVEKS--A--AETKLEAAE------------P
>ENSCSAVP00000009001/2846-2955 pep:known reftig:CSAV2.0:reftig_35:1133956:1193422:1 gene:ENSCSAVG00000005324 transcript:ENSCSAVT00000009115 gene_biotype:protein_coding transcript_biotype:protein_coding [CIOSA]
PKSYLSF-------L--DGYKGIYKE---------------------------------NHALLDDLSS---
------------------LAKLLEAGES---VA------------LLSKELVVKEKDLAVASVKADK-----
-VLKEVTVSA---QAAEKVKNA-VLKVKE-------------------------------------KAQIIV
DSIAVEKS--A--AETKLEAAE------------P
>ENSCSAVP00000009003/2829-2938 pep:known reftig:CSAV2.0:reftig_35:1134432:1193423:1 gene:ENSCSAVG00000005324 transcript:ENSCSAVT00000009117 gene_biotype:protein_coding transcript_biotype:protein_coding [CIOSA]
PKSYLSF-------L--DGYKGIYKE---------------------------------NHALLDDLSS---
------------------LAKLLEAGES---VA------------LLSKELVVKEKDLAVASVKADK-----
-VLKEVTVSA---QAAEKVKNA-VLKVKE-------------------------------------KAQIIV
DSIAVEKS--A--AETKLEAAE------------P
>ENSCSAVP00000009004/2796-2909 pep:known reftig:CSAV2.0:reftig_35:1134432:1193383:1 gene:ENSCSAVG00000005324 transcript:ENSCSAVT00000009118 gene_biotype:protein_coding transcript_biotype:protein_coding [CIOSA]
PKSYLSF-------L--DGYKGIYKE---------------------------------NHALLDDLSR---
---------K----NKC-LAKLLEAGES---VA------------LLSKELVVKEKDLAVASVKADK-----
-VLKEVTVSA---QAAEKVKNA-VLKVKE-------------------------------------KAQIIV
DSIAVEKS--A--AETKLEAAE------------P
>ENSCSAVP00000010324/3047-3161 pep:novel reftig:CSAV2.0:reftig_0:495844:555378:-1 gene:ENSCSAVG00000006085 transcript:ENSCSAVT00000010449 gene_biotype:protein_coding transcript_biotype:protein_coding [CIOSA]
PKSFLEQ-------I--TLYETLLNK---------------------------------KSSELQASVE--R
L-------------ENG-LEKLRSTAAQ---VD------------DLKAKLAAQEIELKQKNEDADK-----
-LIQVVGVET---EKVSKEKAV-ADVEEE-------------------------------------KVTAIE
VEVSKKRT--D--CERDLAKAE------------P
>ENSCSAVP00000010325/3070-3184 pep:novel reftig:CSAV2.0:reftig_0:495846:555369:-1 gene:ENSCSAVG00000006085 transcript:ENSCSAVT00000010450 gene_biotype:protein_coding transcript_biotype:protein_coding [CIOSA]
PKSFLEQ-------I--TLYETLLNK---------------------------------KSSELQASVE--R
L-------------ENG-LEKLRSTAAQ---VD------------DLKAKLAAQEIELKQKNEDADK-----
-LIQVVGVET---EKVSKEKAV-ADVEEE-------------------------------------KVTAIE
VEVSKKRT--D--CERDLAKAE------------P
>ENSCSAVP00000010326/3036-3150 pep:novel reftig:CSAV2.0:reftig_0:495874:555396:-1 gene:ENSCSAVG00000006085 transcript:ENSCSAVT00000010451 gene_biotype:protein_coding transcript_biotype:protein_coding [CIOSA]
PKSFLEQ-------I--TLYETLLNK---------------------------------KSSELQASVE--R
L-------------ENG-LEKLRSTAAQ---VD------------DLKAKLAAQEIELKQKNEDADK-----
-LIQVVGVET---EKVSKEKAV-ADVEEE-------------------------------------KVTAIE
VEVSKKRT--D--CERDLAKAE------------P
>ENSCSAVP00000016160/2869-2995 pep:novel reftig:CSAV2.0:reftig_49:2387640:2438767:1 gene:ENSCSAVG00000009506 transcript:ENSCSAVT00000016341 gene_biotype:protein_coding transcript_biotype:protein_coding [CIOSA]
PRRYMTF-------L--RTYQSVFQT---------------------------------KRDDLMRKQS--H
L-------------QAG-LSKLNEATSL---VD------------NLKQKAAEQSSLLVQKQSEADS-----
-ALKDITIAM---QDASTQKNE-MEGLKQ-------------------------------------KAAEER
INIDKRKK--A--IDIELSEVAHALQIHFWLNPGP
>ENSCSAVP00000016161/2546-2685 pep:novel reftig:CSAV2.0:reftig_49:2389545:2436920:1 gene:ENSCSAVG00000009506 transcript:ENSCSAVT00000016342 gene_biotype:protein_coding transcript_biotype:protein_coding [CIOSA]
PRRYMTF-------L--RTYQSVFQT---------------------------------KRDDLMRKQS--H
LQSCAIFTRKLNKFQAG-LSKLNEATSL---VD------------NLKQKAAEQSSLLVQKQSEADS-----
-ALKDITIAM---QDASTQKNE-MEGLKQ-------------------------------------KAAEER
INIDKRKK--A--IDIELSEVAHALQIHFWLNPGP
>ENSCSAVP00000016163/2634-2757 pep:novel reftig:CSAV2.0:reftig_49:2390057:2438419:1 gene:ENSCSAVG00000009506 transcript:ENSCSAVT00000016344 gene_biotype:protein_coding transcript_biotype:protein_coding [CIOSA]
PRRYMTF-------L--RTYQSVFQT---------------------------------KRDDLMRKQS--H
L-------------QAG-LSKLNEATSL---VD------------NLKQKAAEQSSLLVQKQSEADS-----
-ALKDITIAM---QDASTQKNE-MEGLKQ-------------------------------------KAAEER
INIDKRKK--A--IDIELSEVEIG---SFWLNPGP
>ENSCSAVP00000016578/3022-3136 pep:novel reftig:CSAV2.0:reftig_9:1328138:1398117:1 gene:ENSCSAVG00000009751 transcript:ENSCSAVT00000016759 gene_biotype:protein_coding transcript_biotype:protein_coding [CIOSA]
PKSYLSF-------L--NSYKSIYKD---------------------------------KLDLIGNLAQ--R
M-------------NTG-LNKLIEATQS---VN------------ELSKELVEKEKELAVASKKADD-----
-VLAEVTVSA---QAAEKVKSK-VQKVKD-------------------------------------KAQGVA
DVINADKL--V--AEGKLREAK------------P
>ENSCSAVP00000016581/2848-2962 pep:novel reftig:CSAV2.0:reftig_9:1330230:1398117:1 gene:ENSCSAVG00000009751 transcript:ENSCSAVT00000016762 gene_biotype:protein_coding transcript_biotype:protein_coding [CIOSA]
PKSYLSF-------L--NSYKSIYKD---------------------------------KLDLIGNLAQ--R
M-------------NTG-LNKLIEATQS---VN------------ELSKELVEKEKELAVASKKADD-----
-VLAEVTVSA---QAAEKVKSK-VQKVKD-------------------------------------KAQGVA
DVINADKL--V--AEGKLREAK------------P
>ENSCSAVP00000016582/2823-2937 pep:novel reftig:CSAV2.0:reftig_9:1330272:1398117:1 gene:ENSCSAVG00000009751 transcript:ENSCSAVT00000016763 gene_biotype:protein_coding transcript_biotype:protein_coding [CIOSA]
PKSYLSF-------L--NSYKSIYKD---------------------------------KLDLIGNLAQ--R
M-------------NTG-LNKLIEATQS---VN------------ELSKELVEKEKELAVASKKADD-----
-VLAEVTVSA---QAAEKVKSK-VQKVKD-------------------------------------KAQGVA
DVINADKL--V--AEGKLREAK------------P
>ENSCSAVP00000017293/2896-3010 pep:novel reftig:CSAV2.0:reftig_27:1429003:1469558:-1 gene:ENSCSAVG00000010188 transcript:ENSCSAVT00000017482 gene_biotype:protein_coding transcript_biotype:protein_coding [CIOSA]
PTNYLEL-------V--SGYKGLLFE---------------------------------KRKELGDQVT--K
L-------------RNG-LFKIDDTRAK---VE------------AMSIDLEQAKTKVAQFQKECEE-----
-YLVVIVQQK---READEQQKS-VAAYSE-------------------------------------RIGAEE
VKCKTMAD--N--AQRDLDEAI------------P
>ENSCSAVP00000017294/2931-3045 pep:novel reftig:CSAV2.0:reftig_27:1429057:1468241:-1 gene:ENSCSAVG00000010188 transcript:ENSCSAVT00000017483 gene_biotype:protein_coding transcript_biotype:protein_coding [CIOSA]
PTNYLEL-------V--SGYKGLLFE---------------------------------KRKELGDQVT--K
L-------------RNG-LFKIDDTRAK---VE------------AMSIDLEQAKTKVAQFQKECEE-----
-YLVVIVQQK---READEQQKS-VAAYSE-------------------------------------RIGAEE
VKCKTMAD--N--AQRDLDEAI------------P
>ENSCSAVP00000017295/2967-3081 pep:novel reftig:CSAV2.0:reftig_27:1429057:1468214:-1 gene:ENSCSAVG00000010188 transcript:ENSCSAVT00000017484 gene_biotype:protein_coding transcript_biotype:protein_coding [CIOSA]
PTNYLEL-------V--SGYKGLLFE---------------------------------KRKELGDQVT--K
L-------------RNG-LFKIDDTRAK---VE------------AMSIDLEQAKTKVAQFQKECEE-----
-YLVVIVQQK---READEQQKS-VAAYSE-------------------------------------RIGAEE
VKCKTMAD--N--AQRDLDEAI------------P
>ENSCSAVP00000017302/2904-3018 pep:novel reftig:CSAV2.0:reftig_27:1432445:1468274:-1 gene:ENSCSAVG00000010188 transcript:ENSCSAVT00000017491 gene_biotype:protein_coding transcript_biotype:protein_coding [CIOSA]
PTNYLEL-------V--SGYKGLLFE---------------------------------KRKELGDQVT--K
L-------------RNG-LFKIDDTRAK---VE------------AMSIDLEQAKTKVAQFQKECEE-----
-YLVVIVQQK---READEQQKS-VAAYSE-------------------------------------RIGAEE
VKCKTMAD--N--AQRDLDEAI------------P
>ENSCSAVP00000018025/3016-3130 pep:novel reftig:CSAV2.0:reftig_1:3062378:3122863:1 gene:ENSCSAVG00000010617 transcript:ENSCSAVT00000018222 gene_biotype:protein_coding transcript_biotype:protein_coding [CIOSA]
PKSFLEQ-------I--KLYESLLGV---------------------------------KGKELQAKME--R
L-------------ENG-LTKLQSTAAQ---VD------------DLKAKLASQEVELQQKNEDADK-----
-LIHVVGIET---EKVSKEKAI-ADNEEN-------------------------------------KVAVFA
VEVGEKQK--S--CETDLAKAE------------P
>ENSDARP00000111820/3015-3129 pep:known chromosome:Zv9:6:10496966:10609014:-1 gene:ENSDARG00000062630 transcript:ENSDART00000125876 gene_biotype:protein_coding transcript_biotype:protein_coding [DANRE]
PKSFLEF-------M--KLYGNLLGS---------------------------------KRTELRQKTE--R
L-------------ENG-LQKLLTTASQ---VE------------DLKAKLAIQEVELHLRNTDTEA-----
-LIAKIGQQS---EKLSQERSV-ADAEEK-------------------------------------KVEAIQ
AEVTKQQQ--E--TEADLEKAE------------P
>ENSDARP00000111618/3056-3170 pep:known chromosome:Zv9:7:22495105:22794846:1 gene:ENSDARG00000087352 transcript:ENSDART00000128014 gene_biotype:protein_coding transcript_biotype:protein_coding [DANRE]
PTNYLEL-------V--SGYKKLLSE---------------------------------KRDELGEQVS--K
L-------------RNG-LFKIDDTRTK---VE------------AMSVELEEAKKKVAEFQKQCEE-----
-YLVVIVQQK---READEQQKA-VGAHSE-------------------------------------KIEAEE
IKCKAMAE--N--AQRDLDEAL------------P
>ENSDARP00000005647/2914-3028 pep:known chromosome:Zv9:16:21140318:21330406:-1 gene:ENSDARG00000077384 transcript:ENSDART00000020821 gene_biotype:protein_coding transcript_biotype:protein_coding [DANRE]
SKSFLEQ-------L--RLYKSLLEN---------------------------------REKELHQRLD--R
L-------------QSG-LQKIKSTASQ---VE------------DLTVKLNSQEVELTMKNQAAEA-----
-LMARIGLQT---ERVSQKRED-ADLEEQ-------------------------------------KVAAMQ
AEVSRRLK--E--CEKDLAKAE------------P
>ENSDARP00000073798/3209-3323 pep:known chromosome:Zv9:24:34847156:34959085:1 gene:ENSDARG00000056888 transcript:ENSDART00000079342 gene_biotype:protein_coding transcript_biotype:protein_coding [DANRE]
PKSYLTF-------I--KGYQMIYTE---------------------------------KIENVGVLAE--R
M-------------NTG-LERLMEAELS---VN------------ELRVELREKEKVLEVAKQKAGE-----
-VLLEVTAKA---QAAEKVKAQ-VQKVKD-------------------------------------KAQAIV
DEIEGDKK--V--AESKLEAAK------------P
>ENSDARP00000120654/2810-2924 pep:known chromosome:Zv9:5:29958373:30023884:1 gene:ENSDARG00000061486 transcript:ENSDART00000135878 gene_biotype:protein_coding transcript_biotype:protein_coding [DANRE]
PKNYLDF-------I--NTYSNLLED---------------------------------KDKYILAQYK--R
L-------------EGG-LDKLKEASGQ---LA------------ELNVKLDEQKVVLAEKTSACEI-----
-LLEEICANT---AVAEEKKTL-AEEKAK-------------------------------------EIEEQN
KVIVVEKK--D--AESSLAEAL------------P
>FBpp0271926/2794-2908 pep:known chromosome:BDGP5:2L:17962735:17982472:-1 gene:FBgn0023096 transcript:FBtr0273418 gene_biotype:protein_coding transcript_biotype:protein_coding [DROME]
SQRYYQL-------I--RTYFHMYNN---------------------------------AANEIDQRLG--K
L-------------QMG-VDKLASAHAL---VD------------TLKSNAAAQEQALGEKRQLANE-----
-ALEMISFTM---RNANEQKSS-MLELKQ-------------------------------------QTQKSS
EQLKIRQK--E--IQQELAEVE------------P
>FBpp0073215/3158-3272 pep:known chromosome:BDGP5:3L:4807368:4825733:-1 gene:FBgn0261797 transcript:FBtr0073359 gene_biotype:protein_coding transcript_biotype:protein_coding [DROME]
PRHYLDF-------I--HHFVKLYNE---------------------------------KRSDLEEQQL--H
L-------------NVG-LNKIAETVEQ---VE------------EMQKSLAVKKQELQAKNEAANA-----
-KLKQMFQDQ---QEAEKKKIQ-SQEIQI-------------------------------------RLADQT
VKIEEKRK--Y--VMADLAQVE------------P
>FBpp0081578/3242-3356 pep:known chromosome:BDGP5:3R:5477292:5499539:-1 gene:FBgn0037726 transcript:FBtr0082100 gene_biotype:protein_coding transcript_biotype:protein_coding [DROME]
PKSYLNF-------I--AGYKNIYQM---------------------------------KQQELRDGVE--K
M-------------DTG-LEKLKEASAS---VE------------ILKKDLVVMEEELVEASKNAES-----
-VLVEVTERA---MQAEIVKNQ-VLIVKD-------------------------------------KAEALV
ACIAHEKA--L--AEEKLEAAK------------P
>FBpp0271744/3040-3154 pep:known chromosome:BDGP5:3R:16850741:16868141:-1 gene:FBgn0013812 transcript:FBtr0273236 gene_biotype:protein_coding transcript_biotype:protein_coding [DROME]
PKSYLEQ-------I--NLYIKLLNH---------------------------------KNEDLQSKIE--R
L-------------ENG-LEKLRSTALQ---VA------------DLKVKLAVQEIELKEKNEAADA-----
-LIEIVGIET---EKVQTEKAV-ADEEEM-------------------------------------KVALIA
DEVSKKQR--D--CEEDLLKAE------------P
>FBpp0271701/3239-3353 pep:known chromosome:BDGP5:3R:23120267:23148047:-1 gene:FBgn0039510 transcript:FBtr0273193 gene_biotype:protein_coding transcript_biotype:protein_coding [DROME]
PKTFLEY-------I--FLYRKLLVD---------------------------------KNGEFAERIA--R
L-------------QSG-MSKLAECARQ---VD------------TLKHQLAIQEVQLAAKNAAADK-----
-LIVIVSAES---EKVKRERYI-ASEEEK-------------------------------------RVRIIE
EDVSIKTK--M--CEEDLRQAE------------P
>FBpp0271700/3392-3506 pep:known chromosome:BDGP5:3R:23120267:23148047:-1 gene:FBgn0039510 transcript:FBtr0273192 gene_biotype:protein_coding transcript_biotype:protein_coding [DROME]
PKTFLEY-------I--FLYRKLLVD---------------------------------KNGEFAERIA--R
L-------------QSG-MSKLAECARQ---VD------------TLKHQLAIQEVQLAAKNAAADK-----
-LIVIVSAES---EKVKRERYI-ASEEEK-------------------------------------RVRIIE
EDVSIKTK--M--CEEDLRQAE------------P
>FBpp0290517/3631-3745 pep:known chromosome:BDGP5:3R:24312675:24345120:1 gene:FBgn0013813 transcript:FBtr0301302 gene_biotype:protein_coding transcript_biotype:protein_coding [DROME]
PKHYLDY-------I--NTYRGLLEE---------------------------------KAKFITQQRS--R
L-------------GEG-IKKIEEASVQ---ID------------ELRIIVTEQKKNVAVASEECEA-----
-MLVTIESST---QKANVKKAE-ASEKSV-------------------------------------EVEIKG
KQIAIEKD--E--AEEILAEAM------------P
>ENSECAP00000005587/2954-3068 pep:known chromosome:EquCab2:11:4054086:4163619:1 gene:ENSECAG00000002831 transcript:ENSECAT00000007613 gene_biotype:protein_coding transcript_biotype:protein_coding [HORSE]
PKTFLEQ-------I--KLYQNLLAK---------------------------------KRMELVAKIE--R
L-------------ENG-LMKLQSTASQ---VD------------DLKAKLAIQETELKQKNENADK-----
-LIHVVGVET---EKVSKEKAI-ADEEEI-------------------------------------KVEVIN
KNVTEKQK--A--CETDLAKAE------------P
>ENSECAP00000005961/3030-3144 pep:known chromosome:EquCab2:4:53421092:53715138:1 gene:ENSECAG00000004819 transcript:ENSECAT00000008023 gene_biotype:protein_coding transcript_biotype:protein_coding [HORSE]
PKSFLEQ-------I--SLFKNLLKK---------------------------------KQNEVSQKKE--H
L-------------VNG-IQKLETTASQ---VG------------DLKARLASQEAELHLRNHDAEG-----
-LITKIGLQT---EKVSREKAI-ADAEER-------------------------------------KVTAIQ
TEVSQKQR--E--CEADLLKAE------------P
>ENSECAP00000007661/3012-3126 pep:known chromosome:EquCab2:11:50650758:50755571:1 gene:ENSECAG00000008405 transcript:ENSECAT00000009977 gene_biotype:protein_coding transcript_biotype:protein_coding [HORSE]
PTNYLEL-------V--SGYKKLLGE---------------------------------KRQELLDQAN--K
L-------------RTG-LSKIDETREK---VE------------VMSLELEDAKKKVAEFQKQCEE-----
-YLVIIVQQK---READEQQKA-VTANSE-------------------------------------KIAVEE
VKCQLLAD--N--AQKDLEEAL------------P
>ENSECAP00000007016/2867-2981 pep:known chromosome:EquCab2:8:23601442:23726016:1 gene:ENSECAG00000008535 transcript:ENSECAT00000009250 gene_biotype:protein_coding transcript_biotype:protein_coding [HORSE]
PKNYLDF-------I--NTYSKLLDE---------------------------------KTQYNIAQCK--R
L-------------EGG-LDKLKEATIQ---LD------------ELNKKLAEQKIVLAEKSAACEA-----
-LLEEIATNT---AIVEEKKKL-AEEKAM-------------------------------------EIEEQN
KIIAVEKA--E--AETALAEVM------------P
>ENSECAP00000013193/3175-3289 pep:known chromosome:EquCab2:21:45963018:46358179:1 gene:ENSECAG00000014954 transcript:ENSECAT00000016333 gene_biotype:protein_coding transcript_biotype:protein_coding [HORSE]
PKSYLSF-------I--QGYKFIYGE---------------------------------KHVEVRTLAN--R
M-------------NTG-LEKLKEASES---VA------------ALSTELEVKEKELQVANDKADT-----
-VLKEVTMKA---QAAEKVKAE-VQKVKD-------------------------------------KAQAIV
DSISKDKA--I--AEEKLEAAK------------P
>ENSECAP00000022808/3173-3287 pep:known chromosome:EquCab2:24:43698096:43767379:1 gene:ENSECAG00000015929 transcript:ENSECAT00000028966 gene_biotype:protein_coding transcript_biotype:protein_coding [HORSE]
PRHYLDF-------I--NHYANLFHE---------------------------------KRSELEEQQM--H
L-------------NVG-LRKIKETVDQ---VE------------ELRRDLRIKSQELEVKNAAAND-----
-KLKKMVKDQ---QEAEKKKVM-SQEIQE-------------------------------------QLHKQQ
EVIADKQM--S--VKEDLDKVE------------P
>ENSECAP00000019502/3162-3276 pep:known chromosome:EquCab2:20:38312768:38587305:1 gene:ENSECAG00000021618 transcript:ENSECAT00000023539 gene_biotype:protein_coding transcript_biotype:protein_coding [HORSE]
PKSYLSF-------I--NGYKNIYTE---------------------------------KVKYINEQAE--R
M-------------NIG-LDKLMEASES---VA------------KLSQDLAVKEKELAVASVKADE-----
-VLAEVTVSA---QASAKVKNE-VQEVKD-------------------------------------KAQKIV
DEIDSEKV--K--AETKLEAAK------------P
>ENSECAP00000022734/2907-3021 pep:known chromosome:EquCab2:11:53979207:54289198:1 gene:ENSECAG00000025159 transcript:ENSECAT00000027170 gene_biotype:protein_coding transcript_biotype:protein_coding [HORSE]
PKSFLEF-------I--RLYQSLLRK---------------------------------NGRELKSKME--R
L-------------ENG-LLKLHSTSAQ---VD------------DLKAKLATQEVELKQKNEDADK-----
-LIQVVGIET---DKVSREKAI-ADEEER-------------------------------------KVALIM
LEVKQKQK--D--CEEDLAKAE------------P
>ENSGALP00000005014/2862-2976 pep:known chromosome:WASHUC2:15:4905234:4950192:-1 gene:ENSGALG00000003170 transcript:ENSGALT00000005023 gene_biotype:protein_coding transcript_biotype:protein_coding [CHICK]
PKNYLDF-------I--HMYSKLLEE---------------------------------KNEFILVQCK--R
L-------------EGG-LDKLKEASVQ---LV------------ELNKKLAEQKIVLAEKSAACEA-----
-LLKEISANT---EVAEAKKKL-AEEKAT-------------------------------------EIQEQN
RIIAMEKA--A--AEAALAEVM------------P
>ENSGALP00000038608/2938-3052 pep:known chromosome:WASHUC2:18:1009903:1193371:1 gene:ENSGALG00000001111 transcript:ENSGALT00000039398 gene_biotype:protein_coding transcript_biotype:protein_coding [CHICK]
PKSFLEQ-------I--KLYQNLLLK---------------------------------KRKDLTAKME--R
L-------------ENG-LEKLNSTSAQ---VD------------DLKAKLAAQEVELKQKNEDADK-----
-LIQVVGVET---EKVSREKAA-ADEEEQ-------------------------------------KVALIT
QEVQQKQK--D--CEEDLAKAE------------P
>ENSGALP00000016434/3151-3265 pep:known chromosome:WASHUC2:3:30606691:30726154:-1 gene:ENSGALG00000010116 transcript:ENSGALT00000016453 gene_biotype:protein_coding transcript_biotype:protein_coding [CHICK]
PKSYLSF-------I--NGYKEVYAE---------------------------------KLASINEQAE--R
M-------------QIG-LAKLMEASES---VA------------KLSKELAVKEKELAVASVKADE-----
-VLAEVKVSA---EAASKVKNE-VQAVKD-------------------------------------KAQKIV
DEIDIEKM--K--AENKLEAAK------------P
>ENSGALP00000036720/3180-3294 pep:known chromosome:WASHUC2:5:51929153:51972738:1 gene:ENSGALG00000011330 transcript:ENSGALT00000037512 gene_biotype:protein_coding transcript_biotype:protein_coding [CHICK]
PRHYLDF-------I--NHYANLFNE---------------------------------KRSELEEQQM--H
L-------------NVG-LRKIKETVDQ---VE------------ELRRDLRIKSQELEVKNAAAND-----
-KLKKMVKDQ---QEAEKKKVM-SQEIQE-------------------------------------QLHKQQ
EVIADKQM--S--VKEDLDKVE------------P
>ENSGALP00000021191/3134-3250 pep:known chromosome:WASHUC2:2:78506658:78616795:1 gene:ENSGALG00000012997 transcript:ENSGALT00000021222 gene_biotype:protein_coding transcript_biotype:protein_coding [CHICK]
PKSYLSF-------I--QGYKTTYEE---------------------------------KHAELQVFANSTR
V-------------NNG-LEKLKEASES---VA------------SLSKELEIKEKELQIANEKADM-----
-VLKEVTVKA---QAAEKVKAE-VQKVKD-------------------------------------KAQAIV
DSISVDKA--I--AEEKLEAAK------------P
>ENSGALP00000021807/3122-3236 pep:known chromosome:WASHUC2:2:91075476:91218714:-1 gene:ENSGALG00000013268 transcript:ENSGALT00000021845 gene_biotype:protein_coding transcript_biotype:protein_coding [CHICK]
PKSYLSF-------I--GGYKAIYKE---------------------------------KFANVGSLSE--R
M-------------RTG-LAKLMEAEVS---VN------------QLSKELVMKEKDLALASKKADE-----
-VLLEVTMKA---QAAEKVKMQ-VQKVKD-------------------------------------KAQAIV
DDIAIDKA--A--AEEKLEAAR------------P
>ENSGALP00000027700/2864-2978 pep:known chromosome:WASHUC2:1:186539287:186676355:-1 gene:ENSGALG00000017180 transcript:ENSGALT00000027753 gene_biotype:protein_coding transcript_biotype:protein_coding [CHICK]
PSRYMTF-------L--NVYSSINNS---------------------------------KRTELIKRQN--H
L-------------QAG-VSKLNEAKAL---VD------------ELNKKAGEQSILLKTKQDEADA-----
-ALQEITISM---QNASEQKAE-MEKIKQ-------------------------------------RIAEEA
AEIEERKR--K--IEDELKEVQ------------P
>ENSGACP00000003028/3015-3129 pep:novel scaffold:BROADS1:scaffold_54:851134:950671:1 gene:ENSGACG00000002302 transcript:ENSGACT00000003039 gene_biotype:protein_coding transcript_biotype:protein_coding [GASAC]
PKSFLEQ-------I--KLYCSLLGQ---------------------------------KSQDLTTKMQ--R
L-------------ENG-LQKLNSTSAQ---VD------------DLKVKLAAQEVELKQKNEDADK-----
-LIQVVGIET---EKVSKEKAV-ADEEEQ-------------------------------------KVAAIA
VVVSGKQR--D--CEEDLAKAE------------P
>ENSGACP00000010733/2867-2983 pep:novel group:BROADS1:groupI:6458406:6536357:1 gene:ENSGACG00000008068 transcript:ENSGACT00000010755 gene_biotype:protein_coding transcript_biotype:protein_coding [GASAC]
PSQYMAF-------L--HVYTALFSR---------------------------------KQGQLTTRQQ--H
L-------------QAG-VSKLNEAKAL---VD------------ELKRRAAKQSALLKTKQQEADS-----
-ALQEITTSMVF-QNASDQKTE-MEKIKG-------------------------------------RMAQEV
SKIEERKV--Q--IDHELKEVQ------------P
>ENSGACP00000016392/2888-3002 pep:novel group:BROADS1:groupI:15831154:15878109:1 gene:ENSGACG00000012383 transcript:ENSGACT00000016424 gene_biotype:protein_coding transcript_biotype:protein_coding [GASAC]
PTNYLEL-------V--SGFRKLLAE---------------------------------KRSELGEQVS--K
L-------------RNG-LFKINDTREK---VK------------AMSVELEEAKKQVAVFQIQCDE-----
-FLSIILEQT---TEANKQKND-VSDKSV-------------------------------------KIAAEE
LQCKAMAE--N--AQRDLDEAM------------P
>ENSGACP00000020311/3033-3147 pep:novel group:BROADS1:groupIII:7913832:7943935:1 gene:ENSGACG00000015397 transcript:ENSGACT00000020350 gene_biotype:protein_coding transcript_biotype:protein_coding [GASAC]
PKSFLEF-------M--KLYGNLLGK---------------------------------KRTELTQKMD--R
L-------------ENG-LQKLQSTASQ---VE------------DLKAKLAVQEVELWQRNTDIEA-----
-LIAKIGQQT---DRLNQERAV-ADGEEQ-------------------------------------RVAAIQ
AKVTKQQK--E--TEDDLAKAE------------P
>ENSGACP00000011894/3119-3233 pep:novel group:BROADS1:groupXVII:8584724:8615636:-1 gene:ENSGACG00000008967 transcript:ENSGACT00000011918 gene_biotype:protein_coding transcript_biotype:protein_coding [GASAC]
PKSYLSF-------V--NGYKTLYSE---------------------------------KHNFINTLAE--R
M-------------NVG-LDKLKEASKS---VA------------QLSKDLEVKEKELEIASRNADK-----
-VVAEVTVSA---KAATIVKNE-VQVVKD-------------------------------------RARKIV
DGIEIEKS--I--AEGKLEAAR------------P
>ENSGGOP00000012238/2671-2785 pep:novel chromosome:gorGor3.1:11:100673286:101044613:1 gene:ENSGGOG00000012522 transcript:ENSGGOT00000012591 gene_biotype:protein_coding transcript_biotype:protein_coding [GORGO]
PSRYMTF-------L--HVYSAISSS---------------------------------KKKELLKRQS--H
L-------------QAG-VSKLNEAKAL---VD------------ELNRKAGEQSVLLKMKQDEADA-----
-ALQMITVSM---QDASEQKTE-LERLKH-------------------------------------RIAEEV
VKIEERKN--K--IDDELKEVQ------------P
>ENSGGOP00000004678/3047-3161 pep:novel chromosome:gorGor3.1:7:21765627:22138073:1 gene:ENSGGOG00000004748 transcript:ENSGGOT00000004798 gene_biotype:protein_coding transcript_biotype:protein_coding [GORGO]
PKSFLEQ-------I--SLFKNLLKK---------------------------------KQNEVSEKKE--H
L-------------VNG-IQKLKTTASQ---VG------------DLKARLASQEAELQLRNHDAEA-----
-LITKIGLQT---EKVSREKTI-ADAEER-------------------------------------KVTAIQ
TEVFQKQR--E--CEADLLKAE------------P
>ENSGGOP00000007090/3175-3289 pep:novel chromosome:gorGor3.1:17:79956889:80244560:1 gene:ENSGGOG00000007206 transcript:ENSGGOT00000007276 gene_biotype:protein_coding transcript_biotype:protein_coding [GORGO]
PKSYLSF-------I--QGYKFIYGE---------------------------------KHVEVQTLAN--R
M-------------NTG-LEKLKEASES---VA------------ALSKELEAKEKELQVANDKADM-----
-VLKEVTMKA---QAAEKVKAE-VQKVKD-------------------------------------RAQAIV
DSISKDKA--I--AEEKLEAAK------------P
>ENSGGOP00000020228/3265-3380 pep:novel chromosome:gorGor3.1:6:39802508:40041939:1 gene:ENSGGOG00000014450 transcript:ENSGGOT00000024492 gene_biotype:protein_coding transcript_biotype:protein_coding [GORGO]
PKSYLSF-------I--NGYKNIYAE---------------------------------KVKFINEQAE--R
M-------------NIGSLDKLMEASES---VA------------KLSQDLAVKEKELAVASIKADE-----
-VLAEVTVSA---QASAKIKNE-VEEVKD-------------------------------------KAQKIV
DEIDSEKV--K--AESKLEAAK------------P
>ENSGGOP00000019979/2805-2919 pep:novel chromosome:gorGor3.1:12:123683514:123839845:1 gene:ENSGGOG00000004210 transcript:ENSGGOT00000028088 gene_biotype:protein_coding transcript_biotype:protein_coding [GORGO]
PKNYLDF-------I--NTYSKLLDE---------------------------------KTQYNIAQCK--R
L-------------DGG-LDKLKEATIQ---LD------------ELSQKLAEQKIVLAEKSAACEA-----
-LLEEIAVNT---AVAEEKKKL-AEEKAM-------------------------------------EIEEQN
KVIAMEKA--E--AETTLAEVM------------P
>ENSGGOP00000004156/2655-2769 pep:novel chromosome:gorGor3.1:12:123683517:123839609:1 gene:ENSGGOG00000004210 transcript:ENSGGOT00000004258 gene_biotype:protein_coding transcript_biotype:protein_coding [GORGO]
PKNYLDF-------I--NTYSKLLDE---------------------------------KTQYNIAQCK--R
L-------------DGG-LDKLKEATIQ---LD------------ELSQKLAEQKIVLAEKSAACEA-----
-LLEEIAVNT---AVAEEKKKL-AEEKAM-------------------------------------EIEEQN
KVIAMEKA--E--AETTLAEVM------------P
>ENSGGOP00000026819/2958-3072 pep:novel chromosome:gorGor3.1:17:7925691:8045041:1 gene:ENSGGOG00000001454 transcript:ENSGGOT00000027279 gene_biotype:protein_coding transcript_biotype:protein_coding [GORGO]
PTKYLEL-------V--SGYKKLLGE---------------------------------KRQELLDQAN--K
L-------------RTG-LFKIDETREK---VQ------------VMSLELEDAKKKVAEFQKQCEE-----
-YLVIIVQQK---READEQQKA-VTANSE-------------------------------------KIAVEE
IKCQALAD--N--AQKDLEEAL------------P
>ENSGGOP00000001451/2809-2923 pep:novel chromosome:gorGor3.1:17:7925691:8045041:1 gene:ENSGGOG00000001454 transcript:ENSGGOT00000001478 gene_biotype:protein_coding transcript_biotype:protein_coding [GORGO]
PTKYLEL-------V--SGYKKLLGE---------------------------------KRQELLDQAN--K
L-------------RTG-LFKIDETREK---VQ------------VMSLELEDAKKKVAEFQKQCEE-----
-YLVIIVQQK---READEQQKA-VTANSE-------------------------------------KIAVEE
IKCQALAD--N--AQKDLEEAL------------P
>ENSGGOP00000027867/3163-3277 pep:novel chromosome:gorGor3.1:14:83945543:84033553:1 gene:ENSGGOG00000000112 transcript:ENSGGOT00000029481 gene_biotype:protein_coding transcript_biotype:protein_coding [GORGO]
PRHYLDF-------I--NHYANLFHE---------------------------------KRSELEEQQM--H
L-------------NVG-LRKIKETVDQ---VE------------ELRRDLRIKSQELEVKNAAAND-----
-KLKKMVKDQ---QEAEKKKVM-SQEIQE-------------------------------------QLHKQQ
EVIADKQM--S--VKEDLDKVE------------P
>sp|Q8IVF4|DYH10_HUMAN/3019-3133 Dynein heavy chain 10, axonemal OS=Homo sapiens GN=DNAH10 PE=1 SV=4 [HUMAN]
PKNYLDF-------I--NTYSKLLDE---------------------------------KTQCNIAQCK--R
L-------------DGG-LDKLKEATIQ---LD------------ELNQKLAEQKIVLAEKSAACEA-----
-LLEEIAVNT---AVAEEKKKL-AEEKAM-------------------------------------EIEEQN
KVIAMEKA--E--AETTLAEVM------------P
>sp|Q96DT5|DYH11_HUMAN/3078-3192 Dynein heavy chain 11, axonemal OS=Homo sapiens GN=DNAH11 PE=1 SV=3 [HUMAN]
PKSFLEQ-------I--SLFKNLLKK---------------------------------KQNEVSEKKE--R
L-------------VNG-IQKLKTTASQ---VG------------DLKARLASQEAELQLRNHDAEA-----
-LITKIGLQT---EKVSREKTI-ADAEER-------------------------------------KVTAIQ
TEVFQKQR--E--CEADLLKAE------------P
>sp|Q9UFH2|DYH17_HUMAN/3003-3117 Dynein heavy chain 17, axonemal OS=Homo sapiens GN=DNAH17 PE=2 SV=2 [HUMAN]
PKTFLEQ-------I--KLYQNLLAK---------------------------------KRTELVAKIE--R
L-------------ENG-LMKLQSTASQ---VD------------DLKAKLAIQEAELKQKNESADQ-----
-LIQVVGIEA---EKVSKEKAI-ADQEEV-------------------------------------KVEVIN
KNVTEKQK--A--CETDLAKAE------------P
>sp|Q9P225|DYH2_HUMAN/2979-3093 Dynein heavy chain 2, axonemal OS=Homo sapiens GN=DNAH2 PE=1 SV=3 [HUMAN]
PTKYLEL-------L--SGYKKLLGE---------------------------------KRQELLAQAN--K
L-------------RTG-LFKIDETREK---VQ------------VMSLELEDAKKKVAEFQKQCEE-----
-YLVIIVQQK---READEQQKA-VTANSE-------------------------------------KIAVEE
IKCQALAD--N--AQKDLEEAL------------P
>sp|Q8TE73|DYH5_HUMAN/3175-3289 Dynein heavy chain 5, axonemal OS=Homo sapiens GN=DNAH5 PE=1 SV=3 [HUMAN]
PKSYLSF-------I--QGYKFIYGE---------------------------------KHVEVRTLAN--R
M-------------NTG-LEKLKEASES---VA------------ALSKELEAKEKELQVANDKADM-----
-VLKEVTMKA---QAAEKVKAE-VQKVKD-------------------------------------RAQAIV
DSISKDKA--I--AEEKLEAAK------------P
>sp|Q96JB1|DYH8_HUMAN/3039-3153 Dynein heavy chain 8, axonemal OS=Homo sapiens GN=DNAH8 PE=1 SV=2 [HUMAN]
PKSYLSF-------I--NGYKNIYAE---------------------------------KVKFINEQAE--R
M-------------NIG-LDKLMEASES---VA------------KLSQDLAVKEKELAVASIKADE-----
-VLAEVTVSA---QASAKIKNE-VQEVKD-------------------------------------KAQKIV
DEIDSEKV--K--AESKLEAAK------------P
>sp|Q9NYC9|DYH9_HUMAN/3041-3155 Dynein heavy chain 9, axonemal OS=Homo sapiens GN=DNAH9 PE=1 SV=3 [HUMAN]
PKSFLEF-------I--RLYQSLLHR---------------------------------HRKELKCKTE--R
L-------------ENG-LLKLHSTSAQ---VD------------DLKAKLAAQEVELKQKNEDADK-----
-LIQVVGVET---DKVSREKAM-ADEEEQ-------------------------------------KVAVIM
LEVKQKQK--D--CEEDLAKAE------------P
>sp|Q14204|DYHC1_HUMAN/3173-3287 Cytoplasmic dynein 1 heavy chain 1 OS=Homo sapiens GN=DYNC1H1 PE=1 SV=5 [HUMAN]
PRHYLDF-------I--NHYANLFHE---------------------------------KRSELEEQQM--H
L-------------NVG-LRKIKETVDQ---VE------------ELRRDLRIKSQELEVKNAAAND-----
-KLKKMVKDQ---QEAEKKKVM-SQEIQE-------------------------------------QLHKQQ
EVIADKQM--S--VKEDLDKVE------------P
>sp-Q8NCM8-DYHC2_HUMAN/2869-2983
PSRYMTF-------L--HVYSAISSS---------------------------------KKKELLKRQS--H
L-------------QAG-VSKLNEAKAL---VD------------ELNRKAGEQSVLLKTKQDEADA-----
-ALQMITVSM---QDASEQKTE-LERLKH-------------------------------------RIAEEV
VKIEERKN--K--IDDELKEVQ------------P
>ENSLAFP00000020769/2870-2983 pep:novel supercontig:loxAfr3:scaffold_35:13638187:13943394:1 gene:ENSLAFG00000016899 transcript:ENSLAFT00000035041 gene_biotype:protein_coding transcript_biotype:protein_coding [LOXAF]
PSRYMTF-------L--HVYSAISSS---------------------------------KKKELLKRQS--H
L-------------QAG-VSKLNEAKAL---VD------------ELNRKAGDNLFIL----GQTDS-----
-VVYEISVSLFFIQDASEQKTE-LERLKH-------------------------------------KIAEEV
VKIEERKN--K--IDDELKEVQ------------P
>ENSLAFP00000010314/3158-3272 pep:novel supercontig:loxAfr3:scaffold_7:15471981:15726303:-1 gene:ENSLAFG00000012310 transcript:ENSLAFT00000012334 gene_biotype:protein_coding transcript_biotype:protein_coding [LOXAF]
PKSYLSF-------I--QGYKLIYGE---------------------------------KRAEVQTLAN--R
M-------------NTG-LEKLKEASES---VA------------ALSKELEVKEKELQVANEKADT-----
-VLKEVTMKA---QAAEKVKAE-VQKVKD-------------------------------------KAQAIV
DSISKDKA--I--AEEKLEAAK------------P
>ENSLAFP00000023927/3032-3146 pep:novel supercontig:loxAfr3:scaffold_7:15471981:15717577:-1 gene:ENSLAFG00000012310 transcript:ENSLAFT00000036750 gene_biotype:protein_coding transcript_biotype:protein_coding [LOXAF]
PKSYLSF-------I--QGYKLIYGE---------------------------------KRAEVQTLAN--R
M-------------NTG-LEKLKEASES---VA------------ALSKELEVKEKELQVANEKADT-----
-VLKEVTMKA---QAAEKVKAE-VQKVKD-------------------------------------KAQAIV
DSISKDKA--I--AEEKLEAAK------------P
>ENSLAFP00000006147/2974-3088 pep:novel supercontig:loxAfr3:scaffold_84:2675045:2808461:-1 gene:ENSLAFG00000001092 transcript:ENSLAFT00000007314 gene_biotype:protein_coding transcript_biotype:protein_coding [LOXAF]
PRNYLDF-------I--STYSKLLDE---------------------------------KTQHNTAQCK--R
L-------------EGG-LDKLKEATIQ---LD------------ELNQKLAEQKIVLAEKSAACEA-----
-LLEEIATNT---AIAEEKKKL-AEEKAI-------------------------------------EIEEQN
KVIAVEKA--E--AETALAEVM------------P
>ENSLAFP00000014829/3027-3141 pep:novel supercontig:loxAfr3:scaffold_5:36761714:37122723:-1 gene:ENSLAFG00000017652 transcript:ENSLAFT00000017682 gene_biotype:protein_coding transcript_biotype:protein_coding [LOXAF]
PKSFLEQ-------I--SLFKSLLKK---------------------------------KQKEVSKKKE--H
L-------------VNG-IQKLKTTASQ---VE------------DLKARLASQEAELQRRSHDAEA-----
-LITKIGLQT---EKVSREKAT-ADAEER-------------------------------------KVAAIQ
TEVSQKQR--E--CEADLLKAE------------P
>ENSLAFP00000021229/3010-3124 pep:novel supercontig:loxAfr3:scaffold_47:11731070:11865712:1 gene:ENSLAFG00000020681 transcript:ENSLAFT00000026585 gene_biotype:protein_coding transcript_biotype:protein_coding [LOXAF]
PTNYLEL-------V--SGYKKLLGE---------------------------------KRQELLDQIN--K
L-------------RTG-LFKIDETREK---VE------------VMSLELEDAKKKVAEFQKQCEE-----
-YLVIIVQQK---READEQQKA-VTANSE-------------------------------------KIAVEE
IKCQALAD--N--AQKDLEEAL------------P
>ENSLAFP00000011775/3088-3202 pep:novel supercontig:loxAfr3:scaffold_9:74356338:74418588:-1 gene:ENSLAFG00000014041 transcript:ENSLAFT00000014061 gene_biotype:protein_coding transcript_biotype:protein_coding [LOXAF]
PRHYLDF-------I--NHYANLFNE---------------------------------KRSELEEQQM--H
L-------------NVG-LRKIKETVDQ---VE------------ELRRDLRIKSQELEVKNAAAND-----
-KLKKMVKDQ---QEAEKKKVM-SQEIQE-------------------------------------QLHKQQ
EVIADKQM--S--VKEDLDKVE------------P
>ENSLAFP00000007567/2447-2561 pep:novel supercontig:loxAfr3:scaffold_47:16375468:16805271:1 gene:ENSLAFG00000009016 transcript:ENSLAFT00000009022 gene_biotype:protein_coding transcript_biotype:protein_coding [LOXAF]
PKSFLEF-------I--RLYQSLLRR---------------------------------NGKELRSKME--R
L-------------ENG-LLKLHSTSTQ---VD------------DLKAKLATQEVELKQKNEDADK-----
-LIQVVGVET---DKMSKEKAI-ADEEEQ-------------------------------------KVALIM
LEVKQKQK--D--CEEDLAKAE------------P
>ENSLAFP00000008717/3193-3307 pep:novel supercontig:loxAfr3:scaffold_0:126062864:126420947:-1 gene:ENSLAFG00000010401 transcript:ENSLAFT00000010411 gene_biotype:protein_coding transcript_biotype:protein_coding [LOXAF]
PKSYLSF-------I--NGYKNIYTE---------------------------------KVKYIDGQAE--R
M-------------NIG-LDKLMEASES---VA------------KLSQDLAVKEKELAVASVKADE-----
-VLAEVTVSA---QASAKVKNE-VQEVKD-------------------------------------KAQKIV
DEIDSEKV--K--AETKLEAAK------------P
>ENSMMUP00000010694/3013-3127 pep:novel chromosome:MMUL_1:16:7453997:7580290:1 gene:ENSMMUG00000008166 transcript:ENSMMUT00000011410 gene_biotype:protein_coding transcript_biotype:protein_coding [MACMU]
PTNYLEL-------V--SGYKKLLGE---------------------------------KRQELQDQAN--K
L-------------RTG-LFKIDETREK---VQ------------VMSLELEDAKKKVAEFQKQCEE-----
-YLVIIVQQK---READEQQKA-VTANSE-------------------------------------KIAVEE
IKCQALAD--N--AQKDLEEAL------------P
>ENSMMUP00000029903/3087-3201 pep:novel chromosome:MMUL_1:3:104296467:104655294:-1 gene:ENSMMUG00000022764 transcript:ENSMMUT00000031959 gene_biotype:protein_coding transcript_biotype:protein_coding [MACMU]
PKSFLEQ-------I--SLFKNLLEK---------------------------------KQNEVSKKKE--H
L-------------VNG-IQKLKTTASQ---VG------------DLKARLASQEAELQLRNHDAEA-----
-LITKIGLQT---EKVSREKTV-ADAEER-------------------------------------KVTAIQ
TEVFQKQR--E--CEADLLKAE------------P
>ENSMMUP00000014437/3174-3288 pep:known chromosome:MMUL_1:6:13881485:14133105:-1 gene:ENSMMUG00000011026 transcript:ENSMMUT00000015413 gene_biotype:protein_coding transcript_biotype:protein_coding [MACMU]
PKSYLSF-------I--QGYKLIYGE---------------------------------KHMEVQTLAN--R
M-------------NTG-LEKLKEASES---VA------------ALSKELEVKEKELQVANNKADT-----
-VLKEVTMKA---QAAEKVRAE-VQKVKD-------------------------------------RAQAIV
DSISKDKA--I--AEEKLEAAK------------P
>ENSMMUP00000030786/3228-3342 pep:novel chromosome:MMUL_1:4:38547248:38852830:1 gene:ENSMMUG00000023381 transcript:ENSMMUT00000032903 gene_biotype:protein_coding transcript_biotype:protein_coding [MACMU]
PKSYLSF-------I--NGYKNIYAE---------------------------------KVKFINEQAE--R
M-------------NIG-LDKLMEASES---VA------------KLSQDLAVKEKELAVASVKADE-----
-VLAEVTVSA---QASAKIKNE-VQEVKD-------------------------------------KAQKIV
DEIDSEKV--K--AESKLEAAK------------P
>ENSMMUP00000007635/3169-3283 pep:novel chromosome:MMUL_1:7:165250675:165344227:1 gene:ENSMMUG00000005780 transcript:ENSMMUT00000008119 gene_biotype:protein_coding transcript_biotype:protein_coding [MACMU]
PRHYLDF-------I--NHYANLFHE---------------------------------KRSELEEQQM--H
L-------------NVG-LRKIKETVDQ---VE------------ELRRDLRIKSQELEVKNAAAND-----
-KLKKMVKDQ---QEAEKKKVM-SQEIQE-------------------------------------QLHKQQ
EVIADKQM--S--VKEDLDKVE------------P
>ENSMGAP00000011106/3146-3260 pep:novel chromosome:UMD2:2:29773686:29894465:-1 gene:ENSMGAG00000010623 transcript:ENSMGAT00000011975 gene_biotype:protein_coding transcript_biotype:protein_coding [MELGA]
PKSYLSF-------I--NGYKDVYAE---------------------------------KLASINEQAE--R
M-------------QIG-LSKLMEASES---VA------------KLSKELAVKEKELAVASVKADE-----
-VLAEVKVSA---EAASKVKNE-VQAVKD-------------------------------------KAQKIV
DEIDLEKM--K--AESKLEAAK------------P
>ENSMGAP00000014109/3090-3204 pep:novel chromosome:UMD2:5:51501124:51541877:1 gene:ENSMGAG00000013330 transcript:ENSMGAT00000015030 gene_biotype:protein_coding transcript_biotype:protein_coding [MELGA]
PRHYLDF-------I--NHYANLFNE---------------------------------KRSELEEQQM--H
L-------------NVG-LRKIKETVDQ---VE------------ELRRDLRIKSQELEVKNAAAND-----
-KLKKMVKDQ---QEAEKKKVM-SQEIQE-------------------------------------QLHKQQ
EVIADKQM--S--VKEDLDKVE------------P
>ENSMODP00000003439/3165-3279 pep:novel chromosome:BROADO5:3:111325352:111618032:-1 gene:ENSMODG00000002817 transcript:ENSMODT00000003511 gene_biotype:protein_coding transcript_biotype:protein_coding [MONDO]
PKSYLSF-------I--QGYKSIYRE---------------------------------KHAEVQTLAN--R
M-------------NTG-LEKLKEASES---VA------------ALSKELEVKEKELQVANDKADK-----
-VLKEVTVKA---QAAEKVKAE-VQKVKD-------------------------------------KAQAIV
DSISADKA--M--AEEKLEAAK------------P
>ENSMODP00000036853/3030-3144 pep:novel chromosome:BROADO5:3:111325352:111610250:-1 gene:ENSMODG00000002817 transcript:ENSMODT00000038448 gene_biotype:protein_coding transcript_biotype:protein_coding [MONDO]
PKSYLSF-------I--QGYKSIYRE---------------------------------KHAEVQTLAN--R
M-------------NTG-LEKLKEASES---VA------------ALSKELEVKEKELQVANDKADK-----
-VLKEVTVKA---QAAEKVKAE-VQKVKD-------------------------------------KAQAIV
DSISADKA--M--AEEKLEAAK------------P
>ENSMODP00000001643/2969-3083 pep:novel chromosome:BROADO5:8:301515409:301838782:-1 gene:ENSMODG00000001356 transcript:ENSMODT00000001677 gene_biotype:protein_coding transcript_biotype:protein_coding [MONDO]
PKSFLEQ-------I--SLYKTLLKK---------------------------------KQQAVAQRKE--H
L-------------ANG-IQKLETAATQ---VA------------ALKGKLASQEGELQLRSQDAEA-----
-LIAKIGLQT---DRVSQERAT-ADGEEQ-------------------------------------KVAAIQ
AEVFQKQR--E--CEADLAKAE------------P
>ENSMODP00000002386/3016-3126 pep:novel chromosome:BROADO5:2:238936302:239156894:1 gene:ENSMODG00000001957 transcript:ENSMODT00000002436 gene_biotype:protein_coding transcript_biotype:protein_coding [MONDO]
PKTFLEL-------I--KLYQNLLAK---------------------------------KRMELVAKID--R
L-------------ENG-LMKLQSTASQ---VD------------DLKAKLAVQELELTQKNENADK-----
-LIQVVGVET---EKVSKEKAI-ADEEEI-------------------------------------KVE---
-NVTEKQK--A--CETDLAKAE------------P
>ENSMODP00000000283/3036-3150 pep:novel chromosome:BROADO5:2:245832644:246584588:1 gene:ENSMODG00000000233 transcript:ENSMODT00000000287 gene_biotype:protein_coding transcript_biotype:protein_coding [MONDO]
PKSFLEQ-------I--RLYQNLLVK---------------------------------NGNELTSKMK--R
L-------------KNG-LQKLHSTSSQ---VD------------DLKAKLALQEIELRQKNEDADK-----
-LIQVVGVET---EKVSKEKAI-ADEEEH-------------------------------------KVALIM
LEVKQKQK--D--CEEDLAKAE------------P
>ENSMODP00000016625/2935-3049 pep:novel chromosome:BROADO5:1:315218278:315300146:-1 gene:ENSMODG00000013290 transcript:ENSMODT00000016930 gene_biotype:protein_coding transcript_biotype:protein_coding [MONDO]
PRHYLDF-------I--NHYANLFNE---------------------------------KRSELEEQQM--H
L-------------NVG-LRKIKETVDQ---VE------------ELRRDLRIKSQELEVKNAAAND-----
-KLKKMVKDQ---QEAEKKKER-SQEIQE-------------------------------------QLHKQQ
EVIADKQM--S--VKEDLSTVE------------P
>ENSMODP00000016544/3243-3357 pep:novel chromosome:BROADO5:2:279363133:279846165:1 gene:ENSMODG00000013218 transcript:ENSMODT00000016849 gene_biotype:protein_coding transcript_biotype:protein_coding [MONDO]
PKSYLSF-------I--NGYKNIYAE---------------------------------KLKYINDQAE--R
M-------------NIG-LSKLMEASES---VA------------HLSLDLAVKEKELAVASVKADE-----
-VLAEVTVSA---QASAKVKNE-VQEVKD-------------------------------------KAQKIV
DEIDSEKV--K--AETKLEAAK------------P
>ENSMODP00000009183/2899-3013 pep:novel chromosome:BROADO5:2:254621694:254758012:-1 gene:ENSMODG00000007423 transcript:ENSMODT00000009364 gene_biotype:protein_coding transcript_biotype:protein_coding [MONDO]
PTNYLEL-------V--SGYKKLLAE---------------------------------KKQELLDQAN--K
L-------------RTG-LFKIDETRQK---VQ------------VMSLELEEAKQKVAEFQKQCEE-----
-YLVIIVQQK---READEQQKA-VTANSE-------------------------------------KIAVEE
VKCQALAD--N--AQKDLEEAL------------P
>ENSMUSP00000116679/2868-2982 pep:known chromosome:NCBIM37:9:6929304:7176957:-1 gene:ENSMUSG00000047193 transcript:ENSMUST00000147193 gene_biotype:protein_coding transcript_biotype:protein_coding [MOUSE]
PSRYMTF-------L--HVYSAISSS---------------------------------KKKELLKRQS--H
L-------------QAG-VSKLNEAKAL---VD------------ELNRKAGEQSILLRIKQDEADS-----
-ALQEITVSM---QDASEQKTE-LERLKQ-------------------------------------RIAEEV
VKIEERKS--K--IDDELKEVQ------------P
>ENSMUSP00000018851/3171-3285 pep:known chromosome:NCBIM37:12:111839662:111905155:1 gene:ENSMUSG00000018707 transcript:ENSMUST00000018851 gene_biotype:protein_coding transcript_biotype:protein_coding [MOUSE]
PRHYLDF-------I--NHYANLFHE---------------------------------KRSELEEQQM--H
L-------------NVG-LRKIKETVDQ---VE------------ELRRDLRIKSQELEVKNAAAND-----
-KLKKMVKDQ---QEAEKKKVM-SQEIQE-------------------------------------QLHKQQ
EVIADKQM--S--VKEDLDKVE------------P
>ENSMUSP00000101915/3001-3115 pep:known chromosome:NCBIM37:11:117883037:117990533:-1 gene:ENSMUSG00000033987 transcript:ENSMUST00000106308 gene_biotype:protein_coding transcript_biotype:protein_coding [MOUSE]
PKTFLEQ-------I--KLYQNLLAK---------------------------------KRMELVAKIE--R
L-------------ENG-LMKLQSTASQ---VD------------DLKAKLAVQETELKQKNENADK-----
-LIQVVGVET---EKVSKEKAI-ADEEEM-------------------------------------KVEVIN
KNVTEKQK--A--CETDLAKAE------------P
>ENSMUSP00000081867/3043-3157 pep:known chromosome:NCBIM37:12:119116455:119437516:-1 gene:ENSMUSG00000018581 transcript:ENSMUST00000084806 gene_biotype:protein_coding transcript_biotype:protein_coding [MOUSE]
PRSFLKQ-------I--SLFKSLLKK---------------------------------KREEVKQKQE--H
L-------------GNG-IQKLQTTASQ---VG------------NLKSRLASQEAELQLRNLDAEA-----
-LITKIGLQT---EKVSREKAI-ADAEER-------------------------------------KVAAIQ
TEASQKQR--E--CEADLLKAE------------P
>ENSMUSP00000069751/3172-3286 pep:known chromosome:NCBIM37:15:28133507:28401800:1 gene:ENSMUSG00000022262 transcript:ENSMUST00000067048 gene_biotype:protein_coding transcript_biotype:protein_coding [MOUSE]
PKSYLSF-------I--QGYKFIYEE---------------------------------KHMEVQSLAN--R
M-------------NTG-LEKLKEASES---VA------------ALSKELAGKEKELQVANEKADT-----
-VLKEVTMKA---QAAEKVKAE-VQKVKD-------------------------------------KAQAIV
DSISKDKA--I--AEEKLEAAK------------P
>ENSMUSP00000127878/3280-3394 pep:known chromosome:NCBIM37:17:30761299:31012209:1 gene:ENSMUSG00000033826 transcript:ENSMUST00000170651 gene_biotype:protein_coding transcript_biotype:protein_coding [MOUSE]
PKSYLSF-------I--NGYKSIYTD---------------------------------KVKYINEQAE--R
M-------------NIG-LDKLMEASES---VA------------KLSQDLAVKEKELAVASIKADE-----
-VLAEVTVSA---QASAKVKNE-VQEVKD-------------------------------------KAQKIV
DEIDSEKV--K--AETKLEAAK------------P
>ENSMUSP00000079494/3039-3153 pep:known chromosome:NCBIM37:11:65644784:65982035:-1 gene:ENSMUSG00000056752 transcript:ENSMUST00000080665 gene_biotype:protein_coding transcript_biotype:protein_coding [MOUSE]
PKSFLEF-------I--RLYQSLLER---------------------------------NGKELQAKVE--R
L-------------ENG-LLKLHSTSAQ---VD------------DLKAKLATQEVELRHKNEDTDK-----
-LIQVVGVET---SKVSREKAI-ADEEEQ-------------------------------------KVALIM
LEVQQKQK--D--CEEDLAKAE------------P
>ENSMUSP00000062995/3139-3253 pep:known chromosome:NCBIM37:5:125205455:125314678:1 gene:ENSMUSG00000038011 transcript:ENSMUST00000058440 gene_biotype:protein_coding transcript_biotype:protein_coding [MOUSE]
PKNYLDF-------I--NTYSKLLDE---------------------------------KTQYNIAQCK--R
L-------------EGG-LDKLKEATIQ---LD------------ELNLKLAEQKIVLAEKSAACEA-----
-LLEEIATNT---AIAEEKKKL-AEEKAI-------------------------------------EIEEQN
KIIAVEKA--E--AETALAEVM------------P
>ENSMUSP00000104299/3014-3128 pep:known chromosome:NCBIM37:11:69234311:69362610:-1 gene:ENSMUSG00000005237 transcript:ENSMUST00000108659 gene_biotype:protein_coding transcript_biotype:protein_coding [MOUSE]
PTNYLEL-------V--SGYKKLLGE---------------------------------KRQELLDQAN--K
L-------------RTG-LFKIDETREK---VE------------VMSLELEDAKKKVAEFQKQCEE-----
-YLVIIVQQK---READEQQKA-VTANSE-------------------------------------KIAIEE
VKCQALAD--N--AQKDLEEAL------------P
>ENSMLUP00000001217/3028-3142 pep:novel scaffold:Myoluc2.0:GL430557:137863:200461:1 gene:ENSMLUG00000001316 transcript:ENSMLUT00000001326 gene_biotype:protein_coding transcript_biotype:protein_coding [MYOLU]
PKNYLDF-------I--NTYSKLLDE---------------------------------KTQNNIAQCK--R
L-------------EGG-LDKLKEASIQ---LD------------ELNRKLAEQKIVLAEKSAACET-----
-LLDEIVTNT---ATAEEKKKL-AEEKAI-------------------------------------DIEEQN
KIIAVEKA--E--AETALAEVM------------P
>ENSMLUP00000012003/2946-3060 pep:novel scaffold:Myoluc2.0:GL429782:14884780:15054124:1 gene:ENSMLUG00000013142 transcript:ENSMLUT00000013194 gene_biotype:protein_coding transcript_biotype:protein_coding [MYOLU]
PKSFLEQ-------I--SLFKNLLKK---------------------------------KQKEVSQRKE--H
L-------------VNG-IQKLKTTASQ---VG------------DLKARLASQEAELQLRNQDTEA-----
-LIAKIGLQT---EKVSREKAI-ADAEEQ-------------------------------------KVTAIQ
TEVSQKQK--E--CEADLLKAE------------P
>ENSMLUP00000002937/2854-2968 pep:novel scaffold:Myoluc2.0:GL429884:595445:881557:-1 gene:ENSMLUG00000003216 transcript:ENSMLUT00000003230 gene_biotype:protein_coding transcript_biotype:protein_coding [MYOLU]
PSRYMTF-------L--HVYSAISSS---------------------------------KKKELLKRQS--H
L-------------QAG-VSKLNEAKAL---VD------------ELNRKAGEQSVLLKTKQDEADA-----
-ALQEITVSM---QDASEQKTE-LEKLKH-------------------------------------RIADEV
VKIEERKN--K--IDDELKEVQ------------P
>ENSMLUP00000003348/3179-3293 pep:novel scaffold:Myoluc2.0:GL429767:63113668:63293099:1 gene:ENSMLUG00000003652 transcript:ENSMLUT00000003675 gene_biotype:protein_coding transcript_biotype:protein_coding [MYOLU]
PKSYLSF-------I--QGYKFIYGE---------------------------------KHVEVQTLAN--R
M-------------NTG-LKKLKEASES---VA------------ALSKELEVKEKELQVANYKADT-----
-VLKEVTMKA---QAAEKVKAE-VQKVKD-------------------------------------KAQAIV
DGISKDKA--I--AEEKLEAAK------------P
>ENSMLUP00000003049/2925-3039 pep:novel scaffold:Myoluc2.0:GL430187:56993:160946:1 gene:ENSMLUG00000003331 transcript:ENSMLUT00000003355 gene_biotype:protein_coding transcript_biotype:protein_coding [MYOLU]
PTNYLEL-------V--SGYKKLLAE---------------------------------KRQELLDQAN--K
L-------------RTG-LFKIDETREK---VE------------MMSVELEDAKKKVAEFQKQCEE-----
-YLVIIVQQK---READEQQKA-VTAHSE-------------------------------------KIAIEE
VKCQALAD--N--AQKDLEEAL------------P
>ENSNLEP00000002781/3019-3133 pep:novel supercontig:Nleu1.0:GL397391.1:669069:848972:1 gene:ENSNLEG00000002049 transcript:ENSNLET00000002927 gene_biotype:protein_coding transcript_biotype:protein_coding [NOMLE]
PKNYLDF-------I--NTYSKLLDE---------------------------------KTQYNIAQCK--R
L-------------DGG-LDKLKEATIQ---LD------------ELNQKLAEQKIVLAEKSAACEA-----
-LLEEIAVNT---AVAEEKKKL-AEEKAM-------------------------------------EIEEQN
KVIAMEKA--E--AETTLEEVM------------P
>ENSNLEP00000008770/2868-2982 pep:novel supercontig:Nleu1.0:GL397262.1:36245594:36634906:1 gene:ENSNLEG00000007190 transcript:ENSNLET00000009188 gene_biotype:protein_coding transcript_biotype:protein_coding [NOMLE]
PSRYMTF-------L--HVYSAISSS---------------------------------KKKELLKRQS--H
L-------------QAG-VSKLNEAKAL---VD------------ELNRKAGEQSVLLKTKQDEADA-----
-ALQMITVSM---QDASEQKTE-LERLKH-------------------------------------RIAEEV
VKIEERKN--K--IDDELKEVQ------------P
>ENSNLEP00000011897/2977-3038 pep:novel supercontig:Nleu1.0:GL397365.1:2748906:2863782:1 gene:ENSNLEG00000009763 transcript:ENSNLET00000012479 gene_biotype:protein_coding transcript_biotype:protein_coding [NOMLE]
PTNYLEL-------V--SGYKKY--E---------------------------------AGQGIL-------
----------------------------------------------------HLKKKKKFF-----S-----
-FLFHLFHQH-----------------------------------------------------------LEE
IKCQALAD--N--AQKDLEEAL------------P
>ENSNLEP00000019304/3173-3287 pep:novel supercontig:Nleu1.0:GL397390.1:1433944:1530532:1 gene:ENSNLEG00000015806 transcript:ENSNLET00000020278 gene_biotype:protein_coding transcript_biotype:protein_coding [NOMLE]
PRHYLDF-------I--NHYANLFHE---------------------------------KRSELEEQQM--H
L-------------NVG-LRKIKETVDQ---VE------------ELRRDLRIKSQELEVKNAAAND-----
-KLKKMVKDQ---QEAEKKKVM-SQEIQE-------------------------------------QLHKQQ
EVIADKQM--S--VKEDLDKVE------------P
>ENSNLEP00000020332/3078-3192 pep:novel supercontig:Nleu1.0:GL397261.1:44293211:44666572:1 gene:ENSNLEG00000016739 transcript:ENSNLET00000021347 gene_biotype:protein_coding transcript_biotype:protein_coding [NOMLE]
PKSFLEQ-------I--SLFKNLLKK---------------------------------KQNEVSEKKE--H
L-------------VNG-IQKLKTTASQ---VG------------DLKARLASQEAELQLRNHEAEA-----
-LITKIGLQT---EKVSREKTI-ADAEER-------------------------------------KVTAIQ
TEVFQKQR--E--CEADLLKAE------------P
>ENSOANP00000009129/3175-3289 pep:known ultracontig:OANA5:Ultra378:7131433:7213764:1 gene:ENSOANG00000005733 transcript:ENSOANT00000009131 gene_biotype:protein_coding transcript_biotype:protein_coding [ORNAN]
PRHYLDF-------I--NHYANLFNE---------------------------------KRSELEEQQM--H
L-------------NVG-LRKIKETVDQ---VE------------ELRRDLRIKSQELEVKNAAAND-----
-KLKKMVKDQ---QEAEKKKVM-SQEIQE-------------------------------------QLHKQQ
EVIADKQM--S--VKEDLDKVE------------P
>ENSOANP00000020803/3262-3376 pep:known ultracontig:OANA5:Ultra330:2842979:3027616:-1 gene:ENSOANG00000013163 transcript:ENSOANT00000020806 gene_biotype:protein_coding transcript_biotype:protein_coding [ORNAN]
PKSYLSF-------I--NGYKNVYSE---------------------------------KLKYINEQAE--R
M-------------NIG-LNKLMEASES---VN------------KLSQELAVKEKELAVASVKADQ-----
-VLAEVTVSA---QASAKVKNE-VQEVKD-------------------------------------RAQKIV
DEIDCEKV--I--AESKLEAAK------------P
>ENSOANP00000016597/2863-2977 pep:known ultracontig:OANA5:Ultra192:1833233:2033724:-1 gene:ENSOANG00000010474 transcript:ENSOANT00000016600 gene_biotype:protein_coding transcript_biotype:protein_coding [ORNAN]
PSRYMTF-------L--RVYGAINSS---------------------------------KKTELLKRQS--H
L-------------QAG-VSKLNEAKAL---VD------------ELNRKAGEQSILLKTKQEEADA-----
-ALQEITVSM---QDASEQKTE-LERLKH-------------------------------------KIAEEV
VKIEERKS--K--IDDELKEVQ------------P
>ENSOANP00000018390/3176-3290 pep:known supercontig:OANA5:Contig22:3201562:3362840:-1 gene:ENSOANG00000011603 transcript:ENSOANT00000018393 gene_biotype:protein_coding transcript_biotype:protein_coding [ORNAN]
PKSYLSF-------I--QGYKSIYRE---------------------------------KHAEVQTLAH--R
M-------------NTG-LEKLKEASES---IV------------SLSRELEVKEKELQVANDKADM-----
-VLKEVTVKA---QAAERVKAE-VQKVKD-------------------------------------KAQAIV
DSISADKA--I--AEEKLEAAK------------P
>ENSOANP00000018393/3141-3255 pep:known supercontig:OANA5:Contig22:3201559:3356308:-1 gene:ENSOANG00000011603 transcript:ENSOANT00000018396 gene_biotype:protein_coding transcript_biotype:protein_coding [ORNAN]
PKSYLSF-------I--QGYKSIYRE---------------------------------KHAEVQTLAH--R
M-------------NTG-LEKLKEASES---IV------------SLSRELEVKEKELQVANDKADM-----
-VLKEVTVKA---QAAERVKAE-VQKVKD-------------------------------------KAQAIV
DSISADKA--I--AEEKLEAAK------------P
>ENSOCUP00000012037/3032-3146 pep:known chromosome:oryCun2:10:6671117:7032094:1 gene:ENSOCUG00000013961 transcript:ENSOCUT00000014002 gene_biotype:protein_coding transcript_biotype:protein_coding [RABIT]
PKSFLEQ-------I--SLFKNLLKK---------------------------------KQEEVAHKKE--H
L-------------VNG-IQKLQTTASQ---VE------------DLKGRLASQEAELQLRNQDAEA-----
-LIAKIGLQT---EKVSREKAT-ADAEQR-------------------------------------KVAAIQ
TEVSQKQR--E--CEADLLKAE------------P
>ENSOCUP00000020893/2981-3095 pep:novel chromosome:oryCun2:19:11364874:11482793:-1 gene:ENSOCUG00000012688 transcript:ENSOCUT00000025725 gene_biotype:protein_coding transcript_biotype:protein_coding [RABIT]
PTNYLEL-------V--SGYKKLLAE---------------------------------KHQELLDQAN--K
L-------------RTG-LFKIDETREK---VE------------VMSLELEDAKKKVAEFQKQCEE-----
-YLVIIVQQK---READEQQKA-VTANSE-------------------------------------KIAVEE
IKCQALAD--N--AQKDLEEAL------------P
>ENSOCUP00000016693/2869-2983 pep:novel chromosome:oryCun2:1:113097794:113452044:-1 gene:ENSOCUG00000016257 transcript:ENSOCUT00000022604 gene_biotype:protein_coding transcript_biotype:protein_coding [RABIT]
PSRYMTF-------L--HVYSSISSS---------------------------------KKKELLKRQS--H
L-------------QAG-VSKLNEAKAL---VD------------ELNRKAGEQSVLLKTKQDEADA-----
-ALQEITVSM---QDASEQKTE-LERLKH-------------------------------------RIAEEV
IKIEERKN--K--IDDELKEVQ------------P
>ENSOCUP00000021337/3286-3400 pep:novel chromosome:oryCun2:12:28519393:28859668:1 gene:ENSOCUG00000013305 transcript:ENSOCUT00000029678 gene_biotype:protein_coding transcript_biotype:protein_coding [RABIT]
PKSYLSF-------I--NGYKNIYTE---------------------------------KLKYIHEQAE--R
M-------------NIG-LDKLMEASES---VA------------KLSQDLAVKEKELAVASVKADE-----
-VLAEVTISA---QAAAKVKND-VQEVKD-------------------------------------KAQKIV
DEIDREKV--K--AETKLEAAK------------P
>ENSORLP00000004421/3188-3302 pep:novel chromosome:MEDAKA1:6:8154310:8212621:1 gene:ENSORLG00000003542 transcript:ENSORLT00000004422 gene_biotype:protein_coding transcript_biotype:protein_coding [ORYLA]
PKSYLSF-------I--QGYKTIYVE---------------------------------KRAEVQMLAN--R
M-------------NTG-LQKLKEASES---VA------------ALSKELEVKEKELQIANEKADM-----
-VLKEVTVKA---EASELVKVE-VQKVKD-------------------------------------KAQAIV
DSITADKA--I--AEEKLEAAR------------P
>ENSORLP00000004700/2884-2998 pep:novel chromosome:MEDAKA1:18:6107791:6190084:1 gene:ENSORLG00000003766 transcript:ENSORLT00000004701 gene_biotype:protein_coding transcript_biotype:protein_coding [ORYLA]
PNNYLEL-------V--SGYKKLLTE---------------------------------KHTEVGEQVG--K
L-------------RSG-LFKIDDTHEK---VK------------AMSVELEEAKRKVAQFTKECEE-----
-YLSHILQQQ---EAAADQQKA-VTEHSE-------------------------------------KIAAEE
AQCKLMAE--T--AQKDLDKAL------------P
>ENSORLP00000009067/3020-3134 pep:novel chromosome:MEDAKA1:16:12742311:12779145:-1 gene:ENSORLG00000007223 transcript:ENSORLT00000009068 gene_biotype:protein_coding transcript_biotype:protein_coding [ORYLA]
PKSFLQQ-------I--SLYRNLLEK---------------------------------SRSQLQHKMN--R
L-------------ENG-LQKLHTTAAQ---VE------------DLKCKLASQEAELSFKNQNIED-----
-LITRIGLQT---EKVRKKKEA-ADVEAQ-------------------------------------KVAVMQ
AEIAAKQK--E--CESDLVKAE------------P
>ENSORLP00000013450/2870-2984 pep:novel chromosome:MEDAKA1:13:20680560:20857080:-1 gene:ENSORLG00000010725 transcript:ENSORLT00000013451 gene_biotype:protein_coding transcript_biotype:protein_coding [ORYLA]
PSQYMAF-------L--HVYTSLYSR---------------------------------KKNQLTTRQQ--H
L-------------QAG-VSKLNEAKAL---VD------------DLKRRAAEQSALLKTKQQEADA-----
-ALQEITTSM---QNASDQKTE-MEKIKE-------------------------------------KMAVEV
SKIEERKA--K--IEDELKEVQ------------P
>ENSORLP00000015944/3173-3287 pep:novel chromosome:MEDAKA1:22:6207929:6237581:1 gene:ENSORLG00000012723 transcript:ENSORLT00000015945 gene_biotype:protein_coding transcript_biotype:protein_coding [ORYLA]
PRHYLDF-------I--NQYANLFNE---------------------------------KRSELEEQQM--H
L-------------NVG-LRKIKETVDQ---VE------------ELRRDLRIKSQELEAKNAAAND-----
-KLKKMVKDQ---QEAEKKKVM-SQEIQE-------------------------------------SVYKQQ
EVIKDKQL--S--VKQDLDQVE------------P
>ENSORLP00000018220/3036-3150 pep:novel chromosome:MEDAKA1:17:22205780:22243243:-1 gene:ENSORLG00000014526 transcript:ENSORLT00000018221 gene_biotype:protein_coding transcript_biotype:protein_coding [ORYLA]
PKSFLEF-------M--KLYDNLLRQ---------------------------------KRTELTQKMD--R
L-------------ENG-LQKLLNTASQ---VE------------DLKAKLAVQEVELYQRNHDIEA-----
-LIAKIGQQT---DKVNQERAV-ADAEEQ-------------------------------------KVAAIQ
ASVTKQQQ--D--TEADLAKAE------------P
>ENSORLP00000020554/2995-3109 pep:novel chromosome:MEDAKA1:9:27063894:27138100:1 gene:ENSORLG00000016407 transcript:ENSORLT00000020555 gene_biotype:protein_coding transcript_biotype:protein_coding [ORYLA]
PKSFLEQ-------I--TLFRSLLGH---------------------------------RSKELTGKIN--R
L-------------ENG-LQKFESAASQ---VD------------TLKVKLADQQLVLQQKNDDADK-----
-LIQVLGVEK---EKVSKERAL-ADEEEK-------------------------------------KVAAIT
DTVSAKQK--D--CQIDLDNAE------------P
>ENSOGAP00000008813/3078-3192 pep:novel scaffold:OtoGar3:GL873547.1:4108502:4465910:1 gene:ENSOGAG00000009835 transcript:ENSOGAT00000009858 gene_biotype:protein_coding transcript_biotype:protein_coding [OTOGA]
PKSFLEQ-------I--SLFKNLLKK---------------------------------KQYEVSQKKE--H
L-------------VNG-IEKLKTTASQ---VG------------DLKARLASQEAELQLRNQDAEA-----
-LISKIGLQT---EKVSREKAI-ADSEER-------------------------------------KVTAIQ
TEVSQKQR--E--CEADLVKAE------------P
>ENSOGAP00000005622/3173-3287 pep:novel scaffold:OtoGar3:GL873668.1:308981:401070:1 gene:ENSOGAG00000006276 transcript:ENSOGAT00000006294 gene_biotype:protein_coding transcript_biotype:protein_coding [OTOGA]
PRHYLDF-------I--NHYANLFHE---------------------------------KRSELEEQQM--H
L-------------NVG-LRKIKETVDQ---VE------------ELRRDLRIKSQELEVKNAAAND-----
-KLKKMVKDQ---QEAEKKKVM-SQEIQE-------------------------------------QLHKQQ
EVIADKQM--S--VKEDLDKVE------------P
>ENSOGAP00000017279/3006-3120 pep:novel scaffold:OtoGar3:GL873537.1:3749483:3866353:1 gene:ENSOGAG00000011341 transcript:ENSOGAT00000028891 gene_biotype:protein_coding transcript_biotype:protein_coding [OTOGA]
PKTFLEQ-------I--KLYQNLLAK---------------------------------KRMELVAKIE--R
L-------------ENG-LMKLQSTASQ---VD------------DLKAKLAIQEAELKQKNENADK-----
-LIQVVGVET---EKVSKEKAI-ADEEEV-------------------------------------KVEVIN
KNVTEKQK--A--CETDLAKAE------------P
>ENSOGAP00000007126/3236-3350 pep:novel scaffold:OtoGar3:GL873550.1:9482753:9785531:1 gene:ENSOGAG00000007946 transcript:ENSOGAT00000007963 gene_biotype:protein_coding transcript_biotype:protein_coding [OTOGA]
PKSYLSF-------I--NGYKNIYAE---------------------------------KVKYINEQAE--R
M-------------NIG-LDKLMEASES---VA------------KLSQDLAVKEKELAVASVKADE-----
-VLAEVTVSA---QASAKIKNE-VQEVKD-------------------------------------KAQKIV
DEIDTEKV--K--AESKLEAAK------------P
>ENSOGAP00000016520/2869-2983 pep:novel scaffold:OtoGar3:GL873520.1:8016430:8284049:1 gene:ENSOGAG00000033838 transcript:ENSOGAT00000026847 gene_biotype:protein_coding transcript_biotype:protein_coding [OTOGA]
PSRYMTF-------L--HMYSAISNS---------------------------------KRKELLKRQS--H
L-------------QAG-VSKLNEAKAL---VD------------ELNRKAGEQSILLKTKQDEADA-----
-ALQEITVSM---QDASEQKTE-LERLKH-------------------------------------KIAEEV
VKIEERKN--K--IDDELKEVQ------------P
>ENSOGAP00000010877/2914-3028 pep:novel scaffold:OtoGar3:GL873565.1:7247393:7611814:-1 gene:ENSOGAG00000012147 transcript:ENSOGAT00000012160 gene_biotype:protein_coding transcript_biotype:protein_coding [OTOGA]
PKSFLEF-------I--RLYQSLLRR---------------------------------HREGLMAKTK--R
L-------------ENG-LLKLHSTSAQ---VD------------ALKAKLAAQEVELKQKNEDADK-----
-LIQMVGVET---DKVSREKAL-ADKEEQ-------------------------------------RVALIM
LEVTQKQK--D--CEEDLAKAE------------P
>ENSOGAP00000001958/2903-3017 pep:novel scaffold:OtoGar3:GL873565.1:11465048:11579067:-1 gene:ENSOGAG00000002181 transcript:ENSOGAT00000002190 gene_biotype:protein_coding transcript_biotype:protein_coding [OTOGA]
PTNYLEL-------V--SGYKMLLGE---------------------------------KRQELLDQAN--K
L-------------RTG-LFKIDETREK---VQ------------VMSLELEDAKKKVAEFQKQCEE-----
-YLVIIVQQK---READEQQKA-VTANSE-------------------------------------KIAVEE
IKCQALAD--N--AQKDLEEAL------------P
>ENSOGAP00000008472/3171-3285 pep:novel scaffold:OtoGar3:GL873552.1:11987542:12219629:1 gene:ENSOGAG00000009433 transcript:ENSOGAT00000009464 gene_biotype:protein_coding transcript_biotype:protein_coding [OTOGA]
PKSYLSF-------I--QGYKVTYRE---------------------------------KHEEVQTLAN--R
M-------------NTG-LKKLKEASES---VA------------ALSKELEVKEKELQVANNKADT-----
-VLKEVTMKA---QAAEKVKAE-VQKVKD-------------------------------------KAQAIV
DSISKDKA--I--AEEKLEAAK------------P
>ENSPTRP00000028711/3170-3284 pep:known chromosome:CHIMP2.1.4:5:13831535:14100868:-1 gene:ENSPTRG00000016734 transcript:ENSPTRT00000031082 gene_biotype:protein_coding transcript_biotype:protein_coding [PANTR]
PKSYLSF-------I--QGYKFIYGE---------------------------------KHVEVQTLAN--R
M-------------NTG-LEKLKEASES---VA------------ALSKELEAKEKELQVANDKADM-----
-VLKEVTMKA---QAAEKVKAE-VQKVKD-------------------------------------RAQAIV
DSISKDKA--I--AEEKLEAAK------------P
>ENSPTRP00000014844/2979-3093 pep:known chromosome:CHIMP2.1.4:17:7790992:7905468:1 gene:ENSPTRG00000008709 transcript:ENSPTRT00000016042 gene_biotype:protein_coding transcript_biotype:protein_coding [PANTR]
PTKYLEL-------L--SGYKKLLGE---------------------------------KRQELLDQAN--K
L-------------RTG-LFKIDETREK---VQ------------VMSLELEDAKKKVAEFQKQCEE-----
-YLVIIVQQK---READEQQKA-VTANSE-------------------------------------KIAVEE
IKCQALAD--N--AQKDLEEAL------------P
>ENSPTRP00000039719/3039-3153 pep:known chromosome:CHIMP2.1.4:6:39248191:39569352:1 gene:ENSPTRG00000018129 transcript:ENSPTRT00000047053 gene_biotype:protein_coding transcript_biotype:protein_coding [PANTR]
PKSYLSF-------I--NGYKNIYAE---------------------------------KVKFINEQAE--R
M-------------NIG-LDKLMEASES---VA------------KLSQDLAVKEKELAVASIKADE-----
-VLAEVTVSA---QASAKIKNE-VQEVKD-------------------------------------KAQKIV
DEIDSEKV--K--AESKLEAAK------------P
>ENSPTRP00000057387/2867-2981 pep:known chromosome:CHIMP2.1.4:11:100954413:101332360:1 gene:ENSPTRG00000004224 transcript:ENSPTRT00000065820 gene_biotype:protein_coding transcript_biotype:protein_coding [PANTR]
PSRYMTF-------L--HVYSAISSS---------------------------------KKKELLKRQS--H
L-------------QAG-VSKLNEAKAL---VD------------ELNRKAGEQSVLLKTKQDEADA-----
-ALQMITVSM---QDASEQKTE-LERLKH-------------------------------------RIAEEV
VKIEERKN--K--IDDELKEVQ------------P
>ENSPTRP00000052909/3040-3154 pep:known chromosome:CHIMP2.1.4:17:44077339:44457954:-1 gene:ENSPTRG00000008779 transcript:ENSPTRT00000043834 gene_biotype:protein_coding transcript_biotype:protein_coding [PANTR]
PKSFLEF-------I--RLYQSLLHR---------------------------------HRKELKCKTE--R
L-------------ENG-LLKLHSTSAQ---VD------------DLKAKLAAQEVELKQKNEDADK-----
-LIQVVGVET---DKVSREKAM-ADEEEQ-------------------------------------KVALIM
LEVKQKQK--D--CEEDLAKAE------------P
>ENSPTRP00000052469/3072-3186 pep:known chromosome:CHIMP2.1.4:14:101664239:101750900:1 gene:ENSPTRG00000006735 transcript:ENSPTRT00000048193 gene_biotype:protein_coding transcript_biotype:protein_coding [PANTR]
PRHYLDF-------I--NHYANLFHE---------------------------------KRSELEEQQM--H
L-------------NVG-LRKIKETVDQ---VE------------ELRRDLRIKSQELEVKNAAAND-----
-KLKKMVKDQ---QEAEKKKVM-SQEIQE-------------------------------------QLHKQQ
EVIADKQM--S--VKEDLDKVE------------P
>ENSPTRP00000056845/2799-2913 pep:known chromosome:CHIMP2.1.4:12:124634280:124787985:1 gene:ENSPTRG00000005610 transcript:ENSPTRT00000065279 gene_biotype:protein_coding transcript_biotype:protein_coding [PANTR]
PKNYLDF-------I--NTYSKLLDE---------------------------------KTQYNIAQCK--R
L-------------DGG-LDKLKEATIQ---LD------------ELNQKLAEQKIVLAEKSAACEA-----
-LLEEIAINT---AVAEEKKKL-AEEKAM-------------------------------------EIEEQN
KVIAMEKD--E--AETTLAEVM------------P
>ENSPPYP00000008984/2870-2984 pep:known chromosome:PPYG2:17:11784578:12175051:1 gene:ENSPPYG00000007991 transcript:ENSPPYT00000009350 gene_biotype:protein_coding transcript_biotype:protein_coding [PONAB]
PKSFLEF-------I--RLYQSLLHR---------------------------------HRKELKCKTE--R
L-------------ENG-LLKLHSTSAQ---VD------------DLKAKLATQEVELKQKNEDADK-----
-LIQVVGVET---HKVSREKAM-ADEEEQ-------------------------------------KVALIM
LEVKQKQK--D--CEEDLAKAE------------P
>ENSPPYP00000008924/2663-2777 pep:known chromosome:PPYG2:17:7706014:7833776:1 gene:ENSPPYG00000007935 transcript:ENSPPYT00000009289 gene_biotype:protein_coding transcript_biotype:protein_coding [PONAB]
PTNYLEL-------V--SGYKKLLGE---------------------------------KRQELLDQAN--K
L-------------RTG-LFKIDETREK---VQ------------VMSLELEDAKKKVAEFQKQCEE-----
-YLVIIVQQK---READEQQKA-VTANSE-------------------------------------KIAVEE
IKCQALAD--N--AQKDLEEAL------------P
>ENSPPYP00000019889/3084-3198 pep:known chromosome:PPYG2:7:62577473:62908390:-1 gene:ENSPPYG00000017745 transcript:ENSPPYT00000020675 gene_biotype:protein_coding transcript_biotype:protein_coding [PONAB]
PKSFLEQ-------I--SLFKNLLKK---------------------------------KQNEVSEKKE--H
L-------------VNG-IQKLKTTASQ---VG------------DLKARLASQEGELQLRNHDAEA-----
-LITKIGLQT---EKVSREKTI-ADAEER-------------------------------------KVTAIQ
TEVFQKQR--E--CEADLLKAE------------P
>ENSPPYP00000018533/3053-3167 pep:novel chromosome:PPYG2:6:38786789:39077773:1 gene:ENSPPYG00000016570 transcript:ENSPPYT00000019272 gene_biotype:protein_coding transcript_biotype:protein_coding [PONAB]
PKSYLSF-------I--NGYKNIYAE---------------------------------KVKFINEQAE--R
M-------------NIG-LDKLMEASES---VA------------KLSQDLAVKEKELAVASIKADE-----
-VLAEVTVSA---QASAKIKNE-VQEVKD-------------------------------------KAQKIV
DEIDSEKV--K--AESKLEAAK------------P
>ENSRNOP00000007233/3040-3154 pep:known chromosome:RGSC3.4:6:145190957:145517035:-1 gene:ENSRNOG00000005451 transcript:ENSRNOT00000007233 gene_biotype:protein_coding transcript_biotype:protein_coding [RAT]
PRSFLEQ-------I--SLFKSLLKK---------------------------------KRGEVQRKKE--H
L-------------GNG-IQKLQTTASQ---VG------------NLKARLASQEAELQLRNQDAEA-----
-LITKIGLQT---EKVSREKAI-ADAEER-------------------------------------KVAAIQ
TEASQKQR--E--CEADLLKAE------------P
>ENSRNOP00000000651/3279-3393 pep:known chromosome:RGSC3.4:20:8936173:9199913:1 gene:ENSRNOG00000000542 transcript:ENSRNOT00000000651 gene_biotype:protein_coding transcript_biotype:protein_coding [RAT]
PKSYLSF-------I--NGYKNIYTE---------------------------------KVKYINEQAE--R
M-------------NIG-LDKLMEASES---VA------------KLSQDLAVKEKELAVASVKADE-----
-VLAEVTVSA---QASAKVKNE-VQEVKD-------------------------------------KAQKIV
DEIDSEKV--K--AESKLEAAK------------P
>ENSRNOP00000047546/2903-3017 pep:known chromosome:RGSC3.4:10:56215639:56348171:-1 gene:ENSRNOG00000021356 transcript:ENSRNOT00000045220 gene_biotype:protein_coding transcript_biotype:protein_coding [RAT]
PTNYLEL-------V--SGYKKLLGE---------------------------------KRQELLDQAN--K
L-------------RTG-LFKIDETREK---VE------------VMSLELEDAKKKVAEFQKQCEE-----
-YLVIIVQQK---READEQQKA-VTANSE-------------------------------------KIAIEE
VKCQALAD--N--AQKDLEEAL------------P
>ENSRNOP00000004035/3001-3115 pep:known chromosome:RGSC3.4:10:108013512:108130864:-1 gene:ENSRNOG00000003028 transcript:ENSRNOT00000004035 gene_biotype:protein_coding transcript_biotype:protein_coding [RAT]
PKTFLEQ-------I--KLYQNLLAK---------------------------------KRMELVAKIE--R
L-------------ENG-LMKLQSTASQ---VD------------DLKAKLAVQEAELKQKNENADK-----
-LIQVVGVET---EKVSKEKAI-ADEEEI-------------------------------------KVEVIN
KNVTEKQK--A--CETDLAKAE------------P
>ENSRNOP00000017372/2421-2535 pep:known chromosome:RGSC3.4:2:80163788:80390049:1 gene:ENSRNOG00000012624 transcript:ENSRNOT00000017372 gene_biotype:protein_coding transcript_biotype:protein_coding [RAT]
PKSYLSF-------I--QGYKFIYEE---------------------------------KHVEVQSLAN--R
M-------------NTG-LEKLKEASES---VA------------ALSQELAVKEKELQVANEKADM-----
-VLKEVTMKA---QAAEKVKAE-VQKVKD-------------------------------------KAQAIV
DSISKDKA--I--AEEKLEAAK------------P
>ENSSHAP00000007164/2850-2964 pep:novel scaffold:DEVIL7.0:GL841211.1:213064:439806:-1 gene:ENSSHAG00000006224 transcript:ENSSHAT00000007226 gene_biotype:protein_coding transcript_biotype:protein_coding [SARHA]
PKSYLSF-------I--QGYKHIYKE---------------------------------KHAEVQTLAN--R
M-------------NTG-LEKLKEASES---VA------------ALSKELEVKEKELQVANDKADT-----
-VLKEVTVKA---QAAEKVKAE-VQKVKD-------------------------------------KAQAIV
DSISADKA--I--AEEKLEAAK------------P
>ENSSHAP00000017406/2983-3097 pep:novel scaffold:DEVIL7.0:GL856861.1:1581301:1687215:-1 gene:ENSSHAG00000014791 transcript:ENSSHAT00000017551 gene_biotype:protein_coding transcript_biotype:protein_coding [SARHA]
PTNYLEL-------V--SGYKKLLAE---------------------------------KKQELLDQAN--K
L-------------RTG-LFKIDETREK---VQ------------VMSLELEEAKQKVAEFQKQCEE-----
-YLVIIVQQK---READEQQKA-VTANSE-------------------------------------KIAVEE
VKCKALAE--N--AQKDLEEAL------------P
>ENSSHAP00000019002/2928-3042 pep:novel scaffold:DEVIL7.0:GL841442.1:2039693:2177099:1 gene:ENSSHAG00000016128 transcript:ENSSHAT00000019158 gene_biotype:protein_coding transcript_biotype:protein_coding [SARHA]
PKNFLDF-------I--STYSKLLDE---------------------------------KTQYNIAQCK--R
L-------------EGG-LDKLKEATIQ---LD------------ELNIKLAEQKIVLAEKSAACEA-----
-LLEEISTNT---AIAEEKKKL-AEEKAI-------------------------------------EIEEQN
KIIAVEKA--E--AETALEEAM------------P
>ENSSSCP00000001722/3278-3392 pep:known chromosome:Sscrofa9:7:39153770:39437066:1 gene:ENSSSCG00000001588 transcript:ENSSSCT00000001768 gene_biotype:protein_coding transcript_biotype:protein_coding [PIG]
PKSYLSF-------I--NGYKNIYTE---------------------------------KVKYINEQAE--R
M-------------NIG-LDKLMEASES---VA------------KLSQDLAVKEKELAVASVKADA-----
-VLAEVTVSA---QASAKVKNE-VQEVKD-------------------------------------KAQKIV
DEIDTEKV--K--AETKLEAAR------------P
>ENSTGUP00000003413/2896-3010 pep:known chromosome:taeGut3.2.4:18:1614043:1645771:1 gene:ENSTGUG00000003207 transcript:ENSTGUT00000003447 gene_biotype:protein_coding transcript_biotype:protein_coding [TAEGU]
PKTFLEH-------I--KLYQNLLAD---------------------------------KRSTLSASID--R
L-------------EKG-LMKLRSTASQ---VD------------DLKAMLAVQEIELKQKNEDTDK-----
-LIHVVGVET---EKVSKEKAI-ADEEEL-------------------------------------KVEAIN
KMVAEKQR--A--CASDLAEAE------------V
>ENSTGUP00000005932/2908-3022 pep:known chromosome:taeGut3.2.4:18:5012239:5137013:-1 gene:ENSTGUG00000005689 transcript:ENSTGUT00000005991 gene_biotype:protein_coding transcript_biotype:protein_coding [TAEGU]
PKSFLEQ-------I--KLYQNLLLE---------------------------------KDRDLKAKME--R
L-------------ENG-LEKLKSTSAQ---VD------------ELKAKLAAQEVELKQKKEDADK-----
-LIQVVGVET---EKVSRKKAV-ADEEER-------------------------------------KVALIA
QEVEQKQK--D--CEEDLAKAE------------P
>ENSTGUP00000007744/3176-3290 pep:known chromosome:taeGut3.2.4:2:81235805:81361081:1 gene:ENSTGUG00000007486 transcript:ENSTGUT00000007825 gene_biotype:protein_coding transcript_biotype:protein_coding [TAEGU]
PKSYLTF-------I--QGYKTTYKE---------------------------------KHAEVQILSN--R
I-------------NTG-LEKLKEASES---VA------------ALSRELEVKEKELQIANEKADM-----
-VLKEVTVKT---QAAENMKGD-VQKVKD-------------------------------------KAQAIV
DSITVDKA--I--TEEKLEAAK------------P
>ENSTGUP00000007747/2899-3013 pep:known chromosome:taeGut3.2.4:2:81248369:81361081:1 gene:ENSTGUG00000007486 transcript:ENSTGUT00000007828 gene_biotype:protein_coding transcript_biotype:protein_coding [TAEGU]
PKSYLTF-------I--QGYKTTYKE---------------------------------KHAEVQILSN--R
I-------------NTG-LEKLKEASES---VA------------ALSRELEVKEKELQIANEKADM-----
-VLKEVTVKT---QAAENMKGD-VQKVKD-------------------------------------KAQAIV
DSITVDKA--I--TEEKLEAAK------------P
>ENSTGUP00000008933/2685-2799 pep:novel chromosome:taeGut3.2.4:2:93945597:94086912:-1 gene:ENSTGUG00000008651 transcript:ENSTGUT00000009030 gene_biotype:protein_coding transcript_biotype:protein_coding [TAEGU]
PKSYLSF-------I--GGYKTIYKE---------------------------------KIASLGSLSE--R
M-------------RTG-LAKLVEAEVS---VN------------QLSKELVMKEKDLAIASKKGDE-----
-VLLEVTMKA---HAAEKVKTQ-VQTVKD-------------------------------------KAQAIV
DSIAIDKA--A--AEDKLEAAR------------P
>ENSTGUP00000013096/2815-2929 pep:known chromosome:taeGut3.2.4:1:76500909:76643183:-1 gene:ENSTGUG00000012697 transcript:ENSTGUT00000013245 gene_biotype:protein_coding transcript_biotype:protein_coding [TAEGU]
PSRYMTF-------L--HVYSTINSS---------------------------------KRRELTKRQN--H
L-------------QAG-VSKLNEAKAL---VD------------ELNRKAGEQSILLKMKQDEADA-----
-ALQEITVSM---QSASEQKAE-MEKIKH-------------------------------------RIAEEA
AEIERRKR--K--IEDELKEVQ------------P
>ENSTGUP00000013186/3090-3204 pep:known chromosome:taeGut3.2.4:5:50745608:50787399:1 gene:ENSTGUG00000012793 transcript:ENSTGUT00000013335 gene_biotype:protein_coding transcript_biotype:protein_coding [TAEGU]
PRHYLDF-------I--NHYANLFNE---------------------------------KRSELEEQQM--H
L-------------NVG-LRKIKETVDQ---VE------------ELRRDLRIKSQELEVKNAAAND-----
-KLKKMVKDQ---QEAEKKKVM-SQEIQE-------------------------------------QLHKQQ
EVIADKQM--S--VKEDLDKVE------------P
>ENSTRUP00000000142/3033-3147 pep:novel scaffold:FUGU4:scaffold_286:100731:267674:-1 gene:ENSTRUG00000000064 transcript:ENSTRUT00000000142 gene_biotype:protein_coding transcript_biotype:protein_coding [FUGRU]
PKSFLEQ-------I--KLYCSLLGQ---------------------------------KSKDLSNKME--R
L-------------QNG-LTKLNSTSAQ---VD------------DLKAKLAAQEVNLKQKNKDADK-----
-LIQVVGIET---EKMSKEKFV-ADEEER-------------------------------------KVAAIA
VVVSGKQR--D--CEEDLAKAE------------P
>ENSTRUP00000000144/3019-3133 pep:novel scaffold:FUGU4:scaffold_286:100731:267611:-1 gene:ENSTRUG00000000064 transcript:ENSTRUT00000000144 gene_biotype:protein_coding transcript_biotype:protein_coding [FUGRU]
PKSFLEQ-------I--KLYCSLLGQ---------------------------------KSKDLSNKME--R
L-------------QNG-LTKLNSTSAQ---VD------------DLKAKLAAQEVNLKQKNKDADK-----
-LIQVVGIET---EKMSKEKFV-ADEEER-------------------------------------KVAAIA
VVVSGKQR--D--CEEDLAKAE------------P
>ENSTRUP00000008414/3178-3292 pep:novel scaffold:FUGU4:scaffold_22:38309:81680:1 gene:ENSTRUG00000003584 transcript:ENSTRUT00000008464 gene_biotype:protein_coding transcript_biotype:protein_coding [FUGRU]
PKSYLSF-------I--QGYKTIYAE---------------------------------KRSEVRNLAE--R
M-------------HTG-LEKLKEASES---VA------------LLSKELEEKEKVLQVANEKADM-----
-VLKEVTVKA---QAAEKVKAE-VQKVKD-------------------------------------KAQALV
DSITADKA--T--ATEKLEAAR------------P
>ENSTRUP00000008415/3120-3234 pep:novel scaffold:FUGU4:scaffold_22:40015:81680:1 gene:ENSTRUG00000003584 transcript:ENSTRUT00000008465 gene_biotype:protein_coding transcript_biotype:protein_coding [FUGRU]
PKSYLSF-------I--QGYKTIYAE---------------------------------KRSEVRNLAE--R
M-------------HTG-LEKLKEASES---VA------------LLSKELEEKEKVLQVANEKADM-----
-VLKEVTVKA---QAAEKVKAE-VQKVKD-------------------------------------KAQALV
DSITADKA--T--ATEKLEAAR------------P
>ENSTRUP00000010597/3031-3145 pep:novel scaffold:FUGU4:scaffold_214:280173:305879:-1 gene:ENSTRUG00000004455 transcript:ENSTRUT00000010655 gene_biotype:protein_coding transcript_biotype:protein_coding [FUGRU]
PKSFLEF-------M--KLYGNLLRK---------------------------------KRTDLAQKME--R
L-------------ENG-LQKLLTTASQ---VE------------DLKAKLALQEVELWQKNADIEA-----
-LIAKIGQQT---DKLNQERAV-ADAEEQ-------------------------------------KVAAIQ
TEVTKQQR--E--TEEDLSKAE------------P
>ENSTRUP00000024656/2893-3007 pep:known scaffold:FUGU4:scaffold_114:460278:501538:-1 gene:ENSTRUG00000009810 transcript:ENSTRUT00000024756 gene_biotype:protein_coding transcript_biotype:protein_coding [FUGRU]
PTNYLEL-------V--SGYKKLLGE---------------------------------KNLELGEQVN--K
L-------------CNG-LLKISDTREK---VE------------GMTVELEEAKKQVAEFQTQCEE-----
-YLTVILEQK---READRHQKV-VSEDRE-------------------------------------KIGAEE
LQCKEMAA--N--AQRDLDEAL------------P
>ENSTRUP00000031696/3176-3293 pep:novel scaffold:FUGU4:scaffold_10:1289494:1313144:1 gene:ENSTRUG00000012516 transcript:ENSTRUT00000031819 gene_biotype:protein_coding transcript_biotype:protein_coding [FUGRU]
PRHYLDF-------I--NQYANLFNE---------------------------------KRSELEEQQM--H
L-------------NVG-LRKIKETVDQEKKVE------------ELRRDLRIKSQELEAKNAAAND-----
-KLKKMFKDQ---QEAEKKKVM-SQEIQE-------------------------------------AVYKQQ
EVIKDKQL--S--VKQDLDQVE------------P
>ENSXETP00000032790/3154-3268 pep:known scaffold:JGI_4.2:GL172776.1:1262475:1493083:-1 gene:ENSXETG00000014981 transcript:ENSXETT00000032790 gene_biotype:protein_coding transcript_biotype:protein_coding [XENTR]
PKSYLSF-------I--GGYKTIYGE---------------------------------KIEYVGNLSN--R
M-------------KTG-LAKLMEAEVS---VN------------QLSKELAVKEKDLAVASKKADE-----
-VLQEVTFKA---HAAEKVKMQ-VQKVKD-------------------------------------KAQAIV
DEIAIDKA--A--AEEKLEVAR------------P
>ENSXETP00000016136/3003-3117 pep:known scaffold:JGI_4.2:GL172688.1:288733:442744:-1 gene:ENSXETG00000007412 transcript:ENSXETT00000016136 gene_biotype:protein_coding transcript_biotype:protein_coding [XENTR]
PKSFLEQ-------I--TLYKNLLEK---------------------------------KRRELSQRME--H
L-------------MNG-LQKLTTTASQ---VE------------DLKVKLASQEAELQQRNQDAEA-----
-LITKIGRQT---EKVSQEKAT-ADAEEQ-------------------------------------KVASIQ
EEVSVKQK--D--CEEDLSKAE------------P
>ENSXETP00000046310/3188-3302 pep:known scaffold:JGI_4.2:GL172641.1:3454610:3645106:-1 gene:ENSXETG00000021408 transcript:ENSXETT00000046310 gene_biotype:protein_coding transcript_biotype:protein_coding [XENTR]
PKSYLSF-------I--QGYKAIYKE---------------------------------KHAEVQTLAN--R
M-------------NTG-LQKLKEASES---VA------------ALSKELEVKEKELQIANQKADM-----
-VLKEVTVKA---QAAEKVKAE-VQKVKD-------------------------------------KAQAIV
DNISADKA--V--AEEKLEAAK------------P
>ENSXETP00000058458/3180-3294 pep:known scaffold:JGI_4.2:GL172858.1:174429:235845:-1 gene:ENSXETG00000034056 transcript:ENSXETT00000061102 gene_biotype:protein_coding transcript_biotype:protein_coding [XENTR]
PRHYLDF-------I--NHYADLFNE---------------------------------KRSELEEQQM--H
L-------------NVG-LRKIKETVDQ---VE------------ELRRDLRIKSQELEVKNAAAND-----
-KLKKMVKDQ---QEAEKKKVM-SQEIQE-------------------------------------QLHKQQ
AIIADKQM--S--VKEDLDQVE------------P
>jgi|Triad1|22099|e_gw1.3.2.1/2883-2997 [TRIAD]
PRRFMTL-------L--QSCQAVYNM---------------------------------KREGIEKRQS--R
L-------------QAG-LSKLNEAKSL---VD------------DLKKDAAKQSTLLAEKQADADQ-----
-ALQEISTSM---QRASDQRNE-MEILKQ-------------------------------------KLAEES
AKLEKRKK--A--IDIELSEIE------------P
>jgi|Triad1|23475|e_gw1.4.693.1/2880-2994 [TRIAD]
PTNYLEL-------V--AGYKSLLHE---------------------------------KKKELGNEAN--K
L-------------RNG-LEKIDETRTK---VE------------TMSIELERTKNKVAQFQKQCEE-----
-YLVIIVQQK---RETDEHQKT-VAARSE-------------------------------------KIEEEE
QRCRQLAE--T--AQHDLDEAL------------P
>jgi|Triad1|59929|fgeneshTA2_pg.C_scaffold_12000280/3233-3347 [TRIAD]
PKSYLSF-------I--NSYKIVYYD---------------------------------KRKDIGELAK--R
M-------------NVG-LDKLLEASES---VH------------SLSKELAIKEKELAIASEKADD-----
-VLKEVTASA---HAAEKVKTQ-VQKVKD-------------------------------------KAQAIV
DTIEKDKN--I--AEAKLEAAR------------P
>jgi|Triad1|24890|e_gw1.5.691.1/3175-3289 [TRIAD]
PRHYLDF-------I--NQYVKLHHE---------------------------------KRADLEEQQL--H
L-------------NVG-LQKIRDTVDQ---VE------------ELQKSLAIKSRELEAKNDAANQ-----
-KLKQMVKDQ---QEAEQKKVE-AQDVQV-------------------------------------RVETQT
KEIAERRE--V--VEEDLAKVE------------P
>jgi|Triad1|56504|fgeneshTA2_pg.C_scaffold_5000398/3107-3221 [TRIAD]
PKSYLSF-------I--NGYKLIYRN---------------------------------QKESIGLLAE--R
M-------------RTG-LDKLVEATQS---VN------------RLSEELIIKEKELEIASDKADV-----
-VLKEVTAKA---HAAEKVKQQ-VLKVKE-------------------------------------KAQAIV
DEIAVDKA--A--AEERLEAAK------------P
>jgi|Triad1|50643|fgeneshTA2_pm.C_scaffold_9000026/2808-2922 [TRIAD]
PKNYLDF-------I--NTYTRLLEE---------------------------------KDQSLHEQCQ--R
L-------------EGG-LTKLIEASEA---LK------------ELNQKLEIQKVAVTQKTIACER-----
-LLEEISTRT---QEVTEKKEL-AIAKSI-------------------------------------DIEEQH
KIIQVEKA--A--AETALNEAL------------P
>jgi|Triad1|20411|e_gw1.2.838.1/3019-3133 [TRIAD]
PKSFLEQ-------I--KLYRNLLKK---------------------------------KSKELTSKME--R
L-------------ENG-LLKLESTSSQ---VD------------DLKAKLASQEVELKQKNEDADK-----
-LIQKVGIET---EKVSKEKEI-ADEEEK-------------------------------------KVALIA
QEVAEKQK--S--CEEDLLKAE------------P
>Aqu1.212008|PACid:15710536/3155-3269 [AMPQU]
PKSYLSF-------I--SSYKTVYKE---------------------------------KKSQIGELAD--R
M-------------NTG-LDKLVEASES---IA------------QLSKDLVVKEKELAIASEKAGK-----
-VLIEVTAKA---QAAEKVKAS-VQTVKD-------------------------------------KAQALV
DDINADKE--I--AEEKLEAAR------------P
>Aqu1.219516|PACid:15718044/3050-3164 [AMPQU]
PKNYLDF-------I--NTYTKLLQE---------------------------------KDKFVQDQCQ--R
L-------------SSG-LTKLIEAADQ---IK------------VMNEKLEVQQVAVKQKSEACDT-----
-LLEDITTKT---ELAKEKKEL-AQTKSK-------------------------------------EIEEQN
KVIATEKS--E--AEAALAEAL------------P
>Aqu1.222291|PACid:15720819/2885-2999 [AMPQU]
PQHFMCF-------L--HTYQSVLSH---------------------------------KREGLIKQQD--R
L-------------QAG-IGKLNEATSL---VD------------ELKTKAAAQRSLLAVKQSEADE-----
-ALEQITASM---SAASERKSE-MEVIRS-------------------------------------KQSEER
AKLETRKK--A--IDIELSTIE------------P
>Aqu1.222989|PACid:15721517/3163-3277 [AMPQU]
PKSYLSF-------I--SGYKKIYIE---------------------------------KKSQVQELFD--R
M-------------NTG-LDKLLEAGES---VA------------ELAKELAVKEKDLVVASKEAEK-----
-VLAEVTVKA---QAAEKVKAE-VQKVKD-------------------------------------RAQAVA
DAISADKS--V--AEEKLEKAR------------P
>Aqu1.229315|PACid:15727843/2986-3100 [AMPQU]
PKSFLEL-------I--ALYQNLLTS---------------------------------KHSELIANME--R
L-------------EGG-LEKLKSTAAQ---VD------------DLKEKLAAQEVELKQKNEDADK-----
-LIEIVGVEQ---EKVSKEKAI-ADGEEK-------------------------------------KVAKIN
EEVTKKQK--D--CERDLARAE------------P
>jgi|Nemve1|135061|e_gw.350.7.1/2458-2572 [NEMVE]
PKSYLSF-------L--DGYKTIYAE---------------------------------NKGHIGELAN--R
M-------------KTG-LDKLVEATMS---VN------------QLSKELVVKEKDLAVASVKADK-----
-VLAEVTVSA---QAAEKVKAS-VQKVKD-------------------------------------KAQIIV
DEINADKV--V--AEGKLAAAK------------P
>jgi|Nemve1|159788|estExt_gwp.C_100077/3021-3135 [NEMVE]
PKSFLEQ-------I--NLYRNLLKK---------------------------------KSKELTQKTE--R
L-------------ENG-LLKLQSTAQQ---VD------------DLKAKLASQEVELKQKNEDADK-----
-LIQKVGVET---EKVSKEKAI-ADDEEK-------------------------------------KVQVIA
KDVSEKQR--S--CEEDLAKAE------------P
>jgi|Nemve1|171736|estExt_gwp.C_1870002/3164-3278 [NEMVE]
PKSYLSF-------I--NGYKSIYTE---------------------------------KRGEIGELAQ--R
M-------------HTG-LDKLMEASDS---VA------------QLSKELAVKEKELAVASEKADK-----
-VLKEVSIKA---QAAEKVKAQ-VQKVKD-------------------------------------KAQAIV
DEIAVDKA--V--AEGKLEKAK------------P
>jgi|Nemve1|173194|estExt_gwp.C_2390090/2799-2913 [NEMVE]
PTNYLEL-------V--SGYQSLLAE---------------------------------KKKELGDAAS--K
L-------------RNG-LDKIDDTRAK---VE------------VMSVELEDATLKVAEFQKQCEE-----
-YLVVIVQQK---READEQQKM-VQARSE-------------------------------------KIAIEE
DKCRVMAE--N--AQHDLDEAI------------P
>jgi|Nemve1|241316|estExt_fgenesh1_pg.C_430104/3173-3287 [NEMVE]
PRHYLDF-------I--NHYVKLFSE---------------------------------KRSDLEEQQL--H
L-------------NVG-LQKIRETVDQ---VE------------ELQKSLSLKSQELEAKNALANQ-----
-KLKQMVKDQ---QEAEKKKVT-SMEIQT-------------------------------------TIEKQT
KQIKEKQQ--A--VMKDLAQVE------------P
>jgi|Nemve1|244113|estExt_fgenesh1_pg.C_1090048/2906-3020 [NEMVE]
PRRYMTF-------L--QNYKAIYTE---------------------------------KKEGLVKRQT--H
L-------------QAG-ISKLTDAKNL---VD------------NLKQKAGEQSRKLAEKQEEADT-----
-ALQEITTSM---QRASESKSE-METLKQ-------------------------------------KQGEES
VKLEKRKK--A--IEIELSEIE------------P
>jgi|Nemve1|245829|estExt_fgenesh1_pg.C_1790010/2852-2966 [NEMVE]
PKNYLDF-------I--STYNRLLEI---------------------------------KDKYVLEQCH--R
L-------------EGG-LGKLLAASEQ---LA------------ELNEKLAVQKIAVTEKSEACEK-----
-LLVEIQRAT---QQANEKKEM-AIGKKK-------------------------------------EIAEQN
KVIVVEKT--E--AEEALAAAL------------P
>Hma2.226909/2312-2426 [HYDMA]
PKSFLEQ-------I--SLYKNLIKR---------------------------------KSRDLLQNME--R
L-------------ENG-LTKLQSTAQQ---VD------------DLKSKLASQEIELAQKNEDADA-----
-LIKRVGIET---EKVSKEKAF-ADDEEK-------------------------------------KVAVFA
KEVGIKQV--S--CETDLAKAE------------P
>jgi|Capca1|225405|estExt_fgenesh1_pg.C_4850008/2861-2975 [CAP]
PTNYLEL-------V--AGYKELLYE---------------------------------KRKELGDASG--K
L-------------KNG-LSKIDETSAK---VA------------AMSVELEEAKTKVVQFQKQCEE-----
-YLVVIVQQK---READEQQKT-VAQKSE-------------------------------------KIGEEE
IKCQHMAD--L--AQHDLDEAL------------P
>jgi|Capca1|162628|estExt_Genewise1.C_2870028/2957-3071 [CAP]
PKSYLSF-------I--SGYKAIYDQ---------------------------------KKGEIGILAE--R
M-------------NTG-LEKLIEATGA---VN------------ELSKELAVKEKELAVASKKADQ-----
-VLAEVTVSA---QAAEKVKAQ-VQKVKD-------------------------------------KAQGIV
DEIVEDKG--K--AELKLEAAR------------P
>jgi|Capca1|183261|estExt_Genewise1Plus.C_6050022/3167-3281 [CAP]
PRHYLDF-------I--NHYVKLYTE---------------------------------KREDLEEQQL--H
L-------------NVG-LQKIRETVEQ---VE------------ELQKSLSVKRNDLEEKNSLANA-----
-KLKQMVKDQ---QEAERKKVT-SQEIQV-------------------------------------ALEEQT
KVIHKKQI--E--VRSDLEKVE------------P
>jgi|Capca1|174571|estExt_Genewise1Plus.C_3040002/2873-2987 [CAP]
PRRYMAF-------V--HAFNEVYNN---------------------------------NKKGIQDRQT--H
L-------------NAG-VAKLNEAKEL---VA------------DLNSKAAEQSRVLAEKQEEADQ-----
-SLKEITFTM---QSASDQKSE-METLKK-------------------------------------QAAEEN
KKLEKRKV--E--IDKELREIQ------------P
>jgi|Capca1|175142|estExt_Genewise1Plus.C_9470004/3015-3129 [CAP]
PKSFLEQ-------I--KLYQNLLNT---------------------------------KHVELQAKMN--R
L-------------ENG-LEKLKSTAQQ---VD------------DLKAKLAAQEIELAIKNEEANK-----
-LISVVGAET---EKVSKEKAI-ADEEEA-------------------------------------KVKVIN
DDVSKKAT--S--CQADLAKAE------------P
>jgi|Helro1|155577/2956-3070 [HELRO]
PKSFLEL-------I--QLYQNLLAK---------------------------------KHENLQASVL--R
L-------------ETG-LEKLKGSSSQ---VE------------SLKLKLAQQKQELAIKDEQANK-----
-LINVVEADT---IKVSKEKSL-ASEEEK-------------------------------------KVQVIN
EEVQRRFK--E--CQEDLAKAE------------P
>jgi|Helro1|106966/3176-3290 [HELRO]
PRHYLDF-------I--NHYVKLYNE---------------------------------KRSDLEEQQL--H
L-------------NIG-LQKIRETVEQ---VE------------ELQRSLSIKRNELEEKNNLANN-----
-KLKQMVKDQ---QEAERKKQT-SMEIQQ-------------------------------------ALEKQT
EVIQEKRA--S--VMGDLSKVE------------P
>jgi|Helro1|162498/3112-3226 [HELRO]
PKSFLNF-------L--KTYKTLYSE---------------------------------RFKNSNQLLD--R
M-------------QTG-LEKLEEASES---VN------------QLSEELKMKEKELVVATEEADK-----
-VMHDVQTRA---QAAEQVKGQ-VLAVME-------------------------------------KAQKIV
NDINIDKA--K--AELKLEAAK------------P
>jgi|Helro1|66985/2785-2899 [HELRO]
PRKFVTL-------L--KTFSNLYQS---------------------------------KKKTIIERLQ--R
L-------------QKG-LSKLQEAKNH---VD------------SLKREADEQHKVLAEKQKEADN-----
-SMSEITSTL---SNAGNRKIE-MEDLQK-------------------------------------EAVKEG
EKLEKRKK--L--IEAELSEIE------------P
>jgi|Helro1|67881/2882-2996 [HELRO]
PKNYLDF-------L--ATYIKLVKE---------------------------------QYSYINMQCD--R
L-------------DGG-IKKLLESAVQ---LN------------DFNAKLAVQKIAVNEKTQSCQK-----
-LLTRIAQAT---AEAEAKQSL-ALIKSA-------------------------------------QIEEQT
KDITREKE--E--AREALSKAM------------P
>jgi|Helro1|96436/2870-2984 [HELRO]
PKNYLDY-------I--NTYLKLLEE---------------------------------KDAYICTQCE--R
L-------------SSG-IQKLAEAREQ---LA------------VLNEKLTLQKAAVTEKTKSCED-----
-LLGDISNNT---IRAEEKKKL-AEEKGK-------------------------------------EVEDQN
RVIESEKS--E--AEEVLAEAM------------P
>jgi|Helro1|80768/2980-3094 [HELRO]
PKSYLSF-------I--SGYKTIYDN---------------------------------KRSEIGQLAE--R
M-------------NTG-LMKLIEATEN---VN------------ELSKELEIKEKELFVASKKADK-----
-VLAEVTVSA---QAAEKVKAQ-VEKVKD-------------------------------------KAQKIV
DEISMDKL--K--AEEKLEAAR------------P
>jgi|Lotgi1|122204|e_gw1.39.37.1/3003-3117 [LOTGI]
PKNYLDF-------I--NTYLKLLEE---------------------------------KDQYILSQCE--R
L-------------AGG-LSKIADASDM---LA------------VLSDKLAVQEVAVREKTAACQE-----
-LLEEIAIGT---KQATEKKEM-AQKKGK-------------------------------------EIEEQN
KIIVVEKK--E--AEDALAEAL------------P
>jgi|Lotgi1|151884|fgenesh2_pg.C_sca_1000022/3147-3261 [LOTGI]
PRHYLDF-------I--NHFAKLYNE---------------------------------KRSDLEEQQL--H
L-------------NIG-LQKIRETVDQ---VE------------ELQKSLSVKRLELEQKNNAANQ-----
-KLQQMVKDQ---QEAEKKKVT-SQEIQQ-------------------------------------ALIEQT
KVISEKKV--S--VTEDLSKVE------------P
>jgi|Lotgi1|154478|fgenesh2_pg.C_sca_5000518/3170-3284 [LOTGI]
PKSYLSF-------L--AGYKVIYAE---------------------------------KKEEIGVLAN--R
M-------------DTG-LKKLIEASES---VN------------VLKKELAVKEKELAVASKKADE-----
-VLAVVTVKA---QAAEKVKAQ-VQKVKD-------------------------------------KAQAIV
DAISADKA--V--AMGKLEAAK------------P
>jgi|Lotgi1|182347|estExt_Genewise1.C_sca_30515/3033-3147 [LOTGI]
PKSYLSF-------L--DGYKTVYKQ---------------------------------KIDVIGDLAG--R
M-------------NTG-LDKLIEATIS---VD------------QLSKELAVKEVDLEVANKKADK-----
-VLAEVTVSA---QAAEKVKAS-VQKVKD-------------------------------------RAQKVV
NEIADVKA--V--AEGKLEAAK------------P
>jgi|Lotgi1|184938|estExt_Genewise1.C_sca_100407/2893-3007 [LOTGI]
PTNYLEL-------V--SGYKKLLFK---------------------------------KRKELGDAAN--K
L-------------RNG-LSKIDDTREK---VQ------------NMSVELELAKTKVAQFQKQCEE-----
-YLVVIVQQK---READEQQKS-VAQKGE-------------------------------------RIAEEE
TKCRHMAE--L--AQQDLDEAL------------P
>jgi|Lotgi1|192667|estExt_Genewise1.C_sca_470144/3125-3239 [LOTGI]
PKSYLSF-------I--NGYKTIYAN---------------------------------KKMEIGELAE--R
M-------------NTG-LSKLIEASEA---VA------------ELKVELAEKEKELAIASEKAEK-----
-VLKEVTVKA---QAAEKVKNQ-VQKVKD-------------------------------------KAQAIV
DMIDRDKE--V--AERKLEAAR------------P
>jgi|Lotgi1|209197|estExt_Genewise1Plus.C_sca_30020/2868-2982 [LOTGI]
PRRFMVF-------L--NTYQQVYNE---------------------------------KKSSIEKRQH--H
L-------------QAG-VSKLNDAKHL---VD------------ELKSKAAEQSIQLAEKQREADK-----
-ALSEITVSM---QNAGDQKNE-MEVLKQ-------------------------------------QAAEEN
KKLEKRKV--A--IDQELSEIE------------P
>jgi|Lotgi1|229063|estExt_fgenesh2_pg.C_sca_50270/3583-3736 [LOTGI]
PTTYRRF-------K--ESFRWLYNI---------------------------------KSKERTQVVE--Q
L-------------KKV-LGTLDQTRVD---SK------------IMKKAIKSTNVKFDDARKNTAN-----
-LLHQLTMKA---TVLEKLKAK-VGLSKSLNAYLHLTELEADEIEEDELLKQEEYDDYDAEFDKMREANLKT
RHIQAKEEYTL--AVKAVEDCK------------H
>jgi|Lotgi1|230271|estExt_fgenesh2_pg.C_sca_110289/3018-3132 [LOTGI]
PKSFLEL-------I--NLYHNLLGI---------------------------------KNKELQAKIV--R
L-------------ENG-LEKLRSTASQ---VD------------DLKSKLASQEVELAQKNEDANK-----
-LIQVVGAET---EKVGKEKAI-ADEEEL-------------------------------------KVSKIT
VEVEKKAA--D--CERDLAKAE------------P
>CBG11853	CBP17300	WBGene00032899	locus:Cbr-che-3	status:Predicted	UniProt:A8XE59/3379-3493 [CAEBR]
TIKYRQF-------V--ENCCQLLGY---------------------------------KRSTLSARLD--R
L-------------KGG-VSKLNEAREE---VA------------KMQKKAGKKSKLLAEKQAEADE-----
-ALKAITESM---SGAEDQKLS-MEQLKE-------------------------------------ATEKEN
VVIEEKKA--K--IDEQLKEVQ------------P
>CBG12193	CBP02963	WBGene00033180	locus:Cbr-dhc-1	status:Predicted	UniProt:A8XF10/3117-3231 [CAEBR]
PRHFLDF-------I--KQFMAVFHE---------------------------------KRSDLEEEKI--H
L-------------NIG-LNKISETEEQ---VE------------ELQKSLHLKRKELEEKKEAANL-----
-KLKEMLGDQ---QKAEEEKKF-SEQLQK-------------------------------------ELAEQL
KQMAEKKT--V--VESDLAQVE------------P
>jgi|Dappu1|305659|PASA_GEN_0400298/3173-3287 [DAPPU]
PRHYLDF-------I--NQFVNLYHE---------------------------------KRSDLEEQQL--H
L-------------NVG-LNKIAETVEQ---VE------------EMQKSLAVKSQELQTKNEAANS-----
-KLRQMVKDQ---NEAEQKKIQ-SQEIQT-------------------------------------MIEKQT
YEIAIKKK--D--VMADLDQVE------------P
>jgi|Dappu1|309044|PASA_GEN_0900108/3104-3218 [DAPPU]
PKSFLEQ-------L--QLFVRLLER---------------------------------QTSLLQAKIG--R
L-------------ENG-LDRLRVAALQ---VD------------DLKEVLAVQEVELLKKTEEADR-----
-LINVVRIET---EKVSKEKLL-ADAEEK-------------------------------------RVAAMA
IEVAQRQR--E--CEEDLVRAE------------P
>jgi|Dappu1|324408|NCBI_GNO_6100136/2650-2764 [DAPPU]
PRRYVSF-------I--QTFSSICGK---------------------------------KTDRIFEQQQ--R
I-------------QTG-VSKLSDAREL---VA------------QLQAEAGQQEQLLAQKQMEAQA-----
-ALQKITDTI---QSAGVKRDE-MQDLRS-------------------------------------TIANEN
VALTTRKE--A--IDQELAEIE------------P
>jgi|Dappu1|316462|NCBI_GNO_1700257/3288-3402 [DAPPU]
PRTYLSF-------L--SSYKTVFAN---------------------------------KTMEIGGMST--R
I-------------ETG-LAKLQEASET---VE------------KLKMDLAEMEKELALASETAET-----
-VLVEVTHRA---REAETTKNH-VLLAKD-------------------------------------RAQQLV
DVIAADKA--V--AEQKLEAAR------------P
>gi|193582590|ref|XP_001951535.1|/3181-3295 PREDICTED: similar to dynein heavy chain [Acyrthosiphon pisum] [ACYPI]
PRHYLDF-------I--NHFVKLHKE---------------------------------KRAELEEQQL--H
L-------------NVG-LSKIAETVEQ---VE------------EMQKSLAVKSIELNTKNEAANA-----
-KLQQMFKEQ---HEAEKRKVQ-SQEIQA-------------------------------------QIKKQQ
VLISEKRK--D--VMADLAHVE------------P
>gi|193664449|ref|XP_001947345.1|/2704-2818 PREDICTED: similar to AGAP010435-PA [Acyrthosiphon pisum] [ACYPI]
PKSFLEQ-------I--NLYMKLLVS---------------------------------KTKDIKHGIH--R
F-------------QNG-IKQLLSCAAQ---VD------------VLKVELDVQEIELTKKNTKAEE-----
-LIKVVQKET---EKVKYEKYK-AAEEED-------------------------------------KVKLIE
EDVALKQR--L--CAEDLEKAE------------P
>gi|193606293|ref|XP_001943595.1|/3106-3220 PREDICTED: similar to CG9492 CG9492-PA, partial [Acyrthosiphon pisum] [ACYPI]
PKSYLNF-------I--GGYKSIYHQ---------------------------------KQKELGEGAH--R
M-------------DTG-LAKLEEASIS---VE------------LLKKDLDDMEQELANASQKAET-----
-VLVEVTDRA---RQAEIVKNQ-VMKVKV-------------------------------------KAEALV
ESIAKEKA--I--AEEKLEAAR------------P
>gi|193577835|ref|XP_001949713.1|/2947-3061 PREDICTED: similar to dynein heavy chain [Acyrthosiphon pisum] [ACYPI]
PKSFLEQ-------I--SLYSKLLRR---------------------------------KSAELASKID--R
L-------------ENG-LEKLKSTANQ---VD------------NLKEKLAIQEVELKIKNDAADK-----
-LIQIVGIET---EKVSKEKAF-ADDEEK-------------------------------------KVGSIA
EEVKKKQR--D--CEEDLVKAE------------P
>gi|193610654|ref|XP_001945824.1|/2509-2623 PREDICTED: similar to dynein heavy chain [Acyrthosiphon pisum] [ACYPI]
PKSFLSF-------V--DDYKSLYSK---------------------------------NIYEIEQMKK--Q
R-------------ILG-LEKLADASIQ---VE------------VLKEELIEKEKEIIIATEASTE-----
-VTTKVNVVV---KAAEISKAE-VAVVKD-------------------------------------RAELLL
KSISKEKK--I--AEVKLAKAK------------P
>AGAP010435-PA/3041-3155 pep:novel chromosome:AgamP3:3L:3313175:3329775:-1 gene:AGAP010435 transcript:AGAP010435-RA [ANOGA]
PKSYLEQ-------I--SLYDKLLKE---------------------------------KHGELRKKVE--R
L-------------ENG-LEKLRNTADQ---VA------------ALKQKLAVQEIELKEKNDAADA-----
-LIEIVGIET---EKVQTEKAI-ADEEEQ-------------------------------------KVAIIA
EEVAKKQR--D--CEEDLVKAE------------P
>AGAP010790-PA/2651-2765 pep:novel chromosome:AgamP3:3L:10395300:10408422:1 gene:AGAP010790 transcript:AGAP010790-RA [ANOGA]
PLRRIHL-------I--RSYFHLYGQ---------------------------------EKAKKEQYKA--K
I-------------QIG-VDKLSETHRV---VE------------QLKIVAQEKQQALAEKRKLANQ-----
-SLDMISNTM---SSANDKKTE-LLELQR-------------------------------------QAQESS
EKLIERKR--A--IEEELSLVE------------P
>AGAP007675-PA/3152-3266 pep:novel chromosome:AgamP3:2L:48928933:48943191:-1 gene:AGAP007675 transcript:AGAP007675-RA [ANOGA]
PKSFLSF-------L--EGYKVIYRQ---------------------------------KHENIAVLAS--R
M-------------QTG-LVKLIEAAES---VD------------VLRLELEEKEKDIVIATKAAEV-----
-VLASVTESQ---CAAELVKAD-VLVVKN-------------------------------------KADILV
EQIQADTL--V--AEDKLEAAR------------P
>AGAP001660-PA/3567-3681 pep:novel chromosome:AgamP3:2R:7568310:7607358:1 gene:AGAP001660 transcript:AGAP001660-RA [ANOGA]
PKHYLDF-------I--NTYLKLIEE---------------------------------KDNFIMQQCS--R
L-------------SDG-IEKINEASLQ---ID------------QLSIIVEEQRKNVIEAADRCES-----
-MLAGIETST---EKANVKKLE-ASEKSV-------------------------------------EVEQQK
KIITVEKA--E--AEEALAAAL------------P
>AGAP001672-PA/3113-3227 pep:novel chromosome:AgamP3:2R:7770071:7787763:-1 gene:AGAP001672 transcript:AGAP001672-RA [ANOGA]
PKSFLEL-------I--SLYAKLLTD---------------------------------KTLELHDRIH--R
L-------------ESG-ILKLAECAKQ---VD------------SLQLQLADQEIVLKVKNEEADK-----
-LIKVVGAEN---EKVQKEKNI-AAEEEL-------------------------------------KVRVIE
EDVGAKAR--V--CEEDLRKAE------------P
>AGAP002015-PA/3183-3297 pep:novel chromosome:AgamP3:2R:13936707:13955790:1 gene:AGAP002015 transcript:AGAP002015-RA [ANOGA]
PRHYLDF-------I--HHFVKLYSE---------------------------------KRSDLEEQQL--H
L-------------NVG-LNKIAETVEQ---VE------------EMQKSLAVKSQELQAKNEAANA-----
-KLKQMFKDQ---QEAEIKKVQ-SQEIQQ-------------------------------------QLAEQT
VKIEEKRK--D--VMADLAQVE------------P
>AGAP003271-PA/3213-3327 pep:novel chromosome:AgamP3:2R:34745881:34762354:-1 gene:AGAP003271 transcript:AGAP003271-RA [ANOGA]
PKSYLNF-------I--AGYKNIYMQ---------------------------------KHRELCDGAD--K
M-------------DTG-LEKLAEASES---VE------------VLKKDLAIMEKDLVEASAKAER-----
-VLVEVTERA---MQAEVFKNQ-VQVVKE-------------------------------------KAEALV
SSIAQEKA--L--AEEKLEAAK------------P
>CpipJ_CPIJ007950-PA/3169-3283 |  Culex pipiens dynein heavy chain (4656 nt) [CULPI]
PRHYLDF-------I--HHFVKLYSE---------------------------------KRSDLEEQQL--H
L-------------NVG-LNKIAETVEQ---VE------------EMQKSLAVKSQELHSKNEAANA-----
-KLKQMFKDQ---QEAEKKKVQ-SQEIQQ-------------------------------------QLAEQT
IKIEEKRK--D--VMADLAQVE------------P
>CpipJ_CPIJ005887-PA/2738-2852 |  Culex pipiens cytoplasmic dynein heavy chain (4155 nt) [CULPI]
PKRRTLL-------V--RSYGHIYTN---------------------------------NKSDKQLYKD--K
I-------------QIG-VDKLSETHKV---VE------------KLKLEAEEKQKALAEKRKLANQ-----
-SLEMISSTM---RGANDQKTE-LLELQR-------------------------------------KTQESS
VKLMERKK--A--IEEELSLVE------------P
>CpipJ_CPIJ007215-PA/3213-3327 |  Culex pipiens ciliary dynein heavy chain 5 (4613 nt) [CULPI]
PKSYLNF-------I--AGYKNIYTQ---------------------------------KHKELCDGAE--K
M-------------DTG-LEKLAEASES---VE------------ILKIELAVMEKDLVEASAKAER-----
-VLVEVTERA---MQAEIFKNQ-VQVVKE-------------------------------------KAEALV
QNIAQEKG--F--AEEKLEAAK------------P
>CpipJ_CPIJ011172-PA/3037-3151 |  Culex pipiens dynein beta chain (4474 nt) [CULPI]
PKSYLEQ-------I--SLYDKLLKD---------------------------------KHGDLRQKVE--R
L-------------ENG-LEKLRTTADQ---VA------------SLKQKLAVQEIELKEKNDAADA-----
-LIEMVGVET---EKVQTEKAI-ADEEEQ-------------------------------------KVAVIA
QEVAKKQR--D--CEEDLVKAE------------P
>CpipJ_CPIJ012527-PA/3135-3249 |  Culex pipiens ciliary dynein heavy chain 5 (4565 nt) [CULPI]
PKSFLSF-------L--EGYKVIYQE---------------------------------KHDNIAVLAS--R
M-------------QTG-LVKLIEAAAS---VD------------VLRVELEEKEKDIIMATQAAEI-----
-VLASVTQSQ---QDAEVVKAE-VMVVKN-------------------------------------KADILV
EQIAAETA--V--AEEKLEAAR------------P
>CpipJ_CPIJ001823-PA/3486-3600 |  Culex pipiens conserved hypothetical protein (5022 nt) [CULPI]
PKHYLDF-------I--NTYLKLIEE---------------------------------KDNFIMQQCS--R
L-------------SDG-IEKINEASLQ---ID------------QLSILVEEQRKNVVEAAQRCEQ-----
-MLVGIESST---EKANSKKAE-ASEKST-------------------------------------EVEQQK
KVITVEKA--E--AEEALAAAM------------P
>CpipJ_CPIJ001845-PA/3098-3212 |  Culex pipiens dynein heavy chain (4544 nt) [CULPI]
PKSFLEL-------I--ALYSKFLTE---------------------------------KYAELSDRVV--R
L-------------ESG-ILKLAECAEQ---VD------------SLQIQLAEQEVVLKKKNQEADK-----
-LIKVVGAEN---EMVQKEKNF-AAEEEK-------------------------------------KVRVIE
EDVGAKAK--V--CEEDLRKAE------------P
>AAEL009881-PA/3213-3327 pep:novel supercontig:AaegL1:supercont1.436:779768:910459:1 gene:AAEL009881 transcript:AAEL009881-RA [AEDAE]
PKSYLNF-------I--AGYKNIYTQ---------------------------------KHKELCDGAE--K
M-------------DTG-LEKLAEASES---VE------------ILKQELAVMEKDLVEASAKAER-----
-VLVEVTERA---MQAEVFKNQ-VQVVKE-------------------------------------KAEALV
QNIAAEKG--F--AEEKLEAAK------------P
>AAEL008855-PA/3027-3141 pep:novel supercontig:AaegL1:supercont1.353:413692:444461:-1 gene:AAEL008855 transcript:AAEL008855-RA [AEDAE]
PKSYLEQ-------I--SLYDKLLKE---------------------------------KHGELRKKVE--R
L-------------ENG-LEKLRTTADQ---VA------------TLKQKLAVQEVELQEKNDAADA-----
-LIEMVGVET---DKVQTEKAI-ADEEEQ-------------------------------------KVAVIA
KEVAKKQR--D--CEEDLVKAE------------P
>AAEL007225-PA/3151-3265 pep:novel supercontig:AaegL1:supercont1.244:545378:572508:1 gene:AAEL007225 transcript:AAEL007225-RA [AEDAE]
PKSFLSF-------L--EGYKVIYKE---------------------------------KHDNIAVLAS--R
M-------------QTG-MVKLIEAAES---VD------------ILRVELEEKEKDIIIATDAAEI-----
-VLASVTKSQ---QDAEVVKAQ-VMAVKE-------------------------------------QADILV
AQIAVDEA--I--ANESLKAAE------------P
>AAEL007132-PA/3176-3290 pep:novel supercontig:AaegL1:supercont1.238:1543360:1570951:-1 gene:AAEL007132 transcript:AAEL007132-RA [AEDAE]
PRHYLDF-------I--HHFVKLYSE---------------------------------KRSDLEEQQL--H
L-------------NVG-LNKIAETVEQ---VE------------EMQKSLAVKSQELQAKNEAANA-----
-KLKQMFKDQ---QEAEKKKVQ-SQEIQQ-------------------------------------QLVEQT
VKIEMKRK--D--VMADLDLVE------------P
>AAEL003155-PA/3100-3214 pep:novel supercontig:AaegL1:supercont1.80:713444:780187:-1 gene:AAEL003155 transcript:AAEL003155-RA [AEDAE]
PKSFLEL-------I--ALYSKFVKE---------------------------------KHTELNDRVH--R
L-------------ESG-ILKLAECAEQ---VD------------SLQVQLAEQEVVLKKKNQAADI-----
-LIKDVGAKN---ETVQKEKNF-AAEEEK-------------------------------------KVRVIQ
EDVGAKKK--I--CEEDLRKAE------------P
>AAEL000885-PA/2626-2740 pep:novel supercontig:AaegL1:supercont1.18:499311:512011:-1 gene:AAEL000885 transcript:AAEL000885-RA [AEDAE]
PKRSIQL-------V--RTYRHVYES---------------------------------EKTDKERYKF--K
I-------------QIG-VDKLSETHKV---VE------------KLKLEAQEKQAALAEKRKLANT-----
-SLEMISSTM---RGANDQKTE-LLELQR-------------------------------------KTRESS
VKLMERKK--V--IEEELSQVE------------P
>gnl|Amel|GB10147-PA/3016-3130 GLEAN3_08752 [APIME]
PKSFLEQ-------I--SLYTRLLKT---------------------------------KASELRGRVA--R
L-------------ENG-LEKLRSTAVQ---VD------------KLKEKLAMQELELQQKNEAADT-----
-LIAIVGVET---DKVQKEKAI-ADEEES-------------------------------------KVAIIA
EEVSKKQK--D--CEMDLMKAE------------P
>gnl|Amel|GB10385-PA/2512-2626 GLEAN3_01011 [APIME]
PARFFAL-------L--YTWKHLHVT---------------------------------WSEEVEQKLN--S
L-------------EAG-VGKLKEAGEQ---VA------------KLEDEVFKQRQELEAEQGRANA-----
-ALEQITATM---RGATGQRGE-MANLKA-------------------------------------ETELES
AELARRKA--D--IEEELGKVE------------P
>gnl|Amel|GB11197-PA/3352-3466 GLEAN3_04241 [APIME]
PKHYLDF-------I--NVFLQLLVE---------------------------------TKNYINSQCN--R
L-------------SGG-LQKIAEASMT---LN------------ELNEILAVQRVKVADQTRNCEQ-----
-LLASIGEST---DIAMEKKQF-SEKERQ-------------------------------------AIEVQR
KIINKEET--E--AKEALAEAQ------------P
>gnl|Amel|GB11916-PA/3027-3141 GLEAN3_07448 [APIME]
PKTFLEQ-------I--SLYSKLLVE---------------------------------RTYDVKSMIE--R
L-------------KNG-LDKLESCAGQ---VS------------ELRVVLAAQEIELKKKNEIADR-----
-ILTEVRLEN---TKAEAEKAI-VSEEEA-------------------------------------KVAEIK
ETVAEKQR--R--CDEDLAKAE------------P
>gnl|Amel|GB17001-PA/3039-3153 GLEAN3_05038 [APIME]
PKSYLNF-------I--GGYKNIYQS---------------------------------KQYELGEGAK--R
M-------------DTG-LAKLEEASIS---VE------------ILKRDLDVMEKELVQASEKAET-----
-VLLEVTERA---MQAEAFKNQ-VQKVKE-------------------------------------KAEQLV
ACIAEEKA--L--AEQKLEAAK------------P
>gi|156549477|ref|XP_001604286.1|/2711-2825 PREDICTED: similar to dynein heavy chain isotype 1B [Nasonia vitripennis] [NASVI]
PARFLAL-------L--HKWKELREQ---------------------------------WLEEILSKLK--N
L-------------NAG-IERLKEAGDR---VA------------KLEEDVTKQRRELEVERGRANA-----
-ALEQITATM---RGATGQRGE-MAALKT-------------------------------------ETERES
AELARRKA--D--IEGELGKVE------------P
>gi|156542518|ref|XP_001600478.1|/3031-3145 PREDICTED: similar to dynein heavy chain [Nasonia vitripennis] [NASVI]
PKSFLEQ-------I--ALYAKLLKE---------------------------------KTVNLKAMIE--R
L-------------ENG-LEKLNSCAGQ---VD------------ELKVVLAVQEVDLKKKNEVADK-----
-ILAEVTAEN---TKAEVEKAF-VSEEEA-------------------------------------KVAEIK
ESVSEKQR--K--CDEDLAKAE------------P
>gi|156542088|ref|XP_001602948.1|/3168-3282 PREDICTED: similar to dynein heavy chain [Nasonia vitripennis] [NASVI]
PKSYLNF-------I--GGYKNIYRM---------------------------------KQHELGEGAR--R
M-------------DTG-LAKLEEASIS---VE------------ILKRDLAEMEKDLVQASQTAET-----
-VLVEVTERA---MQAETFKNQ-VQKVKE-------------------------------------KAEQLV
ACIAEEKA--L--AEEKLEAAK------------P
>gi|156554705|ref|XP_001604907.1|/3042-3156 PREDICTED: similar to dynein, axonemal, heavy chain 2 [Nasonia vitripennis] [NASVI]
PTNFLEL-------V--AGYKQMLGE---------------------------------KRLELSEQAN--K
L-------------RNG-LFKLDDTREK---VN------------EMAVELAATQQQVQRSTAECEE-----
-YLVSIVSQR---RDADETQKL-VTARSV-------------------------------------RIAEES
KVCKRLEE--I--ARADLATVE------------P
>gi|156554707|ref|XP_001604928.1|/2932-3037 PREDICTED: similar to dynein heavy chain [Nasonia vitripennis] [NASVI]
PRSFLCF-------I--ESYKAVYQQ---------------------------------NLEEINVLAF--R
M-------------SNG-LNKLVDAAAQ---VD------------DLRKVLVKNQEEIVVKNVQVEA-----
-V------------KAETVKTK-VQKSKD-------------------------------------EAEALL
KIISKEKA--V--AEKKLKAAE------------P
>gi|156552335|ref|XP_001601632.1|/3347-3461 PREDICTED: similar to hCG1811879 [Nasonia vitripennis] [NASVI]
PRHYLDA-------L--ETYVNLLSE---------------------------------RRQYIEAQCQ--R
L-------------SGG-LSRIAEASAN---LD------------KLNAVLAVQRLKVKSQTQECEA-----
-LLATIGEST---SIAVAKKSL-GEEKRK-------------------------------------EIEDRN
KIIAKESS--E--AREALAEAQ------------P
>Bmb004237/2623-2737 [BOMMO]
PKTFLEQ-------I--SLYTKLLNE---------------------------------KTTNLKMMIA--R
L-------------ENG-LEKLASCAAD---VA------------VLKVTLAEQEIILKEKNRAAEA-----
-LIEVVGAES---EKVSKEKAF-AAEEEK-------------------------------------KVKVIE
EDVTIKAK--I--CADDLAKAE------------P
>TC003808	GLEAN_03808/3125-3239 [TRICA]
PKTFISF-------L--ETYKTVYVK---------------------------------KLANIGEMDS--R
M-------------RTG-LTKLVEAQQN---VD------------ELKKELIIKEQEMKVATDAAEK-----
-VLDEVLAAS---EITNKIKEE-ATVVKD-------------------------------------KAEKLV
AIISVDQQ--E--AESKLLAAK------------P
>TC008109	GLEAN_08109/2793-2907 [TRICA]
PARFIAM-------I--KLYIEIFID---------------------------------KKSAIISKQS--K
L-------------QAG-VDKLNEAGNL---VA------------TLKQKAAEQQNKLAEKQAKANT-----
-ALDMISNTM---KNANTHKEE-MEVLKH-------------------------------------KTEEEN
KQLMVRKK--E--IELELAEVE------------P
>TC008640	GLEAN_08640/3128-3242 [TRICA]
PKSFLEQ-------I--ALYSKLLYE---------------------------------KTKNLEDNIE--R
L-------------ESG-LLKLASTSEE---VD------------GLKEVLAVQEVELNEKNEAAGK-----
-LIAVLSAEN---EKVAKEQAI-ASEEEA-------------------------------------KVKLIE
EDVSVKQK--I--CADDLAKAE------------P
>TC008801	GLEAN_08801/3165-3279 [TRICA]
PRHYLDF-------I--HHFVKLYKE---------------------------------KRSDLEEQQL--H
L-------------NVG-LSKIAETVEQ---VE------------EMQKSLAVKSQELQAKNEAANA-----
-KLRQMVKDQ---QEAEKKKVQ-SQEIQL-------------------------------------QLSEQT
VHIEQKRQ--E--VMADLAQVE------------P
>TC009719	GLEAN_09719/3344-3458 [TRICA]
PKHYLDL-------M--QIYLKLLEE---------------------------------KNQYIDSQCS--R
L-------------QSG-MTKIEEASAE---LA------------VLNKRLAKQKIRVEEATRACEA-----
-MLAEIDEGT---RKATEKKDL-ASLKSS-------------------------------------EIEEQA
RIISLEQA--D--AEEALAAAM------------P
>TC010846	GLEAN_10846/3025-3139 [TRICA]
PKSYLEQ-------I--NLYSKLLIK---------------------------------KNNELQCKIE--R
L-------------ENG-LDKLKSTAVQ---VD------------ELKKKLAIQEVELKEKNEAADA-----
-LIEIVGIET---EKVSIEKRL-ADEEEE-------------------------------------KVAMIA
EEVSKKQK--D--CEEDLLKAE------------P
>lcl|hmm.127084.p/3185-3299 Model predicted by Gnomon on Saccoglossus kowalevskii, Primary Assembly (chromosome Unplaced, NW_003158728.1) [SACKO]
PKSYLSF-------L--EGYKNIYQQ---------------------------------KRDAIGVLAK--R
M-------------ETG-LAKLVEATES---VN------------ELSKELAVKEKELAVASKKADA-----
-VLAEVTVSA---QAAEKVKAQ-VQKVKD-------------------------------------KAQAIV
DEIAADKT--V--ALAKLEAAK------------P
>lcl|hmm.350053.p/3022-3136 Model predicted by Gnomon on Saccoglossus kowalevskii, Primary Assembly (chromosome Unplaced, NW_003147285.1) [SACKO]
PKSFLEQ-------I--KLYDSLLQM---------------------------------KSKELTGKME--R
L-------------ENG-LTKLQSTASQ---VD------------DLKAKLAAQEVELKQKNEDADK-----
-LIQRVGIET---EKVSKEKMI-ADEEEK-------------------------------------KVAVIN
EEVSKKQR--D--CEADLAKAE------------P
>lcl|hmm.12714.p/3158-3272 Model predicted by Gnomon on Saccoglossus kowalevskii, Primary Assembly (chromosome Unplaced, NW_003126906.1) [SACKO]
PKNYLDF-------V--STYLGLLDE---------------------------------KDEYILSQCK--R
L-------------ESG-MLKLEEASVQ---LN------------ELNEKLAVQKVAVTEKTEACEQ-----
-LLEEISSGT---ALATEKKGI-AVAKSK-------------------------------------EIEVQS
KVIAVEKV--E--AEDALQEAL------------P
>GLEAN3_24529/2888-3002 [STRPU]
PKSYLSF-------L--DGYKSIYLE---------------------------------KYSEISELAQ--R
M-------------NTG-LDKLIEASES---VA------------ELSIQLVVKEKELEIASKKADL-----
-VLAEVTVSA---QAAEKVKAS-VQVVKD-------------------------------------KAQHIV
TSIEAEKS--V--AEGKLEAAR------------P
>SNAPOd2T00003292001/2946-3060 [OIKDI]
PKSFLEQ-------I--KLYENLLRS---------------------------------KKKELLGKME--R
L-------------ENG-LEKLKATASQ---VD------------DLKGKLASQEVELKIKNENADK-----
-LIIEVGIKT---EIVEKERAF-AEIEEE-------------------------------------KVAVIS
KEVGIKRA--D--CERDLAAAE------------P
>SNAPOd2T00011255001/2963-3077 [OIKDI]
PTNYLEL-------V--SGYKILLAE---------------------------------KREEIGSQVK--K
L-------------RNG-LFKIDDTREK---VE------------KMSAELEIAKVKVAEFKKQCEE-----
-YLVTLVQQK---KSADEQQKQ-VSATRE-------------------------------------KISQEE
IKCKAIAD--N--AQRDLDEAT------------P
>SNAPOd2T00015764001/2686-2800 [OIKDI]
PKNYLDF-------A--TSYLKLLEE---------------------------------KDEEVEGMCE--R
L-------------EGG-LKKIAEAQIQ---LD------------DLNAKLVVQKVVVKEKSEACEE-----
-LLKVISESK---SVASIKQEE-AGSKAI-------------------------------------EIEHQS
KIIAVEKK--D--AEESLAEAL------------P
>jgi|Brafl1|121671|estExt_fgenesh2_pg.C_700096/3391-3505 [BRAFL]
PKSYLSF-------I--NGYKTIYGD---------------------------------KSSEVQELQR--R
M-------------NTG-LDKLMEAQHS---VS------------QLSVELADKEKDLAVASAKAEK-----
-VLKEVTEKA---QAAEKVKAR-VQKVKD-------------------------------------KAQAIV
DDIAADKA--V--AEEKLEVAR------------P
>jgi|Brafl1|126416|estExt_fgenesh2_pg.C_2140024/3608-3755 [BRAFL]
PKNYLDF-------I--TSYTKLLQEKDQYILSQVRVYRVQGKGNYLDFITSYTKLLQKKDQYILSQCK--R
L-------------EGG-MAKLAEASVQ---LN------------ELNEKLAVQKVAVTEKTAACEA-----
-LLEEISSSS---TEATEKKKF-AEATAI-------------------------------------QLDEQN
KVIAVEKK--D--AEESLAEAM------------P
>jgi|Brafl1|200305|e_gw.5.205.1/3013-3127 [BRAFL]
PKSFLEQ-------I--SLYSNLMIK---------------------------------KNKEVSANVD--R
L-------------ENG-LLKLQSTASQ---VD------------DLKAKLASQEVELKQKNEDADK-----
-LIQVVGVET---EKVSKEKAF-ADEEEK-------------------------------------KVAVIN
EEVGEKQR--S--CERDLARAE------------P
>jgi|Brafl1|267223|estExt_GenewiseH_1.C_2670012/3073-3187 [BRAFL]
PKSYLSF-------I--DGYKSIYSE---------------------------------KYAHIGELSR--R
M-------------NTG-LEKLIEAGES---VA------------ELSKELVVKEKDLAVASAKADK-----
-VLAEVTVSA---QAAEKVKNE-VQKVKD-------------------------------------AAQHIV
DDIAVEKA--I--AEEKLEAAK------------P
>jgi|Brafl1|272000|estExt_GenewiseH_1.C_5070021/3015-3135 [BRAFL]
PKSYLSF-------L--AGYRTIYTE---------------------------------HLNEVGILDQ--R
M-------------KTG-LAKLVEAQES---VN------------ELSKELAVKEKDLAVASKNADKASRWI
VVLVEVTASA---QAAEKVKAQ-VQKVKD-------------------------------------KAQAIV
DEIAADKS--I--AESKLAAAK------------P
>jgi|Brafl1|275161|estExt_gwp.C_40085/2906-3020 [BRAFL]
PKSFLEQ-------I--ILYQNLLRK---------------------------------KGKELQGKME--R
L-------------ENG-LQKLQSTAAQ---VD------------DLKAKLASQEVELKQKNEDADK-----
-LIQVVGVET---EKVSKEKAI-ADEEEK-------------------------------------KVAVIN
TEVSEKAA--S--CEADLAKAE------------P
>PTSG_02320T0/3277-3391 | PTSG_02320 | Salpingoeca rosetta dynein heavy chain 2 (4725 aa) [SALS5]
PTNYLEL-------V--TGYRLLLAE---------------------------------KRKELGDAAD--K
L-------------ING-LDKIDETREK---VE------------VMSVELEETKKQVAQFQRECDD-----
-YLVIIVQQK---RDADDQQKA-VSARSE-------------------------------------KIGIEA
QECEKLAA--D--AEADLKEAL------------P
>PTSG_05192T0/3095-3209 | PTSG_05192 | Salpingoeca rosetta dynein cytoplasmic 1 heavy chain 1 (4580 aa) [SALS5]
PRHFLEF-------V--AQLSRFHTE---------------------------------KRKDLEAQKS--H
L-------------LNG-VTKIDETRDT---VA------------ELQVTLAEKKQQLEAKSKAAKE-----
-KLDLMLSKK---QAANAKREE-SLNIDK-------------------------------------ELQAKQ
EQADARKA--E--VEAELAAVA------------P
>PTSG_06350T0/3102-3216 | PTSG_06350 | Salpingoeca rosetta dynein heavy chain (4593 aa) [SALS5]
PRHFLEF-------V--QQIVHVYNE---------------------------------KRSNLEEQQL--H
L-------------NVG-LDKIEQTFKA---VE------------QEQAKMAEEEVKLREMNARAND-----
-KMKEVMVNR---EKTQAKQDE-SAKLEA-------------------------------------ELVQKQ
KQVRENKA--G--VEAELAEVE------------P
>PTSG_08094T0/2910-3024 | PTSG_08094 | Salpingoeca rosetta dynein heavy chain isotype 1B (4433 aa) [SALS5]
PHDFTQF-------I--VTFARLFQN---------------------------------KTQESGKEGQ--R
F-------------RRG-LDKLHEAGAR---VD------------ELKAQASEQQEVLAAKQAEANQ-----
-ALQDIQAAM---EQASEQKTQ-VEQLKR-------------------------------------QLAEEE
AKLSQRKK--A--IEVELSSIE------------P
>PTSG_09910T0/3153-3267 | PTSG_09910 | Salpingoeca rosetta outer dynein arm heavy chain beta (4615 aa) [SALS5]
PKSFLEQ-------I--ALYQHLLEQ---------------------------------KHTELQNAMD--R
M-------------ENG-LTKLKSTAAQ---VD------------DLKEKLKAQEIELDQKNREADA-----
-LIEKVGVET---EKVNKEKEV-AAVEQE-------------------------------------KVRVIN
EDVSAKQK--S--CEEDLAKAE------------P
>PTSG_09935T0/3369-3483 | PTSG_09935 | Salpingoeca rosetta dynein (4820 aa) [SALS5]
PASYLSF-------L--NSYRHLYSD---------------------------------KKEHFENLRQ--R
M-------------QTG-LDKLLEASES---VA------------QLSEELVVKEKDLAVASEETER-----
-VLQEVSQSA---AAAEKVKSE-VQKVKD-------------------------------------KAQEIV
DTIDKDKK--V--AEKKLAAAV------------P
>PTSG_09985T0/3832-3962 | PTSG_09985 | Salpingoeca rosetta hypothetical protein (5698 aa) [SALS5]
DSSRLDLFAVLHKMV--NFFCVIFTE---------------------------------KRRQQREEQR--R
L-------------ERV-LANCAATDEY---IR------------SIRKSAAENAERIRTLDQKVQE-----
-ALVALSDAAA--GEISQMTDE-GLESDD-------------------------------------DEELLT
NFVNQKKRERRRMASSKVSTNETMRE--------Q
>PTSG_10214T0/3451-3565 | PTSG_10214 | Salpingoeca rosetta dynein heavy chain 10 (4906 aa) [SALS5]
PKNYLDF-------I--SSYLNLLDK---------------------------------QDKFVQSQCD--R
L-------------DGG-MSKLIQAGKD---LD------------IMNTKLAEQEITLKASTEACAK-----
-LLEDISIAR---EEATRKQTM-AEAKAK-------------------------------------EIEVQS
AQIQVEKK--E--AEDALAVAL------------P
>jgi|Monbr1|8849|fgenesh1_pg.scaffold_12000214/3019-3133 [MONBE]
PKSFLEQ-------I--SLYQSLIGR---------------------------------KVGELQNAQE--R
M-------------ENG-LTKLQSTAAQ---VD------------DLKEKLAAQEIELDQKNREADA-----
-LIERVGVET---EKVNKEKEI-AAVEQE-------------------------------------KVRVIN
EDVSAKQQ--S--CEADLAKAE------------P
>jgi|Monbr1|11532|fgenesh1_pg.scaffold_29000117/2970-3084 [MONBE]
PRHFLEF-------V--NQMLAIYTM---------------------------------KRRELEEQQL--H
L-------------NRG-LEKIQATFEA---VE------------EEQQKMAVEEAKLREMNARANE-----
-KMVEVMSSK---EETQTKQRE-AESLER-------------------------------------ELVQKQ
KEVAERKS--E--VATELAGVE------------P
>jgi|Monbr1|12266|fgenesh1_pg.scaffold_37000020/2934-3048 [MONBE]
PRHYLEF-------L--EQFARFVAE---------------------------------KRRELEEQKE--H
L-------------LSG-VIKIAETKQT---VE------------EMQGSLAEKEAQLKEKSELAKQ-----
-KLEVILEQK---QAANDKKTE-SLKIDE-------------------------------------ELQVKQ
QQANERKA--Q--VEEELAAVA------------P
>jgi|Monbr1|20211|estExt_Genewise1.C_50118/2828-2942 [MONBE]
PTNYLEL-------V--MGYKQLLAE---------------------------------KRRELGDAAD--K
L-------------ANG-LGKIDETSAK---VE------------QMSIELVETKKQVAEFQRECEE-----
-YLVIIVQQK---READDQQMA-VSQRSE-------------------------------------KISVEA
KQCQKLAS--D--AQADLDEAL------------P
>jgi|Monbr1|26740|fgenesh2_pg.scaffold_15000174/2340-2454 [MONBE]
PRHYTRF-------L--SKFADLFRS---------------------------------KRDAKQAEAA--R
F-------------TAG-LTKLDEAAAL---VD------------ELKQNASSQKVRLAEKQQQADQ-----
-ALHDITTAM---ANASNQKTE-AEQLKV-------------------------------------TVAQEE
TKLSERKR--A--IDLELSGIE------------P
>CAOG_02097T0/3245-3359 | CAOG_02097 | Capsaspora owczarzaki ATCC 30864 dynein heavy chain (4751 aa) [CAPOWC]
PRHYLDF-------I--NHYVELFTE---------------------------------KRTELEEQQL--H
L-------------NVG-LSKIRETVDQ---VE------------ELQKSLAIKKTELEAKNELANV-----
-KLQQMVRDQ---QEAETKRVT-SIELQA-------------------------------------ALEEQE
KVITVKRA--S--VLADLSQVE------------P
>jgi|Phybl1|42477|estExt_Genewise1Plus.C_650002/3168-3282 [PHYBL]
PRHFLDF-------I--SHYVRLYNE---------------------------------KREDLEEQQR--H
L-------------NVG-LEKLKDTVVK---VE------------ELRKSLAIKKNQLEVKNAQANE-----
-KINQMLADE---KEAEQKKAV-SIKIQA-------------------------------------GLEVQN
RELQKRRT--V--VLHDLANAE------------P
>RO3G_06230.1/3208-3322 | rhizopus_oryzae conserved hypothetical protein (translation) (4665 aa) [RHIOR]
PRHFLDF-------I--SHYVRLYNE---------------------------------KREDLEEQQR--H
L-------------NVG-LEKLKDTVIK---VE------------ELRKSLAIKKSQLELKQNQANE-----
-KIKQMVEDE---KEAERKKAD-SLIIKN-------------------------------------NLKIQT
KEIEARRI--E--VDNDLANAE------------P
>jgi|Mucci2|107829|Genemark1.3592_g/3235-3349 [MUCCI]
PRHFLDF-------I--SHYVRLYNE---------------------------------KREDLEEQQR--H
L-------------NVG-LEKLKDTVIK---VE------------ELRKSLAIKKNQLELKEAQANE-----
-KIKQMLADE---KITEQKKAD-SLEIKK-------------------------------------NLKIQN
REIEARRQ--V--VDNDLANAE------------P
>SJAG_02286/2997-3111 | Schizosaccharomyces japonicus conserved hypothetical protein (translation) (4141 aa) [SCHJP]
ANWYSEF-------L--RHFFVLIKK---------------------------------RYSHLLHSHS--R
L-------------DTG-LLKLCETHQE---VA------------ILKESLRNKEQELTAKDTEANQ-----
-SLQQMAGKK---EIAEDSRRK-ALEFEN-------------------------------------VLKIRS
KEIEARKQ--Q--AMHRLADVK------------P
>SPAC1093.06c/3087-3201 |dhc1|SPAC30C2.01c|dynein heavy chain |Schizosaccharomyces pombe|chr 1|||Manual [SCHPO]
CLHFIRF-------L--NTFCLIFGR---------------------------------DANKLSKEKS--R
I-------------ENG-FKKIKETSQG---ID------------KFKEALSDQQNVLFSKTKTAND-----
-RLQCIIQTK---QAVEAKKVY-SLQAEA-------------------------------------SLQKKS
FLLNEKKN--S--VMKEVSYAK------------P
>SOCG_00875/3067-3181 | Schizosaccharomyces octosporus yFS286 dynein heavy chain (translation) (4183 aa) [SCHOT]
PNFLSDF-------V--VLFVKVIRK---------------------------------LRSRLYNEKD--H
V-------------DNG-LKKLKQTEQQ---IH------------VLKNMLYEQESVLNDKTKHANS-----
-RLHNLMNAK---QEVEIRQKE-VLDLER-------------------------------------NLRGQN
EEIESKTS--L--VLKELSIVK------------P
>Q9C1M7|DYHC_ASHGO/2983-3097 Dynein heavy chain, cytosolic - Ashbya gossypii (Yeast) (Eremothecium gossypii) [ASHGO]
PSAFLTS-------L--RRFQSLYMS---------------------------------KLKELEEHQR--F
T-------------LVG-LEKLKDTVIK---VK------------QLNQSLSQKQVELQQKEKEARD-----
-TLDKMLVDQ---NEAERKQEA-SVEIQK-------------------------------------ILALQE
KEINERRK--I--IMADLAVAE------------P
>gnl|GLV|DEHA0F17941g/3044-3158 similar to sp|P36022 Saccharomyces cerevisiae YKR054c DYN1 dynein heavy chain, cytosolic, hypothetical start  [Debaryomyces hansenii] Complete CDS. DEHA0F17941g|DEHA-IPF7675|DEHA-CDS0001.1 [DEBHA]
PGKIMSF-------V--KEFIRIFND---------------------------------KQFSLEETQR--H
I-------------TNG-LDKLRETVLQ---VN------------DLKRKLSEKRNYLMIKDKEAKA-----
-MLSKMLTEQ---NEAERKQEF-SVATQE-------------------------------------ELAKQE
IEIERRKV--N--VTKDLELAE------------P
>gnl|GLV|KLLA0A05621g/2965-3079 similar to sp|Q9C1M7 Ashbya gossypii Dynein heavy chain 1, start by similarity [Kluyveromyces lactis] Complete CDS. KLLA0A05621g|KLLA-IPF8054|KLLA-CDS0002.1 [KLULA]
PALFLDS-------L--KVLRIEYTK---------------------------------KLTESDNNQR--F
I-------------RNG-LIKLKESVIM---VK------------KLNKEMESKKNILQEKKIEARK-----
-TLDQMLHDQ---NESERKQEA-SIEIQK-------------------------------------ILNLQE
QEISKRRD--V--VMNDLAKAE------------P
>yeast/1626-1740
PGYFIDG-------L--RALVKLVTA---------------------------------KYQDLQENQR--F
V-------------NVG-LEKLNESVLK---VN------------ELNKTLSKKSTELTEKEKEARS-----
-TLDKMLMEQ---NESERKQEA-TEEIKK-------------------------------------ILKVQE
EDIRKRKE--V--VMKSIQDIE------------P
>gnl|GLV|YALI0E32857g/2936-3050 similar to sp|P36022 Saccharomyces cerevisiae YKR054c DYN1 dynein heavy chain, cytosolic, hypothetical start  [Yarrowia lipolytica] Complete CDS. YALI0E32857g|YALI-IPF2835|YALI-CDS0003.1 [YARLI]
PDLSLAS-------I--KLFIKVYLE---------------------------------KKAQLQQEQR--H
L-------------NSG-VDKLKETVLA---VR------------EMELTLEKSKIELNAKTEAAQR-----
-TLQQMITNQ---NDAEKKKQA-SLQIQE-------------------------------------SLESQK
EEIARRQE--V--VAKDLALAE------------P
>AFL2G_08304/3177-3291 | Aspergillus flavus dynein heavy chain (translation) (4347 aa) [ASPFL]
PRHYLDF-------V--AHYVKLFNE---------------------------------KREDLEEQQR--H
L-------------NVG-LEKLRDTVDK---VS------------DLRASLAQKKTQLEQKDKEANE-----
-KLQRMVADQ---QEAERRKAA-SLEVQA-------------------------------------ALEKQE
QEVASRKE--V--VLNDLARAE------------P
>CIMG_09183/3171-3285 | Coccidioides immitis RS hypothetical protein similar to cytoplasmic dynein heavy chain (translation) (4343 aa) [COCIM]
PRHYLDF-------V--AQYVRLFNE---------------------------------KREDLEEQQR--H
L-------------NVG-LEKLRETVDK---VR------------DLRASLAQKKSQLEKKDAEANE-----
-KLQRMVADQ---REAEQRKSA-SLEIQA-------------------------------------ALEKQE
QEVAKRKE--I--VLHDLARAE------------P
>NFIA_075490/3178-3292 | Neosartorya fischeri null (translation) (4348 aa) [NEOFI]
PRHYLDF-------V--AQYVKLFNE---------------------------------KREDLEEQQR--H
L-------------NVG-LEKLRDTVDK---VS------------DLRASLAQKKMQLEKKDAEANE-----
-KLQRMVADQ---REAEQRKAV-SLEVQA-------------------------------------ALEKQE
KEVALRKE--V--VLNDLARAE------------P
>AN0118/3171-3285 | Aspergillus nidulans (AN0118.3) dynein heavy chain (translation) (4346 aa) [EMENI]
PRHYLDF-------V--AQYVKLFNE---------------------------------KREDLEEQQR--H
L-------------NVG-LEKLRDTVEK---VS------------DLRGSLAQKKMQLEKKDAEANE-----
-KLQRMVADQ---REAEQRKAV-SLEVQA-------------------------------------ALEKQE
KEVALRKD--V--VLHDLARAE------------P
>UREG_05232.1/3126-3240 | Uncinocarpus reesii dynein heavy chain (translation) (4283 aa) [UNCRE]
PRHYLDF-------V--AQYVRLFNE---------------------------------KREDLEEQQR--H
L-------------NVG-LEKLRETVDK---VR------------DLRASLAQKKSQLEKKDAEANE-----
-KLQRMVADQ---REAEQRKAA-SLEIQT-------------------------------------ALEKQE
QEVAERKE--I--VLSDLAKAE------------P
>FGSG_09607/3180-3294 | Fusarium graminearum dynein heavy chain (translation) (4348 aa) [GIBZE]
PRHFLDF-------V--AQYVKLYNE---------------------------------KREDLEEQQR--H
L-------------NVG-LEKLRDTVDK---VR------------DLRVSLAEKKKQLEQKDAEANE-----
-KLQRMVADQ---REAEQRKST-ALEIQA-------------------------------------ALDKQE
IEVASRKK--V--VLEDLAKAE------------P
>MGG_11205/3151-3265 |  Magnaporthe grisea hypothetical protein similar to dynein heavy chain (4330 nt) [MAGGR]
PRHYLDF-------V--AQYVKLYNE---------------------------------KREDLEEQQR--H
L-------------NVG-LEKLRDTVDK---VR------------DLRVSLAEKKTQLEKKDAEANA-----
-KLQIMVKDQ---QEAEQKKAD-SQVLQK-------------------------------------SLGEQE
KDVAARRA--V--VMEDLSKAE------------P
>NCU06976/3184-3298 |  neurospora_crassa dynein heavy chain (4368 nt) [NEUCR]
PRHFLDF-------V--AQYVKLYNE---------------------------------KREDLEEQQR--H
L-------------NVG-LEKLRDTVDK---VR------------DLRVTLSEKKAQLEQKDAEANE-----
-KLQRMVADQ---REAEQRKNI-SLEIQA-------------------------------------ALEKQE
AEVASRKK--V--VLEDLARAE------------P
>jgi|Trive1|90029|estExt_Genewise1.C_190044/3089-3203 [TRIVE]
PRHFLDF-------V--TQYVKLYNE---------------------------------KREDLEEQQR--H
L-------------NVG-LEKLRDTVDK---VR------------DLRVSLAEKKAQLEQKDAEANE-----
-KLQRMVADQ---REAEQRKNT-SLEIQA-------------------------------------ALEKQE
AEVAMRKK--V--VLEDLAKAE------------P
>jgi|Mycgr1|85729|estExt_fgenesh2_pg.C_80026/3149-3263 [MYCGR]
PRQFLDF-------V--EQFVKLFNE---------------------------------KRDDLEEQQR--H
L-------------NVG-LDKLRETVDK---VS------------ELKKSLATKKIDLEKKDAEASE-----
-KLQRMVADQ---REAEQRRAS-SLEIQA-------------------------------------ALEVQE
QEVAKRRE--V--VMRDLAKAE------------P
>PTRG_03132/3153-3267 | Pyrenophora tritici-repentis dynein heavy chain (translation) (4326 aa) [PYRTR]
PRHFLDF-------V--AQYVKLYNE---------------------------------KREDLEEQQR--H
L-------------NVG-LEKLRETFDK---VK------------ELRASLAEKQTQLTKKDAEANE-----
-KLQRMIADQ---NEAEQKKAG-SIKMQA-------------------------------------RLAKDK
EEIQKRQE--V--VNHDLAAAE------------P
>jgi|CocheC5_1|80660|estExt_Genewise1.C_20719/3077-3191 [COCHE]
PRHFLDF-------V--AQYVKLYNE---------------------------------KREDLEEQQR--H
L-------------NVG-LEKLRETFDK---VK------------ELRASLAEKQTQLTKKDAEANE-----
-KLQRMIADQ---NEAEQKKAG-SIKMQA-------------------------------------RLAKDK
EEIQKRQE--V--VNTDLAAAE------------P
>jgi|Settu1|171154|estExt_fgenesh1_pm.C_2_t10277/3153-3267 [SETTU]
PRHFLDF-------V--AQYVKLYNE---------------------------------KREDLEEQQR--H
L-------------NVG-LEKLRETFDK---VK------------ELRASLAEKQTQLTKKDAEANE-----
-KLQRMIADQ---NEAEQKKAG-SIKMQA-------------------------------------RLAKDK
EEIQKRQE--V--VNNDLAAAE------------P
>CNAG_05894.1/3182-3296 | Cryptococcus neoformans hypothetical protein similar to dynein heavy chain (translation) (4628 aa) [CRYNE]
PRHFLDF-------I--NHYVRLFNE---------------------------------KKEDLEEQQR--H
L-------------NVG-LDKLRETVSQ---VE------------ELRHSLAAKSSQLEEKNDEANQ-----
-KLKQMVTDQ---QEAEAKKAA-SIDIQA-------------------------------------ALERQD
EFIRQRQE--V--VKEDLALAE------------P
>jgi|Sporo1|21679|estExt_Genewise1Plus.C_40274/3195-3309 [SPORO]
PRHYLDF-------I--NQYVRLFNE---------------------------------KRDELEEQQR--H
V-------------NVG-LDKLRDTVVQ---VE------------QLRKSLAVKRNQLEAKNAEANE-----
-KLKRMVADQ---QDAEQKKVA-SIEMQA-------------------------------------AIEEQK
EAIAERKE--I--VMGELSDAE------------P
>jgi|Mellp1|46877|estExt_Genewise1Plus.C_30275/3221-3335 [MELLP]
PRHYLDF-------I--KNYVSLFNE---------------------------------KRDDLEEQQR--H
L-------------NIG-LDKLRDTVVQ---VE------------ELRKSLAIKSAQLETKDIEAEA-----
-KLNQMLEDQ---KQAETKKQA-SIQIQA-------------------------------------ALEQQN
KDIAERRS--V--VMRDLADAE------------P
>PGTG_11227/3361-3475 |  Puccinia graminis f. sp. tritici dynein heavy chain (4830 nt) [PUCGR]
PRHYLDF-------I--SNYVKLFNE---------------------------------KRDDLEEQQR--H
L-------------NIG-LDKLRDTVIQ---VE------------EMRQSLAIKRTQLAEKEKEAES-----
-KLAQMLADQ---KEAESKRQA-SIQIQA-------------------------------------ALEQQN
KDIAERRS--V--VMADLADAE------------P
>jgi|Acral1_c3a|1041995|estExt_Genewise2.C_40431/3179-3293 [ACRALC]
PRHFLDF-------V--AQYVKLYNE---------------------------------KREDLEEQQR--H
L-------------NVG-LEKLRDTVDK---VR------------DLRASLAEKKAQLEQKDAEANE-----
-KLQRMVADQ---REAEQRKNT-SLEIQA-------------------------------------ALEIQE
AEVASRKK--I--VLEDLARAE------------P
>jgi|Hanpo2|76585|estExt_fgenesh1_pg2.C_4_t10236/2986-3100 [PICAN]
PNEFFTL-------V--NNFVGSFKQ---------------------------------KETELQEHQS--H
I-------------NVG-LDRLRETFLE---VK------------KLSESLSVKKLLLDKKNKEARE-----
-MLDKMITDQ---NEAERKQEA-SIEIHK-------------------------------------RFTEQE
RIISDRRN--V--VLEDLKNVE------------P
>jgi|Rhoba1_1|34515|estExt_Genewise1Plus.C_3_t10449/3225-3339 [RHOGR]
PRHYLDF-------V--NQYVRLFTE---------------------------------KRDELEDQQR--H
L-------------NVG-LDKLRETVVQ---VE------------ELRKSLAVKRTQLELKNGEAND-----
-KLKRMVADQ---QDAEQKKVA-SLEMST-------------------------------------ALEQQE
RAIAERRD--V--VMGELADAE------------P
>jgi|Dotse1|74215|estExt_fgenesh1_kg.C_9_t10116/3153-3267 [MYCPJ]
PRQFLDF-------V--AQFVKLFNE---------------------------------KRDDLEEQQR--H
L-------------NVG-LDKLRETVDK---VS------------ELKRSLADKKSELEKKDSEASE-----
-KLQRMVADQ---REAEQRRAA-SLEIQD-------------------------------------ALAKQE
KEVAKRRE--V--VLNDLAQAE------------P
>SPPG_00478T0/3030-3144 | SPPG_00478 | Spizellomyces punctatus DAOM BR117 dynein (4482 aa) [SPIPN]
PKNYLDY-------V--NTYNRLLEE---------------------------------NRDLNTRSCA--R
L-------------ETG-LGKLEESSRQ---LD------------VLNAQLAEQNIAVKEKTEACNR-----
-LLEVITSST---KEAEEKKEL-AEKKET-------------------------------------ELDAQN
TQIAKDKE--E--AEAALAEAL------------P
>SPPG_02933T0/3077-3191 | SPPG_02933 | Spizellomyces punctatus DAOM BR117 dynein (4528 aa) [SPIPN]
PKSYLSF-------L--DSYKTLYVQ---------------------------------KRNEVGGLAD--R
M-------------NMG-LAKLVEASKS---VA------------QLQEELVVKERDLAVASKAADA-----
-VLAEVTAST---ASAEKVKDA-VLKVKT-------------------------------------KSEGIA
NAIKADKE--Y--AESQLEAAK------------P
>SPPG_06258T0/2606-2720 | SPPG_06258 | Spizellomyces punctatus DAOM BR117 dynein heavy chain (4077 aa) [SPIPN]
PRHYLDF-------I--NHYVKLFHE---------------------------------KREDLEERQR--H
L-------------NVG-LDKLRETVVK---VE------------ELRKSLAIKRSELEAKNHEANE-----
-KLKKMVADQ---QEAEQKKQA-SLEIQQ-------------------------------------AIAAQN
QEIEERRK--V--VLQDLAEAE------------P
>SPPG_06593T0/2813-2927 | SPPG_06593 | Spizellomyces punctatus DAOM BR117 dynein heavy chain isotype 1B (4259 aa) [SPIPN]
PKHFNDY-------V--SAYERIYCK---------------------------------QRDSFHKKQK--Y
L-------------EGG-LSKMNEAANY---VD------------KLSVEAKKQGEELIAKQKEADA-----
-ALKQITDSM---VRASEQKKE-MEELSV-------------------------------------HLREEE
ETLMKRKQ--V--IEQELAEVE------------P
>SPPG_07404T0/3111-3225 | SPPG_07404 | Spizellomyces punctatus DAOM BR117 dynein (4557 aa) [SPIPN]
PINYLEL-------V--TGYLELLKE---------------------------------KRKQIGEAAA--K
L-------------RNG-LSKLDDTRQN---VE------------KISVELEEAKKQVAQYQKQCED-----
-YLVIIVQQK---READEQAKS-VAAKAE-------------------------------------KLGAEE
EEVRAVAD--A--AQADLDQAI------------P
>BDEG_01802/2945-3059 | BDET_01806 | Batrachochytrium dendrobatidis dynein beta chain (translation) (4392 aa) [BATDE]
PKSFLAL-------I--SLYKEMLEK---------------------------------KALELTKSMD--R
L-------------ENG-LTKLQATAGQ---VD------------DLKAKLATQEVELKSKNEEANR-----
-LIERVAIDT---EKVNKEKAI-AAEEEK-------------------------------------KVDAIT
KEVGEKQT--A--CMRDLSAAE------------P
>BDEG_02775/3071-3185 | BDET_02782 | Batrachochytrium dendrobatidis ciliary dynein heavy chain 5 (translation) (4522 aa) [BATDE]
PKSYLSF-------L--ASYKSYYRN---------------------------------KREEVGGLSD--R
M-------------NMG-LSKLVEASKS---VA------------VLQDQLVVKEKELAVASKAADA-----
-VLAEVTAST---MSAEKVKDA-VLKVKT-------------------------------------KSEGIA
NTIKADKV--Y--AESQLEAAK------------P
>BDEG_04571/3246-3360 | BDET_04585 | Batrachochytrium dendrobatidis dynein-1-alpha heavy chain (translation) (4698 aa) [BATDE]
PKNYLDY-------I--NTYNRLLEE---------------------------------NRELNGRLCG--R
L-------------ESG-LGKLEESSQQ---LD------------VLNKQLAEQNIAVRNKTEACSR-----
-LLEVITTNT---KTAEEKKTL-AEKKET-------------------------------------ELDAQT
VQIVKDKE--E--AEVALAEAL------------P
>BDEG_07384/3101-3215 | BDET_07404 | Batrachochytrium dendrobatidis hypothetical protein similar to dynein heavy chain domain 3 (translation) (4546 aa) [BATDE]
PTNYLEL-------V--TGYKELLLQ---------------------------------KRREIGNSAQ--K
L-------------QSG-LSKLDDTRQN---VE------------QISVELEVSKKQVSQYQKQCED-----
-YLVVIVQQK---READEQAKS-VSAKAE-------------------------------------KLGVEE
EEVRAVAE--A--AQADLDQAI------------P
>BDEG_08543/2859-2973 | BDET_08568 | Batrachochytrium dendrobatidis dynein heavy chain family protein (translation) (4218 aa) [BATDE]
PKHFIEY-------L--AMYNQVYSS---------------------------------KLDSLCIRQN--Y
L-------------LEG-LKKLNEASTY---VD------------KLSSDAKRQQTELTQKQQQADA-----
-ALGQITDSM---VQASEQKKE-MELLTI-------------------------------------SLKEEE
TKVLVQKQ--A--VQKELSEVE------------P
>AMAG_01476T0/2413-2527 | AMAG_01476 | Allomyces macrogynus ATCC 38327 cytoplasmic dynein heavy chain (3845 aa) [ALLMA]
PAQLVAV-------V--KVFHAIIDR---------------------------------ISVKLQERRK--F
L-------------LSG-LDKLIAAKAA---VD------------RLSVEAREQQRQLQEKQVQADS-----
-YLKQITDTM---VNVSNQKAE-MEQLTA-------------------------------------QLSKEE
AVIEEQRQ--G--IQNELARVE------------P
>AMAG_01535T0/3073-3187 | AMAG_01535 | Allomyces macrogynus ATCC 38327 dynein (4524 aa) [ALLMA]
PKSYLSF-------I--NSYRTLYKQ---------------------------------KRSEVGELAD--R
M-------------NMG-LNKLLEAAQS---VS------------VLQSELVVKEKDLAIASKAADE-----
-VLADVTVST---AAAEKVKDE-VLKVKT-------------------------------------KAETMA
NAIKADKS--L--AEGELEAAK------------P
>AMAG_01636T0/3094-3208 | AMAG_01636 | Allomyces macrogynus ATCC 38327 dynein subunit beta heavy chain (4531 aa) [ALLMA]
PKSFLEL-------I--NLYKQMLEK---------------------------------KAGELTRSME--R
L-------------ENG-LTKLESTASQ---VD------------DLKAKLATQEVELRAKNEEAER-----
-LIERVGIDT---EKVNKEKAI-ADEEER-------------------------------------KVAQFT
KEVQEKAR--Q--CQEDLQAAE------------P
>AMAG_02736T0/3222-3336 | AMAG_02736 | Allomyces macrogynus ATCC 38327 dynein heavy chain 10 (4615 aa) [ALLMA]
PKNYLDY-------V--NFYITLLKE---------------------------------QRDMNGKLCT--R
L-------------ESG-LAKLDEASVQ---IK------------DLGAKLAEQNVMVKEKSEACQA-----
-LLEVITTQT---AQAEEKKDL-AMKKET-------------------------------------ELDAQN
QQIAKDKE--E--AEVALAEAL------------P
>AMAG_03969T0/2339-2453 | AMAG_03969 | Allomyces macrogynus ATCC 38327 cytoplasmic dynein heavy chain (3447 aa) [ALLMA]
PAQLVAV-------V--KVFHAIIDR---------------------------------ISVKLQERRK--F
L-------------MSG-LDKLIATKAA---VD------------RLSVEAREQQRQLQEKQVQADS-----
-YLKQITDTM---VNVSSQKAE-MEQLTV-------------------------------------QLSKEE
AIIEEQRQ--G--IQSELARVE------------P
>AMAG_04028T0/2954-3068 | AMAG_04028 | Allomyces macrogynus ATCC 38327 dynein heavy chain 5 (4352 aa) [ALLMA]
PKSYLSF-------I--NSYRTLYKQ---------------------------------KRSEVGELAD--R
M-------------NMG-LNKLLEAAQS---VS------------VLQSELVVKEKDLAIASKAADE-----
-VLADVTVST---AAAEKVKDE-VLKVKT-------------------------------------KAETMA
NAIKADKS--L--AEGELEAAK------------P
>AMAG_04077T0/3130-3244 | AMAG_04077 | Allomyces macrogynus ATCC 38327 dynein heavy chain 2 (4588 aa) [ALLMA]
PINYLEL-------V--TNYGELYKT---------------------------------KKKAIGDLAN--K
L-------------SNG-LRKLDDTKEN---VQ------------KISVELEGARKQVAQFQKQCED-----
-YLVIIVQQK---READEQAKQ-VSARSE-------------------------------------KLQVEE
EEVKGVAD--A--ARADLDQAL------------P
>AMAG_14553T0/3137-3251 | AMAG_14553 | Allomyces macrogynus ATCC 38327 conserved hypothetical protein (4360 aa) [ALLMA]
PRHYLDF-------I--RHYVRLFNE---------------------------------KREELEEQQR--H
L-------------NVG-LDKLNDTVKQ---VE------------DLRASLAVKKHELELKTKQAND-----
-KLVKMVAEQ---QEAERKKVE-SQKMSR-------------------------------------DLEIQN
KKIEERRK--I--VMADLARAE------------P
>AMAG_15539T0/3168-3282 | AMAG_15539 | Allomyces macrogynus ATCC 38327 conserved hypothetical protein (4590 aa) [ALLMA]
PRHYLDF-------I--RHYVRLFNE---------------------------------KREELEEQQR--H
L-------------NVG-LDKLNDTVKQ---VE------------DLRASLAVKKHELELKTKQAND-----
-KLVKMVAEQ---QEAERKKVE-SQKMSR-------------------------------------DLEIQN
KKIEERRK--I--VMADLARAE------------P
>jgi|Cocsa1|186482|estExt_fgenesh1_pg.C_1_t20091/3168-3282 [COCSA]
PRHFLDF-------V--AQYVKLYNE---------------------------------KREDLEEQQR--H
L-------------NVG-LEKLRETFDK---VK------------ELRASLAEKQTQLTKKDAEANE-----
-KLQRMIADQ---NEAEQKKAG-SIKMQA-------------------------------------RLAKDK
EEIQKRQE--V--VNNDLAAAE------------P
>jgi|Saico1|70683|estExt_fgenesh1_pg.C_80190/3155-3269 [SAICOM]
PRHYLDF-------V--NQFVRLFNE---------------------------------KRAELEEEQR--H
L-------------NVG-LDKLQDTFTK---VE------------ELRGSLAEKRVRLEQMNAQANE-----
-KLQSMVADQ---QEAEQKRAA-SLVIQQ-------------------------------------ALAVQE
KEIDERRE--I--VIRDLERAE------------P
>jgi|Botci1|12312|BC1T_08693/3143-3257 [BOTFU]
PRHFLDF-------V--AQYVKLYTE---------------------------------KRDDLEEQQR--H
L-------------NVG-LEKLRDTVDK---VR------------DLRVSLADKKGQLERKDAEANE-----
-KLQRMVADQ---REAEQRKTT-SLEIQA-------------------------------------ALEIQE
KEVAERRE--V--VLNDLANAE------------P
>jgi|Oidma1|125387|e_gw1.8.1308.1/3113-3227 [OIDMAI]
PRHFLDF-------V--AQYVKLYNE---------------------------------KREDLEEQQR--H
L-------------NVG-LEKLRDTVDK---VR------------DLRASLAEKKGQLERKDAEANE-----
-KLQRMVADQ---REAEQRKTT-SLEIQS-------------------------------------ALEKQE
AEVAERRE--L--VLSDLANAE------------P
>jgi|Coere1|46106|e_gw1.28.9.1/3241-3355 [COEREV]
PRHFLDF-------L--AHFRRLHST---------------------------------RRDALEEQQR--H
V-------------HVG-LEKLQATFAQ---VE------------ELRGALGEAQAALGRKTREADA-----
-KLQQMVGDQ---QRAEQQQAA-SRALQA-------------------------------------ELAQKE
AEIAERRR--V--VGRDLERAE------------P
>jgi|PirE2_1|6637|gm1.5583_g/3305-3419 [PIRSPE]
PKNYLDY-------I--NTYNMLLKD---------------------------------NLELNGKLCN--R
L-------------ETG-LGKLEEASSQ---LD------------VLNEQLAEQNIAVKNKTEACNQ-----
-LLEVITKNT---AEAEEKKAL-AVKKEA-------------------------------------ELTTQT
LQIASDKE--E--AENALAEAL------------P
>jgi|PirE2_1|41778|e_gw1.89.44.1/3101-3215 [PIRSPE]
PINYIEL-------V--TGYVDLIKN---------------------------------KKKEIEAAAL--K
L-------------KNG-LSKLDDTRVL---VE------------KISIDLEKAKVQMVQYQKECEE-----
-YLVTIVQQT---READEQAKQ-VSARTE-------------------------------------KLAIEE
EDVRAVAV--A--AQNDLDLAM------------P
>jgi|PirE2_1|42227|e_gw1.105.27.1/2991-3105 [PIRSPE]
PKSYLSF-------I--KSYIQLYNK---------------------------------KKSEVGLLAD--R
M-------------NTG-LAKLVEASAS---VA------------TLQEELVIKEKELVVAGKAAQA-----
-VLVEVTAST---TAAEKVKDS-VLKVKN-------------------------------------KAETIA
NAIKADKQ--M--AESQLEAAK------------P
>jgi|PirE2_1|16933|gm1.15879_g/2823-2937 [PIRSPE]
PKHFLRF-------L--QCYNKIYQQ---------------------------------NKEIFEERKK--Y
L-------------QGG-VDKLTEASKY---VD------------TLSQDATNQGVLLAEKQKETDS-----
-ALKQITESM---LQASNKKKE-MEQLSV-------------------------------------ELNMEE
EKIQAKKK--A--VEEELKEVG------------P
>jgi|PirE2_1|68358|estExt_fgenesh1_pm.C_6750001/3089-3203 [PIRSPE]
PRHYLDF-------I--NHYVRLYQE---------------------------------KREDLEDQQR--H
L-------------NIG-LDRLKDTVEK---VE------------ELRKSLALQKTELETKNTLANE-----
-KLQKMLADQ---QEAMQKQKD-SLEIQE-------------------------------------ELKKKE
KEIEERRS--I--VMADLAKAE------------P
>jgi|Ganpr1|494431|MIX8756_1496_54/3249-3363 [GONPRO]
PKNYLDY-------I--STYNSLLKS---------------------------------QRDLNGKLCT--R
L-------------ESG-LSKLEEASSQ---LD------------VLNKQLAEQNIAVKNKTEACNK-----
-LLEVITTNT---KEAEEKKDM-AEKKGR-------------------------------------ELEVQN
AQIAKDKD--E--AESALAEAL------------P
>jgi|Ganpr1|507867|MIX22192_512_41/3006-3120 [GONPRO]
PTNYLEL-------V--TGYRQLLKQ---------------------------------KSIELGNAKQ--K
L-------------QNG-LQKLDETQVN---VK------------SMSNDLEIARKQVAQYQKQCED-----
-YLVVIVQQK---READEQAKQ-VLAKTE-------------------------------------KLMVEE
EEVRGVAQ--A--AQADLDLAM------------P
>jgi|Ganpr1|500117|MIX14442_1049_50/3076-3190 [GONPRO]
PKSYLSF-------L--SSYKVLYRQ---------------------------------KRKEVGELAD--R
M-------------NMG-LEKLLEAAKA---VA------------VLQEELVVKEKDLAVASKQADA-----
-VLIEVTAST---ASAEKVKDE-VLKVKN-------------------------------------KAEGIA
NAIKADKT--V--AETQLEAAR------------P
>jgi|Ganpr1|103173|e_gw1.84.41.1/3067-3181 [GONPRO]
PKSFLGL-------L--SIYKEMLEK---------------------------------KHAELMKSMD--R
L-------------ENG-LSKLNSTAAQ---VD------------DLKAKLATQEVELKAKNEEAEK-----
-LIERVAVDT---EHVNKEKAV-ADEEAK-------------------------------------KVEVIN
VEVSQKAA--Q--CEKDLHAAE------------P
>GSTUMT00000794001/3016-3130 assembled CDS [TUBMM]
PRHFLDF-------V--AQYVKLYNE---------------------------------KREDLEEQQR--H
L-------------NVG-LEKLKDTVDK---VR------------ELRTSLAEKQGQLERKSAEANE-----
-KLRRMVADQ---QETEQKRAA-SLQVQA-------------------------------------ELEVQE
KVVAQRRE--V--VLSDLAKAE------------P
>AMSG_02752T0/3166-3280 | AMSG_02752 | Thecamonas trahens ATCC 50062 cytoplasmic dynein 1 heavy chain 1 (4606 aa) [THETRA]
PRHFLDA-------I--QHYTALHSE---------------------------------RHSSLTEQQE--H
L-------------TNG-LDKLIQTESS---IR------------ELQSTLATTKLTLAEKNELAEA-----
-KLKQMVVDQ---QEAELKKAD-SEIIAA-------------------------------------QVAEKL
VEVEAQRK--V--ALADLNAAE------------P
>AMSG_03785T0/3226-3340 | AMSG_03785 | Thecamonas trahens ATCC 50062 dynein heavy chain 2 (4710 aa) [THETRA]
PSAFLEL-------V--TGYVALLSE---------------------------------KRTVLNDAAN--K
L-------------RNG-LLKLQQTRED---VE------------AMSVELEETKAMVSVMQKECEE-----
-FLVMIVQRR---REANEQAKQ-VGADQE-------------------------------------RIAAEE
IEVQAKAA--A--AQEVLDESM------------P
>AMSG_04108T0/2881-2995 | AMSG_04108 | Thecamonas trahens ATCC 50062 cytoplasmic dynein 2 heavy chain 1 (4340 aa) [THETRA]
PRKFTLL-------L--HTYAKVLAK---------------------------------KRKAQESQTG--H
L-------------RAG-LSKLAEAAKV---VD------------ELGAEAAEQEVLLAEKEAKADA-----
-ALSAITKAV---EDASSQRAE-MERLEE-------------------------------------RLAVEE
EQLTREKA--K--IDAETAQVQ------------P
>AMSG_04236T0/3100-3214 | AMSG_04236 | Thecamonas trahens ATCC 50062 dynein beta chain (4537 aa) [THETRA]
PKSFLEL-------I--KLYKIKLEE---------------------------------RRDHIIQERN--R
L-------------TSG-LDRLESAADQ---VA------------QLHERLALEKAELEERSKVTQD-----
-LVEQLAADT---EKVNAEREA-AEEEER-------------------------------------KTDLVA
QEVAKRQA--A--CDEDLKLAE------------P
>AMSG_05500T0/3167-3281 | AMSG_05500 | Thecamonas trahens ATCC 50062 dynein heavy chain 5 (4689 aa) [THETRA]
PKSYLSF-------L--SSFRAVYEQ---------------------------------KKAEIDAEDS--R
M-------------KIG-LQKLEAAEIS---VS------------KLKEKLDEQEVELVKAQEVARQ-----
-QLDKIVTKT---AEAKKEKDK-VKAVKD-------------------------------------QVLVQQ
QEAEAASQ--A--ADAELAKAL------------P
>AMSG_08514T0/3158-3272 | AMSG_08514 | Thecamonas trahens ATCC 50062 cytoplasmic dynein (4650 aa) [THETRA]
PRHYLDF-------I--HHYVGLYNE---------------------------------KRGELEEQQA--H
L-------------NTG-LDKLRETEEQ---VL------------ELQKSLAVKNTELAAKNEEANA-----
-KLKQMVKDQ---QVAEEKKKE-SLKMAA-------------------------------------ELEAKS
KVVEEQKE--V--ALGDLAKAE------------P
>AMSG_10141T0/3458-3572 | AMSG_10141 | Thecamonas trahens ATCC 50062 dynein-1-alpha heavy chain (4923 aa) [THETRA]
PKNYLDF-------I--SNYVRLLQK---------------------------------RSDEIGEEVA--R
L-------------GGG-LQRLVEAGEQ---LD------------ELNVKLQTQRGVLDEKTLKCNE-----
-LIDLIQEKN---EQVSAKAEA-VRAKEA-------------------------------------ELSAAQ
DQIIIQKK--E--AEEALAEAL------------P
>DDB0185096/3257-3371 |Protein| gene: dhcA on chromosome: 2 position 6667969 to 6682261 [DICDI]
PRHYLDF-------I--NQVVLLINE---------------------------------KRDQLEEEQL--H
L-------------NIG-LKKLRDTEAQ---VK------------DLQVSLAQKNRELDVKNEQANQ-----
-KLKQMVQDQ---QAAEIKQKD-ARELQV-------------------------------------QLDVRN
KEIAVQKV--K--AYADLEKAE------------P
>jgi|Dicpu1|149208|GID1.0039897/3206-3320 [DICPU]
PRHYLDF-------I--NQVVLLINE---------------------------------KRDQLEEDQL--H
L-------------NIG-LKKLRDTEQQ---VQ------------SLQVSLSQKNRELEIKNDQANK-----
-KLAQMVQDQ---QIAEQKQKE-ALELQK-------------------------------------ILDVRN
KEIEVQKA--K--AYSDLEKAE------------P
>jgi|Phypa1_1|81163|fgenesh1_pg.scaffold_92000043/3142-3256 [PHYPA]
PKNFLDF-------I--MTYCSKLKQ---------------------------------KRQYNTNQVN--R
L-------------QGG-LQKLIQAAKE---VT------------AMQETLAKAKIVVDSKTKEVNA-----
-LIEVISKNT---EIVVAKQTT-AEEKAK-------------------------------------ELATQK
AQIAIEKG--E--AEVALADAL------------P
>jgi|Selmo1|130462|e_gw1.101.1.1/3049-3163 [SELMO]
PKNFLDF-------I--ENYRTSLVK---------------------------------TRVNNSDMAA--R
L-------------NGG-LQKLIQAKVE---VS------------EMQITLADAKIVVDAKTKECNE-----
-LLEVISKNT---AEVQTKQGI-ANDKAV-------------------------------------DLSKQS
EVITREKA--E--AEVALAEAL------------P
>jgi|Selmo1|185288|estExt_Genewise1Plus.C_1080113/2878-2992 [SELMO]
PTSYLEF-------A--KGYRKLIAE---------------------------------KKKQLADNAA--K
L-------------RGG-LHTLNETREQ---VA------------ALQIVCQDKKVIVAQAKKDCEE-----
-ILVEIVQEK---RVIDDQEKQ-VNEEAA-------------------------------------KIEKEA
KICNAIAS--D--CQQDLDKAM------------P
>jgi|Ost9901_3|40832|e_gwEuk.6.2.1/2901-3015 [OSTLU]
PKHYLDF-------I--AAYEAMLKT---------------------------------QRASIETSIK--R
L-------------RGG-LDKLIQASTE---VD------------AMRTKLNDAQIVVTQQAKECDA-----
-LLDRITKRT---AEVETKAAN-ATSKEE-------------------------------------DLINDS
ARIAKEKT--E--AEADLEAAI------------P
>jgi|Ost9901_3|43542|e_gwEuk.20.1.1/2925-3039 [OSTLU]
PTNYIEF-------V--NFFRALMVE---------------------------------KKREFNAKIT--K
L-------------RGG-LTKLAETEVQ---VR------------EMQSVCKDKAAVVAQAKKDCEE-----
-LLKVIVQDK---RAADEQSMR-VSAEAE-------------------------------------RIEVEA
KKANAIAD--E--CQLKLDEAL------------P
>jgi|Ostta4|17641|e_gw1.06.00.8.1/2997-3111 [OSTTA]
PKHYLDF-------I--ASYKTALNE---------------------------------QRTSIDNSIK--R
L-------------SGG-LEKLIQASAE---VD------------VMRTKLNDAQVVVTQQATECDA-----
-LLERITTRT---AEVETKAEN-ASNKEE-------------------------------------ELIKDS
ERIAKEKT--E--AEADLEAAI------------P
>jgi|Ostta4|21159|e_gw1.14.00.1.1/2575-2689 [OSTTA]
PTNYIEF-------V--NFFRALMVE---------------------------------KKRELNTKID--K
L-------------QGG-LTKLAETEVQ---VR------------DMQSVCKDKAKVVAEAKTDCEK-----
-LLKVIVQDK---RAADEQSMR-VSAEAE-------------------------------------RIEVEA
QKANVIAE--E--CQLKLDEAL------------P
>jgi|OstRCC809_1|24863|e_gw1.6.565.1/2933-3047 [OSTRC]
PKHFLDF-------I--SGYESKLNS---------------------------------QRTMIDDAIK--R
L-------------SGG-LDKLIQASAE---VD------------AMREKLNEAQVIVNQLAVECDA-----
-LLDRITKRT---AEVEAKTTN-ALSKEE-------------------------------------ELVKDS
ARIAVEKT--E--AEADLEAAI------------P
>jgi|MicpuC2|45916|estExt_fgenesh1_pm.C_140003/3014-3128 [MICPC]
PKSYLSF-------I--SGYRKLYAD---------------------------------KLAEVKTLAD--K
I-------------NSG-LTKLFDAKAD---VK------------TMQIDLTQKNKDLAVAQADAAE-----
-LLKEISAST---AIAEKEKAK-VAVIVE-------------------------------------GVTKKA
NEIAAVKE--D--AEKDLAAAK------------P
>jgi|MicpuC2|35522|estExt_Genewise1Plus.C_110136/3189-3303 [MICPC]
PKNYLDF-------I--ANYKKSLEE---------------------------------NRVLNQNMTE--R
L-------------DGG-LQKLIMAGEE---VT------------TMQETLSKAKVVVAQKTKEVNE-----
-LLETIAKST---ALAEKKSAN-AVQKEE-------------------------------------KLKIES
EEILKIKE--E--AENDLAEAI------------P
>jgi|MicpuC2|45975|estExt_fgenesh1_pm.C_150036/2853-2967 [MICPC]
PTNYLEF-------V--NGYRKLLNE---------------------------------KRSKIGGKAT--K
L-------------RGG-LEKLEETGVQ---VT------------EMSKIAEEKQVVVAKAKIDCEE-----
-LLVTIVQDK---RVADEQEKH-VTAEAQ-------------------------------------KIEKEA
EEANAIAA--E--CQAGLDKAM------------P
>jgi|MicpuC2|46683|estExt_fgenesh1_pg.C_30221/2987-3101 [MICPC]
PRQYVTF-------V--NQYRRIFKA---------------------------------KREEQTEQRT--R
L-------------TAG-LSKLDEAAGK---VA------------ELSTQAVEQQKLLAQKQEQADE-----
-ALQRITVSM---SAASERKKE-VEALQV-------------------------------------KLGQEE
QVLISRKA--G--IEDELKDIQ------------P
>jgi|MicpuC2|70196|SAR_fgenesh1_pm.C_scaffold_13000033/3048-3162 [MICPC]
PKSYLEL-------I--SLYKSMLDQ---------------------------------KRLDLKHAKE--R
L-------------ENG-VDKIAQASAQ---VA------------DLQANLKEEQVIVEEKKANTDA-----
-LIVSIGQEK---AIVDEAVEA-GSADEA-------------------------------------ECAAIA
EEVSAFQA--E--CEEDLKAAE------------P
>jgi|MicpuC2|70197|SAR_EuGene.0000070618/3032-3146 [MICPC]
PKSYLSF-------I--DGYRALYQR---------------------------------KLDEVKQLAD--K
I-------------NSG-LNKLFEAKAD---VK------------NMQIELTQKNKDLAVAQKDAAD-----
-LLKEISAST---AIAEKEKAR-VAVIVE-------------------------------------GVSAKA
DEISIVKE--D--AERDLAAAK------------P
>jgi|MicpuN2|104919|estExt_fgenesh2_kg.C_Chr_090001/3029-3143 [MICSR]
PKSYLSF-------I--DGYRSLYQK---------------------------------KLDDVNVLAD--K
I-------------NSG-LSKLFEAKSD---VK------------KMQVELTQKNKDLAEAQKSSEK-----
-LLKEISAST---AVAEKEKAK-VAVIVE-------------------------------------GVTAKA
NEIEAGKI--E--AEEDLKAAQ------------P
>jgi|MicpuN2|78637|e_gw2.02.2.1/2934-3048 [MICSR]
PKNYLDF-------I--ANYQKSLTT---------------------------------QRKLNTDYTN--R
L-------------DGG-LQKLMMAAED---VA------------QMQKELAAQKIVVQAKTVEVQE-----
-LLEVITKNT---AEVEEKQTA-AATKET-------------------------------------QLAEDS
VRIAREKE--E--AEADLAAAI------------P
>jgi|MicpuN2|105018|estExt_fgenesh2_kg.C_Chr_160010/3044-3158 [MICSR]
PKSYLEL-------I--SLYKDMLAN---------------------------------RRQALSEAKA--R
L-------------ENG-VDKIAFASAQ---VN------------ELQVNLKQEQIIVEEKKKATDQ-----
-LIVSIGKEK---AVVDAAVEA-GAADEA-------------------------------------ECAAIA
EEVSAVQA--E--CAEDLAKAE------------P
>jgi|MicpuN2|105012|estExt_fgenesh2_kg.C_Chr_150013/3038-3152 [MICSR]
PKSYLSF-------L--AGYCALYAA---------------------------------KLSEVNVLAD--K
I-------------NSG-LSKLFTAKED---VG------------TMKIELQQKNVDLEEAQKMSEK-----
-LLKEISAST---AVAEKEKAR-VAVIVE-------------------------------------GVVAKA
NEIDAKKI--E--AEEDLKLAQ------------P
>jgi|MicpuN2|96530|fgenesh2_kg.C_Chr_08000019/2830-2944 [MICSR]
PRQFVTF-------V--DQYRRIFMQ---------------------------------KREEHMEQRD--H
L-------------VAG-LQKLEEAADQ---VS------------DLSTQASEQQRLLAEKQIEADD-----
-ALQRITVAM---SAASERKKE-VEELQV-------------------------------------KLGKEE
ADLSARRG--P--IEKQLAEIQ------------P
>jgi|MicpuN2|104997|estExt_fgenesh2_kg.C_Chr_130021/2855-2969 [MICSR]
PTNYLEF-------V--RGYRTLLLE---------------------------------KTKEIGGKRD--K
L-------------RGG-LTKLDETGVQ---VE------------EMSVIAEEKRVSVAQAKVDCEE-----
-LLVVIVQDK---RAADEQERL-VKADAE-------------------------------------KIGEEA
KEANAIAA--E--CERGLAQAM------------P
>jgi|Chlre3|137221|estExt_gwp_1W.C_170117/3076-3190 {IDA2} Flagellar inner arm dynein 1 heavy chain beta [CHLRE]
PTNYLET-------V--RGYKGLLAE---------------------------------KRTELGEKAA--K
L-------------QGG-LHKLDETSVQ---VA------------AMKKVAEEKKVVVAQAKADCEE-----
-LLVEIVQDK---RVADEQEKQ-VNAEAQ-------------------------------------KIGKEA
EEANIIAA--Q--VQQELDKAL------------P
>jgi|Chlre3|60432|estExt_GenewiseH_1.C_880001/3160-3274 {PF9} Flagellar inner arm dynein 1 heavy chain alpha [CHLRE]
PKNYLDF-------I--NNYKRALAT---------------------------------NRRTIEDTVT--R
L-------------SGG-LEKLIQAAVE---VD------------AMQKELSQAQVVVAQATKECNE-----
-LLEVISTNT---VDVETKAKA-AAIKEA-------------------------------------QLKVDS
EQIAIEKA--E--AEAALEEAI------------P
>jgi|Chlre3|24252|estExt_fgenesh1_pm.C_250005/3095-3209 {ODA4} Flagellar outer dynein arm heavy chain beta [CHLRE]
PKSYLEL-------I--SLYKMLLQL---------------------------------KRDDLRRSKE--R
L-------------ENG-IDKIAQAAAQ---VT------------DLQRVLKEEQIVVDEKKAQTDE-----
-LIVSIGKEK---AIVDQAVEA-GREDEE-------------------------------------AATALQ
TEVSAFQA--E--CERDLLEAE------------P
>jgi|Chlre3|24009|estExt_fgenesh1_pm.C_30073/2885-2999 {DHC1b} Cytoplasmic dynein 1b heavy chain [CHLRE]
TREYLAL-------V--SLYGQIYNR---------------------------------KRTQVLEQQN--F
L-------------KGG-LGKLAEAAVT---VD------------TLSAEAEKQRVVLKAKQAEADE-----
-ALVHIQDSM---LKAADRRKE-VEVLKK-------------------------------------RTAIEE
VEMKERRV--K--VEEELSEVQ------------P
>jgi|Volca1|64869|e_gw1.43.81.1/2896-3012 [VOLCA]
GREYLAL-------V--SLYGQIYTR---------------------------------KRTQVLEQQT--F
L-------------KGG-LGKLAEAAVT---VD------------TLSVEAEKQRVVLKAKQAEADE-----
-ALVHIQNSM---LKAADRRKE-VEVLKK-------------------------------------RTAVEE
VEMKQRRI--KATVEEELSEVQ------------P
>jgi|Volca1|62433|e_gw1.29.112.1/3065-3179 [VOLCA]
PTNYLET-------V--RGYKDLLGE---------------------------------KRRELGEKAA--K
L-------------QGG-LQKLDETSVQ---VA------------AMKKVAEEKKVVVAQAKADCEE-----
-LLVEIVQDK---RVADEQEKQ-VNAEAQ-------------------------------------KIGKEA
EEANAIAA--Q--VQVELDKAL------------P
>jgi|Volca1|105994|estExt_fgenesh4_pg.C_360173/3154-3268 [VOLCA]
PKNYLDF-------I--NNYKRALAS---------------------------------NRRTIQDTVS--R
L-------------SGG-LEKLIQAAVE---VD------------AMQKELSQAKVVVEQATKECNE-----
-LLEIISTNT---VEVEAKAKA-AGEKEA-------------------------------------QLKIDA
EQISVEKA--E--AEAALEEAI------------P
>jgi|Volca1|106610|estExt_fgenesh4_pg.C_470079/3038-3152 [VOLCA]
PKSYLSF-------L--QGYKELYAR---------------------------------KWSFTKELAY--Q
I-------------EAG-LQKMFEAKAD---VN------------KMKAELAVKNQDLAVSAKEAEA-----
-LLKQISEST---AIAEKEKQK-VAVIVD-------------------------------------AVTKKA
SEIAAVKD--D--AERDLAAAK------------P
>jgi|Volca1|79478|estExt_Genewise1Plus.C_50110/3090-3204 [VOLCA]
PKSYLEL-------I--SLYKTLLQI---------------------------------KREDLRRSKE--R
L-------------ENG-IDKIAQASSQ---VT------------DLQRVLKEEQIVVEEKKAQTDE-----
-LIVSIGREK---AVVDQAVEA-GREDED-------------------------------------AATKLQ
ADVSAFQA--E--CERDLAEAE------------P
>jgi|Coc_C169_1|14688|e_gw1.6.3.1/3065-3179 [CHLVUL]
PKSYLEF-------I--SLYKSMLAR---------------------------------KRVQLKADKE--R
L-------------ENG-VDKIVQASAQ---VE------------DLQMNLKEELVIVEEKKATTQA-----
-LIENIGLEK---AIVDEAVET-SRGDEE-------------------------------------AAAKLQ
EEVTTFQD--E--CSKDLEAAE------------P
>jgi|Astpho1|26536|e_gw1.00063.3.1/3052-3166 [ASTSPC]
PTNYLET-------V--RGYRGLLQQ---------------------------------KRRQVGDKAG--K
L-------------KGG-LQKLAETGVQ---VG------------EMQIVCQEKKVVVAQAKISCEE-----
-LLVAIVQDK---RAADEQEKQ-VNAEAQ-------------------------------------KIGKEA
DEANAIAA--E--CQAGLDKAL------------P
>jgi|Astpho1|30266|e_gw1.00110.2.1/2877-2991 [ASTSPC]
PRQYVAF-------V--AIFRKVFAQ---------------------------------KQEQLLEQQS--F
L-------------KGG-LGKLAEAATT---VD------------SLSQEAGQQRSLLKSKQVEAER-----
-ALQGITVAM---ESAGSHRQE-VSVLQK-------------------------------------QLALDQ
GTINTRKA--G--VETELATVA------------P
>jgi|Phatr2|31156|estExt_Genewise1.C_chr_290071/2929-3043 [PHATR]
PRDYLAL-------I--QNFVSCFNE---------------------------------RREKVEDEQL--H
V-------------NAG-LSKLKQTQEN---VA------------ELKQGLGTKTAELRKKETLANE-----
-KLQQMVADQ---NIAEKRKEE-AERMSV-------------------------------------EVEKQQ
KQINERKD--R--AQKDLDEAE------------P
>jgi|Thaps3|2984|fgenesh1_pg.C_chr_2000939/3068-3182 [THAPS]
PKSYLSF-------I--ATYKSMYSE---------------------------------KLGALKEKES--R
V-------------KLG-LDKLIQGAKD---VE------------AMKIILAAEQVKLEEATISTNK-----
-MLESLEVSS---AEAKAEGEQ-VAGIKS-------------------------------------KCEADA
VRIASEKA--S--CQNDLAKAQ------------P
>jgi|Thaps3|40445|estExt_gwp_gw1.C_chr_40535/2949-3063 [THAPS]
PKSFLEL-------I--SFFKYLIGN---------------------------------KQTDLQRLID--R
L-------------DVG-LSTLRKTSQD---VT------------ELQKDLKITMEKVEEKKVATDK-----
-LINEMSVQQ---ADAQVQEEA-AQIEAT-------------------------------------KANEES
EKAMKIEN--E--AEQELSEAK------------P
>jgi|Thaps3|269263|estExt_thaps1_ua_kg.C_chr_70177/2939-3053 [THAPS]
PRDYLAL-------I--HNFVTCVNN---------------------------------ERGQIEEEQL--H
V-------------NAG-LSKLRQTQDN---VA------------ELKGALAAKTIELREKETLANN-----
-KLQQMVADQ---NEAQKRKEE-AEKMSV-------------------------------------EVERQQ
VAIAERKE--K--AQKELDEAE------------P
>jgi|Fracy1|263762|estExt_fgenesh2_pg.C_190075/3227-3322 [FRACY]
PRDYLTL-------I--QNFVSCLNK---------------------------------RRAEVEDEQL--H
T------------------------------------------------SLGEKTHVLREKEKQANE-----
-KLQQMVADQ---NVAEKRKDE-AEKMSE-------------------------------------SVQKQQ
KQIDERKE--E--AQRDLDEAE------------P
>jgi|Auran1|16/2947-3061 [AURAN]
PRSYLSF-------L--ADYQKVYAV---------------------------------KLGEIEQKAS--R
V-------------QVG-LEKLQKGAED---VE------------SMKLVLADEEVKLQKANEATTE-----
-MLGKLQQSS---MEAKKEADA-VGKIKE-------------------------------------SCVADA
KRIAGEKA--E--AEKDLAKAQ------------P
>jgi|Auran1|30038/2978-3092 [AURAN]
PKSYLSF-------I--QSYTKMYKL---------------------------------KLAELEDKEG--R
V-------------KLG-LEKLKQGARD---VE------------DMKGVLAEEDKKLAVATEETNK-----
-MLEGLQISS---AEAQREGDK-VAKDKA-------------------------------------ACEADA
ARIGEEKA--A--AEADLAKAQ------------P
>jgi|Auran1|70918/3148-3262 [AURAN]
PTSFLEL-------I--NFYKSLLAT---------------------------------RREEMTAMIT--R
L-------------DTG-LTTLKTTNED---VS------------RLQADLKVKMLEVDEKKVACDV-----
-FLEKMGRQR---GEAEEAQAE-ADKERA-------------------------------------KADLAA
QDARNIEE--R--AAGDLALAK------------P
>jgi|Auran1|67977/2981-3095 [AURAN]
PKNYLDY-------I--QNYQSQLSL---------------------------------NEKKVDSSVK--R
L-------------SGG-LSKLVDAAKD---VD------------RMSIELTDAKVIVDAKTTDVEA-----
-LITQIQEKT---KIANEQKAE-ATIKQE-------------------------------------QASEQA
VVIATEKQ--K--ADDALSEAI------------P
>jgi|Physo1_1|108230|estExt_fgenesh1_pm.C_30019/2971-3085 [PHYSO]
PKSFLEL-------I--SFYEILLKQ---------------------------------RKEDIQRQIS--R
L-------------DDG-LSTLRKTSAD---VA------------ELQVDLKHTMVKVAEKQASTDQ-----
-LLEQMGREK---AGAEVQQEN-ANKEKL-------------------------------------KAEAAS
AAAAELAA--E--AEKELSQAK------------P
>jgi|Physo1_1|128245|estExt_fgenesh1_pg.C_40089/3162-3276 [PHYSO]
PRDYLEF-------I--RHFVSLYSE---------------------------------KRAQLEDQQL--H
L-------------NVG-VQKLQATHEQ---VA------------ELQGQLSLKEKELKKKDVEANE-----
-KLQQMVQEQ---NEAERKKKD-TEELAA-------------------------------------DLASKD
EEIRSRKE--V--VEADLAQAE------------P
>jgi|Physo1_1|129636|estExt_fgenesh1_pg.C_80147/3182-3296 [PHYSO]
PKNYLDF-------I--SNYRLQLKE---------------------------------NKVKVTASIA--R
L-------------KGG-LTKLVEAAQA---VD------------VMQVELSEKKVIVDEKTLACEA-----
-LIKTIEEKS---AVASKQQEV-AAATQI-------------------------------------ECEKAS
VLIAKEKE--E--ADAALLEAL------------P
>jgi|Physo1_1|129649|estExt_fgenesh1_pg.C_80160/3373-3487 [PHYSO]
PTSFLEL-------I--RFYRSLLDE---------------------------------KRSSQTLKIK--R
L-------------EVG-LATLKKTALD---VA------------GLQDELKLTMKKVEERKKATDL-----
-LLEQMGKQR---GDAEVKQRR-ADEERA-------------------------------------KAAQAA
EIASQIEA--Q--ATVELAIAK------------P
>jgi|Physo1_1|133667|estExt_fgenesh1_pg.C_270079/3102-3216 [PHYSO]
PTNYLSL-------V--TGYVELLSE---------------------------------KAATIRDTRD--K
L-------------KNG-LAKLEESRLQ---VE------------EMSKQLEQRKIVVAQKNKDCSD-----
-LLVVIVSER---RVADEQRKQ-VEADSE-------------------------------------RIAKEE
AETKKIAD--D--AQKDLDEAL------------P
>jgi|Physo1_1|134505|estExt_fgenesh1_pg.C_320076/3185-3299 [PHYSO]
PKSYLSF-------I--ESYKKMYNV---------------------------------KLDEIKVKEQ--R
V-------------NLG-LKKLIQGAED---VR------------AMSIVLADEQVKLEKATEETNT-----
-MLQSLQVSS---AEAHKEGDQ-VAQIKA-------------------------------------KCEEDA
ARISAEKE--L--CEHDLAKAK------------P
>jgi|Phyra1_1|46973|gwEuk.30.25.1/2998-3112 [PHYRM]
PTNYLSL-------V--TGYVELLSE---------------------------------KAATIRDTRD--K
L-------------KNG-LAKLEESRLQ---VE------------EMSKQLEQRKIVVAQKNKDCSD-----
-LLVVIVSER---RVADEQRKQ-VEADSE-------------------------------------RIGKEE
AETKKIAD--D--AQKDLDEAL------------P
>jgi|Phyra1_1|71155|fgenesh1_pm.C_scaffold_5000024/2968-3082 [PHYRM]
PKNYLDF-------I--SNYRLQLKE---------------------------------NKLKVTASIA--R
L-------------KGG-LTKLVEAAQA---VD------------VMQIELSEKKVIVDEKTLACEA-----
-LIKTIEEKS---TVASKQQEV-AAATQI-------------------------------------ECEKAS
VLIAREKE--E--ADAALLEAL------------P
>jgi|Phyra1_1|74125|fgenesh1_pg.C_scaffold_6000108/3262-3376 [PHYRM]
PRSFLSF-------L--STYKELYGE---------------------------------KLSEVRHQEG--A
V-------------NLG-LQKLGQGAQD---VE------------RMKVVLKEEEAKLVVAEAAANK-----
-MLETLQVKS---LEAKKENDI-VQQIRE-------------------------------------QCLAEA
AIILAEKE--A--AEEDLKRAQ------------P
>jgi|Phyra1_1|77577|fgenesh1_pg.C_scaffold_25000098/3197-3311 [PHYRM]
PRDYLEF-------I--RHFVSLYSE---------------------------------KRAQLEDQQL--H
L-------------NVG-VQKLQATHEQ---VA------------ELQGQLSLKEKELKKKDVEANE-----
-KLQQMVQEQ---NEAQEKKKD-TEALAA-------------------------------------DLASKD
EEIRSRKE--V--VEADLAQAE------------P
>jgi|Phyra1_1|79384|fgenesh1_pg.C_scaffold_39000082/3317-3431 [PHYRM]
PTSFLEL-------I--RFYKSLLEA---------------------------------KRSSQTLKIK--R
L-------------EVG-LATLKKTSLD---VA------------GLQDELRMTMKKVEERKRATEL-----
-LLEQMGKQR---GDAEVKQRR-ADEERA-------------------------------------KATQAA
EIASQIEG--Q--ASVELAIAK------------P
>PITG_01717/3142-3256 | PITT_01717 | Phytophthora infestans dynein-1-alpha heavy chain (translation) (4614 aa) [PHYIN]
PKNYLDF-------I--SNYRLQLKE---------------------------------NKMKVTASIA--R
L-------------KGG-LTKLVEAAQA---VD------------VMQIELSEKKVIVDEKTLACEA-----
-LIKTIEEKS---AVASKQQEV-AAATQI-------------------------------------ECEKAS
VLIAREKE--E--ADAALLEAL------------P
>PITG_02526/3195-3309 | PITT_02526 | Phytophthora infestans conserved hypothetical protein (translation) (4702 aa) [PHYIN]
PRDYLEF-------I--RHFVSLYSE---------------------------------KRAQLEDQQL--H
L-------------NVG-VQKLQATHEQ---VA------------ELQGQLSLKEKELKKKDVEANE-----
-KLQQMVQEQ---NEAQEKKKD-TEALAA-------------------------------------DLASKD
EEIRSRKE--V--VEADLAQAE------------P
>PITG_03180/3067-3181 | PITT_03180 | Phytophthora infestans conserved hypothetical protein (translation) (4528 aa) [PHYIN]
PTNYLSL-------V--TGYVELLSE---------------------------------KAATIRDTRD--K
L-------------KNG-LAKLEESRLQ---VE------------EMSKQLEQRKIVVAQKNKDCSD-----
-LLVVIVSER---RVADEQRKQ-VEADSE-------------------------------------RIGKEE
TETKKIAD--D--AQKDLDEAL------------P
>PITG_05922/3063-3177 | PITT_05922 | Phytophthora infestans conserved hypothetical protein (translation) (4565 aa) [PHYIN]
PKSYLSF-------I--ESYKKMYNV---------------------------------KLDEIKVKEQ--R
V-------------NLG-LKKLIQGAED---VR------------AMSIVLADEQVKLEKATEETNT-----
-MLQSLQVSS---AEAHKEGDQ-VAQIKA-------------------------------------KCEEDA
ARISAEKE--L--CEHDLAKAK------------P
>PITG_12577/3385-3499 | PITT_12577 | Phytophthora infestans conserved hypothetical protein (translation) (4852 aa) [PHYIN]
PKSFLEL-------I--SFYEILLKQ---------------------------------RKEDIQRQIS--R
L-------------DDG-LSTLRKTSAD---VA------------ELQVDLKHTMVKVAEKQASTDQ-----
-LLEQMGREK---AGAEVQQEN-ANKEKL-------------------------------------KAETAS
AAAAELAA--E--AEKELSQAK------------P
>PITG_13968/2864-2978 | PITT_13968 | Phytophthora infestans conserved hypothetical protein (translation) (4317 aa) [PHYIN]
PREFICF-------L--GTWRTLFEA---------------------------------KCKQIVQEIR--H
L-------------KSG-LSKLEEASVT---VD------------ELSRNAVVKKKDLSAAQVAADE-----
-AMKEITNAL---DRAATNRRE-VEDLKK-------------------------------------QLAKAE
TATNARKR--E--IEQELSEIT------------P
>PITG_15625/3342-3456 | PITT_15625 | Phytophthora infestans conserved hypothetical protein (translation) (5010 aa) [PHYIN]
PTSFLEL-------I--RFYRSLLEA---------------------------------KRSSQTLKIK--R
L-------------EVG-LATLKKTSQD---VA------------GLQDELKLTMKKVEERKKATDL-----
-LLEQMGKQR---GDAEVNQRR-ADEERA-------------------------------------KAAQAA
EIASQIEA--Q--ASVELAIAK------------P
>PITG_15967/3138-3252 | PITT_15967 | Phytophthora infestans conserved hypothetical protein (translation) (4691 aa) [PHYIN]
PRSFLSF-------L--STYKELYAE---------------------------------KLSEVRHQEG--A
V-------------NLG-LQKLGQGARD---VE------------KMKVVLKEEEAKLVVAEAAANK-----
-MLETLQVKS---LEAKKENDI-VQQIRE-------------------------------------QCLADA
AVILAEKE--A--AEEDLKRAQ------------P
>162.m00065/3325-3439 TTHERM_00912290 [TETTH]
PTNYIEL-------V--KGYVELLEQ---------------------------------KQKEYGNEIT--K
L-------------RLG-LHKLDEAGES---SE------------LLKQQLQISQIQLQKSQKEVED-----
-LMIKIEGES---RDVNEKQKY-VEQKTV-------------------------------------LVEKEK
AEILRISA--D--AEQDLQAAM------------P
>3.m01901/3092-3206 TTHERM_00046310 [TETTH]
PRDYLDF-------I--KHFMELLHS---------------------------------KRSSLEDQQL--H
L-------------NKG-LEKLKDTEEQ---VA------------TMESTLKKKKTELEQKEKEANE-----
-KLKLMVSEQ---NKAEQSKDE-SIKLTE-------------------------------------QVDKQK
AIINEREQ--I--ARQELAEAE------------P
>304.m00025/3089-3203 TTHERM_01276420 [TETTH]
PKSFLSY-------L--NSYKTLYIE---------------------------------KYDELDQQEE--S
F-------------KIG-LNKIQEATIT---IN------------QMEISLKEEEIQLNEATEKTNQ-----
-LLANLDKES---KKANQKGEE-VAATNK-------------------------------------QCEIQA
EQISKEKE--E--AERELEAAL------------P
>3716.m00005/3108-3222 TTHERM_00499300 [TETTH]
PKSFLEL-------I--DFYKKLLTE---------------------------------KRETIQRQIQ--R
Y-------------EMG-LNILAETQNK---VQ------------GLQEELKVKMVEVNKQREETDI-----
-LIEKVGKES---ALAEEEQTI-ANAEEE-------------------------------------KTNVAA
AEAEKISK--E--ATEALAEAL------------P
>3735.m00066/2870-2984 TTHERM_00558310 [TETTH]
PSHLFAL-------A--HTYSKIYQK---------------------------------KVNSRGSQSS--H
L-------------KKG-LGKLQEAKEL---VD------------VLQKQAQVKKQELAVKQKEADN-----
-ALVLISKAM---QNAAERKAE-CEKIQE-------------------------------------YLQSEE
GKIQDQRM--E--VQRQLQEVE------------P
>3737.m00022/2920-3034 TTHERM_00688470 [TETTH]
PKNYLDF-------L--SNYKKMLAN---------------------------------NRKKFNDMIK--R
Y-------------EVG-LDKLEQAAQQ---VK------------KLQVELQKKEVEVTHEFNEVKQ-----
-LLDIIKEKK---EIAEKAQNV-ATEKKK-------------------------------------ELDIET
VQINESKK--E--ADRILQEAI------------P
>GSPATP00002017001/3061-3175 assembled CDS [PARTE]
PRDYLDF-------L--KHFEKLHNE---------------------------------KKSQLEDQQL--H
L-------------NVG-LDKLKETEQQ---VL------------EMQKSLDQKKVELLTKERQAGE-----
-KLQTIIEEK---KIAEKKKED-STRLSS-------------------------------------DAEKKA
KEMEVRQS--Q--VNKELNEAL------------P
>GSPATP00015638001/2945-3059 assembled CDS [PARTE]
PKNYLDF-------L--SNYKRLLAV---------------------------------NRKKYQDLIV--R
Y-------------TNG-VQKLDEASEQ---VK------------VLQEELEIKKVEVTSESKEVED-----
-LLKIINGKK---EIATKDNEE-ASIKKK-------------------------------------KLEVDS
VEINQKQA--E--ADQILKEAI------------P
>GSPATP00018698001/3098-3212 assembled CDS [PARTE]
PKSFLEL-------I--DYYKKLLGE---------------------------------KREQISKQIK--R
Y-------------EQG-LQILADTQGK---VQ------------LLQAELKIKMVEVDKKKNETDI-----
-LIEKVGKES---AVAEVEQKI-ANEEEE-------------------------------------KTNAAS
KAAEELAE--T--ARIELEKAL------------P
>GSPATP00027140001/2211-2325 assembled CDS [PARTE]
PRSFQSL-------T--QTYSLIMDT---------------------------------KMQSKGSQAD--H
L-------------QKG-LEKLQEANNL---VN------------KLTQEAQEKKVLLSKKQLEADD-----
-ALQKISKAM---QDAAERRQE-TEQLQR-------------------------------------YLQEEE
GKIKVSKD--K--VEDELRDVN------------P
>Cryptosporidium_parvum_Iowa_II|AAEE01000006|cgd1_750|Annotation|GenBank|(protein/3554-3668 coding) dynein heavy chain [CRYPV]
PRDFFDF-------L--KHIIKIYKE---------------------------------KNETLLEQQQ--H
L-------------SSG-LETLRSTEQE---VA------------TLQQELGEKEKILIAKNVEAEQ-----
-KMQQMIKEQ---GEAEEKKKT-TETLAK-------------------------------------SLDEQQ
KVIAERSS--E--VEIQLKDVE------------P
>Toxoplasma_gondii|VIIa|20.m03983|Annotation|Toxoplasma_gondii_TIGR|(protein/3087-3201 coding) dynein beta chain, putative [TOXGO]
PKSFLEL-------I--DFYKSFLVG---------------------------------KRLDIDKNIE--R
L-------------RRG-LGTLEETRVK---VE------------GLREDLREKMVKVDEQKAAVDL-----
-LIEQVAKAS---AVAEEESRI-ANEENE-------------------------------------RANEAA
EEASSIQK--K--ADEELSEAL------------P
>Toxoplasma_gondii|IX|541.m01230|Annotation|Toxoplasma_gondii_TIGR|(protein/2643-2757 coding) dynein gamma chain, putative [TOXGO]
PKSYLSF-------L--SFYKLVYAE---------------------------------KFKEVNNLEH--S
V-------------NVG-LLKLNQAAQD---IK------------QMKVKLKDEEKKLRESEEQTNQ-----
-LLVKVQSES---AKAQKKSEQ-VGAFRD-------------------------------------ECLANK
ERIEVEQE--E--ANRDLQQAL------------P
>Toxoplasma_gondii|XI|583.m05320|Annotation|Toxoplasma_gondii_TIGR|(protein/2895-3009 coding) dynein beta chain, putative [TOXGO]
PQNYIDF-------I--RVYAGNLAA---------------------------------KRRDLDTLAD--R
L-------------EGG-LSKMASATEA---VK------------VMNQELAEKKVIVDERRRSVEN-----
-LINDIEEKS---SKASKRQEE-ATAAAK-------------------------------------QISEDQ
VVIAREKQ--S--ADEALAAAI------------P
>Toxoplasma_gondii|X|46.m01675|Annotation|Toxoplasma_gondii_TIGR|(protein/2761-2875 coding) dynein 1-beta heavy chain, flagellar inner arm I1 complex, putative [TOXGO]
PTKFLEL-------V--QGYIRLYRE---------------------------------KTEEVQELVH--K
L-------------TVG-LHKLVETRAQ---VE------------VMGTELERKKEIVAKKQTECQD-----
-LLVVIVEKR---SVADEQKKQ-VEADSD-------------------------------------RISKEE
VETKILSE--D--ARRDLAKAM------------P
>Toxoplasma_gondii|Ia|83.m00019|Annotation|Toxoplasma_gondii_TIGR|(protein/3359-3473 coding) dynein heavy chain, putative [TOXGO]
PRDFLDF-------L--HHFVNLVGE---------------------------------KADATGEQQR--H
L-------------QAG-LQTLRVAEEQ---VA------------EMRSALTEKESVLTEKNEEAEK-----
-KMGQMVEQQ---AEAEEKKRG-AEQLTR-------------------------------------KLDEQT
GVIEERRQ--A--VQKQLAEVE------------P
>Plasmodium_falciparum_3D7|MAL9|PFI0260c|Annotation|Plasmodium_falciparum_Sanger_Stanford_TIGR|(protein/4346-4460 coding) hypothetical protein [PLAFA]
PKSYLSF-------I--DLYKQMYVK---------------------------------KYDEIKCLKE--S
V-------------DIG-LKKLNEAAMD---VQ------------KMRESLTSEEEKLKESDEQMNI-----
-LLEKVKDES---LKAEKQSVE-VSKFRD-------------------------------------KCIKEK
DLILKDQE--E--ADKDLKAAL------------P
>Plasmodium_falciparum_3D7|MAL10|PF10_0224|Annotation|Plasmodium_falciparum_Sanger_Stanford_TIGR|(protein/4047-4161 coding) dynein heavy chain, putative [PLAFA]
PKTFLEY-------I--YFYKNLLNV---------------------------------KNFEIEKSVE--R
L-------------NKG-LLALTSTREN---VQ------------LLQKEIEIKITNIEEKKIEVNE-----
-ILNKVKEAT---EVTNKEQQI-VNEEKK-------------------------------------KTEIFT
KEAIEIQL--K--ADKELSEAL------------P
>Plasmodium_falciparum_3D7|MAL7|MAL7P1.162|Annotation|Plasmodium_falciparum_Sanger_Stanford_TIGR|(protein/3358-3472 coding) dynein heavy chain, putative [PLAFA]
PRDFLDF-------I--KHFLKIIDE---------------------------------KKEEVSSQKN--H
L-------------NSG-LNKLKDTEIQ---VA------------ELRNSLAIKKKTLAEKDLEAEE-----
-KMKLMIEQQ---TETEDKKKK-AEILSK-------------------------------------KLDEQF
IIIDQRKE--V--VRKELSEVE------------P
>Plasmodium_falciparum_3D7|MAL14|PF14_0626|Annotation|Plasmodium_falciparum_Sanger_Stanford_TIGR|(protein/4561-4675 coding) dynein beta chain, putative [PLAFA]
FKHFYNF-------L--IFFEHLYKK---------------------------------KSEETNKQEK--K
I-------------SIA-LNKLADARNE---IQ------------NMQIQLSLQKENISKKQIECAR-----
-LLKEIEEKK---KESNEKKKK-IQEDSI-------------------------------------RISSVE
AETQKLAE--D--ARKDLQNAI------------P
>395.m00208|PY01468|PY01468|cytoplasmic/3430-3544 dynein 1-related|p_yoelii|chr_0|MALPY00395|395 [PLAYO]
PRDFLDF-------I--KHFLKIIDE---------------------------------KREEISAQKK--H
L-------------NAG-LKKLKDTEVQ---VA------------ELRNSLANKKKTLAEKDIEAEE-----
-KMKLMIEQQ---AETEDKKKK-AEILAK-------------------------------------KLDEQF
IIIEQRKE--I--IRKELSEVE------------P
>Tb927.3.930/Tb03.27F10.490/3117-3231 dynein heavy chain, putative [217342 - 231261] MW:531413.53 [TRYBB]
PKSYLGF-------I--ESYTNVYTK---------------------------------KFNELNEDAS--K
I-------------NKG-LQKLHQAGED---VR------------VMRKQLQEKEGLLQSKRKETDA-----
-LVKEIEIRT---AEAEKKRME-VEVVKE-------------------------------------SVARDA
AVVAQGEA--E--AKKDLEAAE------------P
>Tb927.4.560/Tb04.5D20.720/2804-2918 dynein heavy chain, putative [164301 - 151603] MW:479846.00 [TRYBB]
PQHFKGL-------C--LTYESIFKE---------------------------------KSRMISEGIT--R
L-------------QTG-VSKLDEAQEN---VD------------QIATDVVEKRKLMEVKQKEADD-----
-ALQEIKTNM---EAASDQKKN-IQKIRK-------------------------------------DLEKEQ
KAIEERKS--V--IEERLSGIQ------------P
>Tb927.4.870/Tb04.5E12.710/2960-3074 dynein heavy chain, putative [251684 - 238338] MW:510104.01 [TRYBB]
PKNFLGF-------L--ANYSKLLTT---------------------------------RREDIDDLVK--K
F-------------AIG-LERLDHAQED---VK------------VLQEELAEKEVTLREKQDINER-----
-MTSEIKDQK---TRNEKRKAE-ALVMEE-------------------------------------ELNVQN
EEIERESA--Q--AQEVLALAM------------P
>Tb927.7.3160/Tb07.13M20.140/3616-3730 dynein heavy chain, cytosolic, putative [801917 - 817789] MW:596654.67 [TRYBB]
PRHFSDL-------L--QQLKLLYEE---------------------------------KKGRSMEQLT--H
L-------------RSG-LAKLATTSEE---VG------------QQQTQLREHEVLLDERSAKAQA-----
-MLERIVSET---ERTKQEKQE-AEQLRQ-------------------------------------QLKEEE
DLILADRA--R--VEQQLSEAA------------P
>Tb927.8.3250/Tb08.28L1.260/3204-3318 dynein heavy chain, putative [967385 - 981409] MW:537361.66 [TRYBB]
PSSYLDM-------V--RGFRRMLTQ---------------------------------KRDEIIEQRD--K
L-------------ANG-MAKLEETKLA---VS------------KMTEELKVQDAKLQEKTEEVNR-----
-ATESIKVQQ---QNAEEQQSL-LA--SE-------------------------------------KVKIEQ
TKRSALADQAE--AQADLDRAM------------P
>Tb11.02.0030/2873-2987 dynein heavy chain, putative [697509 - 684586] MW:484968.45 [TRYBB]
PERFRVL-------M--ENYESILQK---------------------------------KGESGEASLK--R
L-------------DAG-LAKLHEAEES---VA------------KIQSDVKRKKKKVEEKQKEADK-----
-ALTEIQQKM---EESKEQRDT-AEELQA-------------------------------------RLSTEQ
EEIAVKRE--K--VTKELSGIT------------P
>Tb11.02.0760/3111-3225 dynein heavy chain, putative [907008 - 920984] MW:531183.88 [TRYBB]
PKSFLEL-------I--AFYKELLGR---------------------------------KREDLNDKTQ--R
L-------------VSG-IDKIKEAGVQ---VA------------ALQEVLHRESQEVEDARQKTAA-----
-LMETVGREK---AIVEEQSTI-AAKEEE-------------------------------------KTNKIV
AEVETFER--M--CSEDLAKAK------------P
>LmjF34.4160/2803-2917 |||dynein heavy chain, putative|Leishmania major|chr 34|||Manual [LEIMA]
PQHFKVL-------C--ETFDHVFQE---------------------------------KSRQVADGLA--R
L-------------KSG-VTKLDEAQEN---VD------------KIATDVTEKKQLLEVKQQEADD-----
-ALKEIQKRM---EEAGNQKRS-IHKIQK-------------------------------------ELDKEQ
SGIRERKV--V--IEGRLSGIQ------------P
>LmjF25.0980/3184-3298 |||dynein heavy chain, putative|Leishmania major|chr 25|||Manual [LEIMA]
PKSYLSF-------I--ESYTTVYSK---------------------------------KFNELNDEAK--K
I-------------NNG-LKKLHQAGED---VR------------VMRTQLQEKEVLLSDKRKETEA-----
-LVKEIEVRT---AEAEKKRAE-VEIVKE-------------------------------------AVAHDA
AIVAHGEA--E--AKKDLEAAE------------P
>LmjF34.3880/3155-3269 |||dynein heavy chain, putative|Leishmania major|chr 34|||Manual [LEIMA]
PKNYLSF-------L--ANYAKLLVT---------------------------------RREDIDDIVK--K
F-------------TIG-LEKLQHAEAE---VN------------VLKEELAEKEVTLREKQEINAQ-----
-MTREITEQQ---QKNQVRKDE-SLKMEE-------------------------------------ELNIQN
AEIEKESA--E--AQVVLEQAM------------P
>LmjF23.1310/3287-3401 |||dynein heavy chain, putative|Leishmania major|chr 23|||Manual [LEIMA]
PSSFIDL-------V--RGFRSMLHS---------------------------------KRIDIIEQRD--K
L-------------ANG-MSKLEETKVT---VS------------EMREALKVQDERLQAKSAEVSK-----
-ATESIQARQ---HIAEEQQTL-VA--SE-------------------------------------KVKIEQ
TKRSALADQAE--AQADLDRAM------------P
>LmjF13.1650/3115-3229 |||dynein heavy chain, putative|Leishmania major|chr 13|||Manual [LEIMA]
PKSFLEL-------I--AFYKDLLAR---------------------------------KRKENSDQTD--R
L-------------VSG-IDKIKEAGAQ---VQ------------GLQEVLQRESVEVEEARQKTAA-----
-LLETVGREK---SVVEEQSAI-AAKEES-------------------------------------KTNKIV
EEVTSFEK--Q--CQEDLAKAQ------------P
>Giardia_lamblia_ATCC_50803|ctg02_8|GL50803_94440|Annotation|Giardia_lamblia_MBL|(protein/4017-4131 coding) Dynein heavy chain [GIALA]
PAGYLSL-------V--RLYRDILLQ---------------------------------QRHKITNDIN--K
L-------------KGG-INKLMETRET---VE------------EMRKELETTKVVVLESQENCEN-----
-LLANIAVQQ---REIDEKQRL-IQIDSE-------------------------------------KLMKEK
EVLMGQMK--E--AQKDLDEAT------------P
>Giardia_lamblia_ATCC_50803|ctg02_48|GL50803_100906|Annotation|Giardia_lamblia_MBL|(protein/3924-4038 coding) Dynein heavy chain, putative [GIALA]
PRNFVDF-------L--TSYLSLLQK---------------------------------LRQDCDGDIN--R
F-------------SQG-LQKLSQAESE---VT------------ELQTTLNEQSVILEEKTKACNE-----
-MVAAIEKQS---VETAKLQKE-AAETEK-------------------------------------ELKIQE
QEITVEKG--E--AEEQLAAAI------------P
>Trichomonas_vaginalis_G3|DS113385|TVAG_497260|Annotation|Trichomonas_vaginalis_Carlton|(protein/3045-3159 coding) axonmeal dynein heavy chain, putative [TRIVA]
PKSYLEL-------I--STFRQTLKK---------------------------------TRETIVNNTE--Y
F-------------SQG-LKMLQGSSEG---VE------------RMKVALEAKTKEVAQAQQECVT-----
-MIDEITAKA---AIVKKQSDA-AQVERA-------------------------------------NVEKSA
KEAEKIRE--D--AESDLKKAI------------P
>Trichomonas_vaginalis_G3|DS113645|TVAG_236550|Annotation|Trichomonas_vaginalis_Carlton|(protein/3160-3274 coding) axonmeal dynein heavy chain, putative [TRIVA]
PTNFLDY-------I--STFRKLLVQ---------------------------------KNQYNKQQIQ--M
L-------------GEG-LEKIIHSAQE---VE------------VLNAKFKTQQAGLQKIIKENEQ-----
-SLEEANAAK---AKSEELMQQ-ATVKKK-------------------------------------ENEIKL
IEINEKNK--D--AHAALEEAQ------------P
>Trichomonas_vaginalis_G3|DS113695|TVAG_032910|Annotation|Trichomonas_vaginalis_Carlton|(protein/2893-3007 coding) 1 beta dynein heavy chain, putative [TRIVA]
PRYFFEF-------I--EQYCKIYKE---------------------------------KSKNIQTDKE--H
L-------------SKG-LQKLKETQSE---VK------------RMGVELEKKKVILKESEVKAEQ-----
-KLEEIIKDK---ETTKQKQTE-AEKIKV-------------------------------------QLDEKT
AIINKDKS--S--AQAELDAIA------------P
>Trichomonas_vaginalis_G3|DS113734|TVAG_440130|Annotation|Trichomonas_vaginalis_Carlton|(protein/3054-3168 coding) axonemal dynein beta heavy chain, putative [TRIVA]
PTTFMEF-------V--KNYKTLLSQ---------------------------------KESEITARAK--V
Y-------------RDG-VATLVSTRSE---VE------------IMSHDLEKLKVTLEAEKAKLEA-----
-TSIQLSNTK---KSAEDQEAY-LVQYSQ-------------------------------------EIAKSA
EECRIEQE--A--AEARLANVK------------P
>Trichomonas_vaginalis_G3|DS113317|TVAG_006480|Annotation|Trichomonas_vaginalis_Carlton|(protein/3107-3221 coding) axonemal dynein gamma heavy chain, putative [TRIVA]
PKSYLSF-------L--SSFKTLYQT---------------------------------QLEKIQDDAN--R
M-------------KEG-LQKIEDAKVS---VA------------NMKSKLSEEKAVVAQKSAEAQQ-----
-ILDVVTVKR---AEAETQAAE-VQTQKD-------------------------------------AQEVEK
NKIAVMQE--D--ANAKLQDAM------------P
>Trichomonas_vaginalis_G3|DS113186|TVAG_456970|Annotation|Trichomonas_vaginalis_Carlton|(protein/2887-3001 coding) axonmeal dynein heavy chain, putative [TRIVA]
PRYFFDF-------V--SHFCQILKS---------------------------------KKSKLQTQQL--H
L-------------YNG-LSKLETTQNE---VE------------RMGKDLAVKQKQLKEKEQLAEQ-----
-KLTEIVKDK---QITTQKKDE-AQKVKA-------------------------------------EIENKR
NIMKVEQQ--K--AQKELDEVQ------------P
>jgi|Naegr1|30143|e_gw1.3.1.1/2976-3090 [NAEGR]
PKSYLEF-------L--KLYKSLLYK---------------------------------KRELIKGLID--R
L-------------SQG-IQKLRDTTMN---VT------------KLQKQLETQEKEVKEREIAADI-----
-ILEKVKKER---TVVEAENKK-ALTEEK-------------------------------------FAQEIN
QQVAQQTA--E--CEGEVEKAK------------P
>jgi|Naegr1|37059|estExt_gwp_gw1.C_310070/2786-2900 [NAEGR]
PKNYLDY-------I--NTYKRLLNE---------------------------------NRSKIDEMIK--R
L-------------DGG-LKKLREGKDE---VE------------ERKKELSEASEILQTKSVENQQ-----
-LLQVISERL---TEASEQSKL-QQEREE-------------------------------------EIKKEL
ENIQKQKI--E--EEEKLAVAE------------P
>jgi|Naegr1|38988|estExt_Genewise1.C_210025/2954-3068 [NAEGR]
PKTYLSF-------L--NSYRKLYQD---------------------------------KLQQIERKSN--N
I-------------AKG-LEKLQQAKED---VR------------EKGKELEQKERDLLIAQASAQV-----
-LVDKVQKET---KAAEEQGRE-IQKRKE-------------------------------------KQEKEV
KVVQKERD--E--VTKDLKNAE------------P
>jgi|Naegr1|39535|estExt_Genewise1.C_310051/2886-3000 [NAEGR]
PKSYLSF-------I--QLYKDVYRA---------------------------------KYAEIDKEAK--N
V-------------AMG-LSKLHEAKED---VE------------KLQIELKIKEKKLDEAKLKAEE-----
-IMKEVSESK---TKTLAKKTE-VEKEKD-------------------------------------IIEKEH
NLVEIQKK--E--ALADLEKAK------------P
>jgi|Naegr1|46538|fgeneshHS_pg.scaffold_7000083/3075-3189 [NAEGR]
PRHYLDF-------I--KHLVHVQKE---------------------------------KQQEIKEQQN--H
I-------------ERG-LKKLKETEGY---VF------------TLQQQLKVQEQKLSEKNIQSKE-----
-KLDQIVENQ---KVAENRKQE-LLILSK-------------------------------------QLEEKS
VGINRRKE--E--SRTQLSLVQ------------P
>jgi|Naegr1|55628|estExt_fgeneshHS_pm.C_60001/3027-3141 [NAEGR]
PKSFLEL-------I--EVYKTLLAK---------------------------------KREELNGTIE--R
L-------------SNG-LTKINESEEK---VK------------ELSTVLAQEAIIVEEKKRATEE-----
-LLAKVTKEN---TFLASQQKI-VEEEEV-------------------------------------KQNKVV
DEVNALAK--V--CTDELKQAE------------P
>jgi|Naegr1|55825|estExt_fgeneshHS_pm.C_330004/2511-2625 [NAEGR]
PLHFINF-------I--DTFNKTLQK---------------------------------KRSVKQEQQE--H
L-------------NKG-LSKLKEASKS---VD------------ELSKKAEVQKIQLNEKQEQKKI-----
-ALTEIQKSM---QESVKEQND-IEKLKE-------------------------------------QVKVED
VKLNEKKS--F--INGKLSSIE------------P
>jgi|Naegr1|60802|fgeneshNG_pm.scaffold_41000008/2938-3052 [NAEGR]
PSNYLNL-------V--KDFVFLLEK---------------------------------KKSEFTKAVE--D
N-------------ELG-VRTLENTNIA---IK------------KMTVQLDKQHKEVDEKKKKCDN-----
-LMDHIVGRQ---TESNNIRGQ-ISVEKS-------------------------------------QIESEK
EKANKLQE--Q--SRKQLSEVE------------P
