# Supplementary material for: Coupling of ATPase activity, microtubule binding, and mechanics in the dynein motor domain
Source: EMBO J. 2019 May 31;38(13):e101414. doi: 10.15252/embj.2018101414 (PMC6600642; doi:10.15252/embj.2018101414)
Supplement: Supplementary file 17 — Source Data for Appendix [file EMBJ-38-e101414-s017.zip › EMBOJ-2018-101414_SourceDataForAppendix/Pruned-heavy-chain-sequences_MAFFA-alignment.fasta]

>ENSAMEP00000006394/1455-4646 pep:novel scaffold:ailMel1:GL193486.1:523285:592154:1 gene:ENSAMEG00000005977 transcript:ENSAMET00000006659 gene_biotype:protein_coding transcript_biotype:protein_coding [AILME]
EMAL-EEFL-K---Q--IREV-WN------TYELDLV-NYQ-------------------
------------------------------N-----------K------------CRLI-
RG--WDDLFNKVKE----------HI-NSVSA-------MKL-SPYY---KV---FEED-
AL-SWEDKLNRIMALF-DVWIDVQRRWVYLEGIF-TG----S-ADIKHLLP-V----ETQ
RFQSISTEF-LA--------------------------LMKK---VSK-S----PL----
-----------V------MDVLNI-----------QGVQRSLERLADLLGKIQKALGE--
------YLERERSSF----PRFYFVGDEDL---LEIIGN-------------S-KN-V-A
K---LQKHFKK-MFAGVSSIIL---------------------------N--ED------
------NSV---------------------------------------------------
------------------------------------------------------------
-------------VLG----------ISSREGE-E-V----------VF-K-T-------
-------P-VS------ITEHP-KINEWLTLVEKE-MRVTL-----AKLLAE-SV-----
--TEVEI--------FGK-----ATSIDPN----TYITWI-----DKYQ-A---------
-------------------Q-LV-VLSAQIAWSENVET--AL-SSI-GGSG---------
DA-A----------------------------------------------------P---
-----LHSVL----------------------SNV-EVTLNVLADSVLM-E---------
Q-PP----------------L-R---RRKLEHLITELVHQRDVTRSL--I-KS------K
---ID-----NAKS--------FEWLSQMRFYF---------------------------
------DPKQ-----------TDVL--QQ-------------------------------
------------------------------------------------------------
------------------------------------------------------------
------------------------------------------------------------
------------------------------------------------------------
-------------------LS---IQMANAK----FNYGFEY-LGVQDKLVQTPLTD---
R--------CYL-----TM-TQALE-ARLGG-----SPF------GPAGTGKTESVKALG
HQLGRFVLVFN-CDETFDFQAMGRIFV-G------LCQV-GAWGCFDEFNRLEERMLSAV
SQQVQCIQ-----EA---LR-----EHSNPNCD-K-------------------------
------------TSAP--------------------------------------------
---------------------IT-------------------------------------
------------------------------------------------------------
----------------C-EL-----L-N--KQ-VKVS-----PDMAIFITM---------
----------------------NP---GYAGRSNLPDNLKKLFR--SLAMTKPDRQLIAQ
VMLYSQGFRTA-EVLANKIVPF-FKLCDEQLSSQ--------SHYDFGLRALK-SVLVSA
GN--VKRER-IQ--------------------KIKREKEERGEA-VD-------------
-----------EG---EIAENLPE--------------QE--------------------
--------------ILIQSVCETMVPKL-VAEDIPLLFSLLS-DVFPG------V-----
----------QYHRGEM----------TA-------------------------------
------------------------------------------------------------
------------------------------------------------------------
-----LR--EELKK------------VCQE--M-Y-------------------------
------------------------------------------------------------
-------------------LTYG-DGE--EV-GG-------------M-W----------
VE------KVL-Q------LY--QITQINH-GLMMVGPSGSG-KSMAWRVLLK---ALE-
----------------RL-EGV-E------------------------------------
--------------G----------------------V-----A---------HI-----
------------------------------------------------------------
------------------IDPKAISK-DHL-YGTLDPN-TR--EWTD-----------GL
FTHVLRK--II-----------------------DNV-----RGE---------------
-------------------------L---Q---K-------R-----------------Q
W--IVFDGD--------------------VDPEWVENLNSVLDD--NK-LLTLPNGERLS
LPP-NV----RIMFE----------------VQD-LKYATLATVSRC-------------
--------------------GMVWFSE--DVLST-----------------------D--
-MIFNNFL--------A-------------------------------------------
---------RL-------------------------------------------------
RSI------------------PL-------------DEGEDEAQRRR-------------
------------------------------------KGKEDEG------EE---------
--------------------------------AASPM----L--------------QIQR
DAATIMQPYF-TSN-----GLVT--------------------------K----------
----------ALEH--------------AF--K-L----------------EHIMDLTRL
RC--------LGS---LFSMLHQA------------------------------------
------------------------------------------------------------
------------------------------------------------------------
---------------------------C--------------------------------
--------R-N-VAQYNANH-------PDFPMQI-EQLER--------------------
---------------------------------YI-------------------------
------------------------------------------------------------
--------QRYLVYAILWSLSGDSR---L-K----MR-AEL-------GEYI-------R
--------------------------RITT--VP----------------LPAA------
--------PNI--------------------------------P-------I--------
----------------ID-Y------------------E---------------------
---V-----SI--SG--EWS--PW------------------------------------
----------------------------Q---AK--------------------------
------------------------------------------------------------
------------------------------------------------------------
----------------------VPQIE-VETHK---------------------------
---------VAAP--DVVVPTLDT-------VRHEALLYTWL------------------
----A-EH---K---------PLVLCGPP-GSGK--------------------------
---------------T-MTLFSAL------R--------------------ALPD-----
------------------------MEVVGLNFSSATTPELLLKT--FDHYCE-----YRR
TPNG-VV----------------LAPV---Q-LGK-WLVLFCDEIN--------------
---------------LPD---MDKYGTQ------------------RVISFIRQMVEHGG
-F--Y-R---T-----SDQ---TW--VK----L-ERIQ---FVGACNPPTDPGRKPLSH-
-RF--LRHVPVVYVD-YPGPAS-LTQIYGTFNR-AML--------RLI------------
---------P---SLR-TY-AEPLTAAMV--EFYT-MS---QERFTQ-DT--QPHYIYSP
REMTRWVR--------------------GIFEALRPLE----------------------
----------------------TVPP------------------------------HPQG
QVWSHLLGSWFSFRLVEDE-----ERRWTD-E---------NIDMV--ALKHF-------
------------------------------------------------------------
------------------------------------------------------------
P---NIDK-EKAM---SRP-----------------------------------------
------------------------------------------------------------
---------------------I-----LY--S-----NW-----LS--------------
------------------------------------------------------------
-------K--DYIPV----D----------------------------------------
----------------------------QEELRDYVK-ARLKVFY-E----------EEL
DV-PLV-LFNEVLDHVLRIDRIFR-QPQ-GHLLLIGVSGAGKTTLSR-FVAWMNGLS-VY
QIKVH--R--KYTGEDF---------------------------------DEDLRT---V
L----RR-----SGC-----K-NEKIAFIMDESNV-LDS-GF-LERMNTLLANG-E-VPG
L-------------FE-GDEYA-TL-----------------------------------
------MTQCKE------GA--------------Q-------------------------
--------------------------------------KE--------------------
------------------------G--LML-D--------------SHE-E---------
--------------------L----YKWFTS----QV--IR-NL-----H----VV-FT-
-MNPS-SE-GLKDR-AATSPALFNRCV-----LNW--FG--DWST-EALY-Q--------
--------------VG--KEFT------------------------SK--------MD-L
---------------E-KPN------YIVPD--YM---PVV--YDKLP--QP--------
------PSHR--EAI-VNS---CVFVH-QTLHQ-A--NARL-------------------
-----------------------------A-----KRGGRTMAITPRHYLDF-------I
--NHYANLFHE---------------------------------KRSELEEQQM--HL--
-----------NVG-LRKIKETVDQ---VE------------ELRRDLRIKSQELEVKNA
AAND------KLKKMVKDQ---QEAEKKKVM-SQEIQE----------------------
---------------QLHKQQEVIADKQM--S--VKEDLDKVE------------PAVIE
AQN--------------AV----KSIKK--QHLVEVRSMANPPAAVKLALESIC-LL---
---L--G----EST-----------------------------------TD---WKQIR-
SIIMRE-NF---IPTIV-N-FSA------E--EISD--AIREKMKKN-----YM-S-NP-
-----S--Y-----NYEIVNR---------------------------------ASLA--
--CGPMVKWAIAQLNYAD-M----------------------------------------
------LKRVE----PLRNE--LQ----K-LEDD-AKDNQQKA-N---------------
EVEQMIRD-L-------EASIAR-YKEEYA-V--LISEAQAIKA-DLAAVEAKVNR----
--STA----LLKSLS-------AERERWEKTSETFKNQMSTI--AGDCLLSAA--FIAYA
GYFD---QQM-RQN-LFTT---------------------------WSH----HL-----
--------------Q-Q------------------ANVQ---------------------
--FR------------------------------------------T--D------IA--
----------RTE-YLS--NADERL-RWQAS---SL--PA-DDLCTEN-AIMLK------
--RF----N------------RYP---LII-DPSG-Q-ATEFIM------NE--------
--------------------------------Y-K---D--RK-----------------
-----------------------IT---------RTSFL----------------DD-A-
-FRKN-LESALRFGNPLLVQDV--ESY--DPVL---------------------------
---NPVLNREVR-------------RT--G---GRV-LITLGD--QD-IDLS-PS-----
------------------------------------------------------------
------------------------------------FVIF--LSTRD--PT-V--E--FP
PD-LCSRV-----TF-------VNFTVTRSSLQSQCLNEVLKAERP--DVDE--KRS---
------------------------------------------------------------
---D-----LLKL-QGEFQLRLRQLEKSLLQAL-N-E----VKG-R-ILDDDT------I
ITTLENL------KREAAEVTRKVEE--TDIVMQEVETVSQQYLP-LSTACSSIYFTMES
LK-QIHFLYQ-YSLQF-F-LDIYH-NV--------L--Y-----E----NP-N-------
------------------------------------------------------------
-------------------------------------------------------LK---
-----------GI----T--D-HTQRLS-------IITKDLFQVAFNR--VAR-------
-------------GMLHQDH--------ITFAMLLAR-IKL---KGTIGEPTYDAE----
------------FQH--------------FL-----------------------------
------------------------------------------------------------
---------R----GKEIVLSAGLTP-----------------KI---------------
------------------------------------------------------------
------------------------------------------------------------
------------------------------------------------------------
----------------------QGL--SVEQ----AEAV---------------------
-----VRLS-------CLP-----------------------------------------
-AFK-DLIA---KV-------QA-DEQ--------------FGI-WLD--SS-SPEQ---
-TVP--YLW--S---EEAPSTAIG----Q-------------------------------
--------------------------------AIHRLLLIQAFRPDRLLAMA-HMFVS--
TN----------------L-----------------------GES-------FMSI--M-
-EQPLD-----LTHI--------------------------------------------V
DT-E--------VK-PNTPVLMCS----VPGYDASGHV-EDLA-AEQ-N-----------
-------TQIT-SIAIAGSAEGFNQADKAINTAVKSG-RWVMLK-----------NVHLA
P-GWLM-Q-LEK--KL--------------------------------------------
---------H--------------------------------------------------
------------------------------------------------------------
---------------------------------SL----Q-PHAC--FRLFLTME-----
INP--K----------------------VPVN-LLRAG----RI-FVFEPP---------
---------PGVKANMLRTF-----------------------S-SIP-----VS-R--I
CK------------------SPNERAR-----LYFLLAWFHAIIQERLRYA---------
P-LGW-SKKYEFGESDLRSACDTV-----------DTW-L----------DDT--AK---
GRQ----------NISP---DKI-----------------------P----------WSA
LKTLM-A--QSI-YGGRVDNE-----FDQ-RLLNTFLER-LFTTKS------------FD
S--------------------EF----------------KL--------AC------KVD
GH----------KDI------------------------------------------QMP
------------------------------------------------------------
DGIRRE-E------------------------------FVQ----------------WV-
-E--------L-L-----PDT-QTPS-WLGLPN------NAE---RVLL----TTQ----
GVD---------------MISKM-------------------------------------
----LKMQMLEDE----DDLAY----------------A--ETEKK------ARTDSTSD
GRPAWMRT----------------------------------------------------
------LHTTASNWLH----LIP---------QT--LS----------------------
----------HLKR-----TVENIKD----------------------------------
------------------------------------------------------------
-----------------------PLFR--FFEREV-----------KMGAKLLQDVRQ--
---DLADVVQVC-------------------EGKKK---QTNYLRTLI-NELVKGILPRS
W-SHY----TVP-AGMTVIQWVSDFS-----------ERIKQ------------------
------LQNISQ--AAA--------A----GGAK----ELKNIH----------------
--------------------------------------------VCL-------------
------------------------------GGLFVPEAY----------ITA--TRQ---
------------------------------YVAQAN---------S---W-SLEELC-LE
VNV--TTSQS-----ATLDACS----------------------------FGVTGL--KL
-------------QGA-----------------TC--SNN----------KLSLS-----
--HA------ISTVLPLTQLRWLK------------QTN---AE----RKA---------
----N-VVTLPVYLNFTRA-------------DLIFTVDF--------EIATKEDP--RS
FYE---------------------------------------------------------
----------------------------RGVAV---------------------------
-----------------------LCTE---------------------------------
-----------------------------------------------------
>ENSAMEP00000010972/1256-4020 pep:known scaffold:ailMel1:GL192883.1:1057358:1240349:1 gene:ENSAMEG00000010320 transcript:ENSAMET00000011439 gene_biotype:protein_coding transcript_biotype:protein_coding [AILME]
EVTI-REAL-R---E--LDL--WG-----VGAVFTLT-DYE-------------------
------------------------DSQS-RT------------------------IKLI-
KD--WKDIVNQVGD----------NR-CLLQS-------LKD-SPYY---KG---FEDK-
VS-IWERKLAELDEYL-QNLNHIQRKWVYLEPIF-------G----RGALPK-----EQM
RFNRVDEDF-RS--------------------------IMAD---IKK-D----SR----
-----------V------TTLTTH-----------AGIRNSLLTILDQLQRCQKSLNE--
------FLEEKRSAF----PRFYFLGDEDL---LEVLGQ--------------STS-P-S
V---IQSHLKK-LFAGINSVCF-----------------------D-------E------
-----ETKH---------------------------------------------------
------------------------------------------------------------
-------------IIA----------MKSLEGE-V-V----------PF-K-N-------
-------K-VL------LSN---NVETWLNDLALE-MKQTL-----KQLLIECVT-AGRS
CQGSID------------------------------PSL--------FP-S---------
-------------------Q-IL-CLAEQIKFTEDVEN--AI------------------
KD-R--------------------------------------------------S-----
-----LHHIE----------------------TQL-VTKLEHYTSTDTSSEDP-----GN
TESG----------------I-L---ELKLKALILDIIHNIDVVKQL--N-QV------Q
---VH-----TTED--------WAWKKQVRFYM---------------------------
-------------------------KSDH-------------------------------
------------------------------------------------------------
------------------------------------------------------------
------------------------------------------------------------
------------------------------------------------------------
-----------------T-CY---MQMVDSE----LQYTYEY-QGNAPKLVYTPLTD---
K--------CFL-----TL-TQAVK-MGLGG-----NPY------GPAGTGKTESVKALG
GLLGRQVLVFN-CDEGIDVKSMGRIFV-G------LVKC-GAWGCFDEFNRLEESVLSAV
SMQIQTIQ-----DA---LK----------------------------------------
----------NHRTV---------------------------------------------
---------------------CE-------------------------------------
------------------------------------------------------------
----------------L-L--------G--KE-VEIN-----SNSGIFITM---------
----------------------NPAGKGYGGRQKLPDNLKQLFR--PVAMSHPDNELIAE
VILYSEGFKDA-KVLGRKLVAI-FNLSRELLTPQ--------QHYDWGLRALK-TVLRGS
GG--LLRQL-----------------------KTS-----GIK-----------------
----------------QN---VDE--------------SH--------------------
--------------IVVQALRLNTMSKF-TFADCSRFDALIK-DVFPG------M-----
----------DFKEVEY----------GE-------------------------------
------------------------------------------------------------
------------------------------------------------------------
-----LS--SALQQ------------VFEE--A-N-------------------------
------------------------------------------------------------
-------------------Y---------EIIPN-------------Q------------
IK------KAL-E------LY--EQLRQRM-GVVIVGPSGAG-KSTLWRMLRA---ALC-
----------------RI-G-R-V------------------------------------
-------------------------------------VK----Q---------YT-----
------------------------------------------------------------
------------------MNPKAMPR-RQL-LGHIDMD-TR--EWSD-----------GV
LTNSARQ--VV-------------------------------REP---------------
-------------------------Q-DVS-----------------------------S
W--IICDGD--------------------IDPEWIESLNSVLDD--NR-LLTMPSGERIQ
FGP-NV----HFVFE----------------THD-LSCASPATVSRM-------------
--------------------GMIFLSD--EETDV-----------------------N--
-SLIKSWL----------------------------------------------------
---------KN--QPPN-------------------------------------------
---------------------YR-------------------------------------
------------------------------------------------------------
-----------------------------------------N--------------NLEN
WI-----------G-----DYFE--------------------------K----------
----------ALQW--------------VLK--------------------QNDY-VVET
SL--------VGT---VMNGLSHL------------------------------------
------------------------------------------------------------
------------------------------------------------------------
------------------------------------------------------------
--------C-G-SQN---------------------------------------------
------------------------------------------------------------
------------------------------------------------------------
--------HDQFIINLIRGLGGNL----NMK----SR-LEF-------TKEV-------F
--------------------------NWARQS------------------PPDP--H---
-------------------------------------------K-------P--------
----------------MDTY------------------Y---------------------
---------DS--SR-GRLA--SY------------------------------------
----------------------------V---LK--------------------------
------------------------------------------------------------
------------------------------------------------------------
----------------------KPE------NLTADD-----FSN---------------
---------GQT---LPVIQIPDM-------QRGLDYFKPWL------------------
----NSDT---KQ--------PFILVGPE-GCGK--------------------------
---------------G-MLLRYAF---------A-----------------QLRS-----
------------------------TQTATVHCSAQTTSRHVLQK--LSQTC-MVISTN--
TGRV-------------------YRP----K-DCE-RLVLYLKDIN--------------
---------------LPK---LDKWGTS------------------TLVAFLQQVLTYQG
-F--YD-----------EN---LEW-VG----L-ENIQ---IVASMSAGGRLGRHKLTT-
-RF--TSIVRLCAVD-YPEREQ-LQTIYGAYLE-PVL--------QK--NLKNHSIWG--
---------------S-SSKIYLLAGSMV--QVYEQVR---AKFTV--DD--HSHYFFTP
CVLTQWVL--------------------GLFRY---------------------------
----------------------DLEG----------------------GTSNHPL-DYVL
EIVAYEAQRLFRDKIVGAK-----ELHLFD-S---------ILASV--FQGDW-------
------------------------------------------------------------
------------------------------------------------------------
----GSDVLDN----M-AD-----------------------------------------
------------------------------------------------------------
---------------------S-----FY--V----------------------------
---------------------------TWGA---------------RHSSGTRAAPGQPL
---PPHGK--PLGKL----N----------------------------------------
----------------------------SADLKDVIR-KGLIHYG-R----------DNQ
NL-DIL-LFQEVLEYMSRIDRVLS-FPG-GSLLLAGRSGVGRRTITS-LVSHMHGAV-LF
SPKIS--R--GYELKQF---------------------------------KNDLKH---V
L----HL-----AGV-----E-ARQVVLLLEDYQF-VHA-AF-LEMINSLLSSG-E-VPG
L-------------YT-LEELE-PL-----------------------------------
------LLPLKD------EA--------------S-------------------------
--------------------------------------QD--------------------
------------------------GFF---GP----------------------------
--------------------V----FNYFTY----RI--QQ-NL-----H----IV-LI-
-MDSA-NL-NFIIN-CESNPALHKKCQ-----VLW--M--EGWSD-SSMR-K--------
--------------IP--EMLF------------------------SD--------TD--
GKEKYNDKKRKEERKKNSVD----------------------------------------
------------PDF-LKS---FLLIH-ESC-K-A--YG---------------------
-----------------------------A-----T---------PSRYMTF-------L
--RVYSAISSS---------------------------------KKNELLKRQS--HL--
-----------QAG-VSKLNEAKAL---VD------------ELNRKAGEQSVLLKIKQD
EADA------ALQEITVSM---QDASEQKTE-LERLKH----------------------
---------------KIAEEVVKIEERKN--K--IDDELKEVQ------------PLVNE
AKL--------------AV----GNIKP--ESLSEIRSLRMPPDVIRDILEGVLRLM---
-GIF-------------------------------------------D-TS---WVSMK-
SFLAKR-GV---REDIA-T-FDA------R--NIPK--EIRESVEEL-----LY-KNKG-
-----S--F-----DSKNAKR---------------------------------ASTA--
--AAPLAAWVKANVQYSH-V----------------------------------------
------LERIQ----PLETE--QA----G-LESN-LKKTEDRK-K---------------
KLEELLNS-V-------GQKVSE-LKEKFQ-S--RTSEAAKLEA-EVSRAQETVQA----
--AKV----LLGQLD-------REHKRWRVQVAEITEELATL--PKRAQLAAA--FITYL
SAAP---EDL-RKT-CLEE---------------------------WTK----SA-----
------------------------------------CLE---------------------
-------------------------------------------------K------FD--
----------IRR-FLC--TESEQL-IWKSE---GL--PS-DDLSIEN-AVVILQIIGLK
SWSQ-----------------VCP---FLI-DPSS-Q-ATEWLK----------------
-----------------------------------------THLKD--------------
------------------SR---LE---------VINQQ---------------DSN---
-FITA-LELAVRFGKTLVIQE--MDGV--EPVL---------------------------
---YPLLRRDLV-------------AQ--G---PRY-VVQIG-D-KI-IDYN-EE-----
------------------------------------------------------------
------------------------------------FRLF--LSTRN--PN-P--F--IP
PD-AASII-----TE-------VNFTTTRSGLRGQLLALTIQHEKP--DLEE--QKT---
------------------------------------------------------------
---K-----LLQQ-EEDKKIQLAKLEESLLETL-A-T----SQG-N-ILENKD------L
IESLNQT------KASSALTQESLKE--SHKLQISLDQERDAYLP-LAESASKMYFIISD
LS-KINNMYR-FSLAA-F-LRLFQ-RA--------LQNK-----Q----DS---------
------------------------------------------------------------
-------------------------------------------------------EN---
----------------------TEQRIQ-------SLISSLKHMVYEY--ICR-------
-------------CLFKADQ--------LMFALHFVR-GMHPEL-------FQENE----
------------WDT--------------FT-----------------------------
------------------------------------------------------------
--------------------GVVV-GDM-LRKADSQQRIRDQ------------------
------------------------------------------------------------
------------------------------------------------------------
------------------------------------------------------------
--------------------LPSWI--DQER----SWAV---------------------
-----ATLK-------IALP----------------------------------------
-----SLYQ---TLC--FDDVAL------------------WRT-YYH--SS-VCEQ---
-EFPSILAKKV-----SL------------------------------------------
---------------------------------FQQVLVVQALRPDRLQSAM-ALFAC--
RA----------------L-----------------------GL-----------K--EL
SPLPLN-----LKRL--------------------------------------------Y
K--E--------TL-EIEPILIII----SPGADPSQEL-QELA-NAE--RS-G-------
-------ECYH-QVAM-GQGQA-DLAIQMLKECARSG-DWLCLK-----------NLHLV
V-SWLP-V-LEK--EL--------------------------------------------
---------N--------------------------------------------------
------------------------------------------------------------
---------------------------------TL-Q-P---KET--FRLWLTAE-----
------------------VHP-H-----FTPI-LLQSS----LK-ITYESP---------
---------PGLKKNLMRTY--------------------ESWT-PEQ-----ISKK---
--------------------DNIHRAH-----ALFSFAWFHAACQERRNYI---------
P-QGW-TKFYEFSLSDLRAGYSII-----------DR-----------------------
----------LFD--GT---KDV-----------------------Q----------WEF
LHGLL-E--NAI-YGGRIDNY-----FDL-RVLQSYLKQ-FFNSSI------------ID
-----------VLNQRNKK---S----------------VF-------------------
-----------PYSL------------------------------------------SLP
------------------------------------------------------------
KSCSIL-D------------------------------YRA----------------VI-
-E--------K-L-----PED-DRPS-FFGLPA------NIA---RSSQ----RII----
SSQ---------------V-----------------------------------------
------------------------------------------------------------
------------------------------------------------------------
------------------------------------------------------------
------------------------------------------------------------
------------------------------------------------------------
------------------------------------------------------------
------------------------------------------------------------
------------------------------------------------------------
------------------------------------------------------------
------------------------------------------------------------
------------------------------------------------------------
------------------------------------------------------------
------------------------------------------------------------
------------------------------------------------------------
------------------------------------------------------------
------------------------------------------------------------
------------------------------------------------------------
------------------------------------------------------------
------------------------------------------------------------
-----------------------------------------------------
>ENSAMEP00000016242/1372-4456 pep:novel scaffold:ailMel1:GL192354.1:3289998:3416409:1 gene:ENSAMEG00000015348 transcript:ENSAMET00000016916 gene_biotype:protein_coding transcript_biotype:protein_coding [AILME]
EIAI-EKAV-K---E--ILDT-WE------NMKFTVV-KYF-------------------
-----------------------------KG----------TQERG---------Y-IL-
GS--VDEIIQSLDD----------NT-VNLQS-------ISG-SRFV---GP---FLQT-
VH-KWEKTLSLIGEVI-EIWMLVQRKWMYLESIF-I--G--G--DIRSQLP-D----EVK
KFDNIDRIF-KR--------------------------IMGE---TLK-D----PV----
-----------I------KRCCEA-----------ANRLADLQHISEGLEKCQKSLND--
------YLDSKRNAF----PRFFFISDDEL---LSILG--------------N-SD-P-L
C---VQEHMIK-MYDNIALLRF--------------------------------------
-----HDGE--------------NGEKL--------------------------------
------------------------------------------------------------
-------------VSA----------MISAEGE-V-M----------EF-R-K-------
-------I-VR------AEG---RVEDWMTAVLKE-MRRTN-----RLITKE-AI-----
--FRYC----------------E-----DK-SR---VDWM-----LLYQ-G---------
-------------------M-VV-LAACQVWWTWEVEN--VF-HKVQ-------------
EGEK--------------------------------------------------Q-A---
-----MKDYG----------------------KKM-HQQIDELVTRITM-P---------
L-SK----------------N-D---RKKYNTVLIIDVHARDIVDSF--I-RG------S
---IL-----EARE--------FEWESQLRFYW------DR-----E-------------
----PD----------------------E-------------------------------
------------------------------------------------------------
------------------------------------------------------------
------------------------------------------------------------
------------------------------------------------------------
-------------------LN---IRQCTGT----FSYGYEY-MGLNGRLVITPLTD---
R--------IYL-----TL-TQALS-MYLGG-----APA------GPAGTGKTETTKDLA
KALGLLCVVTN-CGEGMDYKAVGKIFS-G------LAQC-GAWGCFDEFNRIDASVLSVI
SSQIQTIR-----NA---LI--------------H-------------------------
----------Q--LTT--------------------------------------------
---------------------FQ-------------------------------------
------------------------------------------------------------
----------------F-E--------G--QE-ISLD-----SRMGIFITM---------
----------------------NP---GYAGRTELPESVKALFR--PVVVIVPDLQQICE
IMLFSEGFLWAKKTLAKKMTVL-YKLAREQLSKQ--------HHYDFGLRALK-SVLVMA
GE--LKRGS--S--------------------DL----------R---------------
-----------------------E--------------DV--------------------
--------------VLMRALRDMNLPKF-VFEDVPLFLGLIS-DLFPG------L-----
----------DCPRVRY----------PD-------------------------------
------------------------------------------------------------
------------------------------------------------------------
-----FN--DAVEQ------------VLAE--N-G-------------------------
------------------------------------------------------------
-------------------Y-----IV--L---P-------------V-Q----------
VD------KVV-Q------MF--ETMLTRH-TTMVVGPTGGG-KSVVINTLCQ---AQT-
----------------KL-G---L------------------------------------
--------------L----------------------TK----L---------YI-----
------------------------------------------------------------
------------------LNPKAVSV-IEL-YGILDPT-TR--DWTD-----------GV
LSNIFRE--IN-----------------------RP--T----DK---------------
-------------------------K---E-----------R-----------------K
Y--ILFDGD--------------------VDALWVENMNSVMDD--NK-LLTLANGERVR
LQA-HC----ALLFE----------------VGD-LQYASPATVSRC-------------
--------------------GMVYVDP--KNLKY-----------------------QPP
GPAIEKLV--------S-------R-----------------------------------
---------GA------Q----------------------VLA-----------------
ENG------------------NL-------------------------------------
------------------------------------------------------------
-----------------------------------------E--------------TL--
-F-----------E-----KYVP--------------------------Y----------
----------LIDMIVEGI-VDG-----RQGEK-L----------------KTVVPQTDL
NM--------VTQ---LTKMLDAL------------------------------------
------------------------------------------------------------
------------------------------------------------------------
---------------------------L---------------------E----------
--------G-E-IED---------------------------PD----------------
---------------------------------LL-------------------------
------------------------------------------------------------
--------ECYFLEALYCSLGASLL---E-D----GR-IKF-------DESI-------K
--------------------------RLASLPS-ADTEGEW---ASPGE-LPG-------
-------HLP---------------------------------T-------L--------
----------------YD-F------------------H---------------------
---F-----DS--TR-KKWI--PW------------------------------------
----------------------------N---QL--------------------------
------------------------------------------------------------
------------------------------------------------------------
----------------------VP------DYV--HSP------E---------------
---------RKFI--DILVHTVDT-------MRTTWMLEQMV------------------
----K-IK---Q---------PVLLVGES-GTSK--------------------------
---------------T-ATTQNFL-----KN--L-----------------NEEI-----
-----------------------NIV-LMVNFSSRTTSMDIQRN--LEANVE------KR
TK-D--T----------------YGP----P-MGK-RLQVFMDDMN--------------
---------------MPK---VDEYGTQ------------------QPIALLKLLLEKGY
-L--YDR----------GK--ELNC-KS----I-RDLG---FIGAMGKAGG-GRNEVDP-
-RF--ISLFNVFNVP-FPSEES-LHLIYSSILK-GHT----------S-L------FI--
---------S---SIM-AV-SDKLTFCTL--ALYNTIV---QDLPPT-PS--KFHYIFNL
RDLSRVFN--------------------GLVLT---------------NPE---------
----------------------RFQT-------------------------V----TQMV
RVWRNECLRVFHDRLINET-----DKQLVQ-D---------HIRDL--VTEHF-------
----------------------------------------------NN------------
----------------------------------------------------------DV
E---VVMR---------DP-----------------------------------------
------------------------------------------------------------
---------------------I-----LF--G-----DF-----RM------------AL
---Q-------E---------------EE--------------------T----------
-------R--IYEDI--Q-D----------------------------------------
----------------------------YEAAKALFQ-EILE-EY-N----ES----N-P
RM-NLV-LFDDALEHLTRVHRIIR-MDR-GHALLVGVGGSGKQSLAR-LAAFTAGCE-VF
EILLS--R--GYSENSF---------------------------------REDLKN---L
Y----LK-----LGT-EN--K---TMIFLFTDAHV-AEE-GF-LELINNMLTSG-I-VPA
L-------------FP-EEEKE-AI-----------------------------------
------LSQIGQ------EA--------------L-------------------------
--------------------------------------KQ--------------------
------------------------G--TGPAK----------------E-S---------
--------------------V----WQYFVN----KS--AN-NL-----H----IV-LG-
-MSPV-GD-TLRTW-CRNFPGLVNNTG-----IDW--F--MPWPP-QALH-A--------
--------------VA--KSFL------------------------G--TN-----LM-I
---------------PV--E----------------------------------------
--------HS--GDV-VEH---VVLVH-KSVDE-F--SKLF-------------------
-----------------------------L-----QKLRRSNYVTPRNYLDF-------I
--STYSKLLDE---------------------------------KTQYNIAQCK--RL--
-----------EGG-LDKLKEATIQ---LD------------ELNQKLAVQKVVLVEKSA
ACEA------LLEEIVTNT---AIGGLTNPL-AEEKAI----------------------
---------------EIEEQNKIIAVEKA--E--AETALTEVM------------PVLEA
AKL--------------EL----QKLDK--SDVTEIRSFAKPPKQVQTVCECIL-IM---
---K--G----Y--------K--------------------------E-LN---WKSAK-
GMMSDP-NF---LRSLM-E-IDF------D--SITQ--SQVKNIR-G-----LL-K-TL-
-----N--T-----TTEEMEA---------------------------------VSKA--
--GLGMLKFVEAVMGYCD-V----------------------------------------
------FKEIK----PKREK--VA----R-LERN-FYLTKREL-E---------------
RIQNELAA-I-------QRELEA-LGAKYE-A--AILEKQMLQG-EAEIMERRLIA----
--ADK----LISGLG-------SENIRWLNDLDELMHRRVKL--LGDCLLCAA--FLSYE
GAFT---WEF-RDQMVNQV---------------------------WQN----DI-----
--------------L-E------------------REIP---------------------
--LS------------------------------------------Q--P------FR--
----------LEH-LLT--DDVEIS-RWGSQ---GL--PP-DELSVQN-GILTT------
--RA----S------------RFP---LCI-DPQQ-Q-ALNWIK------RK--------
--------------------------------E-E------KN-----------------
-------------------N---LR---------VASFN----------------DP-D-
-FLKQ-LEISIKYGTPFLFRDVD-EYI--DPVI---------------------------
---DNVLEKNIK-------------VV--Q---GRQ-FIILG-D-KE-VDYD-SN-----
------------------------------------------------------------
------------------------------------FRLY--LNTKL--AN-P--R--YT
PS-VFGKA-----MV-------INYTVTLKGLEDQLLSVLVAYERR--ELEE--QRE---
------------------------------------------------------------
---H-----LIQE-TSENKNLLKDLEDSLLREL-A-T----STG-N-MLDNVE------L
LQTLEET------KSKATEVLEKLKL--AEKTALDIDRLRDGYRP-AARRGAILFFVLSE
MA-LVNAMYQ-YSLIA-F-LEVFG-LS--------L--------K----KS-L-------
---------------------------------------------------P--------
-------------------------------------------------------DS---
-----------I----------LMKRLR-------NIMDTLTFNVYNY--GCT-------
-------------GLFERHK--------LLFSFNMTI-KIEQAE-----GRVSQEE----
------------LDF--------------FL-----------------------------
------------------------------------------------------------
---------KGNI-------------------------------S-L---E---------
------------------------------------------------------------
------------------------------------------------------------
--------------------------------------KSQRK------K----------
------------------P-C-AWL--SDQG----WEDI---------------------
-----MLLS-------EMFS----------------------------------------
DNFG-NLPD---DV-------EK-HVA-V------------WQE-WYD--LD-SLEQF--
-PFP--LGYDNN--I--T---P--------------------------------------
---------------------------------FQKLLILRCFRVDRVYRAV-TDYVT--
ET----------------M-----------------------GE-----------K--YV
QPPMIS-----FEAI--------------------------------------------F
-E-Q--------ST-PNSPIVFIL----SPGSDPASDL-MKLA-ERS-GFG-G-------
-------NRLK-FLAM-GQGQE-KVALQLLETAVARG-QWLMLQ-----------NCHLL
V-QWL-KD-LEK--SL--------------------------------------------
---------E-----------------------------------------RIA-K----
------------------------------------------------------------
---------------------------------P--------HPD--FRLWLTTD-----
------------------PT-KG-----FPIG-ILQKS----LK-VVTEPP---------
---------NGLKLNMRATY--------------------FKIS-QDM-----L-EQ--C
P--------------------HPAFKS-----LVYVLAFFHAVVQERRKFG---------
K-IGW-NVYYDFNESDFQVCMEIL-----------NTY-LTKAFQ-----Q---------
-------------HDP----R-I-----------------------P----------WGS
LKYLI-G--EVM-YGGRAIDS-----FDR-RILTIYMDE-YLGDFI------------FD
TFQ------------------PF----------------HF-FR---NK-----------
-----------E---VD--------------------------------------Y-KIP
----------------------------------I---------------GD-----V--
----KE-K------------------------------FIE----------------AI-
-E--------A-L-----PLA-NTPE-VFGLHS------NAE---IGYY----TQA----
ARD---------------MWAHL-------------------------------------
----LELQ-----PQ---------------------------T--G--------------
----ESSS-GIS-------------R-DDY------------------------------
------MGHVAKDIEN----KMP-KI---FD-----LD--Q-------------------
----------VRKHL-----G-VGLS----------------------------------
------------------------------------------------------------
-----------------------PTSV--VLLQEL-----------ERFNKLVVRMSR--
---SLAELQRAL-------------------AGEVG---MSNELDDVA-RSLFLGQIPNI
WRKL-----APD-TLKSLGNWMLHFL-----------RRFSQ------------------
------YTLWVTE-GE------------------PSV-----------------------
--------------------------------------------MWL-------------
------------------------------SGLHIPESY----------LTA--LVQ---
------------------------------ATCRRN---------N---W-PLDRST-LF
TQVTKFQD---A--DEVN-ERA----------G-------Q---G-----CFVSGL--YL
-------------EGA-----------------DWDVERG----------C--LIK--SK
P-KV------LVVDLPILKIIPI--EAH-------------------RLKL---------
-Q--N-TFRTPVYTTSMRRNAMGV--------GLVFEADL-------FT--AKH---ISH
WVL---------------------------------------------------------
----------------------------QGVCL---------------------------
-----------------------TLN---SD-----------------------------
-----------------------------------------------------
>ENSAMEP00000014810/1403-4459 pep:novel scaffold:ailMel1:GL192595.1:1267716:1362022:-1 gene:ENSAMEG00000013903 transcript:ENSAMET00000015422 gene_biotype:protein_coding transcript_biotype:protein_coding [AILME]
ESAM-EKVL-K---A--LDAT-WS------TMEFEHK-PHP-------------------
-----------------------------RT----------GT------------M-ML-
EL--DEMLVETLED----------NQ-VQLQN-------LMA-SKHL---SH---FLKE-
VT-SWQQKLSTADSVI-SIWFEVQRTWSHLESIF-IG-S--E--DIRAQLP-E----DSR
RFDDIDMEF-KA--------------------------LMEE---AVK-T----PN----
-----------V------VEATNQ-P----------GLYDKLENLKKSLAVCEKALAE--
------YLETKRLAF----PRFYFVSSADL---LDILSN-------------G-ND-P-V
E---VSRHLAK-LFDSLCKLKF-----------------------RLD------------
-----ADEK--------------PLKL---------------------------------
------------------------------------------------------------
-------------GLG----------MFSKEDE-Y-V----------DF-D-Q-------
-------E-CD------LSG---QVEVWLNRVLDR-MCATL-----RHEIPE-AV-----
--VTYE---------------EKPR-----------EQWI-----FDYP-A---------
-------------------Q-IA-LTCTQIWWTTEVGL--AF-ARLE-------------
EGYE--------------------------------------------------N-A---
-----IKDYN----------------------KKQ-IGQLNALITLLIG-S---------
L-SA----------------G-D---RMKVMTVCTIDVHARDVVAKM--I-AA------K
---VE-----SSQA--------FTWQSQLRHRW------DE-------------------
------E-K------------------RH-------------------------------
------------------------------------------------------------
------------------------------------------------------------
------------------------------------------------------------
------------------------------------------------------------
-------------------CF---ANICDAQ----IQYSYEY-LGNTPRLVITPLTD---
R--------CYI-----TL-TQSLH-LIMGG-----APA------GPAGTGKTETTKDLG
RALGTMVYVFN-CSEQMDYKSCGNIYK-G------LAQT-GAWGCFDEFNRISVEVLSVI
AVQVKCVQ-----DA---IR--------------A-------------------------
----------K--KKT--------------------------------------------
---------------------FN-------------------------------------
------------------------------------------------------------
----------------F-L--------G--EM-INLI-----PTVGLFITM---------
----------------------NP---GYAGRTELPENLKALFR--PCAMVVPDFELICE
IMLVAEGFLEA-RLLARKFITL-YALCKELLSKQ--------DHYDWGLRAIK-SVLVVA
GS--LKRGD--P--------------------SR----------A---------------
-----------------------E--------------DQ--------------------
--------------VLMRALRDFNTPKI-VTDDLPVFMGLIG-DLFPA------L-----
----------DVPRKRD----------LN-------------------------------
------------------------------------------------------------
------------------------------------------------------------
-----FE--KIIKQ------------SIVE--L-K-------------------------
------------------------------------------------------------
-------------------L-----QA--E---D-------------S-F----------
VL------KVV-Q------LE--ELLHVRH-SVFVIGNAGSG-KSQVLKSLNK---TYQ-
----------------NM-K---R------------------------------------
-----K--------P----------------------V-----A---------VD-----
------------------------------------------------------------
------------------LDPKAVTC-DEL-FGIINPA-TR--EWKD-----------GL
FSTIMRD--L---------------------------AN---ITH---------------
-------------------------D---G-----------P-----------------K
W--IVLDGD--------------------IDPMWIESLNTVMDD--NK-VLTLASNERIP
LNR-TM----RLVFE----------------ISH-LRTATPATVSRA-------------
--------------------GILYINP--TDLGW-----------------------N--
-PVVSSWI--------E-------------------------------------------
---------RR------K----------------------VQS-----------------
EKA------------------NL-------------------------------------
------------------------------------------------------------
-----------------------------------------M--------------IL--
-F-----------D-----KYLP--------------------------T----------
----------CLDK--------------LHFGF------------------KTITPIPEI
TV--------TQT---ILHLLECL------------------------------------
------------------------------------------------------------
------------------------------------------------------------
---------------------------L--------------------------------
--------T-E-KNA----P-------PD------------SPK----------------
---------------------------------EL-------------------------
------------------------------------------------------Y-----
--------ELYFVFACFWAFGGAMF---Q-DQLVDYR-VEF-------SKWW-------I
--------------------------NEFKTIK-----------------LP--------
-------SQG---------------------------------T-------V--------
----------------FD-Y------------------C---------------------
---I-----DP--DS-KKFL--PW------------------------------------
----------------------------T---EK--------------------------
------------------------------------------------------------
------------------------------------------------------------
----------------------VP------AFE--LDP------D---------------
---------IPLQ--ASLVHTAET-------IRIRYFMDLLM------------------
----E-KS---W---------PLMLVGNA-GTGK--------------------------
---------------S-VLMADKL------G-SL-----------------STDD-----
------------------------YLVQAVPFNFYTTSAVLQGV--LEKPLE------KK
SG-R--N----------------YGP----P-GTK-KLVYFIDDMN--------------
---------------MPE---VDKYGTV------------------ASHTLIRQHMDHGH
-W--YDR----------QK---LTL-KD----I-HNCQ---YVACMNPTSG-SFTID-P-
-RL--QRHFCVFAVS-FPGQEA-LPTIYSTILA-QHL------------A--FR-SVP--
---------P---AVQ-RV-SSQLVASVI--ALHQKVT---ATFLPT-AI--KFHYVFNL
RDLSNIFQ--------------------GLLFS---------------TGE---------
----------------------ILRT-------------------------P----LDLV
RLWLHEAERVYGDKMVDEK-----DQETLR-R---------VTIAS--TKKFF-------
---------------------------D-----------------DLG------------
----------------------------------------------------------DE
L----LF-A---------------KP----------------------------------
------------------------------------------------------------
---------------------N-----LF--C-----HF-----SH------------GI
---------------------------GE-------------------------------
-------P--KYLPV--T-N----------------------------------------
----------------------------VAHLNKLLV-DVLD-SY-N----EV----N-A
VM-NLV-LFEDAVAHICRINRILE-LPR-GNALLVGVGGSGKQSLSR-LAAYISALD-VF
QIALK--K--GYGIPDL---------------------------------KVDLSA---Q
Y----IK-----SAV-----K-NVPSVFLMTDSQV-AEE-QF-LVLINDLLASG-E-IPG
L-------------FT-DDEVE-NI-----------------------------------
------ISSMRP------QV--------------K-------------------------
--------------------------------------SL--------------------
------------------------G--M-TD---------------TRE-A---------
--------------------C----WKFFIE----KV--RR-QL-----K----VI-LC-
-FSPV-GS-ILRVR-ARKFPAVVNCTA-----INW--F--HEWPE-DALV-S--------
--------------VS--ARFL------------------------EE--------TE-G
---------------I-QPE----------------------------------------
--------VK--ASI-SLF---MSHVH-TTVNE-M--SKLY-------------------
-----------------------------L-----ATERRYNYTTPKTFLEQ-------I
--KLYQNLLAR---------------------------------KRMELGAKIT--RL--
-----------ENG-LMKLQSTASQ---VD------------NLKATLANQEAELKQKNE
NADK------LIHVVGVET---EKVSKEKAI-ADEEEA----------------------
---------------KVEIINENVTEKQK--A--CEMDLAKAE------------PALLA
AQE--------------AL----DTLNK--NNLTELKSFGSPPDAVVNVTAAVM-IL---
---T--A----PGG-KIP--K--------------------------D-KS---WKAAK-
IMMGKVDTF---LDSLK-K-FDK------E--HIPE--ACLKAFNRP-----YQ-G-NP-
-----T--F-----DPEFIRS---------------------------------KSTA--
--AAGLCSWCINIVRFYE-V----------------------------------------
------YCDVA----PKRQA--LE----E-ANAE-LAEAQEKL-S---------------
RIKNKIAE-L-------NANLSN-LTSAFE-K--ATAEKIKCQQ-EADATNRVISL----
--ANR----LVGGLA-------SENVRWAESVKNFKSQGVTL--CGDVLLISA--FVSYV
GYFT---KKY-RNELMEKF---------------------------WVP----YI-----
---------NQL--K--------------------VPIP---------------------
--IT------------------------------------------Q--G------LD--
----------PLS-LLT--DDADVA-TWNNQ---GL--PS-DRMSTEN-ATILC------
--NT----E------------RWP---LIV-DAQL-Q-GIKWIK------NK--------
--------------------------------Y-G------SK-----------------
-----------------------LK---------AIRLG----------------QK-S-
-YLDI-IEQAISEGDILLIENIG-ETV--DPVL---------------------------
---DPLLGRNTI-------------KK--G-----K-FIKIG-D-KE-VEYH-PK-----
------------------------------------------------------------
------------------------------------FRLI--LHTKY--FN-P--H--YK
PE-MQAQC-----TL-------INFLVTRDGLEDQLLAAVVAKERP--DLEQ--LKA---
------------------------------------------------------------
---N-----LTKS-QNEFKIVLKELEDSLLARL-S-A----ASG-N-FLGDTA------L
VENLETT------KHTASEIEEKVKE--AKITEVKINEARENYRP-AAERASLLYFILND
LN-KINPIYQ-FSLKA-F-NVVFE-KA--------I--------Q----KT-A-------
---------------------------------------------------P--------
-------------------------------------------------------AE---
-----------D----------VRQRVI-------NLTDEITYSVYVY--TAR-------
-------------GLFERDK--------LIFLAQVAF-QVLSMK--KE---LNPVE----
------------LDF--------------LL-----------------------------
------------------------------------------------------------
---------RFPF-------------------------------K-A---G---------
------------------------------------------------------------
------------------------------------------------------------
---------------------------------------VL-------------------
-----------------SP-V-DFL--QHQG----WGGI---------------------
-----KALS-------EM-D----------------------------------------
-EFK-NLDS---DI-------EG-SAK-R------------WKK-LVE--SE-APEK---
EIFP--KEWKNK-----T---A--------------------------------------
---------------------------------LQKLCMVRCMRPDRMTYAV-KNFVE--
EK----------------M-----------------------GS-----------K--FV
EGRSVE-----FSKS--------------------------------------------Y
-E-E--------SN-PSTPIFFIL----SPGVDPLKDV-EALG-KKL-GFTIDN------
-------GKLH-NVSL-GQGQE-VVAEDALDVAAEMG-HWVILQ-----------NIHLV
A-RWL-ST-LDK--KV--------------------------------------------
---------E-----------------------------------------RYSTG----
------------------------------------------------------------
-------------------------------------S----HED--YRVFISAE-----
------------------PA-PSPESHIIPQG-ILENA----IK-ITNEPP---------
---------TGMHANLHKAL--------------------DLFT-QDT-----L-EM--C
T-------------------KEVEFKC-----VLFALCYFHAVVAERRKFG---------
A-QGW-NRSYPFNNGDLTISINVL-----------YNY-L----------EA--------
--------------NT----K-V-----------------------P----------WDD
LRYLF-G--EIM-YGGHITDD-----WDR-RLCRTYLAE-YVRAEM------------LE
G--------------------EV----------------LL------AP-----------
-----------G-------------------------------------------F-QIP
----------------------------------PNL-------------D---------
----YK-G------------------------------YHE----------------YI-
-DE-------N-L-----P-P-ESPY-LYGLHP------NAE---IGFL----TVT----
SEK---------------LFRTV-------------------------------------
----LEMQ-----PK---------------------------E--T--------------
----DSGA-GTG-----------VSR-EEK------------------------------
------VKAVLEEILE----KVP-EM---FN-----MA--EI------------------
----------MAKA--------AEKT----------------------------------
------------------------------------------------------------
-----------------------PYVV--VAFQEC-----------ERMNILTNEMRR--
---SLKELSLGL-------------------KGELT---ITTDMEDLS-TALFYDTVPDP
WVAR-----AYP-SMMGLAAWYTDLL-----------LRIRE------------------
------LEAWTTD-FA-----------------LPTT-----------------------
--------------------------------------------VWL-------------
------------------------------AGFFNPQSF----------LTA--IMQ---
------------------------------SMARKN---------E---W-PLDKMC-LS
VEVTKK-N---R--EDMT-APP----------R-------E---G-----SYVYGL--FM
-------------EGA-----------------RWDTQTG----------V--IAE--AR
L-KE------LTPAMPVIFIKAIP--AD-------------------RMET---------
-K--N-IYECPVYKTRIRG-----------P-TYVWTFNL-------KT--KEK---AAK
WIL---------------------------------------------------------
----------------------------AAVAL---------------------------
-----------------------LLQ---V------------------------------
-----------------------------------------------------
>ENSAMEP00000017926/1363-4416 pep:novel scaffold:ailMel1:GL193146.1:804066:882623:1 gene:ENSAMEG00000016905 transcript:ENSAMET00000018656 gene_biotype:protein_coding transcript_biotype:protein_coding [AILME]
ELAI-ELAL-K---N--IAKT-WS------VIQLDIV-PYK-------------------
-----------------------------D---------K-GH------------H-RL-
RG--TEEVFQALED----------NQ-VALST-------MKA-SRFV---KA---FEKE-
VD-HWERCLSLILEVV-EMVLTVQRQWMYLENIF-LG----E--DIRKQLP-S----ESA
LFDQVNNNW-KS--------------------------IMDR---LSK-D----SN----
-----------A------LESTHH----------P-GLLDTLIEMNTVLEDIQKSLDV--
------YLETKRHVF----PRFYFLSNDDL---LEILGQ-------------S-RN-P-E
A---VQPHLKK-CFDNIKLLRM--------------------------------------
-----Q-KV--------------G-GPG-S---KWE------------------------
------------------------------------------------------------
-------------AVG----------MFSGDGE-Y-V----------DF-L-H-------
-------T-VL------LEG---PVESWLGDVERT-MRVTL-----RDLLRN-CR-----
--LALK---------------------KFLSKR---DKWV-----KEWA-G---------
-------------------Q-MV-IAASQIQWTADVTK--CL-LTAK---E---------
RGDK--------------------------------------------------K-I---
-----LKVLK----------------------KKQ-VSVLNKYSEAIRG-N---------
L-TK----------------I-M---RLKIVALVTIEVHARDVLEKL--Y-KS------G
---LV-----DVSS--------FDWLSQLRFYW------EK-----D-------------
----LD----------------------D-------------------------------
------------------------------------------------------------
------------------------------------------------------------
------------------------------------------------------------
------------------------------------------------------------
-------------------CM---IRQTNTQ----FQYSYEY-LGNSGRLVITPLTD---
R--------CYM-----TL-TTALH-LHRGG-----SPK------GPAGTGKTETVKDLG
KALGIYVIVVN-CSEGLDYKSMGRMYS-G------LAQT-GAWGCFDEFNRINVEVLSVV
AQQILSIL-----SA---LA--------------A-------------------------
----------S--LTR--------------------------------------------
---------------------FY-------------------------------------
------------------------------------------------------------
----------------F-E--------G--FE-INLV-----WSCGIFITM---------
----------------------NP---GYAGRTELPDNLKSMFR--PIAMVVPDSTLIAE
IILFGEGFGSC-KILAKKVYTL-YSLAMQQLSRQ--------DHYDFGLRALT-SLLRYA
GK--KRRLE--P--------------------DL----------S---------------
-----------------------D--------------EE--------------------
--------------VLLLSMRDMNIAKL-TSVDVPLFNAIVQ-DLFPN------I-----
----------ELPVIDY----------GK-------------------------------
------------------------------------------------------------
------------------------------------------------------------
-----LR--DAIEQ------------EIRD--M-G-------------------------
------------------------------------------------------------
-------------------L-----QS--T---P-------------F-T----------
LT------KVI-Q------LY--ETKNSRH-STMIVGGTGSG-KTTLWRTLQA---SLS-
----------------SL-C---R-AGEPN------------------------------
----FN--------L----------------------VR----E---------FP-----
------------------------------------------------------------
------------------LNPKALSL-GEL-YGEYDLN-TN--EWTD-----------GV
LSSVMRS--AC------------------------A--D----EK---------------
-------------------------P---D-----------E-----------------K
W--ILFDGP--------------------VDTLWIESMNSVMDD--NK-VLTLINGERIT
MPE-QV----SLLFE----------------VEN-LAVASPATVSRC-------------
--------------------GMVYTDY--TDLGW-----------------------K--
-PYVQSWL--------E-------K-----------------------------------
---------RL------K------------------------A-----------------
EAE------------------PL-------------------------------------
------------------------------------------------------------
-----------------------------------------Q--------------RM--
-F-----------E-----KFVN--------------------------K----------
----------MLAF--------------RKDCC------------------NELVPLPEY
SG--------VIS---LCKLYSAL------------------------------------
------------------------------------------------------------
------------------------------------------------------------
---------------------------A--------------------------------
--------T-P-ENG-----------------VNP-------AD-------------GEN
FVS------------------------------MV-------------------------
------------------------------------------------------------
--------EMTFVFSMIWSVCASVD---E-E----GR-KRI-------DSCL-------R
--------------------------EMEG------------------S-FP--------
-------NKD---------------------------------T-------V--------
----------------YE-Y------------------F---------------------
---V-----DP--KM-RSWT--SF------------------------------------
----------------------------E---DK--------------------------
------------------------------------------------------------
------------------------------------------------------------
----------------------LP-----KSWR--YPP------N---------------
---------CPFY--KIMVPTVDT-------VRYNYLVSALV------------------
----A-SQ---N---------PVLLVGPV-GTGK--------------------------
---------------T-SIAQSVL-----QS--L-----------------P-SS-----
-----------------------QWSVLIVNMSAQTTSNNVQSI--IESRVE------KR
TK-G--V----------------YVP----F-GGK-SMIAFMDDLN--------------
---------------MPA---KDTFGSQ------------------PPLELLRLWIDYGF
-W--YDR----------TK---QTV-KY----I-RDMY---LMAAMGPPGG-GRTVISP-
-RL--QSRFNIINMT-FPTESQ-IIRIFGTMIN-QKL----------Q-D------FE--
---------E---EVK-PI-GNVVTEATL--DVYNTVV---QRFLPT-PA--KIHYLFNL
RDISKVFQ--------------------GMLRA---------------NKD---------
----------------------FHDT-------------------------K----SSIT
RLWIHECFRVFADRLVDAA-----DTEAFV-G---------IISDK--LGSFF-------
----------------------------------------------DL------------
----------------------------------------------------------TF
H---NLCP-------SKRS-----------------------------------------
------------------------------------------------------------
---------------------P-----IF--G-----DF-----MR--------------
-----------EP--------------K--------------------------------
----------VYEDL--T-D----------------------------------------
----------------------------LAVLKAAME-TALR-EY-N----LSPA--A-V
PM-QLV-LFREAVEHITRIVRVIG-QPR-GNMLLVGSGGSGRQSLAR-LASSICEYI-TF
QIEVS--K--HYRKQEF---------------------------------REDIKR---L
Y----RQ-----VGV-EL--K---ATSFLFVDTQI-ADE-SF-LEDINNILSSG-E-VPN
L-------------YK-ADEFE-EI-----------------------------------
------QAHIVE------QA--------------K-------------------------
--------------------------------------AE--------------------
------------------------Q--V-SQS--------------S-------------
--------------------L----FAYLIE----RV--RN-NL-----H----VV-LC-
-LSPV-GD-PFRNW-IRQYPALVNCTT-----INW--F--SEWPR-EALL-E--------
--------------VA--EKYL------------------------VG--------VD-L
---------------GTQEN----------------------------------------
--------IH--KKV-AKI---FVTMH-WSVAR-Y--SQKM-------------------
-----------------------------L-----LELRRYNYVTPTNYLEL-------V
--SGYKRLLGE---------------------------------KRQELLDQAN--KL--
-----------RTG-LFKIDETREK---VE------------VMSLELEDAKKKVAEFQK
QCEE------YLVIIVQQK---READEQQKA-VTANSE----------------------
---------------KIAIEEVKCQALAD--N--AQKDLEEAL------------PALEE
AMR--------------AL----ESLNK--KDIGEIKSYGRPPAQVEIVMQAVM-IL---
---R--G-------------N--------------------------E-PT---WAEAK-
RQLGEQ-NF---IKSLI-H-FDK------D--NISD--KVLKKIG-A-----YC-A-QP-
-----D--F-----QPDIIGR---------------------------------VSLA--
--AKSLCMWVRAMELYGR-L----------------------------------------
------YRVVE----PKRIR--MN----A-ALAQ-LQEKQAAL-A---------------
EAQEKLQE-V-------AEKLEM-LKKQYD-E--KLAQKEELRK-KSEEMEVKLER----
--AGL----LVSGLA-------GEKARWEETVQGLEEDLGYL--VGDCLLAAA--FLSYM
GPFL---TNY-RDEIVNQI---------------------------WMK----KI-----
--------------R-E------------------LQVP---------------------
--CS------------------------------------------P--R------FT--
----------FDN-FLS--NPTKVR-DWNIQ---GL--PS-DAFSTEN-GIIVT------
--RG----N------------RWA---LMI-DPQA-Q-ALKWIK------NM--------
--------------------------------E-G------NQ-----------------
-------------------G---LQ---------IIDLQ----------------MS-D-
-YLRI-LEKAIQFGYPVLLQNVQ-EYL--DPSL---------------------------
---NPVLNKSVA-------------RI--G---GRL-LMRIG-D-KE-VEYN-TN-----
------------------------------------------------------------
------------------------------------FRFY--ITTKL--SN-P--H--YS
PE-TSAKT-----TI-------VNFAVKEQGLEAQLLGIVVRKERP--ELEE--QKD---
------------------------------------------------------------
---S-----LVIN-IAAGKRKLKELEDEILRLL-N-E----ATG-S-LLDDVQ------L
VNTLRTS------KVTASEVTEQLET--SETTEINIDLAREAYRP-CAQRASVLFFVLND
MG-RIDPMYQ-FSLDA-Y-IGLFI-LS--------I--------D----KS-H-------
---------------------------------------------------R--------
-------------------------------------------------------SN---
-----------K----------LEDRID-------YLNEYHTYAVYRY--TCR-------
-------------TLFERHK--------LLFSFQMCA-KILETS-----GKLNMDE----
------------YNF--------------FL-----------------------------
------------------------------------------------------------
---------RGGV-------------------------------V-L---D---------
------------------------------------------------------------
------------------------------------------------------------
--------------------------------------REGQM------D----------
-----------------NP-CTSWL--ADAY----WDNI---------------------
-----TELD-------K-LT----------------------------------------
-NFH-GLMN---SF-------EQ-YPR-D------------WHL-WYT--SA-TPEK---
A--------------------E--------------------------------------
---------------------------------MQRMLIVRSLRQDRVAFCV-TSFIV--
SN----------------L-----------------------GS-----------R--FI
EPPVLN-----MKLV--------------------------------------------L
-E-D--------ST-PRTPLIFIL----SPGVDPTSAL-LQLA-EHT-GM--A-------
-------QRFH-ALSL-GQGQA-PIAARLLREGVVQG-HWVFLA-----------NCHLS
L-SWM-PN-LDK--LV--------------------------------------------
---------E-----------------------------------------QL-QV----
------------------------------------------------------------
---------------------------------EDP------HPS--FRLWLSSS-----
------------------PH-PD-----FPIS-ILQAS----VK-MTTEPP---------
---------KGLKANMTRLY--------------------QLMT-ETQ-----F-SR--C
S-------------------KPAKYKK-----LLFALCFFHSVLLERKKFL---------
Q-LGW-NIVYGFNDSDFEVSENLL-----------SLY-L----------D---------
-------------EYE----E-T-----------------------P----------WDA
LKYLI-A--GVN-YGGHVTDD-----WDR-RLLTTYIND-YFCDQS------------LS
AP-------------------FY----------------RL------SV-----------
-----------LE---A--------------------------------------Y-FIP
----------------------------------K-D-------------GS--------
----LA-S------------------------------YKE----------------HI-
-S--------M-L-----PGM-DPPE-AFGQHP------NAD---VASQ----IAE----
ART---------------LFETL-------------------------------------
----LSLQ-----PQ---------------------------ITP---------------
-----TRA-GGQ------------SR-EEK------------------------------
------VLELAADVKQ----KIP-EM---ID-----YE--G-------------------
----------TRKLL-----AMD-PS----------------------------------
------------------------------------------------------------
-----------------------PLNV--VLLQEI-----------QRYNKLMETILS--
---SLTDLEKGI-------------------QGLIV---MSTSLEEIF-NCIFDAHVPPL
WGK------AYP-SQKPLASWTRDLA-----------TRVEQ------------------
------FELWASR-AR-----------------PPVI-----------------------
--------------------------------------------FWL-------------
------------------------------SGFTFPTGF----------LTA--VLQ---
------------------------------SSARQN---------N---I-PVDSLS-WE
FIVSTV-E---D--SNLV-YPP----------K-------D---G-----VWVRGL--YL
-------------EGA-----------------GWDRKNS----------C--LVE--AE
P-MQ------LVCLMPTIHFRPT--ESR-------------------KKSA---------
-K--G-MYSCPCYYYPNRAGSSDRA-------SFVIGIDL-------RSG-TMT---SDH
WIK---------------------------------------------------------
----------------------------RGTAL---------------------------
-----------------------LMS---LDN----------------------------
-----------------------------------------------------
>ENSACAP00000009735/1284-4347 pep:novel scaffold:AnoCar2.0:GL343655.1:9063:117937:-1 gene:ENSACAG00000009725 transcript:ENSACAT00000009934 gene_biotype:protein_coding transcript_biotype:protein_coding [ANOCA]
ELAI-EQAL-K---N--IAKT-WE------TTALDIA-PYK-------------------
-----------------------------D---------K-GH------------H-RI-
RG--TEDVFQALED----------NQ-VALST-------MKA-SRFV---KP---FEKE-
VD-RWERCLSLILEVI-EMLLVVQRQWMYMENIF-LG----E--DIRKQLP-S----ESS
SFDQINSSW-KT--------------------------IMDR---FVK-D----NN----
-----------A------LRATHF----------P-GLLDKLVDMNACLEDIQKSLDM--
------YLETKRHIF----PRFYFLSNDDL---LEILGQ-------------S-RN-P-E
A---VQPHLKK-CFDNIKCLKM--------------------------------------
-----Q-KI--------------G--TT-N---RFE------------------------
------------------------------------------------------------
-------------ALG----------MFSLDGE-Y-I----------DF-T-H-------
-------S-VL------LEG---PVEDWLCDVERA-MRWTL-----REVLRN-CR-----
--LALK---------------------KMLTKR---DKWV-----KEWP-G---------
-------------------Q-MV-ITASQIQWTADVSK--CL-TTCK---D---------
RGDR--------------------------------------------------K-Y---
-----LKGMK----------------------KKQ-VSMLNKYSEAIRG-N---------
L-TK----------------I-M---RLKIVALVTVEVHARDVIERL--Y-KS------G
---LI-----DVTS--------FEWLSQLRLYW------EK-----D-------------
----LD----------------------D-------------------------------
------------------------------------------------------------
------------------------------------------------------------
------------------------------------------------------------
------------------------------------------------------------
-------------------CV---IRQTNTQ----FAYGYEY-LGNSGRLVITPLTD---
R--------CYM-----TL-TTALH-LHRGG-----SPK------GPAGTGKTETVKDLG
KALGMYVIVVN-CSEGLDYKSMGRMYS-G------LAQT-GAWGCFDEFNRINIEVLSVV
AQQILSIL-----SA---LA--------------A-------------------------
----------N--MTR--------------------------------------------
---------------------FT-------------------------------------
------------------------------------------------------------
----------------F-E--------G--HE-INLV-----WSCGIFITM---------
----------------------NP---GYAGRTELPDNLKSMFR--PISMVVPDSTLIAE
IILFGEGFNNC-KILAKKVYTL-YSLAVQQLSRQ--------DHYDFGLRALT-SLLRYA
GK--KRRVR--P--------------------DL----------A---------------
-----------------------D--------------EE--------------------
--------------VLLMAMKDMNIAKL-TSGDVPLFNAITQ-DLFPG------I-----
----------ECPVIDY----------GK-------------------------------
------------------------------------------------------------
------------------------------------------------------------
-----IK--EMLES------------ELKE--M-G-------------------------
------------------------------------------------------------
-------------------L-----QV--I---P-------------F-T----------
IT------KVI-Q------LF--ETKNSRH-SSMIVGNTGSG-KTVTWRALQN---TLC-
----------------SL-H---K-SGDPT------------------------------
----AN--------L----------------------VR----D---------FA-----
------------------------------------------------------------
------------------LNPKAVSL-GEL-YGEYNLS-TN--EWTD-----------GI
LSSVMRT--AC------------------------A--D----EK---------------
-------------------------P---D-----------E-----------------K
W--IVFDGP--------------------VDTLWIESMNSVMDD--NK-VLTLINGERIA
MPE-QV----SLLFE----------------VEN-LAVASPATVSRC-------------
--------------------GMVYTDY--SDLGW-----------------------K--
-PYVLSWI--------E-------K-----------------------------------
---------RP------K------------------------T-----------------
ETE------------------TL-------------------------------------
------------------------------------------------------------
-----------------------------------------Q--------------RM--
-F-----------D-----KFTN--------------------------K----------
----------ILTF--------------KKDNC------------------QELVTISEY
SG--------IVA---LCKLFSSL------------------------------------
------------------------------------------------------------
------------------------------------------------------------
---------------------------G--------------------------------
--------S-L-DEG-----------------LNP-------AD-------------SEN
YTT------------------------------VV-------------------------
------------------------------------------------------------
--------EMYFIFSMIWSLCAAVD---E-E----GR-KKI-------DIFL-------R
--------------------------EIEG------------------S-FP--------
-------NKD---------------------------------T-------V--------
----------------YE-Y------------------Y---------------------
---V-----DP--KR-KQWS--SF------------------------------------
----------------------------E---DK--------------------------
------------------------------------------------------------
------------------------------------------------------------
----------------------LP-----KMWR--YPP------N---------------
---------APFY--KIIVPTVDT-------MRYNYLVNALI------------------
----S-NQ---N---------PVLVVGPV-GTGK--------------------------
---------------T-SIAQGVL-----QS--L-----------------D-ST-----
-----------------------KWAVLVINMSAQTTSNNVQSI--IESRVE------KR
TK-G--V----------------YVP----M-GGK-SMITFMDDLN--------------
---------------MPA---KDQFGSQ------------------PPLELIRLWLDYGF
-W--YDR----------TK---QTA-KY----V-KDMF---LMAAMGPPGG-GRTVISS-
-RL--QSRFNLINMT-FPTDSQ-IRRIFGTMIN-QKL----------Q-N------FD--
---------E---ALK-PI-GNVITEATM--ELYNSVV---QKFLPT-PA--KIHYLFNL
RDISKVFQ--------------------GMLRA---------------HKD---------
----------------------FHDT-------------------------K----SSLT
RLWIHECFRVFSDRLVDAS-----DMDTFV-V---------LLSEK--LGSFF-------
----------------------------------------------DL------------
----------------------------------------------------------TL
H---NLCP-------NKRS-----------------------------------------
------------------------------------------------------------
---------------------P-----IF--G-----DF-----MR--------------
---------------------------N--------------------------------
----------VYEDL--S-D----------------------------------------
----------------------------MNVLKPEME-RALE-EY-N----RTPG--M-V
PM-RLV-LFRDAIEHITRIVRVIS-QPR-GNMLLVGIGGSGRQSLAR-LASSICEYY-TF
QIEIS--R--QYRKQEF---------------------------------REDIKK---L
Y----RQ-----TGI-DQ--K---PTTFLFVDTQI-ADE-CF-LEDINNILSSG-E-VPN
L-------------YK-PDEFE-EI-----------------------------------
------QNCIID------AA--------------R-------------------------
--------------------------------------AE--------------------
------------------------G--I-QES--------------L-D-S---------
--------------------L----FAYLIE----RV--RN-NL-----H----VV-LC-
-LSPV-GD-PFRNW-IRQYPALVNCTT-----IDW--F--SEWPK-EALL-E--------
--------------VA--EKYL------------------------EG--------VD-L
---------------GTVER----------------------------------------
--------IH--KRV-ARI---FVTMH-WSVAR-Y--SQKM-------------------
-----------------------------M-----LEMRRHNYVTPTNYLEL-------V
--SGYKKLLAE---------------------------------KRKELWDQIN--KL--
-----------RNG-LFKIDETREK---VE------------VMTLELEEARRKVAEFQK
QCEE------YLVVIVQQK---READEQQKT-VTANSE----------------------
---------------KIAVEEVKCKALAD--N--AQKDLEEAL------------PALEE
AMK--------------AL----ESLNK--KDLTEIKSYGRPPTLVETVMQAVM-IL---
---R--G-------------S--------------------------E-PT---WAEAK-
KQLGEP-NF---IKQLV-Y-FDK------D--NISD--KVLKKIS-A-----YC-S-QP-
-----D--F-----QPDIIGR---------------------------------VSSA--
--AKSLCMWVRAMEMYGR-I----------------------------------------
------YRVVE----PKRIR--MK----A-ALAQ-LEEKQAAQ-A---------------
EAQARLRE-V-------AEKLEM-LKREYE-E--KLAQKEELRK-KSEEMEIKLDR----
--ADK----LVSGLA-------GERIRWEETVKGFEEDLGYL--VGDCLVAAA--FLSYM
GPFL---SNY-REELVSHI---------------------------WIQ----QI-----
--------------R-E------------------LQVP---------------------
--CS------------------------------------------P--S------FT--
----------CDS-FLS--NPTIVR-TWNIQ---GL--PS-DNFSTEN-GIIVT------
--RG----N------------RWP---LMI-DPQC-Q-ASKWIK------NM--------
--------------------------------E-A------KQ-----------------
-------------------G---LK---------IIDLQ----------------MP-D-
-YLRI-LEIAIQHGIPVLLQNVQ-EEL--DPTL---------------------------
---APVLNKSVT-------------RV--G---GRL-LIRLG-D-KE-VEYH-PE-----
------------------------------------------------------------
------------------------------------FRFY--LTTKL--SN-P--H--YT
PE-TSSQT-----TI-------VNFAVKEQGLEAQLLGIVVRRERP--ELEE--QKD---
------------------------------------------------------------
---H-----LVLN-IAAGKRKLKELEDEILKLL-N-E----ATG-S-LLDDVQ------L
VNTLQTS------KVTATEVTEQLEI--SEMTEIKIDTAREGYRA-CAQRASILFFVLND
MG-RIDPMYQ-FSLDA-Y-IDLFN-LS--------I--------T----KS-H-------
---------------------------------------------------R--------
-------------------------------------------------------SS---
-----------K----------LDERIR-------FLNEYHTYAVYRY--TCR-------
-------------GLFERHK--------LLFSFQMCA-KILEVS-----GNLKMDE----
------------YNF--------------FL-----------------------------
------------------------------------------------------------
---------RGGV-------------------------------V-L---D---------
------------------------------------------------------------
------------------------------------------------------------
--------------------------------------REGQM------D----------
-----------------NP-CTSWL--ADTY----WDNI---------------------
-----TELD-------K-LT----------------------------------------
-NFH-GIMN---SF-------EQ-YPR-D------------WNL-WYT--SS-KPEK---
AMLP--GEWENS--C--N---Q--------------------------------------
---------------------------------MQRMLVVRSLRPDRVSFCV-TAFIV--
SN----------------L-----------------------GS-----------Q--FI
EPPVLN-----MRSV--------------------------------------------V
-E-D--------ST-TKTPLIFVL----SPGVDPTSSL-LQLA-EQS-GM--A-------
-------QRFH-ALSL-GQGQA-PIATRMIKDGVHQG-NWVFLA-----------NCHLS
L-SWM-PQ-LDK--LV--------------------------------------------
---------D-----------------------------------------QL-QV----
------------------------------------------------------------
---------------------------------EEP------HPS--FRLWLSSS-----
------------------PH-PD-----FPIS-ILQAS----IK-MTTEPP---------
---------SGLKANMKRLY--------------------QLIT-EPQ-----F-TR--C
T-------------------KPSKYKK-----LLFALCFFHSILLERKKFL---------
Q-LGW-NIVYGFNDSDFEVSENLL-----------SLY-L----------D---------
-------------EYE----E-T-----------------------P----------WDA
LKYLI-A--GVN-YGGHVTDD-----WDR-RLLTTYIND-YFCEPC------------LS
TP-------------------SF----------------RL------SS-----------
-----------LD---T--------------------------------------Y-CIP
----------------------------------K-D-------------GN--------
----LA-S------------------------------YKE----------------YI-
-T--------L-L-----PSM-DVPE-AFGQHP------NAD---VASQ----ITE----
ART---------------LFETL-------------------------------------
----LSLQ-----PQ---------------------------TTP---------------
-----AGS-AGQ------------SR-EDK------------------------------
------VLELSADVRS----KIP-EE---ID-----YE--G-------------------
----------TCKVL-----STD-PS----------------------------------
------------------------------------------------------------
-----------------------PLNV--VLLQEI-----------QRYNSLLQVIRS--
---SLVELEKGI-------------------QGLVV---MSTDLEEIF-NCIFDARVPPM
WER------AYP-SQKPLAAWTRDLG-----------LRVDQ------------------
------FTRWANT-AH-----------------PPVL-----------------------
--------------------------------------------FWL-------------
------------------------------SGFTFPTGF----------LTA--VLQ---
------------------------------AAARLN---------N---I-SVDTLS-WE
FIVSTV-D---D--NNLV-YPP----------K-------E---G-----VWIRGL--YL
-------------QGA-----------------GWDKKGS----------C--LME--AE
P-MQ------LVCPIPTIHFKPV--ENK-------------------KKSG---------
-K--G-MYACPCYYYPNRAGTSGRP-------SFVIGVDL-------RSG-AMP---SDH
WIK---------------------------------------------------------
----------------------------RGTAM---------------------------
-----------------------VMS---LDN----------------------------
-----------------------------------------------------
>ENSACAP00000014915/1172-4234 pep:novel chromosome:AnoCar2.0:LGb:1658933:1696615:-1 gene:ENSACAG00000015099 transcript:ENSACAT00000015218 gene_biotype:protein_coding transcript_biotype:protein_coding [ANOCA]
ELSI-EKGV-K---E--IVDT-WE------NMKFTVQ-RYF-------------------
-----------------------------KG----------TQERG---------F-IL-
GA--VDDIIQILDD----------NA-VNLQS-------ISG-SRFV---GP---FLTT-
VH-SWEKTLSLIGEVI-EVWMIVQRKWMYLESIF-I--G--G--DIRSQLP-D----EAK
KFDNIDRIF-KR--------------------------IMGE---TVK-E----PV----
-----------I------KRCCEA-----------PNRLSDLQNVSIGLEKCQKSLND--
------YLDSKRNAF----PRFFFISDDEL---LSILG--------------S-SD-P-L
C---VQEHMIK-MYDNIASLRF--------------------------------------
-----HDEE--------------GGTKI--------------------------------
------------------------------------------------------------
-------------ATA----------MISAEGE-V-M----------EF-R-K-------
-------S-VV------ADG---RVENWMTSVLVE-MRRTN-----RLITKE-AI-----
--FRYC----------------E-----DR-SR---VDWM-----LMYQ-G---------
-------------------M-MV-LAANQVWWTWEVED--VF-RKVK-------------
MGEK--------------------------------------------------Q-A---
-----MKNYA----------------------TKM-HQQIDSVVTRITK-P---------
L-SK----------------N-D---RKKYNTVLIIDVHARDIVDTF--V-RD------S
---IM-----EARE--------FEWESQLRFYW------DR-----E-------------
----PD----------------------E-------------------------------
------------------------------------------------------------
------------------------------------------------------------
------------------------------------------------------------
------------------------------------------------------------
-------------------LN---VRQCTGT----FSYGYEY-MGLNGRLVITPLTD---
R--------IYL-----TL-TQALS-MYLGG-----APA------GPAGTGKTETTKDLA
KALGLLCVVTN-CGEGMDFKAVGKIFS-G------LAQC-GAWGCFDEFNRIDASVLSVI
SSQIQTIR-----NA---LI--------------N-------------------------
----------Q--LKT--------------------------------------------
---------------------FQ-------------------------------------
------------------------------------------------------------
----------------F-E--------G--QE-ISLD-----PRMGIFITM---------
----------------------NP---GYAGRTELPESVKALFR--PVVVIVPDLQQICE
IMLFSEGFLLA-KTLAKKMTVL-YKLAREQLSKQ--------HHYDFGLRALK-SVLVMA
GE--LKRGS--A--------------------DL----------N---------------
-----------------------E--------------DV--------------------
--------------VLMRALRDMNLPKF-VFEDVPLFLGLIS-DLFPG------L-----
----------DCPRVRY----------PK-------------------------------
------------------------------------------------------------
------------------------------------------------------------
-----FN--DAVEQ------------VLAE--G-G-------------------------
------------------------------------------------------------
-------------------Y-----IV--L---P-------------I-Q----------
VD------KVV-Q------MY--ETMLTRH-TTMIVGPTGGG-KSVVINTLCQ---AQT-
----------------KL-G---L------------------------------------
--------------L----------------------TK----L---------YT-----
------------------------------------------------------------
------------------LNPKAMSV-IEL-YGILDPT-TR--DWTD-----------GV
LSNIFRE--IN-----------------------KP--T----D----------------
-----------------------------------------------------------K
Y--ILFDGD--------------------VDALWVENMNSVMDD--NK-LLTLANGERIR
LQT-HC----ALLFE----------------VGD-LQYASPATVSRC-------------
--------------------GMVFVDP--KNLRY-----------------------R--
-PYWEKWS--------S-------Q-----------------------------------
-----------------K----------------------NKQ-----------------
EQQ------------------LL-------------------------------------
------------------------------------------------------------
-----------------------------------------D--------------RL--
-F-----------D-----KYVP--------------------------Y----------
----------LIDMIVEGI-VDG-----RQGEK-Q----------------KTIVPQTDL
NM--------VIQ---LSKMLDAL------------------------------------
------------------------------------------------------------
------------------------------------------------------------
---------------------------L---------------------E----------
--------V-E-VED---------------------------PD----------------
---------------------------------VL-------------------------
------------------------------------------------------------
--------ECFFLEALYSSLGACLL---E-A----GR-SKF-------DDFI-------K
--------------------------RLSSMSM-VN----------------G-------
-------QLP---------------------------------T-------L--------
----------------YD-F------------------H---------------------
---F-----EG--QM-KRWM--PW------------------------------------
----------------------------S---KL--------------------------
------------------------------------------------------------
------------------------------------------------------------
----------------------VP------EYV--HSP------E---------------
---------VKFI--DILVPTVDT-------TRTTWLLEKMV------------------
----K-IK---H---------PVVLVGES-GTSK--------------------------
---------------T-ATTQNFL-----RK--L-----------------NPDT-----
-----------------------NVL-LIINFSSRTTSMDIQRN--MEANVE------KR
TK-E--T----------------YGP----P-MGK-RLLVFMDDMN--------------
---------------MPR---VDEYGTQ------------------QPIALLKLLLEKGA
-L--YDR----------GK--EMNC-KY----L-RDLG---FIAAMGKAGG-GRNEVDP-
-RF--ISLFSVFNVP-FPSEVS-LHLIYASILK-GHT----------E-G------FH--
---------E---SVA-AI-ADRMTTCTL--ALYQMIV---RDLPPT-PS--KFHYIFNL
RDLSRVYN--------------------GLVQT---------------TPE---------
----------------------RFQT-------------------------V----GQMV
RVWRNECLRVFHDRLINEM-----DKALVQ-G---------HIQAL--IEDDF-------
----------------------------------------------KD------------
----------------------------------------------------------EV
E---HAMR---------DP-----------------------------------------
------------------------------------------------------------
---------------------I-----LF--G-----DF-----RM------------AL
---N-------E---------------GE--------------------P----------
-------R--VYEDI--Q-D----------------------------------------
----------------------------YDAAKALFE-EILE-EY-N----EI----N-T
KM-NLV-LFDDALEHLTRVHRIIR-MDR-GHALLVGVGGSGKQSLAR-LAAYTAGCE-VF
EIVLS--R--GYSENNL---------------------------------REDLKS---L
Y----TK-----LGI-EN--K---IMIFLFTDAHV-AEE-GF-LELINNMLTSG-M-VPA
L-------------FP-DDERD-SI-----------------------------------
------LSQITD------EA--------------M-------------------------
--------------------------------------KA--------------------
------------------------G--TAPAK----------------E-S---------
--------------------V----WQYFVN----KS--AN-NL-----H----IV-LG-
-MSPV-GE-TLRTR-CRNFPGLVNNTG-----IDW--F--LPWPT-QALY-A--------
--------------VA--KFFL------------------------G--IN-----PL-I
---------------PL--E----------------------------------------
--------NM--DAV-VEH---IVMVH-GSVGL-Y--SKKF-------------------
-----------------------------L-----QKLRRANYVTPKNFLDF-------I
--NTYSKLLQE---------------------------------KNQFILAQCK--RL--
-----------EGG-LDKLKEATIQ---LD------------ELNLRLAEQKVVLAEKTA
ACEA------LLQEIATNT---AIAEEKKKL-AVEKAA----------------------
---------------EIEEQNKVIAVEKK--D--AETALAEAM------------PILEA
AKL--------------EL----QKLDK--SDVTEIRSFAKPPKQVQTVCECIL-IM---
---R--G----Y--------K--------------------------E-LN---WKNAK-
GMMSEA-NF---LRSLM-E-IDF------D--SITQ--AQVKSIR-G-----LL-K-NL-
-----N--T-----TFEEMEV---------------------------------VSRA--
--GLGMLKFVDAVMSYCD-V----------------------------------------
------AKEVK----PKREK--VQ----E-GIME-IGEDKRDL-E---------------
KIQAELTA-I-------QNELKA-LGDKYE-A--AIRGKQQLQE-EAEIMERRLIA----
--ADK----LISGLG-------SENIRWLNDLEELKRRQVKL--LGDCLLCAA--FLSYE
GAFT---WEF-RDEMIKDV---------------------------WQT----DI-----
--------------Q-V------------------REIP---------------------
--LS------------------------------------------Q--P------FK--
----------LEN-LLT--DDVEIS-RWGSQ---GL--PP-DELSVQN-GILTT------
--RA----S------------RFP---LCI-DPQQ-Q-ALNWIK------RK--------
--------------------------------E-E------KN-----------------
-------------------N---LR---------MSSFN----------------DP-D-
-FLKQ-LEMAIKYGNPFLFHDVD-EYI--DPVI---------------------------
---DNVLEKNIK-------------TG--Q---GRT-YIILG-D-KE-VDYD-TN-----
------------------------------------------------------------
------------------------------------FKLY--LNTKL--AN-P--K--YS
PS-VFGKA-----MV-------INYTVTLKGLEDQLLSVIVGFERR--ELEE--QRE---
------------------------------------------------------------
---H-----LIQE-TSENKNLLKDLEDSLLREL-A-T----STG-N-MLDNVD------L
VHTLEET------KAKATEVSEKLKL--AEKTAIDIDKLRDGYRP-AAKRGAILFFVLSE
MA-LVNTMYQ-YSLAA-F-LDVFG-LS--------L--------R----KS-M-------
---------------------------------------------------P--------
-------------------------------------------------------DT---
-----------I----------LAKRLR-------HIMDTLTFNVYNY--GCT-------
-------------GLFERHK--------LLYSFTMTI-KIEQAD-----YRIPQDE----
------------LDF--------------FL-----------------------------
------------------------------------------------------------
---------KGNI-------------------------------S-L---E---------
------------------------------------------------------------
------------------------------------------------------------
--------------------------------------KSARK------K----------
------------------P-C-LWI--SDQG----WEDV---------------------
-----IRIA-------ELFP----------------------------------------
EQFG-SLPD---DV-------EN-NPD-D------------WKN-WYD--VD-ALEQV--
-PFP--MQYRKS--L--S---H--------------------------------------
---------------------------------FQKLLLLRCFRVDRVYRAV-TDYVT--
LT----------------M-----------------------GV-----------K--YV
QPPVIS-----FEAI--------------------------------------------F
-E-Q--------ST-PSSPIVFIL----SPGSDPASDL-MKLA-ERS-GFG-G-------
-------NRLK-FLAM-GQGQE-KVALQLLENAVARG-QWLMLQ-----------NCHLL
V-KWL-ID-LEK--AL--------------------------------------------
---------E-----------------------------------------KIV-K----
------------------------------------------------------------
---------------------------------P--------HPD--FRLWLTTD-----
------------------PT-KG-----FPIG-ILQKS----LK-VVTEPP---------
---------NGLKLNMRATY--------------------FKIS-NEA-----L-EQ--C
P--------------------HPAFMS-----LVYVLAFFHAVVQERRKFG---------
K-IGW-NVPYDFNESDFQVCMEIL-----------NTY-LTKAFQ-----Q---------
-------------NDD----R-I-----------------------P----------WGS
LKYLI-G--EVM-YGGRAIDS-----FDR-RILTIYMDE-YLGDFI------------FD
TFQ------------------PF----------------HF-YY---ND-----------
-----------D---VD--------------------------------------Y-RIP
----------------------------------E---------------GE-----T--
----KE-D------------------------------FVE----------------EI-
-E--------S-L-----PLA-NTPE-VFGLHS------NAE---IGYY----TQA----
ARD---------------MWSHL-------------------------------------
----LELQ-----PQ---------------------------T--G--------------
----ESST-GIS-------------R-DEY------------------------------
------IGQVAKDIEN----KMP-KI---FD-----ID--Q-------------------
----------IRKTF-----G-MDIT----------------------------------
------------------------------------------------------------
-----------------------PTTV--VLLQEL-----------ERFNRLMIRMTK--
---SLAELQRAL-------------------AGEVG---MSNELDEVA-RALFNGQIPNI
WRKL-----APD-TLKTLGNWMIYFK-----------KRYLQ------------------
------YTSWVEE-GE------------------PSV-----------------------
--------------------------------------------MWL-------------
------------------------------SGLHIPESY----------LTA--LVQ---
------------------------------ATCRKN---------G---W-PLDRST-LY
TQVTKYRT---A--EEVT-ERP----------G-------Q---G-----CFVSGL--YL
-------------EGA-----------------DWDLQNG----------C--LIK--SK
P-KV------LVVDLPILKIIPI--EAH-------------------RLKL---------
-Q--N-TFRTPVYTTSMRRNAMGV--------GLVFEADL-------FT--TKH---ISH
WVL---------------------------------------------------------
----------------------------QGVCL---------------------------
-----------------------SLN---AD-----------------------------
-----------------------------------------------------
>ENSACAP00000000137/1461-4657 pep:novel scaffold:AnoCar2.0:GL343232.1:1943436:2001780:-1 gene:ENSACAG00000000102 transcript:ENSACAT00000000140 gene_biotype:protein_coding transcript_biotype:protein_coding [ANOCA]
EMAL-EEFL-K---Q--IREV-WN------TYELDLV-NYQ-------------------
------------------------------N-----------K------------CRLI-
RG--WDDLFNKVKE----------HI-NSVSA-------MKL-SPYY---KV---FEED-
AL-SWEDKLNRIMALF-DVWIDVQRRWVYLEGIF-TG----S-ADIKHLLP-V----ETQ
RFQSISTEF-LA--------------------------LMKK---VSK-S----PL----
-----------V------MDVLNI-----------QGVQRSLERLADLLGKIQKALGE--
------YLERERASF----PRFYFVGDEDL---LEIIGN-------------S-KN-V-A
K---LQKHFKK-MFAGVSSIIL---------------------------N--ED------
------SSI---------------------------------------------------
------------------------------------------------------------
-------------VLG----------ISSREGE-E-V----------LF-K-T-------
-------P-VS------ITEHP-KINEWLTLVEKE-MRVTL-----AKLLAE-SV-----
--TEVEI--------FGK-----ATSIDPG----TYISWI-----DKYQ-A---------
-------------------Q-LV-VLSAQIAWSENVES--AL-NGM-GGGG---------
DS-T----------------------------------------------------P---
-----LQSVL----------------------TNV-EVTLNVLADSVLM-E---------
Q-PP----------------L-R---RRKLEHLITELVHQRDVTRSL--I-KS------K
---ID-----NSKS--------FDWLSQMRFYF---------------------------
------DPKQ-----------TDVL--QQ-------------------------------
------------------------------------------------------------
------------------------------------------------------------
------------------------------------------------------------
------------------------------------------------------------
-------------------LS---IQMANAK----FNYGFEY-LGVQDKLVQTPLTD---
R--------CYL-----TM-TQALE-ARLGG-----SPFDLCVQTGPAGTGKTESVKALG
HQLGRFVLVFN-CDETFDFQAMGRIFV-G------LCQV-GAWGCFDEFNRLEERMLSAV
SQQVQCIQ-----EA---LR-----EHSNPNYD-K-------------------------
------------AANT--------------------------------------------
---------------------IT-------------------------------------
------------------------------------------------------------
----------------C-EL-----L-N--KQ-VKVS-----PDMAIFITM---------
----------------------NP---GYAGRSNLPDNLKKLFR--SLAMTKPDRQLIAQ
VMLYSQGFRTA-EVLANKIVPF-FKLCDEQLSSQ--------SHYDFGLRALK-SVLISA
GN--VKRER-IQ--------------------RIKREKEERGEV-VD-------------
-----------EG---EIAENLPE--------------QE--------------------
--------------ILIQSVCETMVPKL-VAEDIPLLFSLLS-DVFPG------I-----
----------QYHRGEM----------TA-------------------------------
------------------------------------------------------------
------------------------------------------------------------
-----LR--EELKK------------VCQE--M-Y-------------------------
------------------------------------------------------------
-------------------LTYG-DGE--DI-GS-------------M-W----------
VE------KVL-Q------LY--QITQINH-GLMMVGPSGSG-KSMAWRVLLK---ALE-
----------------RL-EGV-E------------------------------------
--------------G----------------------I-----A---------HI-----
------------------------------------------------------------
------------------IDPKAISK-DHL-YGTLDPN-TR--EWTD-----------GL
FTHVLRK--II-----------------------DNV-----RGE---------------
-------------------------L---Q---K-------R-----------------Q
W--IIFDGD--------------------VDPEWVENLNSVLDD--NK-LLTLPNGERLS
LPP-NV----RIMFE----------------VQD-LKYATLATVSRC-------------
--------------------GMVWFSE--DVLST-----------------------D--
-MIFNNFL--------A-------------------------------------------
---------RL-------------------------------------------------
RSI------------------PL-------------DEGEDEAQRRR-------------
------------------------------------KGKEDEG------EE---------
--------------------------------TASPM----L--------------QIQR
DAATIMQPYF-TSN-----GLVT--------------------------K----------
----------ALEH--------------AF--K-L----------------EHIMDLTRL
RC--------LGS---LFSMLHQA------------------------------------
------------------------------------------------------------
------------------------------------------------------------
---------------------------C--------------------------------
--------R-N-VAQYNANH-------PDFPMQI-DQLER--------------------
---------------------------------YI-------------------------
------------------------------------------------------------
--------QRFLVYAILWSFSGDSR---L-K----MR-AEL-------GEYI-------R
--------------------------RITT--VP----------------LPTA------
--------PNI--------------------------------P-------I--------
----------------ID-Y------------------E---------------------
---V-----SI--TG--EWI--PW------------------------------------
----------------------------Q---SK--------------------------
------------------------------------------------------------
------------------------------------------------------------
----------------------VPQIE-VETHK---------------------------
---------VAAP--DVVVPTLDT-------VRHEALLYTWL------------------
----A-EH---K---------PLVLCGPP-GSGK--------------------------
---------------T-MTLFSAL------R--------------------ALPD-----
------------------------MEVVGLNFSSATTPELLLKT--FDHYCE-----YRR
TPNG-VV----------------LAPV---Q-LGK-WLVLFCDEIN--------------
---------------LPD---MDKYGTQ------------------RVISFIRQMVEHGG
-F--Y-R---T-----SDQ---TW--VK----L-ERIQ---FVGACNPPTDPGRKPLSH-
-RF--LRHVPVVYVD-YPGPAS-LTQIYGTFNR-AML--------RLI------------
---------P---SLR-TY-AEPLTAAMV--EFYT-MS---QERFTQ-DT--QPHYIYSP
REMTRWVR--------------------GIFEALRPLE----------------------
----------------------TLPV------------------------------EGLI
RIWAHEALRLFQDRLVEDE-----ERRWTD-E---------NIDMV--ALKHF-------
------------------------------------------------------------
------------------------------------------------------------
P---NIDK-EKAM---NRP-----------------------------------------
------------------------------------------------------------
---------------------I-----LY--S-----NW-----LS--------------
------------------------------------------------------------
-------K--DYIPV----D----------------------------------------
----------------------------QEELRDYVK-ARLKVFY-E----------EEL
DV-PLV-LFNEVLDHVLRIDRIFR-QPQ-GHLLLIGVSGAGKTTLSR-FVAWMNGLS-VY
QIKVH--R--KYTGEDF---------------------------------DEDLRT---V
L----RR-----SGC-----K-NEKIAFIMDESNV-LDS-GF-LERMNTLLANG-E-VPG
L-------------FE-GDEYA-TL-----------------------------------
------MTQCKE------GA--------------Q-------------------------
--------------------------------------KE--------------------
------------------------G--LML-D--------------SHE-E---------
--------------------L----YKWFTS----QV--IR-NL-----H----VV-FT-
-MNPS-SE-GLKDR-AATSPALFNRCV-----LNW--FG--DWST-EALY-Q--------
--------------VG--KEFT------------------------SK--------MD-L
---------------E-KPN------YIVPD--YM---PVV--YDKLP--QP--------
------PSHR--EAI-VNS---CVFVH-QTLHQ-A--NARL-------------------
-----------------------------A-----KRGGRTMAITPRHYLDF-------I
--NHYANLFNE---------------------------------KRSELEEQQM--HL--
-----------NVG-LRKIKETVDQ---VE------------ELRRDLRIKSQELEVKND
AAND------KLKKMVKDQ---QEAEKKKVM-SQEIQE----------------------
---------------QLHKQQEGIADKQM--S--VKEDLDKVE------------PAVIE
AQN--------------AV----KSIKK--QHLVEVRSMANPPGAVKLALESIC-LL---
---L--G----EST-----------------------------------TD---WKQIR-
SIIMRE-NF---IPTIV-N-FSA------E--EISD--AIREKMKKN-----YL-S-NP-
-----S--Y-----NYEIVNR---------------------------------ASLA--
--CGPMVKWAIAQLNYAD-M----------------------------------------
------LKRVE----PLRNE--LQ----K-LEDD-AKDNQQKA-N---------------
EVEQMIRD-L-------EASIAR-YKEEYA-V--LISEAQAIKA-DLAAVEAKVNR----
--STA----LLKSLS-------AERERWEKTSETFKNQMSTI--AGDCLLSGA--FIAYA
GYFD---QQM-RQN-LFTT---------------------------WSH----HL-----
--------------Q-Q------------------ANIQ---------------------
--FR------------------------------------------T--D------IA--
----------RTE-YLS--NADERL-RWQAS---SL--PA-DDLCTEN-AIMLK------
--RF----N------------RYP---LII-DPSG-Q-ATEFIM------NE--------
--------------------------------Y-K---D--RK-----------------
-----------------------IT---------RTSFL----------------DD-A-
-FRKN-LESALRFGNPLLVQDV--ESY--DPVL---------------------------
---NPVLNREVR-------------RT--G---GRV-LITLGD--QD-IDLS-PS-----
------------------------------------------------------------
------------------------------------FVIF--LSTRD--PT-V--E--FP
PD-LCSRV-----TF-------VNFTVTRSSLQSQCLNEVLKAERP--DVDE--KRS---
------------------------------------------------------------
---D-----LLKL-QGEFQLRLRQLEKSLLQAL-N-E----VKG-R-ILDDDT------I
ITTLENL------KKEAAEVTRKVEE--TDIVMQEVETVSQQYLP-LSTACSSIYFTMES
LK-QIHFLYQ-YSLQF-F-LDIYH-NV--------L--Y-----E----NP-N-------
------------------------------------------------------------
-------------------------------------------------------LK---
-----------GV----T--D-HTQRLS-------IITKDLFQVAFNR--VAR-------
-------------GMLHQDH--------ITFAMLLAR-IKL---KGTTGEPAYDAE----
------------FQH--------------FL-----------------------------
------------------------------------------------------------
---------R----GKELVLSNTPLP-----------------KI---------------
------------------------------------------------------------
------------------------------------------------------------
------------------------------------------------------------
----------------------SGL--TVEQ----LEAM---------------------
-----MRLS-------FLP-----------------------------------------
-AFK-DLVS---KV-------KA-DDQ--------------FCI-WLD--SS-SPEQ---
-TVP--YLW--T---EDKPATTIG----Q-------------------------------
--------------------------------AVHRLLLIQAFRPDRLLAMA-HQFVS--
TN----------------L-----------------------GEN-------FMSI--M-
-EQPLD-----LAHI--------------------------------------------V
DT-E--------VK-PNTPVLMCS----VPGYDASGHV-EDLA-AEQ-N-----------
-------TQIT-SIAI-GSAEGFNQADKAINTAVKSG-RWVMLK-----------NVHLA
P-GWLM-Q-LEK--KL--------------------------------------------
---------H--------------------------------------------------
------------------------------------------------------------
---------------------------------SL----Q-PHAC--FRLFLTME-----
ITP--K----------------------VPVN-LLRAG----RI-FVFEPP---------
---------PGVKANMLRTF-----------------------S-SIP-----VS-R--M
CK------------------SPNERAR-----LYFLLAWFHAIIQERLRYA---------
P-LGW-SKKYEFGESDLRSACDTV-----------DTW-L----------DDT--AK---
GRQ----------NISP---DKI-----------------------P----------WSA
LKTLM-A--QSI-YGGRIDNE-----FDQ-RLLNTFLER-LFTTSS------------FD
S--------------------EF----------------KL--------AC------KVD
GH----------KDI------------------------------------------QMP
------------------------------------------------------------
DGIRRE-E------------------------------FVQ----------------WV-
-E--------L-L-----PDA-QTPS-WLGLPN------NAE---KVLL----TTQ----
GID---------------MISKM-------------------------------------
----LKMQMLEDE----DDLAY----------------A--ETEKK------ARTDSTSD
GRPAWMRT----------------------------------------------------
------LHTTASNWLH----LIP---------QT--LN----------------------
----------HLKR-----TVENIKD----------------------------------
------------------------------------------------------------
-----------------------PLFR--FFEREV-----------KMGAKLLQDVRQ--
---DLADVVQVC-------------------EGKKK---QTNYLRTLI-NELVKGILPRS
W-SHY----TVP-AGMTVIQWVSDFS-----------ERIKQ------------------
------LQNISQ--AAA--------S----GGAK----ELKNIH----------------
--------------------------------------------VCL-------------
------------------------------GGLFVPEAY----------ITA--TRQ---
------------------------------YVAQAN---------S---W-SLEELC-LE
VNV--TTTQN-----AVLDACS----------------------------FGVTGL--KL
-------------QGA-----------------TC--NNN----------KLSLS-----
--NA------ISTVLPITQLRWIK------------QTN---AD----KKS---------
----N-VVTLPVYLNFTRA-------------DLIFTVDF--------EIATKEDP--RS
FYE---------------------------------------------------------
----------------------------RGVAV---------------------------
-----------------------LCTE---------------------------------
-----------------------------------------------------
>ENSACAP00000005773/1498-4046 pep:novel chromosome:AnoCar2.0:4:61581671:61803477:1 gene:ENSACAG00000005926 transcript:ENSACAT00000005900 gene_biotype:protein_coding transcript_biotype:protein_coding [ANOCA]
EKDI-EQKL-K---Q--VIAE-WD------NKMFTFA-NFK-------------------
-----------------------------TR----------GE------------L-LL-
RGDSTSETIASMED----------SL-MVLGS-------LMS-NRYN---TP---FKVQ-
IQ-KWVQYLSNTTDII-ENWMTVQNLWIYLEAVF-VG----G--DIAKQLP-K----EAK
RFSNIDKSW-VK--------------------------IMTR---AHE-I----PN----
-----------V------VQCCVG----------DETMGQLLPHLLDQLEICQKSLTG--
------YLEKKRLSF----PRFFFVSDPAL---LEILGQ-------------A-SD-S-H
T---IQAHLLN-VFDNIKSVKFH---------------------E--------K------
-----IYDR---------------------------------------------------
------------------------------------------------------------
-------------ILS----------ISSREGE-T-I----------EL-E-K-------
-------P-VM------AEG---NVEVWLNSLLME-SQASL-----HLVIRQ-AA-----
--ASIQ---------------E-SD-FQLI------E-FL-----SSFP-A---------
-------------------Q-AS-LFSFFL----QKKK--KK-RKE--------------
KKEK--------------------------------------------------K-R---
-----KEKYK----------------------HKY-IGLANIAGGKCTY-I---------
E-RG----------------F-A---NLVGNACVKIEVTHKIIFKLLTQC-RM----HIK
----------SPTD--------FEWLKQCRFYF------SE-------------------
----------------DAD---------K-------------------------------
------------------------------------------------------------
------------------------------------------------------------
------------------------------------------------------------
------------------------------------------------------------
-------------------MM---INITDVT----FTYQNEF-LGCTDRLVITPLTD---
R--------CYI-----TL-AQALG-MSMGG-----APA------GPAGTGKTETTKDMG
RCLGKYVVVFN-CSDQMDFRGLGRIFK-G------LAQS-GSWGCFDEFNRIDLPVLSVA
AQQIAIIL-----TC---KK--------------E-------------------------
----------R--KKS--------------------------------------------
---------------------FI-------------------------------------
------------------------------------------------------------
----------------F-TD-------G--DN-VEMN-----PEFGLFLTM---------
----------------------NP---GYAGRQELPENLKINFR--SVAMMVPDRQIIIR
VKLASCGFIDN-IVLARKFFTL-YKLCEEQLSKQ--------VHYDFGLRNIL-SVLRTL
GA--AKRSN--P--------------------ED----------T---------------
-----------------------E--------------ST--------------------
--------------IVMRVLRDMNLSKL-IDEDEPLFLSLIE-DLFPS------I-----
-----------QLDKAG----Y-----PE-------------------------------
------------------------------------------------------------
------------------------------------------------------------
-----LE--AAISK------------QV-E--E-A---G---------------------
------------------------------------------------------------
-------------------L-----IN--H---P-------------P-W----------
RL------KVI-Q------LF--ETQRVRH-GMMALGPSGAG-KTTCIHTLMK---SMT-
----------------DC-G---Q------------------------------------
--------------P----------------------HR----E---------MR-----
------------------------------------------------------------
------------------MNPKAITA-PQM-FGRLDVA-TN--DWTD-----------GI
FSTLWRK------------------------------T---LRAK---------------
-------------------------K-G-E-----------H-----------------I
W--IVLDGP--------------------VDAIWIENLNSVLDD--NK-TLTLANGDRIP
MAP-NC----KIVFE----------------PHN-IDNASPATVSRN-------------
--------------------GMVFMSS--SVLNW-----------------------S--
-PILEGFL--------K-------------------------------------------
---------KR------CSQ----------------------------------------
EAE------------------IL-------------------------------------
------------------------------------------------------------
-----------------------------------------R--------------QL--
-Y-----------A-----ASFP--------------------------E----------
----------LYRF--------------SIQSL-E----------------Y-KIEMLEA
FV--------IMQ---SINMLQGLI-----------------------------------
------------------------------------------------------------
-------------------------------------------PCKE-------------
---------------------QG--GEI--------------------------------
--------T-A-EFL---------------------------------------------
------------------------------------------------------------
------------------------------------------------------------
--------ERLYIFSLMWSIGALLE---L-E----DR-RKM-------ERWL-------C
--------------------------GHETIR--LD--------------LPNI------
-------PETSE---------------------------D---T-------M--------
----------------FD-Y------------------Y---------------------
---V-----T---ND-GKWM--HW------------------------------------
----------------------------N---TC--------------------------
------------------------------------------------------------
------------------------------------------------------------
----------------------VE------EYV--YPSN---ST----------------
---------PEYG--SILVPNVDN-------VRTDFLIQTIS------------------
----K-QG----K--------AVLLIGEQ-GTAK--------------------------
---------------T-VIIKGCM------S-KY-----------------NPES-----
------------------------HMAKSLNFSSATTPLMFQRT--IESYVD------KR
MG-T--T----------------YGP----P-AGK-KMTVFIDDVN--------------
---------------MPV---INEWGDQ------------------VTNEIVRQLMEQNG
-F--YNL----------EK-P-GEF-TN----I-VDIQ---FLAAMIHPGG-GRNDIPQ-
-RL--KRQFSVFNCT-LPSNSS-IDKIFGVIGI-GHY--------CSQ------RGFI--
---------E---EVR-TT-VAKLVPLTR--RLWQMTK---NKMLPT-PA--KFHYVFNL
RDLSRIWQ--------------------GMLNTI---------------PE---------
----------------------LASE------------------------------KVLI
KLWKHECKRVIADRFTIPE-----DVAWFD-V---------ALAKL--IEEEF-------
----------------------------------------------GV------------
----------------------------------------------------------DK
K---ALVHPNID------------------------------------------------
------------------------------------------------------------
---------------------A-----YF--V-----DF-----LRDAPEATG-RKQ-KG
TKVN-----------------------VQ-------------------------------
-------K--INRIK--P-E----------------------------------------
----------------------------FNPAQESTQ-VFRR-VS-S-----LLD--SGN
AM-DVA-YLDFSFNICVCISAVFC-KNC-QDS-LKGTKYRANAALKK-ACEWTAWSQCSW
KIKITR-K--LYNKSNT---------------------------------FY-LKT---I
Y----NM-----VKT-----D-RLDPTFVPKVNSI-SQR-EL-AEQTKTHLNAG-D-IT-
--------------YS-VRAMD-QL-----------------------------------
------TKAGAC------KL--------------Y-------------------------
--------------------------------------RI-I------------------
------------------------TK---NSI--------------EFE-N---------
--------------------L----FLHIVN----LG--KV-RL-----H----EF-KK-
-LSKL-GD-LFRV--------IYRGCG-----LDW--W--QRWDQ-KACA-H--------
--------------IS--IFIL------------------------LS--------HK-G
---------------LCIVI----------------------------------------
--------LS--SEV-VRS---GGIFI-YFVSK-E--LHDN-------------------
-----------------------------Y-----FVYSEEASETIMAYLS---------
--KCSKGIYK----------------------------------KTFDVGPNSK--QM--
-----YV----VGGLVLKLFKASPG---QC------------PCRQPILSHQKQLVVLSP
IELQ-----YVCSQVYMHR---QTVSRFQNTGAEEGKM----------------------
---------------KIQKSVYKVF--RV--A--CRSSSECAH------------STLSS
AYW--------------SS----ITDVV--VTLVLARSLLSHPHLYNELVE----LL---
---Y--Q----LRSTRFEDFS-RDPIR-Q---------CCKF-----I-PV---WYP-MV
SSQAVM-ME---VFSLF-Q-YS-------S--TFSG--CSVAVIS-T-----CH-G-SC-
-----E--K-----HIAAVSG---------------------------------TCNNLV
QEVLSLFFWWKSMLVMTR-L----------------------------------------
---CSPNLNEV----PAVMW--LT----Q-REWLLSLLQPSSA-F---------------
TAVVTCPM-L-------SSSCSA-VETKYN-S--LINQREDEFN-ALMIIEEILNS----
--ICI----LCRPYL-------IKKITQKKMRKSYIFAFTLT--IRDVLLATA--FLSYS
GPFN---QEF-RN-LLLNG---------------------------WQQ----EM-----
--------------K-T------------------RKIP---------------------
--FG------------------------------------------N--N------LN--
----------LTE-MLI--DAPTVS-EWNLQ---GL--PN-DDLSIQN-GIIVT------
--KA----A------------RYP---LLI-DPQT-Q-GKIWIK------NK--------
--------------------------------E-T------RN-----------------
-----------------------EL-------Q-ITSLN----------------HK-Y-
-FRSH-LEDSLSLGRPMLIEDVG-EEL--DPAL---------------------------
---DNVLERNFI-------------KT--G---STY-KVKVG-D-KE-MDVM-NG-----
------------------------------------------------------------
------------------------------------FRLY--ITTKL--PN-P--A--YT
PE-ISART-----SI-------IDFTVTMKGLEDQLLGRVILTEKQ--ELEK--ERT---
------------------------------------------------------------
---D-----LMED-VTANKRKMKELEDNLLYRL-T-S----TQG-S-LVEDES------L
IIVLSNT------KKTAEEVTQKLQI--SAETEVQINSAREEYRP-VATRGSILYFLITE
MS-MVNVMYQ-TSLRQ-F-LGLFD-LS--------L--------A----RS-V-------
---------------------------------------------------K--------
-------------------------------------------------------SP---
-----------I----------TNKRIA-------NIIEHMTYEVYKY--AAR-------
-------------GLYEEHK--------FLFTLLLTL-KIDLQRGR-----VKHEE----
------------FLT--------------LI-----------------------------
------------------------------------------------------------
---------KGGA-------------------------------S-L---D---------
------------------------------------------------------------
------------------------------------------------------------
--------------------------------------LKACP------L----------
-----------------KPA--KWI--LDMT----WLSL---------------------
-----VELS-------KL-R----------------------------------------
-QFS-DVLD---QI-------SR-TEK-Q------------WKI-WFD--KE-KPEE---
EHVPS--GYDQAL-----D--C--------------------------------------
---------------------------------FRRLLLIRSWCPDRTIAQA-RKYIM--
DT----------------M-----------------------GE-----------K--YA
EGVILD-----LEKT--------------------------------------------W
-E-E--------SD-PRTPLICFL----SMGSDPTDSI-IALG-KRL-KI----------
-------ETR--YVSM-GQGQE-VHARKLLQQTM--------------------------
------------------------------------------------------------
------------------------------------------------------------
------------------------------------------------------------
------------------------------------------------------------
------------------------------------------------------------
------------------------------------------------------------
------------------------------------------------------------
------------------------------------------------------------
------------------------------------------------------------
------------------------------------------------------------
------------------------------------------------------------
------------------------------------------------------------
------------------------------------------------------------
------------------------------------------------------------
------------------------------------------------------------
------------------------------------------------------------
------------------------------------------------------------
------------------------------------------------------------
------------------------------------------------------------
------------------------------------------------------------
------------------------------------------------------------
------------------------------------------------------------
------------------------------------------------------------
------------------------------------------------------------
------------------------------------------------------------
------------------------------------------------------------
------------------------------------------------------------
------------------------------------------------------------
------------------------------------------------------------
------------------------------------------------------------
------------------------------------------------------------
------------------------------------------------------------
------------------------------------------------------------
------------------------------------------------------------
------------------------------------------------------------
-----------------------------------------------------
>ENSACAP00000016375/1408-4486 pep:novel chromosome:AnoCar2.0:2:101922189:102051446:1 gene:ENSACAG00000016335 transcript:ENSACAT00000016699 gene_biotype:protein_coding transcript_biotype:protein_coding [ANOCA]
ESGM-EKVL-K---A--LDST-WS------TMQFEHE-PHH-------------------
-----------------------------RT----------GT------------M-ML-
KS--DEVLVETLEE----------NQ-VQLQT-------LMT-SKYL---AH---FLHE-
VS-SWQQKLSTADSVI-SIWFEVQRTWSHLESIF-IG-S--E--DIRNQLP-E----DSK
RFDSIDKEF-KK--------------------------VMAD---AVK-T----PN----
-----------V------IEATNK-P----------GLYDKLEALQQSLALCEKALAE--
------YLETKRLAF----PRFYFVSSADL---LDILSN-------------G-ND-P-V
E---VSRHLAK-LFDSMAKLKF-----------------------RLD------------
-----ASGQ--------------PLKF---------------------------------
------------------------------------------------------------
-------------GLG----------MYSKEDE-Y-V----------DF-D-K-------
-------E-CD------LSG---QVEIWLNRLLER-MQSTL-----RKEISD-AV-----
--VTYE---------------EKPR-----------EQWL-----FDYP-A---------
----------------------------QIWWTTEVGI--A----LK-------------
IGYE--------------------------------------------------N-A---
-----IKDYN----------------------RNR-INQLNTLITLLIG-N---------
L-TP----------------G-D---RMKIMTICTIDVHARDVIAKM--I-I--------
---VE-----SSQA--------FTWQSQLRHRW------DD-------------------
------E-K------------------GH-------------------------------
------------------------------------------------------------
------------------------------------------------------------
------------------------------------------------------------
------------------------------------------------------------
-------------------CY---ANICDAQ----LQYSYEY-LGNTPRLVITPLTD---
R--------CYI-----TL-TQSLH-LIMGG-----APA------GPAGTGKTETTKDLG
RAVGIMVYVFN-CSEQMDYKSCGNIYK-G------LSQT-GAWGCFDEFNRISVEVLSVI
AVQVKCVQ-----DA---IR--------------A-------------------------
----------K--KKM--------------------------------------------
---------------------FN-------------------------------------
------------------------------------------------------------
----------------F-L--------G--EM-IALI-----PTVGMFITM---------
----------------------NP---GYAGRTELPENLKALFR--PCAMVVPDFELICE
IMLVAEGFIDA-RLLARKFITL-YTLCKELLSKQ--------DHYDWGLRAIK-SVLVVA
GS--LKRGD--P--------------------GR----------A---------------
-----------------------E--------------DQ--------------------
--------------VLMRALRDFNIPKI-VTDDLPVFMGLIG-DLFPA------L-----
----------DVPRKRD----------LN-------------------------------
------------------------------------------------------------
------------------------------------------------------------
-----FE--KIIKQ------------AVTE--L-K-------------------------
------------------------------------------------------------
-------------------L-----QP--E---E-------------S-F----------
VL------KVV-Q------LE--ELLAVRH-SVFVIGNAGSG-KSQVLKSLNK---TYG-
----------------LM-K---R------------------------------------
-----K--------P----------------------V-----A---------ID-----
------------------------------------------------------------
------------------IDPKAVTC-DEL-FGIINPA-TR--EWKD-----------GL
FSTIMRD--L---------------------------AN---ITH---------------
-------------------------K---G-----------P-----------------K
W--IVLDGD--------------------IDPMWIESLNTVMDD--NK-VLTLASNERIP
LNP-TM----RLVFE----------------ISH-LRTATPATVSRA-------------
--------------------GILYINP--ADLGW-----------------------N--
-PVVSSWI--------E-------------------------------------------
---------RR------E----------------------VQS-----------------
EKA------------------NL-------------------------------------
------------------------------------------------------------
-----------------------------------------M--------------IL--
-F-----------D-----KYLP--------------------------I----------
----------CLDK--------------LKFGF------------------KKITPVPEV
TV--------IQT---ILYLLECL------------------------------------
------------------------------------------------------------
------------------------------------------------------------
---------------------------L--------------------------------
--------T-P-TNT----P-------PD------------SPK----------------
---------------------------------EL-------------------------
------------------------------------------------------Y-----
--------ELYFVFACFWAFGGAMF---Q-DQLVDYR-VEF-------SKWW-------V
--------------------------NEFKTIK-----------------FP--------
-------SQG---------------------------------T-------I--------
----------------FD-Y------------------Y---------------------
---I-----DT--ET-KKFM--PW------------------------------------
----------------------------T---DK--------------------------
------------------------------------------------------------
------------------------------------------------------------
----------------------VP------PFE--LDS------D---------------
---------TPLQ--ASMVHTTET-------IRIRYFMDLLM------------------
----E-KK---W---------PVMLVGNA-GTGK--------------------------
---------------S-VLMVNKL------E-EL-----------------NMDD-----
------------------------YIVQSVPFNFYTTSAMLQAI--LEKPLE------KK
SG-R--N----------------FGP----P-GTK-KLIYFIDDMN--------------
---------------MPE---VDKYGTV------------------APHTLIRQHMDHGH
-W--YDR----------TK---LTL-KD----I-HNCQ---YVACMNPTAG-SFTID-S-
-RL--QRHFCVFAVS-FPGQDA-LMSIYSTILS-QHL------------A--MR-NVP--
---------L---VVQ-KI-HSQLVSAAL--ALHQKIT---STFLPT-AI--KFHYVFNL
RDLSNIFQ--------------------GLLFS---------------THE---------
----------------------CLKI-------------------------P----SDLV
RLWLHEAERVYCDKLVEEK-----DQESFG-R---------VMMAN--CKKFF-------
---------------------------E-----------------DMG------------
----------------------------------------------------------DN
V----VF-A---------------KP----------------------------------
------------------------------------------------------------
---------------------N-----VF--C-----HF-----AQ------------GI
---------------------------GD-------------------------------
-------P--KYLPV--S-N----------------------------------------
----------------------------IQALNKLLV-ETLD-SY-N----EV----N-A
VM-NLV-LFEDAVSHVCRINRILE-APR-GNALLVGVGGSGKQSLSR-LAAYISSLD-VF
QMTLK--K--GYGIPDL---------------------------------KADLAA---Q
Y----IK-----SAV-----K-NTPTVFLMTDSQV-AEE-QF-LVLINDLLASG-E-IPG
L-------------FQ-DDELE-NI-----------------------------------
------ISSMRP------QV--------------K-------------------------
--------------------------------------SL--------------------
------------------------G--M-QD---------------TRE-N---------
--------------------C----WKFFID----KV--RR-QL-----K----VI-LC-
-FSPV-GS-TLRVR-ARKFPSVVNCTA-----IDW--F--HEWPD-DALV-S--------
--------------VS--ARFL------------------------EE--------IE-G
---------------I-EPD----------------------------------------
--------VK--ASI-SLF---MSYVH-KTVNE-M--SKVY-------------------
-----------------------------L-----STERRYNYTTPKTFLEQ-------I
--KLYQNLLAK---------------------------------KRRELIARIE--RL--
-----------ENG-LMKLQSTASQ---VD------------DLKAKLAVQELELKQKNE
DADK------LIQVVGIET---DKVSREKTI-ADEEEL----------------------
---------------KVQVINTNVTEKQR--A--CETDLAKAE------------PALIA
AQQ--------------AL----DTLNK--NNLTELKSFGSPPEAVVNVTAAVM-IL---
---T--A----PGG-KIP--K--------------------------D-RS---WKAAK-
VMMGKVDTF---LDALK-K-FDK------E--HIPE--PCLKAF-KP-----FQ-N-DR-
-----T--F-----DPEFILS---------------------------------KSTA--
--AAGLCSWCLNIVRFYE-V----------------------------------------
------YCDVA----PKRQA--LE----E-ANNE-LAEAQAKL-T---------------
MIKNKIAEDL-------NANLAN-LTAEFE-K--ATAEKIKCQQ-EADATNRVISL----
--ANR----LVGGLA-------SENVRWAESVENYREQEKTL--CGDVLLITA--FVSYV
GYFT---KKY-RTELLDKF---------------------------WAP----YL-----
---------QQL--K--------------------VPIP---------------------
--IT------------------------------------------P--D------LD--
----------PLS-LLT--DDADIA-TWNNQ---GL--PS-DRMSSEN-ATILC------
--NT----E------------RWP---LIV-DAQL-Q-GIKWIK------NK--------
--------------------------------H-G------AD-----------------
-----------------------LK---------AIRLG----------------QK-S-
-YLDI-IERAISEGDTLLIENIG-ETV--EPVL---------------------------
---DPLLGRNTI-------------KK--G-----K-YIKIG-D-KE-VEYH-PN-----
------------------------------------------------------------
------------------------------------FRLI--LHTKY--FN-P--H--YK
PE-MQAQC-----TL-------INFLVTRDGLEDQLLAAVVAKERP--DLEE--LKA---
------------------------------------------------------------
---T-----LTKQ-QNEFKIILKELEDSLLARL-S-A----ASG-N-FLGDTA------L
VENLETT------KRTANEIEEKVKE--AKITEVQINEARENYRP-AAERASLLYFILND
LN-KINPIYQ-FSLKA-F-SVVFE-KA--------I--------Q----RT-L-------
---------------------------------------------------P--------
-------------------------------------------------------AD---
-----------D----------VKHRVI-------NLTDEITYSVYMY--TAR-------
-------------GLFERDK--------LIFLAQVAF-QVLLVK--KE---VNPVE----
------------LDF--------------LL-----------------------------
------------------------------------------------------------
---------RFPF-------------------------------K-A---G---------
------------------------------------------------------------
------------------------------------------------------------
---------------------------------------LA-------------------
-----------------SP-V-EFL--LGQG----WGGI---------------------
-----KVLS-------DM-D----------------------------------------
-EFK-NLDS---DI-------EG-SAK-R------------WKK-FVE--SE-TPEK---
EVFP--KEWKNK-----T---A--------------------------------------
---------------------------------LQKLCMMRCMRPDRMTYAV-KNFVE--
EK----------------M-----------------------GS-----------K--FV
EGRSVE-----FSKS--------------------------------------------Y
-E-E--------SS-ISTPIFFIL----SPGVDPLKDV-EALG-QKL-GFTIDN------
-------GKIH-NVSL-GQGQE-VVAENALDVAAEEG-HWVILQYMGGTRCSTSVNIHLV
A-KWL-GT-LDK--KV--------------------------------------------
---------E-----------------------------------------RYSIG----
------------------------------------------------------------
-------------------------------------S----HDD--YRVFMSAE-----
------------------PA-PSPDSHIIPQG-LLENA----IK-ITNEPP---------
---------TGMHANLHKAL--------------------DLFT-QDT-----L-EM--C
T-------------------KEIEFKC-----ILFALCYFHAVVAERRKFG---------
A-QGW-NRSYPFNNGDLTISINVL-----------YNY-L----------EA--------
--------------NA----K-V-----------------------P----------WDD
LRYLF-G--EIM-YGGHITDD-----WDR-RLCRTYLGE-YIRMEM------------LE
G--------------------EL----------------FL------AP-----------
-----------G-------------------------------------------F-LIP
----------------------------------PNS-------------D---------
----YK-G------------------------------YHE----------------YI-
-DE-------N-L-----P-P-ESPY-LYGLHP------NAE---IGFL----TVT----
SEK---------------LFRTV-------------------------------------
----LEMQ-----PK---------------------------E--T--------------
----DAGG-GTG-----------VSR-EEKARI------PSQPLCLQRRSGAKVASAIQ-
------VKSVLDEIMD----RLP-EP---FN-----MV--EI------------------
----------MAKA--------AEKT----------------------------------
------------------------------------------------------------
-----------------------PYVV--VAFQEC-----------ERMNILTTEMRR--
---SLKELNLGL-------------------KGELT---ITTDMEDLS-NALYYDNVPDS
WTNR-----AYP-SLLGLAAWYADLL-----------LRIRE------------------
------LEAWTTD-FA-----------------LPTT-----------------------
--------------------------------------------VWL-------------
------------------------------AGFFNPQSF----------LTA--IMQ---
------------------------------SMARKN---------E---W-PLDRMC-LS
VEVTKK-T---R--EDMT-APP----------R-------E---G-----SYVHGL--FM
-------------EGA-----------------RWDTQTG----------V--ISD--AR
L-KE------LTPSMPVIFIKAIP--VD-------------------RMDT---------
-K--N-MYECPVYKTRMRG-----------P-TYVWTFNL-------KT--KEK---PAK
WIL---------------------------------------------------------
----------------------------AGVAL---------------------------
-----------------------LLQ---V------------------------------
-----------------------------------------------------
>ENSACAP00000017270/980-4038 pep:novel chromosome:AnoCar2.0:2:103804301:104067911:1 gene:ENSACAG00000017460 transcript:ENSACAT00000017610 gene_biotype:protein_coding transcript_biotype:protein_coding [ANOCA]
EMSM-EKVV-K---E--IKTT-WA------GMTFQYE-PHL-------------------
-----------------------------RT----------NV------------P-LL-
KS--DEELIETLED----------NQ-VQLQN-------MMT-SKYI---AF---FLEE-
VS-FWQRKLSTADLVI-SIWFEVQRTWSHLESIF-IG-S--E--DIRAQLP-E----DSK
RFEGIDVDF-KE--------------------------LAYD---AEK-T----PN----
-----------V------VEATNK-S----------GLYEKLEDIQNRLSLCEKALAE--
------YLDTKRLAF----PRFYFISSADL---LDILSN-------------G-TN-P-Q
L---VQRHLSK-LFDNMAKMKF-----------------------QVE------------
-----SDQI--------------PTKL---------------------------------
------------------------------------------------------------
-------------GLG----------MYSKEEE-Y-V----------DF-S-E-------
-------P-CD------CSG---QVESWLNRVLDH-MRATV-----RHEMTE-AM-----
--MAYE---------------EKAR-----------EQWL-----FDYP-A---------
-------------------Q-VA-LTCTQIWWTTEIGI--SF-ARLE-------------
EGYE--------------------------------------------------N-A---
-----MKEYY----------------------KKQ-VTQLNTLITMLIG-H---------
L-SK----------------G-D---RQKIMTICTIDVHARDVVAKM--I-AQ------K
---VD-----NAQV--------FLWLSQLRHRW------AD-------------------
------E-E------------------KH-------------------------------
------------------------------------------------------------
------------------------------------------------------------
------------------------------------------------------------
------------------------------------------------------------
-------------------CY---ANICDAQ----FLYSYEY-LGNTPRLVITPLTDR--
R--------CYI-----TL-TQSLH-LTMSG-----APA------GPAGTGKTETTKDLG
RALGIMVYVFN-CSEQMDYKSCGNIYK-G------LSQT-GAWGCFDEFNRISVEVLSVV
AVQVKSIQ-----DA---IR--------------D-------------------------
----------K--RQN--------------------------------------------
---------------------FN-------------------------------------
------------------------------------------------------------
----------------F-L--------G--ED-IKLV-----PSVGIFITM---------
----------------------NP---GYAGRTELPENLKALFR--PCAMVVPDFELICE
IMLVAEGFIEA-RLLARKFITL-YQLCKELLSKQ--------DHYDWGLRAIK-SVLVVA
GS--LKRGD--P--------------------DR----------P---------------
-----------------------E--------------DQ--------------------
--------------VLMRSLRDFNVPKI-VTDDMPVFMGLIG-DLFPA------L-----
----------DVPRKRD----------LS-------------------------------
------------------------------------------------------------
------------------------------------------------------------
-----FE--SFVKQ------------AVLH--L-K-------------------------
------------------------------------------------------------
-------------------L-----QP--E---D-------------N-F----------
VL------KVV-Q------LE--ELLAVRH-SVFVVGSAGTG-KSQVLKSLNK---TYH-
----------------IM-K---R------------------------------------
-----R--------P----------------------V-----W---------TD-----
------------------------------------------------------------
------------------LNPKAVTN-DEL-FGIINPA-TR--EWKD-----------GL
FSSIMRD--L---------------------------AN---VTH---------------
-------------------------E---G-----------P-----------------K
W--IVLDGD--------------------IDPMWIESLNTVMDD--NK-VLTLASNERIP
LNP-TM----RLLFE----------------ISH-LRTATPATVSRA-------------
--------------------GILYINP--ADLGW-----------------------N--
-PPVSSWI--------D-------------------------------------------
---------GR------E----------------------IQS-----------------
ERA------------------NM-------------------------------------
------------------------------------------------------------
-----------------------------------------T--------------IL--
-F-----------D-----KYLP--------------------------V----------
----------CLDT--------------LRTRF------------------KKIIPVPEQ
SM--------VQM---LCYLLECL------------------------------------
------------------------------------------------------------
------------------------------------------------------------
---------------------------L--------------------------------
--------T-R-EAT----P-------PD------------SPK----------------
---------------------------------EL-------------------------
------------------------------------------------------Y-----
--------ELYFVFAAVWAFGGALF---Q-DQLVDYR-VEF-------SKWW-------V
--------------------------TEFKTIK-----------------FP--------
-------SQG---------------------------------T-------V--------
----------------FD-F------------------Y---------------------
---I-----DP--ET-KKFE--LW------------------------------------
----------------------------S---KL--------------------------
------------------------------------------------------------
------------------------------------------------------------
----------------------IP------KFE--FDP------E---------------
---------MPLQ--ACLVHTSET-------IRVRYFMDRLL------------------
----E-RR---R---------PVMLVGNA-GSGK--------------------------
---------------S-VIVGDKL------S-LL-----------------DSEE-----
------------------------YLVKNVPFNYYTTSAMLQAV--LENSLE------KK
AG-R--N----------------YGP----P-GTK-KLIYFIDDMN--------------
---------------MPE---VDTYGTV------------------QPHTLIRQHLDYGH
-WQRYDR----------NK---LSL-KE----I-MNVQ---YVSCMNPTAG-SFTIN-P-
-RL--QRHFSVFALS-FPGSDS-LSTIYSTILT-QHL------------K--WE-NFP--
---------G---AVQ-KS-SQQLINLAL--ALHLKVA---AMFLPT-AV--KFHYNFNL
RDLSNIFQ--------------------GIIFS---------------TPE---------
----------------------CLKT-------------------------P----QDLV
KLYMHESCRVYRDKMVDEK-----DFAAFD-K---------MQTEI--VKKFY-------
---------------------------D-----------------EIE------------
----------------------------------------------------------ET
L----EQ-T---------------KK----------------------------------
------------------------------------------------------------
--------------------MN-----MF--C-----HF-----AK------------GV
---------------------------GE-------------------------------
-------P--KYMPV--Q-C----------------------------------------
----------------------------WESLNQILV-EALE-NH-N----EV----N-A
AM-NLV-LFEDAMSHICRINRILE-SPR-GNALLVGVGGSGKQSLTR-LAAFISSLE-VF
QITLR--K--GYGIPDL---------------------------------KADLAS---Q
Y----IT-----AGV-----K-NMGTVFVMTDAQV-ADE-RF-LVLVNDLLASG-E-IPD
L-------------FP-DDEVE-NI-----------------------------------
------ISNMRN------EV--------------K-------------------------
--------------------------------------AQ--------------------
------------------------G--L-VD---------------SRE-A---------
--------------------C----WKFFID----RV--RR-QL-----K----VA-LC-
-FSPV-GN-KLRVR-SRKFPAIVNCTA-----IDW--F--HEWPR-EALE-S--------
--------------VS--LRFL------------------------EG--------TE-T
---------------I-ETS----------------------------------------
--------VK--ESI-SKF---MAFVH-TSVNE-M--SHSY-------------------
-----------------------------L-----SNERRYNYTTPKSFLEQ-------I
--KLYQNLLFK---------------------------------KGKELTARMD--RL--
-----------ENG-LQKLRSTSAQ---VD------------DLKAKLAAQEVELKQKNE
AADN------LIQVVGIET---EKVSKEKAI-ADDEEQ----------------------
---------------KVAQITQEVQQKQR--D--CEEDLEKAE------------PALAA
AEE--------------AL----KTLNK--NNLTELKSFGSPPSMVSNVTAAVM-VL---
---M--A----PDG-KVP--K--------------------------D-RS---WKAAR-
VAMSKVDGF---LDSLI-H-FNK------E--NIHE--NCLRAL-QP-----YL-Q-DE-
-----K--F-----NPELVKL---------------------------------KSQA--
--AAGLCSWVINIVRFYE-V----------------------------------------
------YCDVE----PKRQA--LS----K-ANAE-LAAAQEKL-A---------------
SIKAKIAH-L-------NENLAR-LTAKFE-I--ATAEKVKCQK-EAEATANIISL----
--ANR----LVGGLA-------SENVRWAESVKDFKLQESAL--CGDVLLITA--FVSYL
GYFS---KKF-RQDLMDSV---------------------------WKP----YL-----
---------NQL--K--------------------VAIP---------------------
--IT------------------------------------------P--S------LD--
----------PLR-MLT--DDADIA-AWQNE---GL--PA-DRMSTEN-ATILT------
--NC----E------------RWP---LMV-DPQL-Q-GIKWIK------AK--------
--------------------------------Y-G------ED-----------------
-----------------------LR---------VTRIG----------------QK-G-
-YLDL-VEQALAAGEVVLIENLA-DTV--DYIC---------------------------
---LGILG-YVA-------------SK--T-----A-YISIK-N-KE-CILP-LF-----
------------------------------------------------------------
------------------------------------YRIC--THYSL--IT-S--H--RP
RH-LGSVR-----RV-------IQYKKIQPGMRNFFLYTVVYLLRV--ELNS--SQS---
------------------------------------------------------------
---D-----LTKQ-QNGFKITLKTLEDNLLSRL-S-S----ASG-N-FLGDTA------L
VENLEVT------KQTAAEIEEKVQE--SKVTETKINEAREHYRP-AAARASLLYFIMNE
LN-TIHPMYQ-FSLKA-F-SAVFQ-KA--------V--------A----RA-T-------
---------------------------------------------------P--------
-------------------------------------------------------DE---
-----------N----------LPERVA-------NLIDSITSSVFQY--TTR-------
-------------GLFECDK--------LTYMTQVTF-QILLMN--KE---INAME----
------------LDF--------------LL-----------------------------
------------------------------------------------------------
---------RYPA-------------------------------Q-P---G---------
------------------------------------------------------------
------------------------------------------------------------
---------------------------------------VT-------------------
-----------------SP-V-DFL--SSQS----WGGI---------------------
-----KALS-------SM-E----------------------------------------
-QFH-NLDR---DI-------EG-SAK-R------------WKK-LVE--SE-CPEK---
EKFP--QEWKNT-----S---A--------------------------------------
---------------------------------LQQLCMMRALRPDRMTYAV-RDFVE--
EK----------------L-----------------------GS-----------K--YV
LGRSLD-----FATS--------------------------------------------F
-E-E--------SG-PTIPMFFIL----SPGVDPLKDV-EKHG-KKL-GYTFNN------
-------RNFH-NVSL-GQGQE-VVAEQALDLAAAEG-HWVILQ-----------NIHLV
A-KWL-SS-LEK--KL--------------------------------------------
---------E-----------------------------------------QHSEG----
------------------------------------------------------------
-------------------------------------G----HPE--FRVFISAE-----
------------------PA-ASPEGHIIPQG-ILENS----IK-ITNEPP---------
---------TGMHANLHKAL--------------------DNFN-QDT-----L-EM--C
S-------------------RENEFKS-----ILFALCYFHAVVAERRKFG---------
P-QGW-NRSYPFNTGDLTISVNVL-----------YNY-L----------EA--------
--------------SS----K-V-----------------------P----------YDD
LRYLF-G--EIM-YGGHITDD-----WDR-RLCKTYLEE-FIKPEM------------LE
G--------------------EF----------------LL------AP-----------
-----------G-------------------------------------------F-PLP
----------------------------------GNM-------------D---------
----YN-S------------------------------YHQ----------------YI-
-DD-------T-L-----P-A-ESPY-LYGLHP------NAE---IGFL----TQT----
SEK---------------LFRTV-------------------------------------
----LELQ-----PR---------------------------D--T--------------
----SLGE-GGG-----------ATR-EEK------------------------------
------VKTLLDDILE----KLT-DE---FN-----IP--EL------------------
----------MAKM--------EERT----------------------------------
------------------------------------------------------------
-----------------------PYIV--VAFQEC-----------ERMNFLTSEIRR--
---SLKELDLGL-------------------KGELT---MTSDMENLQ-NAIFLDTVPES
WTKR-----AYP-SMAGLGSWFADLL-----------NRIKE------------------
------LETWTGD-FM-----------------LPSA-----------------------
--------------------------------------------VWL-------------
------------------------------AGFFNPQSF----------LTA--IMQ---
------------------------------STARKN---------E---W-PLDKMT-LH
CDVSKR-N---R--EDFT-STP----------R-------E---G-----ACVHGL--FM
-------------EGA-----------------RWDMQLG----------L--IAE--AR
L-KD------LTPPMPIIFIKAIP--VD-------------------KQDT---------
-R--N-VYPCPVYKTRQRG-----------P-TYVWTFNL-------KT--KEK---PSK
WVL---------------------------------------------------------
----------------------------AGVAL---------------------------
-----------------------LLQ---I------------------------------
-----------------------------------------------------
>ENSBTAP00000053699/1455-4523 pep:known chromosome:UMD3.1:4:30420509:30799675:1 gene:ENSBTAG00000013078 transcript:ENSBTAT00000061103 gene_biotype:protein_coding transcript_biotype:protein_coding [BOVIN]
ELGT-EKVI-T---E--ISRT-WA------TMEFSYE-VHY-------------------
-----------------------------RT----------GI------------P-LL-
KF--DELLFETLEH----------NQ-VQLQT-------LLQ-SKYV---EY---FIEQ-
VI-SWQNKLNTADSVI-FTWIEVQCTWSHLESIF-VC-S--E--DIRIQLV-K----DAQ
RFDRVDAEF-KE--------------------------LMFR---TAK-I----KN----
-----------V------LEATCE-L----------HLYEKLKDLQYR----GKCLKP--
------HILTSTVYFWIMLPLGYLCDGVKVPQDLNLRNQ-------------G-DA-A-Q
QSLMVTRHLSK-LFDSIADLQF------------------------ED------------
-----DQDV--------------SAHR---------------------------------
------------------------------------------------------------
-------------AAG----------MYSKDKE-Y-V----------PF-P-A-------
-------A-CE------CIG---HVETWLLQLERT-MQETV-----RHSITE-AI-----
--AVYE---------------DKPR-----------ELWI-----FDFP-A---------
-------------------Q-VA-LTSSQIWWTTDVGI--AF-SRLE-------------
EGYE--------------------------------------------------T-A---
-----LKDFH----------------------KKQ-ISQLNTLIALLLG-E---------
L-LP----------------G-D---RQKIMTICTIDVHARDVVAKL--I-SQ------K
---VV-----TPEA--------FAWLSQLRHRW------ED-------------------
------T-Q------------------KH-------------------------------
------------------------------------------------------------
------------------------------------------------------------
------------------------------------------------------------
------------------------------------------------------------
-------------------CL---VNICDAQ----FQYFYEY-LGNSPRLVITPLTD---
R--------CYI-----TL-TQSLH-LTMSG-----APA------GPAGTGKTETTKDLG
RALGMMVYVFN-CSEQMDYKSIGSIYK-G------LVQT-GAWGCFDEFNRISVEVLSVV
SVQVKMIH-----DA---IR--------------N-------------------------
----------R--KER--------------------------------------------
---------------------FV-------------------------------------
------------------------------------------------------------
----------------F-L--------G--EA-IILK-----PSVGIFITM---------
----------------------NP---GYAGRTELPENLKALFR--PCAMVAPDIELICE
ILLVAEGFVDA-RSLACKFITL-YTLCQELLSKQ--------DHYDWGLRAIK-SVLVVA
GS--LKRGD--K--------------------NR----------P---------------
-----------------------E--------------DQ--------------------
--------------VLMRALRDFNMPKI-VTDDTSAFLGLIG-DLFPS------L-----
----------DVPRRRA----------PH-------------------------------
------------------------------------------------------------
------------------------------------------------------------
-----FE--QMVRQ------------STVE--L-R-------------------------
------------------------------------------------------------
-------------------L-----QP--E---E-------------S-F----------
IL------KVV-Q------LE--ELLAVRH-SVFVVGNAGTG-KSKILRTLNR---TYV-
----------------NM-K---Q------------------------------------
-----K--------P----------------------I-----W---------ND-----
------------------------------------------------------------
------------------LNPKAVTT-DEL-FGFIHHA-TR--EWKDGKIIY-SQ-LAGL
FSSILRE--Q---------------------------AN---LRH---------------
-------------------------D---G-----------P-----------------K
W--IVLDGD--------------------IDPMWIESLNTVMDD--NK-VLTLASNERIA
LTP-SM----KLLFE----------------IHH-LRTATPATVSRA-------------
--------------------GILYVNP--QDLGW-----------------------N--
-PYVASWI--------D-------------------------------------------
---------RR------R----------------------HQS-----------------
EKA------------------NL-------------------------------------
------------------------------------------------------------
-----------------------------------------T--------------IL--
-F-----------D-----KYVP--------------------------A----------
----------CLEK--------------LRTSF------------------KTITSIPES
SL--------VQT---ICTLLECL------------------------------------
------------------------------------------------------------
------------------------------------------------------------
---------------------------L--------------------------------
--------T-P-ENV----P-------SD------------SPK----------------
---------------------------------EV-------------------------
------------------------------------------------------Y-----
--------EAYFVFACIWAFGGTLL---Q-DQLSGCQ-AEF-------SQWW-------H
--------------------------KEMKAVK-----------------FP--------
-------SQG---------------------------------T-------I--------
----------------FD-Y------------------Y---------------------
---L-----DH--KS-KKFL--PW------------------------------------
----------------------------A---DK--------------------------
------------------------------------------------------------
------------------------------------------------------------
----------------------IP------QFT--MDP------E---------------
---------IPLQ--RALVHTTET-------TRLRYFVELLL------------------
----E-KG---Q---------PLMLVGNA-GVGK--------------------------
---------------T-VFVGDML------A-GL-----------------S-EA-----
------------------------YIVSRVPFNYCTTSAALQRI--LEKPLE------KK
AG-R--N----------------YGP----G-GNK-KLVYFIDDMN--------------
---------------MPA---VDSYGTV------------------QPHTLIRQHIDYGH
-W--YDR----------QK---VML-KE----I-HSCQ---YVACMNPMVG-SFTIN-P-
-RL--QRHFTVFAFN-FPSLDA-LNTIYSQILS-FHF------------Q--QQ-AFG--
---------P---SVL-RS-GPTLIQATI--AFHQMMA---HTFLPT-AI--KFHYLFNL
RDLSNVFQ--------------------GILFT---------------SPE---------
----------------------CLKC-------------------------P----NDLI
RLWLHESSRVYGDKLIDTK-----DCDLFH-K---------KLLET--ANKYF-------
---------------------------E-----------------GVA------------
----------------------------------------------------------SH
V----LL-Q---------------QP----------------------------------
------------------------------------------------------------
---------------------L-----IY--C-----HF-----AK------------GS
---------------------------QD-------------------------------
-------P--CYMPV--K-D----------------------------------------
----------------------------WEVLKTFLT-EALD-DY-N----EL----N-A
AM-HLV-LFEDAMQHVCRISRILQ-SPQ-GYALLIGVGGSGKQSLSR-LAAYVCSLE-VF
QITLT--Q--GFGIQEL---------------------------------RVDLAN---L
Y----IR-----AGA-----K-NMPTAFLLTDAQV-LDE-SF-LVLINDLLASG-E-IPD
L-------------FS-DEDVD-KI-----------------------------------
------ISGVRD------EV--------------R-------------------------
--------------------------------------GL--------------------
------------------------G--M-VD---------------SRE-N---------
--------------------C----WKFFLF----RV--RR-QL-----K----II-LC-
-FSPV-GH-TLRSR-ARKFPALVNCTA-----VDW--F--HAWPQ-EALV-T--------
--------------VS--RRFI------------------------EE--------TK-G
---------------T-EPQ----------------------------------------
--------DK--DSI-SLF---MAHVH-TSVHE-M--STRY-------------------
-----------------------------Y-----QNERRHNYTTPKSFLEQ-------I
--SLFKNLLKK---------------------------------KQEAVSQKKE--HL--
-----------VNG-VQKLRTTASQ---VG------------ELKARLASQEAELQLRNQ
DAEA------LIAKMGLQT---EKLSREKAI-ADAEER----------------------
---------------KVTAIQTEVSQKQR--E--CEADLLKAE------------PALVA
ATA--------------AL----NTLNR--VNLTELKAFPNPPNAVTNVTAAVM-VL---
---L--A----PRG-RVP--K--------------------------D-RS---WKAAK-
VFMGKVDDF---LQALI-N-YDK------E--HIPE--NCLKVVKEQ-----YL-R-DP-
-----E--F-----NPNLIRT---------------------------------KSFA--
--AAGLCAWVINIMKFYE-V----------------------------------------
------YCDVE----PKRQA--LA----Q-ANLE-LAAAAEKL-G---------------
AIRKKLAD-L-------DRNLSR-LTDSFE-K--AIAEKVRCQE-EVNQTNKTIEL----
--ANR----LVRELE-------SEKIRWGQSIKSFEAQEKTL--CGDVLLTAA--YVSYV
GSFT---QQY-RQELVDCM---------------------------WVP----FL-----
---------QE---K--------------------VSIP---------------------
--IT------------------------------------------E--G------VD--
----------VIA-MLT--DDATTA-TWNNE---GL--PS-DRMSTEN-AAILT------
--HC----E------------RWP---LLI-DPQQ-Q-GIKWIK------NK--------
--------------------------------Y-G------TD-----------------
-----------------------LK---------VTHLG----------------QK-G-
-FLND-IETALAFGDVILIENLE-ETI--DPVL---------------------------
---DPLLGRNTI-------------KK--G-----K-YIKIG-D-KE-CEFN-HN-----
------------------------------------------------------------
------------------------------------FRLI--LHTKL--VN-P--H--YK
PE-LQAQT-----TL-------LNFTVTEDGLEAQLLAEVVNIERP--DLEK--LKL---
------------------------------------------------------------
---V-----LTKH-QNDFKIELKYLEDDLLLRL-S-A----AEG-S-FLDDTK------L
VERLERA------KATAAEIECKVTE--AKENERKINEARECYRP-VAARASLLYFVIND
LR-KINPIYQ-FSLKA-F-NMLFH-RA--------I--------E----QT-D-------
---------------------------------------------------K--------
-------------------------------------------------------VE---
-----------D----------MPGRIS-------ALTESITHAVFLY--TSQ-------
-------------ALFEKDK--------LTFLSQMAF-QILLRN--KE---IDHLE----
------------LDF--------------LL-----------------------------
------------------------------------------------------------
---------RFTV-------------------------------E-H---T---------
------------------------------------------------------------
------------------------------------------------------------
---------------------------------------YQ-------------------
-----------------SP-V-DFL--TNQS----WSAI---------------------
-----KAVA-------LM-E----------------------------------------
-EFR-GLDR---DV-------EG-SAK-Q------------WRK-WAE--SE-CPEK---
EKLP--QEWKKK-----S---L--------------------------------------
---------------------------------IQKLIILRAMRPDRMTYAL-RNFVE--
EK----------------L-----------------------GA-----------K--YV
ERTRLD-----LVKA--------------------------------------------F
-E-E--------SS-PATPIFFIL----SPGVDALKDL-EILG-KRL-GFTIDS------
-------GKFH-NVSL-GQGQE-MVAETALEKASREG-HWVILQ-----------NVHLV
A-KWL-RT-LEK--LL--------------------------------------------
---------E-----------------------------------------RFSQG----
------------------------------------------------------------
-------------------------------------S----HRD--YRVFMSAE-----
------------------SA-SIPSEHVIPQG-LLENS----IK-ITNEPP---------
---------TGMLANLHAAL--------------------YNFD-QDT-----L-EV--C
S-------------------KEQEFKS-----ILFSLCYFHACVAGRLRFG---------
P-QGW-SRRYPFSPGDLTICASVL-----------YNY-L----------EA--------
--------------NP----N-V-----------------------P----------WED
LRYLF-G--EIM-YGGHITDD-----WDR-KLCCTYLEE-FMNPSL------------ID
D--------------------EL----------------ML------AP-----------
-----------G-------------------------------------------F-AAP
----------------------------------PSL-------------D---------
----CS-G------------------------------YHQ----------------YI-
-EE-------T-L-----P-P-ESPV-LYGLHP------NAE---IEFL----TVT----
SNM---------------LFRTL-------------------------------------
----LEMQ-----PR---------------------------N--A--------------
----VSSE-ELG-----------QST-EDK------------------------------
------VKHVLDDILE----KLP-EE---FN-----MT--EI------------------
----------MQKK--------TNRS----------------------------------
------------------------------------------------------------
-----------------------PYAL--VCFQEC-----------ERMNILLREIRV--
---SLQQLELGL-------------------KGELT---LSPDMEGQQ-SALSFDTVPET
WSKL-----AYP-STYGLAQWFNDLL-----------LRCRE------------------
------LDTWTQD-LA-----------------LPAV-----------------------
--------------------------------------------VWL-------------
------------------------------SGFFNPQAF----------LTA--IMQ---
------------------------------TTARKN---------E---W-PLDKTC-LT
VDVTKK-T---K--EDYG-HPP----------R-------E---G-----AYLHGL--LM
-------------EGA-----------------RWDSQSG----------T--IVE--AR
L-KE------LRSAMPVIFAKAIP--VD-------------------RQET---------
-T--H-TYECPVYKTKRRG-----------P-HYVWTFRL-------KS--KEK---AAK
WVL---------------------------------------------------------
----------------------------AGVAL---------------------------
-----------------------LLE---A------------------------------
-----------------------------------------------------
>ENSBTAP00000018689/1648-4731 pep:known chromosome:UMD3.1:23:12550367:12883939:1 gene:ENSBTAG00000014063 transcript:ENSBTAT00000018689 gene_biotype:protein_coding transcript_biotype:protein_coding [BOVIN]
EKDI-EAKL-T---Q--VIEN-WT------NQNLSFA-AFK-------------------
-----------------------------GK----------GE------------L-LL-
KGTESGEIITLMED----------SL-MVLGS-------LLS-NRYN---AP---FKKN-
IQ-NWVYKLSTSSDII-EEWLVVQNLWVYLEAVF-VG----G--DIAKQLP-Q----EAK
RFQNIDKSW-IK--------------------------IMQR---AHE-N----PN----
-----------V------ISCCVG----------DETMGQLLPHLHEQLEVCQKSLTG--
------YLEKKRLLF----PRFFFVSDPVL---LEILGQ-------------A-SD-S-H
T---IQPHLPA-VSDNINEVTFH---------------------A--------K------
-----DYDR---------------------------------------------------
------------------------------------------------------------
-------------IMA----------VISREGE-K-I----------IL-D-S-------
-------P-VM------AKG---PVEIWLLDLLKM-QMSSL-----HNIIRS-AF-----
--YQIS---------------D-SG-FQLL------P-FL-----NHFP-A---------
-------------------Q-VG-LLGIQMLWTHDSEE--AL-NNA--------------
KDDR--------------------------------------------------K-I---
-----MQVTN----------------------QKF-LDILNTLISQTTH-D---------
L-SK----------------F-D---RVKFETLITIHVHQRDIFDDL--V-KM----HIR
----------SVTD--------FEWLKQSRFYF------KE-------------------
----------------DLD---------Q-------------------------------
------------------------------------------------------------
------------------------------------------------------------
------------------------------------------------------------
------------------------------------------------------------
-------------------TV---VSITDVD----FIYQNEF-LGCTDRLVITPLTD---
R--------CYI-----TL-AQALG-MNMGG-----APA------GPAGTGKTETTKDMG
RCLGKYVVVFN-CSDQMDFRGLGRIFK-G------LAQS-GSWGCFDEFNRIELPVLSVA
AQQIYIVL-----TA---RK--------------E-------------------------
----------R--KKQ--------------------------------------------
---------------------FI-------------------------------------
------------------------------------------------------------
----------------F-SD-------G--DC-VDLN-----PEFGIFLTM---------
----------------------NP---GYAGRQELPENLKIQFR--TVAMMVPDRQIIMR
VKLASCGFLEN-VILAQKFYVL-YKLCEEQLTKQ--------VHYDFGLRNIL-SVLRTL
GS--QKRAR--P--------------------ED----------S---------------
-----------------------E--------------LS--------------------
--------------TVMRGLRDMNLSKL-IDEDEPLFLSLIN-DLFPG------L-----
-----------QLDSNS----Y-----VE-------------------------------
------------------------------------------------------------
------------------------------------------------------------
-----LQ--AAVTN------------QV-Q--L-E---G---------------------
------------------------------------------------------------
-------------------L-----IN--H---P-------------P-W----------
NL------KLV-Q------LY--ETSLVRH-GLMTLGPSGSG-KTMVITILMK---ALT-
----------------EC-G---R------------------------------------
--------------P----------------------HR----E---------MR-----
------------------------------------------------------------
------------------MNPKAITA-PQM-FGRLDTA-TN--DWTD-----------GI
FSTLWRK------------------------------T---LKAK---------------
-------------------------K-G-E-----------N-----------------I
F--LVLDGP--------------------VDAIWIENLNSVLDD--NK-TLTLANGDRIP
MAP-SC----KLLFE----------------VHN-IENASPATVSRM-------------
--------------------GMVYISS--SALSW-----------------------R--
-PILQAWL--------K-------------------------------------------
---------KR------TTQ----------------------------------------
ENN------------------VF-------------------------------------
------------------------------------------------------------
-----------------------------------------L--------------TL--
-Y-----------D-----KIFE--------------------------D----------
----------AYTF--------------MKLNL-N----------------P-KMQLLEC
NY--------IVQ---SLNLLEGLI-----------------------------------
------------------------------------------------------------
-------------------------------------------PSKE-------------
---------------------EG--GIS--------------------------------
--------C-V-EHL---------------------------------------------
------------------------------------------------------------
------------------------------------------------------------
--------HKLFVFALMWSLGALLE---L-E----SR-DKL-------EAFM-------R
--------------------------SHES-K--LD--------------LPEI------
-------PKGLT---------------------------Q---T-------M--------
----------------YE-F------------------Y---------------------
---V-----T---DY-GDWE--HW------------------------------------
----------------------------N---KK--------------------------
------------------------------------------------------------
------------------------------------------------------------
----------------------LQ------PYY--YPTD---SV----------------
---------PEYS--SILVPNVDN-------VRTNFLIDTIA------------------
----K-QH----K--------AVLLTGEQ-GTAK--------------------------
---------------T-VMIKAYL------K-KY-----------------DPEV-----
------------------------QLSKSLNFSSATEPMMFQRT--IESYVD------KR
MG-S--T----------------YGP----P-GGR-KMTVFIDDIN--------------
---------------MPV---INEWGDQ------------------ITNEIVRQMMEMEG
-M--YSL----------DK-P-GDF-TT----I-VDVQ---LIAAMIHPGG-GRNDIPQ-
-RL--KRQFTVFNCT-LPSNAS-IDKIFGVIGC-GYF--------DAC------RRFK--
---------P---EIC-EM-ILNLVSASR--MLWQWTK---VKMLPT-PS--KFHYIFNL
RDLSRIWQ--------------------GMLTIK---------------AD---------
----------------------ECAS----------------V-------------HVLL
SLFKHECNRVIADRFITPD-----DEQWFN-T---------QLVRS--VEENV-------
----------------------------------------------SP------------
----------------------------------------------------------DV
G---SYIL--PE------------------------------------------------
------------------------------------------------------------
---------------------P-----YF--V-----DF-----LREMPEPTG-DEP-ED
TAFE-----------------------VP-------------------------------
-------K--VYELV--P-S----------------------------------------
----------------------------FEFLSEKLQ-FYQR-QF-N-----EII--RGT
SL-DLV-FFKDAMTHLIKISRIIR-TSC-GNALLVGVGGSGKQSLSR-LASFIAGYQ-IF
QITLT--R--SYNVSNL---------------------------------TDDLKG---L
Y----KV-----AGA-----D-GKGITFIFTDNEI-KDE-AF-LEYLNNLLSSG-E-ISN
L-------------FA-RDEMD-EI-----------------------------------
------TQGLIS------VM--------------K-------------------------
--------------------------------------RE-L------------------
------------------------PR---HPP--------------TFD-N---------
--------------------L----YEYFIS----RS--RK-NL-----H----VV-LC-
-FSPV-GE-KFRAR-SLKFPGLISGCT-----MDW--F--SRWPR-EALV-A--------
--------------VA--SYFV------------------------SG--------YS-I
---------------VCSSD----------------------------------------
--------TK--RQV-VET---MGLFH-DMVSE-S--CESY-------------------
-----------------------------F-----QRYRRRAHVTPKSYLSF-------I
--NGYKNIYTE---------------------------------KVKYINEQAE--RM--
-----------NIG-LDKLMEASES---VA------------KLSQDLAVKEKELAVASV
KADE------VLAEVTVSA---QASAKVKNE-VQEVKD----------------------
---------------KAQKIVDEIDSEKV--I--AETKLEAAR------------PALEE
AEA--------------AL----NTIKP--NDIATVRKLAKPPHLIMRIMDCVL-LL---
---F--Q-----KK--IDPVT-MDPEK-P---------CC-------K-PS---WGE-SL
KLMSAT-GF---LWSLQ-Q-FPK------D--TINE--ETVELLQ-P-----YF-N-MD-
-----D--Y-----TFESAKK---------------------------------VCGN--
--VAGLLSWTLAMATFYG-V----------------------------------------
------NREVL----PLKAN--LA----K-QEGR-LAVANAEL-G---------------
KAQALLDE-K-------QAELDK-VQAKFD-A--AMNEKMDLLN-DADMCRKKMQA----
--AST----LIDGLS-------GEKVRWTQQSKEFRAQINRL--VGDILLCTG--FLSYL
GPFN---QIF-RNYLLKEQ---------------------------WEI----EL-----
--------------K-A------------------RKIP---------------------
--FT------------------------------------------E--N------LN--
----------LIS-MLV--DPPTIG-EWGLQ---GL--PG-DDLSIQN-GIIVT------
--KA----T------------RYP---LLI-DPQT-Q-GKTWIK------SK--------
--------------------------------E-K------EN-----------------
-----------------------DL-------Q-VTSLN----------------HK-Y-
-FRTH-LEDSLSLGRPLLIEDIR-EEL--DPAL---------------------------
---DNVLEKNFI-------------KS--G---TTF-KVKVG-D-KE-CDVM-DT-----
------------------------------------------------------------
------------------------------------FKLY--ITTKL--PN-P--A--FT
PE-INAKT-----SV-------IDFTVTMKGLENQLLRRVILTEKQ--ELES--ERV---
------------------------------------------------------------
---K-----LLED-LTFNKRKMKELEDNLLYKL-S-A----TKG-S-LVDDES------L
IGVLRTT------KLTAAEVSEKLHV--AAETEVKINTAQEEFRP-AATRGSILYFLITE
MS-MVNIMYQ-TSLAQ-F-LKLFD-QS--------M--------A----RS-E-------
---------------------------------------------------K--------
-------------------------------------------------------SP---
-----------L----------PQKRIT-------NIIEYLTYEVFTY--SVR-------
-------------GLYENHK--------FLFVLLMTL-KIDLQRGT-----VKHRE----
------------FQA--------------LI-----------------------------
------------------------------------------------------------
---------KGGA-------------------------------A-L---D---------
------------------------------------------------------------
------------------------------------------------------------
--------------------------------------LKACP------P----------
-----------------KPF--RWI--LDMT----WLNL---------------------
-----VELS-------KL-P----------------------------------------
-QFA-EIMN---QI-------SR-NEK-G------------WKS-WFD--KD-APEE---
EIIPD--GYNDSL-----D--T--------------------------------------
---------------------------------CRKLLLIRSWCPDRTVFQA-RKYIA--
DS----------------L-----------------------EE-----------K--YT
EPVILN-----LEKT--------------------------------------------W
-E-E--------SD-TRTPLICFL----SMGSDPTIQI-DALA-KKL-KL----------
-------ECR--TISM-GQGQE-VHARKLIQMSMQQG-GWVLLQ-----------NCHLG
L-EFM-EE-LLE--TL------------TIT-----------------------------
---------E--------------------------------------------------
------------------------------------------------------------
-------------------------------------T---IDDT--FRVWITTE-----
------------------PH-IR-----FPIT-LLQTS----LK-FTNEPP---------
---------QGVRAGLKRTF-----A---------------GIN-QDL-----L-DI--S
N--------------------LPMWKP-----MLYTVAFLHSTVQERRKFG---------
P-LGW-NIPYEFNSADFSASVQFI-----------QNH-L----------DEC-------
---------------DI---KK------------------------G----V-S---WNT
VRYMI-G--EVQ-YGGRVTDD-----FDK-RLLNCFARV-WFSEKM------------FE
P--------------------SF----------------CF------YT-----------
-----------G-------------------------------------------Y-KIP
----------------------------------------------------------VC
K--TLD-Q------------------------------YFE----------------YI-
-Q--------S-L-----PSL-DNPE-VFGLHP------NAD---ITYQ----SNT----
ASA---------------VLETI-------------------------------------
----TNIQ-----PK---------------------------------------------
----ESGG-GVG-----------ETR-EAI------------------------------
------VYRLSEDMLS----KLP-PD---YV-----PH----------------------
----------EVK------ARL-IKM--GHLN----------------------------
------------------------------------------------------------
-----------------------SMNI--FLRQEI-----------DRMQKVISILRS--
---SLNDLKLAI-------------------EGTII---MSENLRDAL-DNMYDARIPQI
W------KRVSW-DSSTLGFWFTELL-----------ERNAQ------------------
------FSTWIFE-GR------------------PNV-----------------------
--------------------------------------------FWM-------------
------------------------------TGFFNPQGF----------LTA--MRQ---
------------------------------EVTRAH---------KG--W-ALDSVT-IH
NEVLRQT----K--EEVT-SPP----------A-------E---G-----VYIYGL--YM
-------------DGA-----------------AWDRRNG----------K--LTE--ST
P-KV------LFTQLPVLHIFAI--NSTA----------P-KD-----PK----------
------LYVCPIYKKPRRTDL-----------TFITVVYL--RT------VLSPD----H
WIL---------------------------------------------------------
----------------------------RGVAL---------------------------
-----------------------LCD---IK-----------------------------
-----------------------------------------------------
>ENSBTAP00000053219/1541-4624 pep:known chromosome:UMD3.1:20:59285274:59560606:1 gene:ENSBTAG00000021972 transcript:ENSBTAT00000061278 gene_biotype:protein_coding transcript_biotype:protein_coding [BOVIN]
ERDI-EQKL-K---Q--VINE-WD------NKTFTFG-SFK-------------------
-----------------------------TR----------GE------------L-LL-
RGDSTSEIIANMED----------SL-MLLGS-------LLS-NRYN---MP---FKAQ-
IQ-QWVQHLSNSADII-ESWMMVQNLWIYLEAVF-VG----G--DIAKQLP-K----EAK
RFSNIDKSW-VK--------------------------IMTR---AHE-M----PN----
-----------V------VQCCVG----------DETMGQLLPHLLDQLEICQKSLTG--
------YLEKKRLCF----PRFFFVSDPAL---LEILGQ-------------A-SD-P-H
T---IQAHLLN-VFDNIKTVKFH---------------------E--------K------
-----IYDR---------------------------------------------------
------------------------------------------------------------
-------------ILS----------ISSREGE-T-V----------EL-H-K-------
-------P-VM------AEG---NVEVWLNSLLEE-SQASL-----HLVIRQ-AA-----
--ANIQ---------------E-TG-FQLI------E-FL-----SSFP-A---------
-------------------Q-VG-LLGIQMIWTRDSEE--AL-RNA--------------
KFDK--------------------------------------------------K-I---
-----MQKTN----------------------QSF-LELLTTLIDMTTK-D---------
L-SS----------------V-E---RVKYETLITIHVHQRDIFDDL--C-HM----HIK
----------SPSD--------FEWLKQCRFYF------NE-------------------
----------------DSD---------K-------------------------------
------------------------------------------------------------
------------------------------------------------------------
------------------------------------------------------------
------------------------------------------------------------
-------------------MM---VHITDVP----FIYQNEF-LGCTDRLVITPLTD---
R--------CYI-----TL-AQALG-MSMGG-----APA------GPAGTGKTETTKDMG
RCLGKYVVVFN-CSDQMDFRGLGRIFK-G------LAQS-GSWGCFDEFNRIDLPVLSVA
AQQISIIL-----TC---KK--------------E-------------------------
----------R--KKS--------------------------------------------
---------------------FI-------------------------------------
------------------------------------------------------------
----------------F-TD-------G--DN-VTMN-----PEFGLFLTM---------
----------------------NP---GYAGRQELPENLKINFR--SVAMMVPDRQIIIR
VKLASCGFIDN-IVLARKFFTL-YKLCEEQLSKQ--------VHYDFGLRNIL-SVLRTL
GA--AKRAN--P--------------------TD----------T---------------
-----------------------E--------------ST--------------------
--------------IVMRVLRDMNLSKL-IDEDEPLFLSLIE-DLFPN------I-----
-----------LLDKAG----Y-----PE-------------------------------
------------------------------------------------------------
------------------------------------------------------------
-----LE--MAISR------------QV-E--E-A---G---------------------
------------------------------------------------------------
-------------------L-----IN--H---P-------------P-W----------
KL------KVI-Q------LF--ETQRVRH-GMMTLGPSGAG-KTTCIHTLMR---ALT-
----------------DC-G---K------------------------------------
--------------P----------------------HR----E---------MR-----
------------------------------------------------------------
------------------MNPKAITA-PQM-FGRLDVA-TN--DWTD-----------GI
FSTLWRK------------------------------T---LRAK---------------
-------------------------K-G-E-----------H-----------------I
W--IVLDGP--------------------VDAIWIENLNSVLDD--NK-TLTLANGDRIP
MAP-NC----KIVFE----------------PHN-IDNASPATVSRN-------------
--------------------GMVFMSS--SILDW-----------------------S--
-PILEGFL--------K-------------------------------------------
---------KR------LPQ----------------------------------------
EAE------------------IL-------------------------------------
------------------------------------------------------------
-----------------------------------------R--------------QL--
-Y-----------T-----KSFP--------------------------D----------
----------LYRF--------------SIQNL-E----------------H-QMEMLEA
FV--------VLQ---SINMLQGLI-----------------------------------
------------------------------------------------------------
-------------------------------------------PPKE-------------
---------------------QG--GEV--------------------------------
--------T-A-EHL---------------------------------------------
------------------------------------------------------------
------------------------------------------------------------
--------GRLYVFSLMWSVGAVLE---P-D----GR-RRV-------EQWL-------R
--------------------------SREMLA--LD--------------LPP-------
-------LEGPD---------------------------D---S-------M--------
----------------FD-Y------------------Y---------------------
---V-----G---SD-GKWM--HW------------------------------------
----------------------------N---TC--------------------------
------------------------------------------------------------
------------------------------------------------------------
----------------------TE------EYV--YPSN---TT----------------
---------PEYG--SILVPNVDN-------VRTDFLIKTIA------------------
----K-QG----K--------AVLLIGEQ-GTAK--------------------------
---------------T-VIIKGFM------S-KY-----------------DPES-----
------------------------HVIKSLNFSSATTPLMFQRT--IESYVD------KR
MG-T--T----------------YGP----P-AGK-KMTIFIDDVN--------------
---------------MPV---INEWGDQ------------------VTNEIVRQLLEQNG
-F--YNL----------EK-P-GEF-TS----I-VDIQ---FLAAMIHPGG-GRNDIPQ-
-RL--KRQFSIFNCT-LPSDAS-VDKIFGVIGV-GYY--------CTQ------RGFS--
---------E---EVR-DW-VTKLVPLTR--RLWQMTK---IKMLPT-PA--KFHYVFNL
RDLSRIWQ--------------------GMLNTT---------------PE---------
----------------------VIKE----------------P-------------DELL
RLWKHECKRVIADRFTASD-----DVTWFD-K---------TLVSL--VEEEF-------
----------------------------------------------GE------------
----------------------------------------------------------EK
K---LLVDCGTD------------------------------------------------
------------------------------------------------------------
---------------------T-----YF--V-----DF-----LRDAPEATG-ETS-EE
ADAE-----------------------MP-------------------------------
-------K--IYEPV--E-S----------------------------------------
----------------------------FDHLKERLN-MFLQ-LY-N-----ESI--RGA
GT-DLV-FFADAMVHLVKISRVIR-TPR-GNALLVGVGGSGKQSLTR-LASFIAGYT-SF
QITLT--R--SYNTSNL---------------------------------MEDLKT---L
Y----RT-----AGR-----Q-GKGITFIFTDNEI-KDE-SF-LEYMNNVLSSG-E-VSN
L-------------FA-RDEID-EI-----------------------------------
------NSDLIP------VM--------------K-------------------------
--------------------------------------KE-Y------------------
------------------------PR---RPP--------------TNE-N---------
--------------------L----YEYFMS----RV--RQ-NL-----H----IV-LC-
-FSPV-GE-KFRNR-ALKFPALISGCT-----IDW--F--SRWPK-DALV-A--------
--------------VS--EHFL------------------------SA--------YD-I
---------------DCSLE----------------------------------------
--------TK--KEV-VQC---MGSFQ-DGVAE-K--CVDY-------------------
-----------------------------F-----QRFRRSTHVTPKSYLSF-------I
--QGYKFIYGE---------------------------------KHVEVQTLAN--RM--
-----------NTG-LEKLKEASES---VA------------ALSRELEVKEKELQVAND
KADM------VLKEVTMKA---QAAEKVKAE-VQKVKD----------------------
---------------KAQAIVDSISKDKA--I--AEEKLEAAK------------PALEE
AEA--------------AL----QTIKP--SDIATVRTLGRPPHLIMRIMDCVL-LL---
---F--Q-----RK--VNAVK-IDLEK-S---------CT-------V-PS---WQE-SL
KLMTAG-NF---LQNLQ-Q-FPK------D--TINE--EVIEFLN-P-----YF-E-MA-
-----D--Y-----NIETAKR---------------------------------VCGN--
--VAGLCSWTKAMASFFS-I----------------------------------------
------NREVL----PLKAN--LV----V-QENR-YMLAMQDL-Q---------------
KAQAELDD-K-------QAELDV-VQAEYE-Q--AMTEKQTLLE-DAERCRHKMQA----
--ASA----LIGGLA-------GEKERWTEQSKEFAAQTKRL--VGDVLLATA--FLSYS
GPFN---QEF-RN-LLLND---------------------------WQK----EM-----
--------------K-A------------------REIP---------------------
--FG------------------------------------------D--N------LN--
----------LNE-MLI--DAPTIS-EWNLQ---GL--PN-DDLSVQN-GIIVT------
--KA----S------------RYP---LLI-DPQT-Q-GKIWIK------NK--------
--------------------------------E-N------QN-----------------
-----------------------EL-------Q-ITSLN----------------HK-Y-
-FRNH-LEDSLSLGRPLLIEDVG-EEL--DPAL---------------------------
---DNVLERNFI-------------KT--G---STF-KVKVG-D-KE-IDVM-DG-----
------------------------------------------------------------
------------------------------------FRLY--ITTKL--PN-P--A--YT
PE-ISART-----SI-------IDFTVTMKGLEDQLLGRVILTEKQ--ELEK--ERT---
------------------------------------------------------------
---H-----LMED-VTANKRKMKELEDNLLYRL-T-S----TQG-S-LVEDES------L
ILVLSKT------KKTAEEVTQKLEI--SAETEIQINSAREEYRP-VATRGSILYFLITE
MR-LVNEMYQ-TSLRQ-F-LGLFD-LS--------L--------A----RS-V-------
---------------------------------------------------K--------
-------------------------------------------------------SP---
-----------I----------TSKRIA-------NIIEHMTYEVFKY--TAR-------
-------------GLYEEHK--------FLFTLLLTL-KIDIQRNR-----VKHEE----
------------FLT--------------LI-----------------------------
------------------------------------------------------------
---------KGGA-------------------------------S-L---D---------
------------------------------------------------------------
------------------------------------------------------------
--------------------------------------LKACP------P----------
-----------------KPS--KWI--LDMT----WLNL---------------------
-----VELS-------KL-R----------------------------------------
-QFS-DVLD---QI-------SR-NEK-M------------WKI-WFD--KE-NPEE---
EPLPN--AYDKSL-----D--C--------------------------------------
---------------------------------FRRLLLIRSWCPDRTIAQA-RKYIM--
DS----------------M-----------------------GQ-----------K--YA
EAVILD-----LERT--------------------------------------------W
-E-E--------SD-PRTPLICLL----SMGSDPTDSI-IALG-KRL-KI----------
-------EMR--YVSM-GQGQE-IHARKLLQQTMANG-GWALLQ-----------NCHLG
L-DFM-DE-LMD--II------------IET-----------------------------
---------E--------------------------------------------------
------------------------------------------------------------
-------------------------------------F---VHDS--FRLWMTTE-----
------------------VH-KQ-----FPIT-LLQMS----IK-FANEPP---------
---------QGLRAGLKRTY-----G---------------GVS-QDL-----L-DV--S
A--------------------VAQWKP-----MLYAVAFLHSVVQERRKFG---------
P-LGW-NIPYEFNQADFNATVQFI-----------QNH-L----------DDM-------
---------------DL---KK------------------------G----V-S---WTT
VRYMI-G--EIQ-YGGRVTDD-----YDK-RLLNTLAKV-WFSENM------------FG
P--------------------DF----------------SF------YQ-----------
-----------G-------------------------------------------Y-NIP
----------------------------------------------------------KC
S--TVD-N------------------------------YLQ----------------YI-
-Q--------G-L-----PTY-DSPE-VFGLHP------NAD---ITYQ----SKL----
AKD---------------VLDTI-------------------------------------
----LGIQ-----PK---------------------------------------------
----DSSG-GGD-----------ETR-EAM------------------------------
------VARLADDMLE----KLP-PD---YG-----PF----------------------
----------EVK------ERL-QMM--GPFQ----------------------------
------------------------------------------------------------
-----------------------PMNI--FLRQEI-----------DRMQRVLTLVRS--
---TLTELKLAI-------------------DGTII---MSENLRDAL-NCMFDARIPAR
W------KKASW-VSSTLGFWFTELI-----------ERNCQ------------------
------FTSWVFN-DR------------------PHC-----------------------
--------------------------------------------FWM-------------
------------------------------TGFFNPQGF----------LTA--MRQ---
------------------------------EITRAN---------KG--W-ALDNMV-LC
NEVTKWM----K--DDIS-APP----------M-------E---G-----VYVYGL--YL
-------------EGA-----------------GWDRRNM----------K--LIE--SK
P-KV------LFELMPVVRIYAE--NN--------A---V-RD-----PR----------
------LYSCPIYKKPVRTDL-----------NYIAAVDL--RT--A----QAPE----H
WVL---------------------------------------------------------
----------------------------RGVAL---------------------------
-----------------------LCD---VK-----------------------------
-----------------------------------------------------
>ENSBTAP00000029662/1390-4470 pep:known chromosome:UMD3.1:17:54040852:54199562:-1 gene:ENSBTAG00000016523 transcript:ENSBTAT00000029664 gene_biotype:protein_coding transcript_biotype:protein_coding [BOVIN]
EIAI-EKAV-K---E--ILDT-WE------NMKFNVV-KYY-------------------
-----------------------------KG----------TQERG---------Y-IL-
GS--VDDIVQCLDD----------NT-FNLQS-------ISG-SRFV---GP---FLQT-
VH-KWEKTLSLIGEVI-EIWMLVQRKWMYLESIF-I--G--G--DIRSQLP-D----EAK
KFDNIDRVF-KR--------------------------IMGE---TLK-D----PV----
-----------I------KRCCEA-----------PNRLNDLQNISEGLEKCQKSLND--
------YLDSKRNAF----PRFFFISDDEL---LSILG--------------N-SD-P-L
C---VQEHMIK-MYDNIALLRF--------------------------------------
-----HDGD--------------SGEKL--------------------------------
------------------------------------------------------------
-------------VSA----------MISAEGE-V-M----------EF-R-K-------
-------I-IR------AEG---RVEDWMTAVLNE-MRRTN-----RLITKE-AI-----
--FRYC----------------E-----DK-TR---VDWM-----LMYQ-G---------
-------------------M-VV-LAASQVWWTWEVED--VF-RKVK-------------
QGEK--------------------------------------------------Q-A---
-----MKNYG----------------------QKM-HRQIDELVTRITL-N---------
L-SR----------------N-D---RKKYNTVLIIDVHARDIVDSF--I-RG------S
---IL-----EARE--------FEWESQLRFYW------DR-----E-------------
----PD----------------------E-------------------------------
------------------------------------------------------------
------------------------------------------------------------
------------------------------------------------------------
------------------------------------------------------------
-------------------LN---IRQCTGT----FGYGYEY-MGLNGRLVITPLTD---
R--------IYL-----TL-TQALS-MYLGG-----APA------GPAGTGKTETTKDLA
KALGLLCVVTN-CGEGMDYKAVGKIFS-G------LAQC-GAWGCFDEFNRIDASVLSVI
SSQIQTIR-----NA---LI--------------H-------------------------
----------Q--LTT--------------------------------------------
---------------------FQ-------------------------------------
------------------------------------------------------------
----------------F-E--------G--QE-ISLD-----SRMGIFITM---------
----------------------NP---GYAGRTELPESVKALFR--PVVVIVPDLQQICE
IMLFSEGFLWAKKTLAKKMTVL-YKLAREQLSKQ--------HHYDFGLRALK-SVLVMA
GE--LKRGS--S--------------------EL----------R---------------
-----------------------E--------------DV--------------------
--------------VLMRALRDMNLPKF-VFEDVPLFLGLIS-DLFPG------L-----
----------DCPRVRY----------PD-------------------------------
------------------------------------------------------------
------------------------------------------------------------
-----FN--DAVEQ------------VLQE--N-G-------------------------
------------------------------------------------------------
-------------------Y-----II--L---P-------------V-Q----------
VD------KVV-Q------MF--ETMLTRH-TTMVVGPTGGG-KSVVINALCQ---AQT-
----------------KL-G---L------------------------------------
--------------V----------------------TK----L---------YI-----
------------------------------------------------------------
------------------LNPKAMSV-IEL-YGILDPT-TR--DWTD-----------GV
LSNIFRE--IN-----------------------KP--T----DK---------------
-------------------------K---E-----------R-----------------K
Y--ILFDGD--------------------VDALWVENMNSVMDD--NK-LLTLANGERIR
LQA-HC----ALLFE----------------VGD-LQYASPATVSRC-------------
--------------------GMVYVDP--KNLKY-----------------------Q--
-PYWKKWV--------N-------Q-----------------------------------
----------I------P----------------------NKM-----------------
EQG------------------YL-------------------------------------
------------------------------------------------------------
-----------------------------------------E--------------SL--
-F-----------E-----KYVP--------------------------Y----------
----------LIDVIVEGI-VDG-----RQGEK-L----------------KTIVPQTDL
NM--------VTQ---LAKMLDSL------------------------------------
------------------------------------------------------------
------------------------------------------------------------
---------------------------L---------------------E----------
--------G-E-IEE---------------------------PD----------------
---------------------------------LL-------------------------
------------------------------------------------------------
--------ECYFLEALYCSLGSCLL---E-D----GR-AKF-------DECI-------K
--------------------------RIASLPT-ADTEGIW---ASPGE-LPG-------
-------QLP---------------------------------T-------L--------
----------------YD-F------------------H---------------------
---F-----DS--TQ-KKWI--PW------------------------------------
----------------------------N---QL--------------------------
------------------------------------------------------------
------------------------------------------------------------
----------------------VP------EYV--HSR------E---------------
---------RKFV--DILVHTVDT-------TRTTWTLEQMV------------------
----K-IR---Q---------PVLLVGES-GTSK--------------------------
---------------T-ATTHNFL-----KN--L-----------------NEET-----
-----------------------NIV-LMVSFSSRTTSMDIQRN--LEANVE------KR
TK-D--T----------------YGP----P-MGK-RLLVFMDDMN--------------
---------------MPK---VDEYGTQ------------------QPIALLKLLLEKGF
-L--YDR----------GK--ELNC-KS----I-RDLG---FIAAMGKAGG-GRNEVDP-
-RF--TSLFSVFNIP-FPSEES-LHLIYSSILK-GHT----------S-V------FH--
---------E---SIV-AV-SDKLTSCTL--TLYKNIV---QDLPPT-PS--KFHYIFNL
RDLSRVYN--------------------GLVLT---------------NPE---------
----------------------RFQT-------------------------V----TQMV
RVWRNECLRVFHDRLINET-----DKELVQ-E---------HIRIL--VTAHF-------
----------------------------------------------ND------------
----------------------------------------------------------DV
E---VVMR---------DP-----------------------------------------
------------------------------------------------------------
---------------------I-----LF--G-----DF-----RT------------AL
---H-------E---------------EE--------------------A----------
-------R--IYEDI--Q-D----------------------------------------
----------------------------YEAAKALFQ-EILE-EY-N----ES----N-T
KM-NLV-LFDDALEHLTRVHRIIR-MDR-GHALLVGVGGSGKQSLAR-LAAFTAGYE-VF
EILLS--R--GYSENNF---------------------------------RDDLKN---L
Y----LK-----LGI-EN--K---MMIFLFTDAHV-AEE-GF-LELVNNMLTSG-I-VPA
L-------------FP-DEEKE-SI-----------------------------------
------LSQIGP------EA--------------L-------------------------
--------------------------------------KQ--------------------
------------------------G--TGPAK----------------E-S---------
--------------------V----WQYFVN----KS--AN-NL-----H----IV-LG-
-MSPV-GD-TLRTR-CRNFPGLVNNTG-----IDW--F--MPWPP-QALH-A--------
--------------VA--KSFL------------------------G--TN-----QM-I
---------------PA--E----------------------------------------
--------NI--EDL-VEH---VVLVH-ESVGE-F--SKQF-------------------
-----------------------------L-----QKLRRCNYVTPKNYLDF-------I
--NTYSKLLDE---------------------------------KTQYNIAQCK--RL--
-----------EGG-LDKLKEATIQ---LD------------ELNQKLAEQKIVLAEKSA
ACEA------LLEEIATNT---AIAEEKKKL-AEEKAM----------------------
---------------EIEEQNKIIAVEKT--E--AETALAEVM------------PILEA
AKL--------------EL----QKLDK--SDVTEIRSFAKPPKQVQTVCECIL-IM---
---K--G----Y--------K--------------------------E-LN---WKTAK-
GMMSDP-NF---LRSLM-E-IDF------D--SITQ--SQVKNIR-G-----LL-K-TL-
-----N--T-----TTEEMEA---------------------------------VSKA--
--GLGMLKFVEAVMGYCD-V----------------------------------------
------FKEIK----PKRDK--VA----R-LERN-FYLTKREL-E---------------
KIQNELAA-I-------QRELEA-LGAKYE-A--AILEKQKLQE-EAEIMERRLIA----
--ADK----LISGLG-------SENVRWLNDLDELMHRRVKL--LGDCLLCAA--FLSYE
GAFT---WEF-RDEMVNQV---------------------------WQN----DI-----
--------------L-E------------------RGIP---------------------
--LS------------------------------------------Q--P------FR--
----------LEN-LLT--DDVEIS-RWGSQ---GL--PP-DELSVQN-GILTT------
--RA----S------------RFP---LCI-DPQQ-Q-ALNWIK------RK--------
--------------------------------E-E------KN-----------------
-------------------N---LR---------VASFN----------------DP-D-
-FLKQ-LEMSIKYGTPFLFHDVD-EYI--DPVI---------------------------
---DNVLEKNIK-------------VS--Q---GRQ-FIILG-D-KE-VDYD-SN-----
------------------------------------------------------------
------------------------------------FRLY--LNTKL--AN-P--R--YS
PS-VFGKA-----MV-------INYTVTLKGLEDQLLSVLVAYERR--ELEE--QRE---
------------------------------------------------------------
---H-----LIQE-TSENKNLLKDLEDSLLREL-A-T----STG-N-MLDNVE------L
VQTLEET------KSKATEVSEKLKL--AEKTALDIDRLRDGYRP-AARRGAILFFVLSE
MA-LVNSMYQ-YSLIA-F-LEVFG-LS--------L--------K----KS-L-------
---------------------------------------------------P--------
-------------------------------------------------------DS---
-----------I----------LMKRLK-------NIMDTLTFNIYNY--GCT-------
-------------GLFERHK--------LLFSFNMTI-KIEQAE-----GRVPQEE----
------------LDF--------------FL-----------------------------
------------------------------------------------------------
---------KGNI-------------------------------S-L---E---------
------------------------------------------------------------
------------------------------------------------------------
--------------------------------------KSKRT------K----------
------------------P-C-AWL--SDQG----WEDI---------------------
-----MLLS-------EVFP----------------------------------------
DNFG-NLPA---DV-------EK-HLT-V------------WQE-WYD--MD-SLEQF--
-PFP--LGYDVN--I--T---P--------------------------------------
---------------------------------FQKLLILRCFRVDRVYRAV-TDYVT--
IT----------------M-----------------------GE-----------K--YV
QPPMIS-----FEAI--------------------------------------------F
-E-Q--------ST-PNSPIVFIL----SPGSDPASDL-MKLA-ERS-GFG-G-------
-------NRLK-FLAM-GQGQE-KVALQLLETAVARG-QWLMLQ-----------NCHLL
V-KWL-KD-LEK--SL--------------------------------------------
---------E-----------------------------------------RIT-K----
------------------------------------------------------------
---------------------------------P--------HPD--FRLWLTTD-----
------------------PT-KG-----FPIG-ILQKS----LK-VVTEPP---------
---------NGLKLNMRATY--------------------FKIS-PEM-----L-DQ--C
P--------------------HPAFKS-----LVYVLAFFHAVVQERRKFG---------
K-IGW-NVYYDFNESDFQVCMEIL-----------NTY-LTKAFQ-----Q---------
-------------HDP----R-I-----------------------P----------WGS
LKYLI-G--EVM-YGGRAIDS-----FDR-RILTIYMDE-YLGDFL------------FD
TFQ------------------PF----------------HF-FW---NK-----------
-----------E---VD--------------------------------------Y-KIP
----------------------------------P---------------GD-----V--
----KE-K------------------------------FVE----------------AI-
-E--------A-L-----PLA-NTPE-VFGLHP------NAE---IGYY----TQA----
ARD---------------MWAHL-------------------------------------
----LELQ-----PQ---------------------------T--G--------------
----ESSA-GIS-------------R-DDY------------------------------
------IGQVAKDIEN----KMP-KI---FD-----LD--L-------------------
----------VRKHL-----G-QSIS----------------------------------
------------------------------------------------------------
-----------------------PTSV--VLLQEL-----------ERFNKLVIRMTR--
---SLAELQRAL-------------------AGEVG---MSSELDDVA-RSLFLGQIPNI
WRKL-----APD-TLKSLGNWMLYFL-----------RRFNQ------------------
------YTTWVTE-SE------------------PSV-----------------------
--------------------------------------------MWL-------------
------------------------------SGLHIPESY----------LTA--LVQ---
------------------------------ATCRRN---------G---W-PLDRST-LF
TQVTKFQD---A--DEVN-ERA----------G-------Q---G-----CFVSGL--YL
-------------EGA-----------------DWDIEKG----------C--LIK--SK
P-KV------LVVDLPILKIIPI--EAH-------------------RLKL---------
-Q--N-TFRTPVYTTSTRRNAMGV--------GLVFEADL-------FT--TKH---ISH
WVL---------------------------------------------------------
----------------------------QGVCL---------------------------
-----------------------TLN---SD-----------------------------
-----------------------------------------------------
>ENSBTAP00000042130/1455-4646 pep:known chromosome:UMD3.1:21:68507134:68568024:1 gene:ENSBTAG00000016598 transcript:ENSBTAT00000044652 gene_biotype:protein_coding transcript_biotype:protein_coding [BOVIN]
EMAL-EEFL-K---Q--IREV-WN------TYELDLV-NYQ-------------------
------------------------------N-----------K------------CRLI-
RG--WDDLFNKVKE----------HI-NSVSA-------MKL-SPYY---KV---FEED-
AL-SWEDKLNRIMALF-DVWIDVQRRWVYLEGIF-TG----S-ADIKHLLP-V----ETQ
RFQSISTEF-LA--------------------------LMKK---VSK-S----PL----
-----------V------MDVLNI-----------QGVQRSLERLADLLGKIQKALGE--
------YLERERSSF----PRFYFVGDEDL---LEIIGN-------------S-KN-V-A
K---LQKHFKK-MFAGVSSIIL---------------------------N--ED------
------NSV---------------------------------------------------
------------------------------------------------------------
-------------VLG----------ISSREGE-EVV----------MF-K-T-------
-------P-VS------ITEHP-KINEWLTLVEKE-MRVTL-----AKLLAE-SV-----
--TEVEI--------FGK-----ATSIDPN----TYITWI-----DKYQ-A---------
-------------------Q-LV-VLSAQIAWSENVET--AL-SSM-GGSG---------
DA-A----------------------------------------------------P---
-----LHSVL----------------------SNV-EVTLNVLADSVLM-E---------
Q-PP----------------L-R---RRKLEHLITELVHQRDVTRSL--I-KS------R
---VD-----NAKS--------FEWLSQMRFYF---------------------------
------DPKQ-----------TDVL--QQ-------------------------------
------------------------------------------------------------
------------------------------------------------------------
------------------------------------------------------------
------------------------------------------------------------
-------------------LS---IQMANAK----FNYGFEY-LGVQDKLVQTPLTD---
R--------CYL-----TM-TQALE-ARLGG-----SPF------GPAGTGKTESVKALG
HQLGRFVLVFN-CDETFDFQAMGRIFV-G------LCQV-GAWGCFDEFNRLEERMLSAV
SQQVQCIQ-----EA---LR-----EHSNPNLE-K-------------------------
------------TSAP--------------------------------------------
---------------------IT-------------------------------------
------------------------------------------------------------
----------------C-EL-----L-N--KQ-VKVS-----PDMAIFITM---------
----------------------NP---GYAGRSNLPDNLKKLFR--SLAMTKPDRQLIAQ
VMLYSQGFRTA-EVLANKIVPF-FKLCDEQLSSQ--------SHYDFGLRALK-SVLVSA
GN--VKRER-IQ--------------------KIKREKEERGEA-VD-------------
-----------EG---EIAENLPE--------------QE--------------------
--------------ILIQSVCETMVPKL-VAEDIPLLFSLLS-DVFPG------V-----
----------QYHRGEM----------TA-------------------------------
------------------------------------------------------------
------------------------------------------------------------
-----LR--EELKK------------VCQE--M-Y-------------------------
------------------------------------------------------------
-------------------LTYG-DGE--EV-GG-------------M-W----------
VE------KVL-Q------LY--QITQINH-GLMMVGPSGSG-KSMAWRVLLK---ALE-
----------------RL-EGV-E------------------------------------
--------------G----------------------V-----A---------HI-----
------------------------------------------------------------
------------------IDPKAISK-DHL-YGTLDPN-TR--EWTD-----------GL
FTHVLRK--II-----------------------DNV-----RGE---------------
-------------------------L---Q---K-------R-----------------Q
W--IVFDGD--------------------VDPEWVENLNSVLDD--NK-LLTLPNGERLS
LPP-NV----RIMFE----------------VQD-LKYATLATVSRC-------------
--------------------GMVWFSE--DVLST-----------------------D--
-MIFNNFL--------A-------------------------------------------
---------RL-------------------------------------------------
RSI------------------PL-------------DEGEDEAQRRR-------------
------------------------------------KGKEDEG------EE---------
--------------------------------AASPM----L--------------QIQR
DAATIMQPYF-TSS-----GLVT--------------------------K----------
----------ALEH--------------AL--T-L----------------EHIMDLTRL
RC--------LGA---LFSMLHQA------------------------------------
------------------------------------------------------------
------------------------------------------------------------
---------------------------C--------------------------------
--------R-N-VAQYNANH-------PDFPMQS-EQLER--------------------
---------------------------------YI-------------------------
------------------------------------------------------------
--------QRYLVYAILWSLSGDSR---L-K----MR-AEL-------GEYI-------R
--------------------------RITT--VP----------------LPAA------
--------PNI--------------------------------P-------I--------
----------------ID-Y------------------E---------------------
---V-----SI--SG--EWS--PW------------------------------------
----------------------------Q---AK--------------------------
------------------------------------------------------------
------------------------------------------------------------
----------------------VPQIE-VETHK---------------------------
---------VAAP--DVVVPTLDT-------VRHEALLYTWL------------------
----A-EH---K---------PLVLCGPP-GSGK--------------------------
---------------T-MTLFSAL------R--------------------ALPD-----
------------------------MEVVGLNFSSATTPELLLKT--FDHYCE-----YRR
TPNG-VV----------------LAPV---Q-LGK-WLVLFCDEIN--------------
---------------LPD---MDKYGTQ------------------RVISFIRQMVEHGG
-F--Y-R---T-----SDQ---TW--VK----L-ERIQ---FVGACNPPTDPGRKPLSH-
-RF--LRHVPVVYVD-YPGPAS-LTQIYGTFNR-AML--------RLI------------
---------P---SLR-TY-AEPLTAAMV--EFYT-MS---QERFTQ-DT--QPHYIYSP
REMTRWVR--------------------GIFEALRPLE----------------------
----------------------TLPV------------------------------EGLI
RIWAHEALRLFQDRLVEDE-----ERRWTD-E---------NIDMV--ALKHF-------
------------------------------------------------------------
------------------------------------------------------------
P---NIDK-EKAM---SRP-----------------------------------------
------------------------------------------------------------
---------------------I-----LY--S-----NW-----LS--------------
------------------------------------------------------------
-------K--DYIPV----D----------------------------------------
----------------------------QEELRDYVK-ARLKVFY-E----------EEL
DV-PLV-LFNEVLDHVLRIDRIFR-QPQ-GHLLLIGVSGAGKTTLSR-FVAWMNGLS-VY
QIKVH--R--KYTGEDF---------------------------------DEDLRT---V
L----RR-----SGC-----K-NEKIAFIMDESNV-LDS-GF-LERMNTLLANG-E-VPG
L-------------FE-GDEYA-TL-----------------------------------
------MTQCKE------GA--------------Q-------------------------
--------------------------------------KE--------------------
------------------------G--LML-D--------------SHE-E---------
--------------------L----YKWFTS----QV--IR-NL-----H----VV-FT-
-MNPS-SE-GLKDR-AATSPALFNRCV-----LNW--FG--DWST-EALY-Q--------
--------------VG--KEFT------------------------SK--------MD-L
---------------E-KPN------YIVPD--YM---PVV--YDKLP--QP--------
------PSHR--EAI-VNS---CVFVH-QTLHQ-A--NARL-------------------
-----------------------------A-----KRGGRTMAITPRHYLDF-------I
--NHYANLFHE---------------------------------KRSELEEQQM--HL--
-----------NVG-LRKIKETVDQ---VE------------ELRRDLRIKSQELEVKNA
AAND------KLKKMVKDQ---QEAEKKKVM-SQEIQE----------------------
---------------QLHKQQEVIADKQM--S--VKEDLDKVE------------PAVIE
AQN--------------AV----KSIKK--QHLVEVRSMANPPAAVKLALESIC-LL---
---L--G----EST-----------------------------------TD---WKQIR-
SIIMRE-NF---IPTIV-N-FSA------E--EISD--AIREKMKKN-----YM-S-NP-
-----S--Y-----NYEIVNR---------------------------------ASLA--
--CGPMVKWAIAQLNYAD-M----------------------------------------
------LKRVE----PLRNE--LQ----K-LEDD-AKDNQQKA-N---------------
EVEQMIRD-L-------EASIAR-YKEEYA-V--LISEAQAIKA-DLAAVEAKVNR----
--STA----LLKSLS-------AERERWEKTSETFKNQMSTI--AGDCLLSAA--FIAYA
GYFD---QQM-RQN-LFTT---------------------------WSH----HL-----
--------------Q-Q------------------ANIQ---------------------
--FR------------------------------------------T--D------IA--
----------RTE-YLS--NADERL-RWQAS---SL--PA-DDLCTEN-AIMLK------
--RF----N------------RYP---LII-DPSG-Q-ATEFIM------NE--------
--------------------------------Y-K---D--RK-----------------
-----------------------IT---------RTSFL----------------DD-A-
-FRKN-LESALRFGNPLLVQDV--ESY--DPVL---------------------------
---NPVLNREVR-------------RT--G---GRV-LITLGD--QD-IDLS-PS-----
------------------------------------------------------------
------------------------------------FVIF--LSTRD--PT-V--E--FP
PD-LCSRV-----TF-------VNFTVTRSSLQSQCLNEVLKAERP--DVDE--KRS---
------------------------------------------------------------
---D-----LLKL-QGEFQLRLRQLEKSLLQAL-N-E----VKG-R-ILDDDT------I
ITTLENL------KREAAEVTRKVEE--TDIVMQEVETVSQQYLP-LSTACSSIYFTMES
LK-QIHFLYQ-YSLQF-F-LDIYH-NV--------L--Y-----E----NP-N-------
------------------------------------------------------------
-------------------------------------------------------LK---
-----------GV----T--D-HTQRLS-------IITKDLFQVAFNR--VAR-------
-------------GMLHQDH--------ITFAMLLAR-IKL---KGTVGEPTYDAE----
------------FQH--------------FL-----------------------------
------------------------------------------------------------
---------R----GKEIVLSAGSTP-----------------KI---------------
------------------------------------------------------------
------------------------------------------------------------
------------------------------------------------------------
----------------------QGL--TGEQ----AEAV---------------------
-----VRLS-------CLP-----------------------------------------
-AFK-DLIA---KV-------QA-DEQ--------------FGI-WLD--SS-SPEQ---
-TVP--YLW--S---EENPATPIG----Q-------------------------------
--------------------------------AIHRLLLIQAFRPDRMLAMA-HMFVS--
TN----------------L-----------------------GES-------FMSI--M-
-EQPLD-----LTHI--------------------------------------------V
DT-E--------VK-PNTPVLMCS----VPGYDASGHV-EDLA-AEQ-N-----------
-------TQIT-SIAI-GSTEGFNQADKAINTAVKSG-RWVMLK-----------NVHLA
P-GWLM-Q-LEK--KL--------------------------------------------
---------H--------------------------------------------------
------------------------------------------------------------
---------------------------------SL----Q-PHAC--FRLFLTME-----
INP--K----------------------VPVN-LLRAG----RI-FVFEPP---------
---------PGVKANMLRTF-----------------------S-SIP-----VS-R--I
CK------------------SPNERAR-----LYFLLAWFHAVIQERLRYA---------
P-LGW-SKKYEFGESDLRSACDTV-----------DTW-L----------DDT--AK---
GRQ----------NISP---DKI-----------------------P----------WSA
LKTLM-A--QSI-YGGRVDNE-----FDQ-RLLNTFLER-LFTTRS------------FD
S--------------------EF----------------KL--------AC------KVD
GH----------KDI------------------------------------------QMP
------------------------------------------------------------
DGIRRE-E------------------------------FVQ----------------WV-
-E--------L-L-----PDT-QTPS-WLGLPN------NAE---KVLL----TTQ----
GVD---------------MISKM-------------------------------------
----LKMQMLEDE----DDLAY----------------A--ETEKK------ARPDSSSD
GRPAWMRT----------------------------------------------------
------LHTTASNWLH----LIP---------QT--LS----------------------
----------HLKR-----TVENIKD----------------------------------
------------------------------------------------------------
-----------------------PLFR--FFEREV-----------KMGAKLLQDVRQ--
---DLADVVQVC-------------------EGRKK---QTNYLRTLI-NELVKGILPRS
W-SHY----TVP-AGMTVIQWVSDFS-----------ERVKQ------------------
------LQSISQ--AAA--------S----GGAK----ELKNIH----------------
--------------------------------------------VCL-------------
------------------------------GGLFVPEAY----------ITA--TRQ---
------------------------------YVAQAN---------S---W-SLEELC-LE
VNV--TTSQG-----ATLDACS----------------------------FGVTGL--KL
-------------QGA-----------------TC--ANN----------KLSLS-----
--SA------ISTALPLTQLRWVK------------QTN---AE----KKA---------
----S-VVTLPVYLNFTRA-------------DLIFTVDF--------EIATKEDP--RS
FYE---------------------------------------------------------
----------------------------RGVAV---------------------------
-----------------------LCTE---------------------------------
-----------------------------------------------------
>ENSBTAP00000006277/1358-4424 pep:known chromosome:UMD3.1:19:28027092:28134582:1 gene:ENSBTAG00000008605 transcript:ENSBTAT00000006277 gene_biotype:protein_coding transcript_biotype:protein_coding [BOVIN]
ELAI-ELAL-Q---N--IAKT-WD------VIQLDIV-PYK-------------------
-----------------------------D---------K-GH------------H-RL-
RG--TEEVFQALED----------NQ-VALST-------MKA-SRFV---KA---FEKD-
VD-HWERCLSLILEVI-EMVLTVQRQWMYLENIF-LG----E--DIRKQLP-N----ESG
LFDQVNGNW-KA--------------------------IMDR---VNK-D----PN----
-----------A------LRSTHY----------P-GLLDTLIEMNTILEDIQKSLDM--
------YLETKRHIF----PRFYFLSNDDL---LEILGQ-------------S-RN-P-E
A---VQPHLKK-CFDNIKLLRM--------------------------------------
-----Q-KV--------------G-GPG-S---KWE------------------------
------------------------------------------------------------
-------------ALG----------MFSGDGE-Y-I----------DF-L-H-------
-------P-VL------LEG---PVESWLGDVERT-MRVTL-----RDLLRN-CR-----
--LALK---------------------KFLNKR---DKWV-----KEWA-G---------
-------------------Q-MV-ITASQIQWTADVTK--CL-LTAK---E---------
RADK--------------------------------------------------K-I---
-----LKVMK----------------------KKQ-VSILNKYSEAIRG-N---------
L-TK----------------I-M---RLKIVALVTIEVHARDVLEKL--Y-KS------G
---LM-----DVSS--------FDWLSQLRFYW------EK-----D-------------
----LD----------------------D-------------------------------
------------------------------------------------------------
------------------------------------------------------------
------------------------------------------------------------
------------------------------------------------------------
-------------------CM---IRQTNTQ----FQYGYEY-LGNSGRLVITPLTD---
R--------CYM-----TL-TTALH-LHRGG-----SPK------GPAGTGKTETVKDLG
KALGIYVIVVN-CSEGLDYKSMGRMYS-G------LAQT-GAWGCFDEFNRINVEVLSVV
AQQILSIL-----SA---LA--------------A-------------------------
----------G--LTR--------------------------------------------
---------------------FY-------------------------------------
------------------------------------------------------------
----------------F-E--------G--FE-INLV-----WSCGIFITM---------
----------------------NP---GYAGRTELPDNLKSMFR--PIAMVVPDSTLIAE
IILFGEGFGNC-KVLAKKVYTL-YSLAVQQLSRQ--------DHYDFGLRALT-SLLRYA
GK--KRRLQ--P--------------------DL----------S---------------
-----------------------D--------------EE--------------------
--------------VLLLSMRDMNIAKL-TSVDVPLFNAIVQ-DLFPS------I-----
----------ELPVIDY----------GK-------------------------------
------------------------------------------------------------
------------------------------------------------------------
-----LR--ETIEQ------------EIRD--M-G-------------------------
------------------------------------------------------------
-------------------L-----QP--T---P-------------F-T----------
LT------KVI-Q------LY--ETKNSRH-STMIVGCTGSG-KTASWRILQS---SLS-
----------------SL-C---R-AGEPN------------------------------
----FN--------I----------------------VR----E---------FP-----
------------------------------------------------------------
------------------LNPKALSL-GEL-YGEYDLN-TN--EWTD-----------GV
LSSVMRT--AC------------------------A--D----EK---------------
-------------------------P---D-----------E-----------------K
W--ILFDGP--------------------VDTLWIESMNSVMDD--NK-VLTLINGERIA
MPE-QV----SLLFE----------------VEN-LAVASPATVSRC-------------
--------------------GMVYTDY--TDLGW-----------------------K--
-PYVQSWL--------D-------K-----------------------------------
---------RP------K------------------------V-----------------
EAE------------------PL-------------------------------------
------------------------------------------------------------
-----------------------------------------Q--------------RM--
-F-----------E-----KFIN--------------------------K----------
----------MLTF--------------KKDNC------------------NELVPLPEY
SG--------IIS---LCKLYSAL------------------------------------
------------------------------------------------------------
------------------------------------------------------------
---------------------------A--------------------------------
--------T-P-ENG-----------------VNP-------AD-------------SEN
FAS------------------------------MV-------------------------
------------------------------------------------------------
--------ELTFVFSMIWSVCASVD---E-E----GR-KKI-------DSYL-------R
--------------------------EIEG------------------T-FP--------
-------NKD---------------------------------T-------V--------
----------------YE-Y------------------F---------------------
---V-----DP--KI-RSWT--SF------------------------------------
----------------------------E---DK--------------------------
------------------------------------------------------------
------------------------------------------------------------
----------------------LP-----KSWR--YPP------N---------------
---------SPFY--KIVVPTVDT-------VRYNYLVSTMV------------------
----A-SQ---N---------PVLLVGPV-GTGK--------------------------
---------------T-SIAQSVL-----QS--L-----------------P-SS-----
-----------------------QWSVLTVNMSAQTTSNNVQSI--IESRVE------KR
TK-G--V----------------YVP----F-GGK-SMITFMDDLN--------------
---------------MPA---KDTFGSQ------------------PPLELIRLWIDYGF
-W--YDR----------TK---QTI-KY----I-RDMF---LMAAMGPPGG-GRTVISP-
-RL--QSRFNIINMT-FPTESQ-IIRIFGTMIN-QKL----------Q-D------FE--
---------E---EVK-PI-GNVVTEATL--DVYSTVA---QRFLPT-PA--KIHYLFNL
RDISKVFQ--------------------GMLRA---------------NKD---------
----------------------FHDT-------------------------K----SSIT
RLWIHECFRVFSDRLVDTA-----DMEAFV-S---------ILSDK--LGSFF-------
----------------------------------------------DL------------
----------------------------------------------------------TF
H---NLCP-------NKRS-----------------------------------------
------------------------------------------------------------
---------------------P-----IF--G-----DF-----LR--------------
-----------EP--------------K--------------------------------
----------VYEDL--T-D----------------------------------------
----------------------------LTVLKTAME-TALN-EY-N----LSPA--V-V
PM-QLV-LFREAIEHITRIVRVIG-QPR-GNMLLVGIGGSGRQSLAR-LASSICEYI-TF
QIEVT--K--HYRRQEF---------------------------------REDIKR---L
Y----RQ-----AGV-EL--N---ATSFLFVDTQI-ADE-SF-LEDINNILSSG-E-VPN
L-------------YK-ADEFE-EI-----------------------------------
------QTLIID------QA--------------R-------------------------
--------------------------------------AE--------------------
------------------------Q--V-PES--------------S-D-S---------
--------------------L----FTYLIE----RV--RN-NL-----H----IV-LC-
-LSPV-GD-PFRNW-IRQYPALVNCTT-----INW--F--SEWPR-EALL-E--------
--------------VA--EKYL------------------------MG--------AD-L
---------------GTQEN----------------------------------------
--------IH--KKV-AQI---FVTMH-WSVAT-Y--SQKM-------------------
-----------------------------L-----LELRRHNYVTPTNYLEL-------V
--SGYKKLLAE---------------------------------KRQELLDQAN--KL--
-----------RTG-LFKIDETREK---VE------------VMSLELEDAKKKVAEFQK
QCEE------YLVIIVQQK---READEQQKA-VTANSE----------------------
---------------KIAIEEVKCQALAD--N--AQKDLEEAL------------PALEE
AMR--------------AL----ESLNK--KDIGEIKSYGRPPAQVEMVLQAVM-IL---
---R--G-------------N--------------------------D-PT---WAEAK-
RQLGEQ-NF---IKSLI-H-FDK------D--NISD--KVLKKIG-A-----YC-A-QP-
-----D--F-----QPDIIGR---------------------------------VSLA--
--AKSLCMWVRAMELYGR-L----------------------------------------
------YRVVE----PKRIR--MN----T-ALAQ-LQEKQAAL-A---------------
EAQEKLRE-V-------AEKLEM-LKKQYD-E--KLAQKEELRK-RSEEMEMKLER----
--AGM----LVSGLA-------GEKARWEETVKGLEEDLGYL--VGDCLLAAA--FLSYM
GPFL---TNY-RDEIVNQI---------------------------WIR----KI-----
--------------S-E------------------LQVP---------------------
--CS------------------------------------------P--R------FT--
----------FDN-FLS--NPTKVR-DWNIQ---GL--PS-DAFSTEN-GIIVT------
--RG----N------------RWA---LMI-DPQA-Q-ALKWIK------NM--------
--------------------------------E-G------NQ-----------------
-------------------G---LQ---------IIDLQ----------------MN-D-
-YLRI-LENAIQFGYPVLLQNVQ-EYL--DPTL---------------------------
---NPVLNKSVA-------------RI--G---GRL-LMRIG-D-KE-VEYN-PN-----
------------------------------------------------------------
------------------------------------FRFY--ITTKL--SN-P--H--YS
PE-TSAKT-----TI-------VNFAVKEQGLEAQLLGIVVRKERP--ELEE--QKD---
------------------------------------------------------------
---S-----LVIN-IAAGKRKLKELEDEILRLL-N-E----ATG-S-LLDDVQ------L
VNTLRTS------KITATEVTEQLET--SETTEINIDLAREAYRP-CAQRASVLFFVLND
MG-RIDPMYQ-FSLDA-Y-ISLFI-LS--------I--------D----KS-H-------
---------------------------------------------------R--------
-------------------------------------------------------SN---
-----------K----------LEDRID-------YLNEYHTYAVYRY--TCR-------
-------------TLFERHK--------LLFSFQMCA-KILETS-----GKLNMDE----
------------YNF--------------FL-----------------------------
------------------------------------------------------------
---------RGGV-------------------------------V-L---D---------
------------------------------------------------------------
------------------------------------------------------------
--------------------------------------REGQM------D----------
-----------------NP-CTTWL--ADAY----WDNI---------------------
-----TELD-------K-LT----------------------------------------
-NFH-GLMN---SF-------EQ-YPR-D------------WNL-WYT--NA-TPEK---
AMLP--GEWENA--C--N---E--------------------------------------
---------------------------------MQRMLIVRSLRQDRVAFCV-TSFIV--
SN----------------L-----------------------GS-----------R--FI
EPPVLN-----MKLV--------------------------------------------M
-E-D--------SA-PRTPLVFIL----SPGVDPTSAL-LQLA-EHT-GM--A-------
-------QRFH-ALSL-GQGQA-PIAARLLREGVVQG-HWVFLA-----------NCHLS
L-SWM-PN-LDK--LV--------------------------------------------
---------E-----------------------------------------QL-QV----
------------------------------------------------------------
---------------------------------EDP------HPS--FRLWLSSS-----
------------------PH-PD-----FPIS-ILQAS----IK-MTTEPP---------
---------KGLKANMTRLY--------------------QLMT-EPQ-----F-SR--C
S-------------------KPTKYKK-----LLFALCFFHSVLLERKKFL---------
Q-LGW-NIIYGFNDSDFEVSENLL-----------SLY-L----------D---------
-------------EYE----E-T-----------------------P----------WDA
LKYLI-S--GVN-YGGHVTDD-----WDR-RLLTTYIND-YFCDQA------------LL
TP-------------------SY----------------RL------SV-----------
-----------LE---T--------------------------------------Y-FIP
----------------------------------K-D-------------GS--------
----LA-S------------------------------YKE----------------YI-
-S--------M-L-----PGM-DPPE-AFGQHP------NAD---VASQ----ITE----
ART---------------LFETL-------------------------------------
----LSLQ-----PQ---------------------------ITP---------------
-----TRA-GGQ------------SR-EEK------------------------------
------VLELAADVKQ----KIP-EM---ID-----YE--G-------------------
----------TRKLL-----AMD-PS----------------------------------
------------------------------------------------------------
-----------------------PLNV--VLLQEI-----------QRYNKLMETILF--
---SLTDLEKGI-------------------QGLIV---MSTSLEEIF-NCIFDAHVPPL
WGK------AYP-SQKPLASWTRDLA-----------MRVEQ------------------
------FEMWASR-AR-----------------PPVI-----------------------
--------------------------------------------FWL-------------
------------------------------SGFTFPTGF----------LTA--VLQ---
------------------------------SSARQN---------N---I-SVDSLS-WE
FIVSTV-D---D--SNLV-YPP----------K-------D---G-----VWVRGL--YL
-------------EGA-----------------GWDRKNS----------C--LVE--AE
P-MQ------LVCLMPTIHFRPT--ESR-------------------KKSA---------
-K--G-MYSCPCYYYPNRAGSSDRA-------SFVIGIDL-------RSG-TMT---SDH
WIK---------------------------------------------------------
----------------------------RGTAL---------------------------
-----------------------LMS---LDN----------------------------
-----------------------------------------------------
>ENSBTAP00000006131/1431-4496 pep:known chromosome:UMD3.1:19:30963518:31248936:1 gene:ENSBTAG00000022509 transcript:ENSBTAT00000006131 gene_biotype:protein_coding transcript_biotype:protein_coding [BOVIN]
ELSM-EKVL-K---E--LQTT-WA------GMEFQYE-PHP-------------------
-----------------------------RT----------CV------------P-LL-
QS--DEDLIEVLED----------NQ-VQLQN-------LMV-SKHI---AF---FLED-
VS-GWQKKLSTADAVI-SIWYDVQRTWSHLESIF-IG-S--E--DIRAQLP-Q----DSK
RFEGIDIDF-KE--------------------------LAYD---ARK-T----PN----
-----------V------VEATNK-P----------GLYEKLEDIQSRLCLCEKALVE--
------YLDTKRLAF----PRFYFLSSSDL---LDILSN-------------G-TA-P-Q
Q---VQRHLSK-LFDNMAKMQF-----------------------QLD------------
-----ASEK--------------PTKT---------------------------------
------------------------------------------------------------
-------------SLG----------MYSKEGE-Y-V----------AF-S-E-------
-------P-CD------CSG---QVEIWLNHVLAH-MKATV-----RHEMTE-GI-----
--TAYE---------------EKPR-----------EQWL-----FDYP-A---------
-------------------Q-VA-LTCTQIWWTTEVGM--AF-ARLE-------------
EGYE--------------------------------------------------N-A---
-----MKDYY----------------------KKQ-VAQLKTLITMLIG-Q---------
L-SK----------------G-D---RQKIMTICTIDVHARDVVAKM--I-AQ------K
---VD-----NAQA--------FLWLSQLRHRW------DD-------------------
------E-A------------------KH-------------------------------
------------------------------------------------------------
------------------------------------------------------------
------------------------------------------------------------
------------------------------------------------------------
-------------------CF---ANICDAQ----FLYSYEY-LGNTPRLVITPLTD---
R--------CSVDVELLSL-SEWLHWITISW-----RGS------FAVGTAKTEASKCIG
RALWIPIHLIY-ISELVGSEFSNQVLK-G------LKESNGGWGCLREFDCLSGSTFKVL
SVKVKSIQ-----DA---IR--------------D-------------------------
----------K--KQR--------------------------------------------
---------------------FN-------------------------------------
------------------------------------------------------------
----------------F-L--------G--EE-ISLN-----PSVGIFITM---------
----------------------NP---GYAGRTELPENLKALFR--PCAMVVPDFELICE
IMLVAEGFIEA-RLLARKFITL-YQLCKELLSKQ--------DHYDWGLRAIK-SVLVVA
GS--LKRGD--P--------------------DR----------P---------------
-----------------------E--------------DQ--------------------
--------------VLMRSLRDFNVPKI-VTDDMPVFLGLIG-DLFPA------L-----
----------DVPRRRD----------LH-------------------------------
------------------------------------------------------------
------------------------------------------------------------
-----FE--ALVRK------------AVVE--L-K-------------------------
------------------------------------------------------------
-------------------L-----QA--E---D-------------N-F----------
VL------KVV-Q------LE--ELLAVRH-SVFVVGSAGTG-KSQVLRSLHK---TYQ-
----------------IM-K---R------------------------------------
-----R--------P----------------------V-----W---------TD-----
------------------------------------------------------------
------------------LNPKAVTN-DEL-FGIINPA-TR--EWKD-----------GL
FSSIMRE--L---------------------------AN---ITH---------------
-------------------------D---G-----------P-----------------K
W--ILLDGD--------------------IDPMWIESLNTVMDD--NK-VLTLASNERIP
LNP-TM----RLLFE----------------ISH-LHTATPATVSRA-------------
--------------------GILYINP--ADLGW-----------------------N--
-PPVSSWI--------D-------------------------------------------
---------RR------E----------------------IQT-----------------
ERA------------------NL-------------------------------------
------------------------------------------------------------
-----------------------------------------T--------------IL--
-F-----------D-----KYLP--------------------------T----------
----------CLDA--------------LRTRF------------------KKIIPVPEQ
ST--------VQM---LCHLLECL------------------------------------
------------------------------------------------------------
------------------------------------------------------------
---------------------------L--------------------------------
--------T-E-EDI----P-------AD------------CPK----------------
---------------------------------DT-------------------------
------------------------------------------------------Y-----
--------ELYFVFAAIWAFGGALV---H-DQLVDHR-AEF-------SKWW-------L
--------------------------SEFKTIK-----------------FP--------
-------SQG---------------------------------T-------I--------
----------------FD-Y------------------Y---------------------
---I-----DP--ET-KKFE--PW------------------------------------
----------------------------S---RL--------------------------
------------------------------------------------------------
------------------------------------------------------------
----------------------IP------QFE--FDP------E---------------
---------TPLQ--ACLVHTTET-------ICLCYFLERLL------------------
----A-RR---R---------PVMLVGTA-GTGK--------------------------
---------------S-VLVGAKL------A-SL-----------------DPEA-----
------------------------YLVKNVPFNYYTTSAMLQEQ--VSASMT------KK
TE-N--P----------------LKD----S-PHK-RRVVAGLGRN--------------
---------------PPL---TPHTGTA------------------SPHPPLKHMSDWAH
PR--YDR----------NK---LSL-KE----V-MNVQ---YVSCMNPTAG-SFTIN-P-
-RL-QQRHFSVLTLS-FPGADA-LSSIYSAILT-QHL------------K--LG-SFP--
---------A---ALH-KS-VPQLLHLAL--TFHQKIA---TTFLPT-AI--KFHYIFNL
RDFANIFQ--------------------GILFS---------------SVE---------
----------------------CVRS-------------------------S----QDLV
NLYLHESNRVYRDKMVEEK-----DLDLFD-K---------IQVDV--VKKIF-------
---------------------------D-----------------DLG------------
----------------------------------------------------------ET
V----EQ-T---------------QS----------------------------------
------------------------------------------------------------
--------------------LN-----VY--C-----HF-----AH------------GI
---------------------------GE-------------------------------
-------P--KYMPV--Q-S----------------------------------------
----------------------------WELLTQTLV-EALE-SH-N----EV----N-T
VM-DLV-LFEDAVRHVCHINRILE-SPQ-GNALLVGVGGSGKQSLTR-LAAFVSSMD-IF
QITLR--R--GYQIPDF---------------------------------KADLAG---L
C----LK-----AGV-----K-NLSTVFLMTDAQV-ADE-KF-LVFINDLLASG-E-IPD
L-------------YS-DDEVE-NI-----------------------------------
------ISNVRN------EV--------------K-------------------------
--------------------------------------SQ--------------------
------------------------G--L-AD---------------NRE-N---------
--------------------C----WKFFIE----RV--RR-QL-----K----VT-LC-
-FSPV-GP-NLRVR-SRKFPAIVNCTA-----IVW--F--HEWPK-QALE-S--------
--------------VS--LRFL------------------------QN--------TE-G
---------------V-ETT----------------------------------------
--------VK--PSV-SEF---MAFVH-TSVNH-T--SQSY-------------------
-----------------------------L-----SNEQRYNYTTPKSFLEF-------I
--RLYQSLLRR---------------------------------NGRELRSKME--RL--
-----------ENG-LLKLHSTSAQ---VD------------ELKAKLATQEVELRQKNE
DADK------LIQVVGVES---DKVSREKAI-ADEEER----------------------
---------------KVALIMLEVQQKQK--D--CEEDLAKAE------------PALTA
AQA--------------AL----NTLNK--TNLTELKSFGSPPPAVSNVSAAVM-VL---
---I--A----PRG-KVP--K--------------------------D-RS---WKAAK-
VTMAKVDGF---LDSLV-H-FDK------E--NIHE--NCLKAI-RP-----YL-Q-DP-
-----E--F-----NPEFVAT---------------------------------KSYA--
--AAGLCSWVINIVKFHE-V----------------------------------------
------FCDVE----PKRQA--LS----R-ATSD-LAAAQEKL-A---------------
AVKAKIAH-L-------NENLAK-LTAKFE-K--ATTDKLKCQQ-EAEATAGTISL----
--ANR----LVGGLA-------SENVRWAEAVQNLKQQERKL--CGDILLTAA--SISYL
GFFT---KRY-RQSLLDAA---------------------------WRP----YL-----
---------SQL--Q--------------------VPIP---------------------
--VT------------------------------------------P--T------LD--
----------PLR-MLM--DDADVA-TWQNE---GL--PA-DRMSTEN-AAILL------
--SC----E------------RWP---LMV-DPQL-Q-GIKWIK------NK--------
--------------------------------Y-G------ED-----------------
-----------------------LR---------VTQIG----------------QK-G-
-YLQT-VERAVEAGDMVLIENLE-ESI--DPVL---------------------------
---GPLLGREVI-------------KK--G-----R-FIKIG-D-KE-CEYN-PR-----
------------------------------------------------------------
------------------------------------FRLI--LHTKL--AN-P--H--YQ
PE-LQAQA-----TL-------INFTVTREGLEDQLLAAVVSMERP--DLEQ--LKS---
------------------------------------------------------------
---E-----LTKQ-QNGFKITLKTLEDNLLSRL-S-S----ASG-N-FLGETA------L
VENLEIT------KQTAAEVEKKVQE--AKVTEVRINEAREHYRP-AAARASLLYFIMND
LG-RIHPMYQ-FSLKA-F-SIVFQ-KA--------V--------E----KA-A-------
---------------------------------------------------P--------
-------------------------------------------------------GE---
-----------N----------LKERVA-------NLIDSITFSVCQY--TTR-------
-------------GLFECDK--------LTYLAQLTF-QILLMN--QE---VRAAE----
------------LDF--------------LL-----------------------------
------------------------------------------------------------
---------RSPA-------------------------------Q-T---G---------
------------------------------------------------------------
------------------------------------------------------------
---------------------------------------VT-------------------
-----------------SP-V-EFL--SHQA----WGGI---------------------
-----KALS-------SM-E----------------------------------------
-EFC-NLDR---DI-------EG-STK-S------------WKK-FVE--SE-CPEK---
EKFP--QEWKHK-----T---A--------------------------------------
---------------------------------LQRLCMIRVLRPDRMTYAL-RDFIE--
EK----------------L-----------------------GS-----------K--YV
VGRALD-----FAAS--------------------------------------------F
-E-E--------SG-PAAPMFFIL----SPGVDPLKDV-ESQG-KKL-GYTFNN------
-------RNFH-NVSL-GQGQE-VVAEAVLDLAAKKG-HWVILQ-----------NIHLV
A-KWL-GA-LEK--KL--------------------------------------------
---------E-----------------------------------------EHSEN----
------------------------------------------------------------
-------------------------------------S----HAE--FRVFMSAE-----
------------------PA-PSPGSHIIPQG-LLENA----IK-ITSEPP---------
---------TGMHANLHKAL--------------------DNFT-QDT-----L-EM--C
S-------------------RETEFKS-----ILFALCYFHAVVAERRKFG---------
P-QGW-NRSYPFNTGDLTISVNVL-----------YNF-L----------EA--------
--------------NP----K-V-----------------------P----------YDD
LRYLF-G--EIM-YGGHITDD-----WDR-RLCRTYLEE-FIKPEM------------LQ
G--------------------EL----------------AL------AP-----------
-----------G-------------------------------------------F-PLP
----------------------------------GNM-------------D---------
----YN-A------------------------------YHQ----------------YI-
-DA-------Q-L-----P-P-ESPY-LYGLHP------NAE---IGFL----TQT----
SEK---------------LFRTV-------------------------------------
----LELQ-----PR---------------------------D--S--------------
----QAGE-GAG-----------AVR-EEK------------------------------
------VKAVLEEILE----RVT-DE---FN-----LP--EL------------------
----------MARA--------EERT----------------------------------
------------------------------------------------------------
-----------------------PYVA--VMLQEC-----------ERMNVLTRQMQR--
---SLRELDLGL-------------------KGELT---MTSDMESLQ-NALYLDTVPES
WARR-----AYP-TTAGLAAWFMDLL-----------NRIKE------------------
------LEAWTGD-FA-----------------MPST-----------------------
--------------------------------------------VWL-------------
------------------------------TGFFNPQSF----------LTA--IMQ---
------------------------------STARRN---------E---W-PLDQMA-LQ
CDVTKK-N---R--EEFQ-SPP----------R-------E---G-----AYVHGL--FM
-------------EGA-----------------RWDTQAG----------I--IAE--GK
L-KE------LTPALPVMFIRAVP--AE-------------------KQDC---------
-R--S-VYPCPVYKTRQRG-----------P-TYVWTFQL-------KT--KEK---PSK
WVL---------------------------------------------------------
----------------------------AGVAL---------------------------
-----------------------LLQ---V------------------------------
-----------------------------------------------------
>ENSBTAP00000022637/1335-4392 pep:known chromosome:UMD3.1:19:54312243:54405245:1 gene:ENSBTAG00000000920 transcript:ENSBTAT00000022637 gene_biotype:protein_coding transcript_biotype:protein_coding [BOVIN]
ESGM-EKVL-K---A--LDST-WS------TMEFEHE-PHP-------------------
-----------------------------RT----------GT------------M-ML-
KS--DEVLVETLED----------NQ-VQLQN-------LMM-SKYL---SH---FLKE-
VT-SWQQKLSTADSVI-SIWFEVQRTWSHLESIF-IG-S--E--DIRAQLP-E----DSR
RFDDIDIEF-KA--------------------------LMED---AVK-T----PN----
-----------V------VEATNK-P----------GLYDKLEDLKKRLAVCEKALAE--
------YLETKRLAF----PRFYFVSSADL---LDILSN-------------G-ND-P-V
E---VSRHLSK-LFDSLCKLKF-----------------------RLD------------
-----ASGK--------------PLKF---------------------------------
------------------------------------------------------------
-------------GLG----------MYSKEDE-Y-V----------DF-D-Q-------
-------E-CN------LSG---QVEVWLNRVLDR-MCATL-----RHEIPE-AV-----
--VTYE---------------EKPR-----------EQWI-----FDYP-A---------
-------------------Q-IA-LTCTQIWWATEVGL--AF-ARLE-------------
EGYE--------------------------------------------------N-A---
-----IKDYN----------------------KKQ-ISQLNALITLLIG-N---------
L-SA----------------G-D---RMKIMTICTIDVHARDVVAKM--I-TA------K
---VE-----SSQA--------FTWQSQLRHRW------DE-------------------
------E-K------------------KH-------------------------------
------------------------------------------------------------
------------------------------------------------------------
------------------------------------------------------------
------------------------------------------------------------
-------------------CF---ANICDAQ----IQYSYEY-LGNTPRLVITPLTD---
R--------CYI-----TL-TQSLH-LIMGG-----APA------GPAGTGKTETTKDLG
RALGTMVYVFN-CSEQMDYKSCGNIYK-G------LAQT-GAWGCFDEFNRISVEVLSVI
AVQVKCVQ-----DA---IR--------------A-------------------------
----------K--KKT--------------------------------------------
---------------------FN-------------------------------------
------------------------------------------------------------
----------------F-L--------G--EM-ISLI-----PTVGIFITM---------
----------------------NP---GYAGRTELPENLKALFR--PCAMVVPDFELICE
IMLVAEGFLEA-RLLARKFITL-YTLCKELLSKQ--------DHYDWGLRAIK-SVLVVA
GS--LKRGD--P--------------------SR----------A---------------
-----------------------E--------------DQ--------------------
--------------VLMRALRDFNIPKI-VTDDLPVFMGLIG-DLFPA------L-----
----------DVPRKRD----------LN-------------------------------
------------------------------------------------------------
------------------------------------------------------------
-----FE--KVIKQ------------SIVE--L-Q-------------------------
------------------------------------------------------------
-------------------L-----QA--E---D-------------G-F----------
VL------KVV-Q------LE--ELLQVRH-SVFVIGNAGSG-KSQVLRSLNK---TYQ-
----------------NL-K---R------------------------------------
-----K--------P----------------------V-----A---------VD-----
------------------------------------------------------------
------------------LDPKAVTC-DEL-FGIINPA-TR--EWKD-----------GL
FSTIMRD--L---------------------------AN---ITH---------------
-------------------------D---G-----------P-----------------K
W--IVLDGD--------------------IDPMWIESLNTVMDD--NK-VLTLASNERIP
LNR-TM----RLVFE----------------ISH-LRTATPATVSRA-------------
--------------------GILYINP--ADLGW-----------------------N--
-PVVSSWI--------E-------------------------------------------
---------RR------K----------------------VQS-----------------
EKA------------------NL-------------------------------------
------------------------------------------------------------
-----------------------------------------M--------------IL--
-F-----------D-----KYLP--------------------------T----------
----------CLDK--------------LRFGF------------------KKITPVPEI
TI--------IQT---ILYLLECL------------------------------------
------------------------------------------------------------
------------------------------------------------------------
---------------------------L--------------------------------
--------T-E-KNA----P-------PD------------SAK----------------
---------------------------------EL-------------------------
------------------------------------------------------Y-----
--------ELYFVFACFWAFGGAMF---Q-DQLVDYR-VEF-------SRWW-------I
--------------------------NEFKTIK-----------------FP--------
-------SQG---------------------------------T-------V--------
----------------FD-Y------------------Y---------------------
---I-----DP--DT-KKFL--PW------------------------------------
----------------------------T---DK--------------------------
------------------------------------------------------------
------------------------------------------------------------
----------------------VP------AFE--LDP------D---------------
---------VPLQ--ASLVHTTET-------IRIRYFMDLLM------------------
----E-KS---W---------PVMLVGNA-GTGK--------------------------
---------------S-VLMGDKL------D-SL-----------------STDD-----
------------------------YLVQAVPFNFYTTSAMLQGI--LEKPLE------KK
SG-R--N----------------YGP----P-GTK-KLIYFIDDMN--------------
---------------MPE---VDKYGTV------------------APHTLIRQHMDHGH
-W--YDR----------QK---LTL-KD----V-HNCQ---YVACMNPTSG-SFTID-P-
-RL--QRHFCVFAVS-FPGQEA-LTSIYSTILS-QHL------------S--YR-SAP--
---------F---AVQ-RM-SSHLVASALGTALHQKVT---STFLPT-AI--KFHYVFNL
RDLSNIFQ--------------------GLLFS---------------TAE---------
----------------------ILKF-------------------------P----LDLV
RLWLHEAERVYGDKMVDEK-----DQDTLR-R---------VTIAS--TKKFF-------
---------------------------D-----------------DLG------------
----------------------------------------------------------DE
L----LF-A---------------KP----------------------------------
------------------------------------------------------------
---------------------N-----IF--C-----HF-----AH------------GI
---------------------------GD-------------------------------
-------P--KYLPV--T-D----------------------------------------
----------------------------LAPLNKLLV-EVLD-SY-N----EV----N-A
VM-NLV-LFEDAVAHICRINRILE-SPR-GNALLVGVGGSGKQSLSR-LAAYISALD-VF
QITLK--K--GYGIPDL---------------------------------KLDLGA---Q
Y----IK-----SAV-----K-NVPSVFLMTDSQV-AEE-QF-LVLINDLLASG-E-IPG
L-------------FM-DDEVE-NI-----------------------------------
------ISSMRP------QV--------------K-------------------------
--------------------------------------SL--------------------
------------------------G--L-TD---------------TRE-A---------
--------------------C----WKFFID----KV--RR-NL-----K----VI-LC-
-FSPV-GS-ILRVR-ARKFPAVVNCTA-----INW--F--HEWPE-DALV-S--------
--------------VS--ARFL------------------------ED--------TE-G
---------------I-QPE----------------------------------------
--------VK--ASI-SLF---MSYVH-TTVNE-M--SKVY-------------------
-----------------------------L-----ATERRYNYTTPKTFLEQ-------I
--KLYQNLLAK---------------------------------KRMELVAKIE--RL--
-----------ENG-LMKLQSTASQ---VD------------DLKARLAVQEAELKQKNE
NADK------LIHVVGVET---EKVSKEKAI-ADEEEI----------------------
---------------KVEVINKNVTEKQK--A--CETDLAKAE------------PALLA
AQE--------------AL----DTLNK--NNLTELKSFGSPPDAVVNVTAAVM-IL---
---T--A----PGG-KIP--K--------------------------D-KS---WKAAK-
IMMGKVDTF---LDSLK-K-FDK------E--HIPE--ACLKAF-KP-----YQ-G-NP-
-----T--F-----DPEFIRS---------------------------------KSAA--
--AAGLCSWCINIVRFYE-V----------------------------------------
------YCDVA----PKRQA--LE----E-ANAE-LAEAQEKL-S---------------
RIKNKIAE-L-------NANLSN-LTSAFE-K--ATAEKIKCQQ-EADATNRVISL----
--ANR----LVGGLA-------SENVRWAESVESFKGQGITL--CGDVLLISA--FVSYV
GYFT---KKY-RNELMERF---------------------------WIP----YI-----
---------NHL--K--------------------VPIP---------------------
--IT------------------------------------------K--G------LD--
----------PLT-LLT--DDADVA-TWNNQ---GL--PS-DRMSTEN-ATILC------
--NT----E------------RWP---LIV-DAQL-Q-GIKWIK------NK--------
--------------------------------Y-G------SE-----------------
-----------------------LK---------AIRLG----------------QK-S-
-YLDI-IEQAISEGDTLLIENIG-ETI--DPVL---------------------------
---DPLLGRNTI-------------KK--G-----K-YIKIG-D-KE-VEYH-PN-----
------------------------------------------------------------
------------------------------------FRLI--LHTKY--FN-P--H--YK
PE-MQAQC-----TL-------INFLVTRDGLEDQLLAAVVAKERP--DLEQ--LKA---
------------------------------------------------------------
---N-----LTKS-QNEFKIVLKELEDSLLARL-S-A----ASG-N-FLGDTA------L
VENLETT------KHMASEIEEKARH--AKITEVKINEARENYRP-AAARASLLYFILND
LN-KINPIYQ-FSLKA-F-NVVFE-KA--------I--------L----KT-T-------
---------------------------------------------------P--------
-------------------------------------------------------AD---
-----------E----------VKQRVI-------NLTDEITYSVFMY--TAR-------
-------------GLFERDK--------LIFLAQVAF-QVLSMK--KE---LNPVE----
------------LDF--------------LL-----------------------------
------------------------------------------------------------
---------RFPF-------------------------------K-A---G---------
------------------------------------------------------------
------------------------------------------------------------
---------------------------------------VV-------------------
-----------------SP-V-DFL--QHQG----WGGI---------------------
-----KALS-------EM-D----------------------------------------
-EFK-NLDN---DI-------EG-SAK-R------------WKK-LVE--SE-APEK---
EIFP--KEWKNK-----T---A--------------------------------------
---------------------------------LQKLCMVRCMRPDRMTYAV-KNFVE--
EK----------------M-----------------------GS-----------K--FV
EGRSVE-----FSKS--------------------------------------------Y
-E-E--------SS-PSTPIFFIL----SPGVDPLKDV-EALG-KKL-GFTIDN------
-------GKLH-NVSL-GQGQE-VVAENALDVAAENG-HWVILQ-----------NIHLV
A-RWL-ST-LDK--KL--------------------------------------------
---------E-----------------------------------------RHSAG----
------------------------------------------------------------
-------------------------------------S----HDD--YRVFISAE-----
------------------PA-PSPESHIIPQG-ILENA----IK-ITNEPP---------
---------TGMYANLHKAL--------------------DLFT-QDT-----L-EM--C
T-------------------KEIEFKC-----ILFALCYFHAVVAERRKFG---------
A-QGW-NRSYPFNNGDLTISINVL-----------YNY-L----------EA--------
--------------NP----K-V-----------------------P----------WDD
LRYLF-G--EIM-YGGHITDD-----WDR-RLCRTYLAE-YIRAEM------------LE
G--------------------EI----------------LL------AP-----------
-----------G-------------------------------------------F-QIP
----------------------------------PNL-------------D---------
----YK-G------------------------------YHE----------------YI-
-DE-------N-L-----P-P-ESPY-LYGLHP------NAE---IGFL----TVT----
SEK---------------LFRTV-------------------------------------
----LEMQ-----PK---------------------------E--T--------------
----DSGA-GTG-----------VSR-EEK------------------------------
------VKAVLDEILE----KIP-ET---FN-----MA--EI------------------
----------MAKA--------AEKT----------------------------------
------------------------------------------------------------
-----------------------PYVV--VAFQEC-----------ERMNILTNEMRR--
---SLKELNLGL-------------------KGELT---ITTDMEDLS-TALFYDTVPDS
WVAR-----AYP-SMMGLAAWYADLL-----------LRIRE------------------
------LEAWTTD-FA-----------------LPTT-----------------------
--------------------------------------------VWL-------------
------------------------------AGFFNPQSF----------LTA--IMQ---
------------------------------SMARKN---------E---W-PLDKMC-LS
VEVTKK-N---R--EDMT-APP----------R-------E---G-----SYVYGL--FM
-------------EGA-----------------RWDTQTG----------V--IAE--AR
L-KE------LTPAMPVIFIKAIP--VD-------------------RMET---------
-K--N-IYECPVYKTRIRG-----------P-TYVWTFNL-------KT--KEK---AAK
WIL---------------------------------------------------------
----------------------------AAVAL---------------------------
-----------------------LLQ---V------------------------------
-----------------------------------------------------
>F18C12.1/1218-4171 pep:known chromosome:WS220:I:8062006:8081666:-1 gene:F18C12.1 transcript:F18C12.1 gene_biotype:protein_coding transcript_biotype:protein_coding [CAEEL]
EVAI-RDAI-Q---E--LTL--WA-----AQTEFTLA-DYK-------------------
------------------------HSNG-QN------------------------LKII-
KE--WKESINSLKD----------SQ-ALLQS-------LKS-SPYY---SQ---FTDK-
TA-VWETRLADLDVFL-AQMNEIQRKWIYLEPIF-------G----RGALPS-----EAS
RFSRVDSEY-RA--------------------------ILND---VSK-D----AR----
-----------L------VSLCSR-----------QSLKKSLEQIVDQLNRCQKALNQ--
------FLEQKRTAF----PRFYFIGDDDL---LEILGQ--------------STN-P-Q
V---IQTHMKK-LFQGINRVQF-----------------------S-------S------
-----TGET---------------------------------------------------
------------------------------------------------------------
-------------IIS----------MVSSEGE-T-V----------PL-S-K-------
-------A-VR------IVP---QVESWLQELSDE-MRRTL-----KDLTAQAVA-----
-DAQPS------------------------------LAK--------YP-S---------
-------------------Q-VL-CLAEEVKFSASIEN--NL------------------
NGSS--------------------------------------------------D-----
-----LNSFK----------------------SQL-LEKLKAYTNMKVDDK---------
--------------------V-S---DLKLKSLILDLIHHIDVVDQL--L-TN------Q
---AK-----SINS--------WTWQRQLRFYL---------------------------
--------------------------VNG-------------------------------
------------------------------------------------------------
------------------------------------------------------------
------------------------------------------------------------
------------------------------------------------------------
-----------------G-IV---LRQVSSE----FEYTYEY-QGNYAKLVHTPLTD---
K--------CYL-----TL-TQAMY-MGLGG-----NPY------GPAGTGKTESVKALA
ALMGRQVLVFN-CDEGIDVTSMGRIFT-G------IVEC-GAWGCFDEFNRLDSTVLSAV
SMQIQTIQ-----GA---IK----------------------------------------
----------SRAGS---------------------------------------------
---------------------CT-------------------------------------
------------------------------------------------------------
----------------F-G--------G--KN-VQVN-----PNSAIFVTL---------
----------------------NPAGKGYGGRQKMPDNLKQLFR--AVVMGKPDNELISS
TILYSEGFVDA-TALARKIVSV-FQLSRQMLSKQ--------QHYDWGLRALK-VVLGGC
GA--LRRTQ-----------------------TNK-------------------------
----------------------NE--------------TD--------------------
--------------LVVQALLLNTLSKL-TFSDSERFNSLID-DIFSN------V-----
----------TKEMTKF----------EE-------------------------------
------------------------------------------------------------
------------------------------------------------------------
-----LV--EPLGV------------AAQE--M-G-------------------------
------------------------------------------------------------
-------------------I---------KLGDK-------------Q------------
ME------KVF-Q------LY--EQMRQRI-GVVVVGAAGSG-KSTIWKILQR---SLI-
----------------LT-K-K-P------------------------------------
-------------------------------------LK----V---------TQ-----
------------------------------------------------------------
------------------FNPKAVNR-SKL-LGNMDMD-TR--EWSD-----------GI
ITMAARE--VT-------------------------------KDT---------------
---------------------------SVH-----------------------------H
W--IVCDGD--------------------IDPEWVEALNSVLDD--NR-LLTMPSGERIQ
FGS-NV----NFLFE----------------TDS-LQFASPATVSRM-------------
--------------------GMIYISE--EDVTP-----------------------K--
-DIVASWL----------------------------------------------------
---------VK--TTED-------------------------------------------
---------------------LH-------------------------------------
------------------------------------------------------------
-----------------------------------------A--------------DMPS
WI-----------E-----EHFW--------------------------R----------
----------CLKW--------------VRS-----------------------HKISGI
TS--------FAI---LKNGLTHL------------------------------------
------------------------------------------------------------
------------------------------------------------------------
------------------------------------------------------------
--------K-A-SKT---------------------------------------------
------------------------------------------------------------
------------------------------------------------------------
--------KTQFLVLLFNGFLPTV----TPE----NR-QEF-------AKGV-------V
---------------------------FQGMS------------------VPDP------
------------------------------------------------------------
----------------KNIC------------------Y---------------------
---------DE--RI-DGIM--SY------------------------------------
----------------------------T---DD--------------------------
------------------------------------------------------------
------------------------------------------------------------
----------------------VSQ------NVTKEE-----VER---------------
---------EDL---RPFVQTADT-------QRYSDIIGSWL------------------
----QSGN---RE--------SFLITGTT-GCGK--------------------------
---------------Q-QLLKHCF---------Q-----------------NDPE-----
------------------------SQLASLYCSAQSSSSHLLQL--IQQNC-VQASNP--
TGRV-------------------WRP----K-DRP-NMILFLKGIN--------------
---------------LPA---PDKYGTN------------------ELLALLQQLLTYQG
-F--FD-----------HN---LEW-VS----I-ENIQ---FVGSMNPIGDGAAVSISN-
-RL--FSLLRCVSLN-TTDSSQ-LTSIYRTYLT-PIL--------EE----------V--
---------------G-ERNSEIIANRMV--DIYNKVQ---SNFRP--TD--SVVFLFSP
RDLTNWVV--------------------SLLRH---------------------------
----------------------ELDQ------------------------------GKLE
AVICFEARRIFADRLPTEN-----DKLKFE-E---------ILRNV--IPISQ-------
------------------------------------------------------------
------------------------------------------------------------
-----ANETVI----F--------------------------------------------
------------------------------------------------------------
------------------------------------------------------------
------------------------------------------------KEKVYVTTGTVV
PGESNTGL--PLTPI----N----------------------------------------
----------------------------MSDFNQLLA-KSINRFA-F----------EIA
NF-NCP-LTSQLAFFCACIDRVLT-GPG-GHLFLPGRPGFGRRDSVR-LVAHMHNIQ-VF
SPPVT--A--NFSAKQF---------------------------------DNELKN---A
I----TQ-----AVT-----N-NEHVVLILEDHQL-RKN-IF-LQAINSLLASG-N-VPG
L-------------FT-QQELD-GL-----------------------------------
------VALVSE------AA--------------N-------------------------
--------------------------------------QA--------------------
------------------------SFT---GA----------------------------
--------------------L----QQFLAH----RI--RS-LV-----H----VV-LI-
-LEVE-AN-DFKIN-ITENPAILKHCN-----VIF--A--DRFDR-NSLV-E--------
--------------IP--KIQM------------------------ES--------QG--
----------------ITTT----------------------------------------
------------DAI-LTG---FNDVL-VNLPE-H--LS---------------------
-----------------------------I-----Q---------PIKYRQF-------V
--ENFFQLLGY---------------------------------KRLTLSVRLE--RL--
-----------KGG-VSKLNEARDE---VA------------KMQKKAGKKSKLLAEKQA
EADE------ALKAITESM---SGAEDQKLS-MEQLKA----------------------
---------------ATEKENVRIEEQKA--K--IDEQLKEVQ------------PLIDE
ARR--------------AV----GSIKS--ESLSEIRSLRAPPEAVRDILQAVLLFM---
-GIL-------------------------------------------D-TS---WEAMR-
KFLSKS-GV---KDDIM-N-FDA------N--RITN--EIHKKVTAL-----VK-QKSN-
-----S--F-----EEANAKR---------------------------------ASAA--
--AAPLAAWVKANLEYSK-I----------------------------------------
------LEKIA----PLEGE--KN----K-LVKN-LKKAEKQM-E---------------
NLSKGLQS-V-------DEVVGE-LKRKFE-V--LMKEATQIKV-DLDREQDTIRI----
--AGT----LVESLS-------GEFERWKIQIETFGEEQSKM--ELCSLITSA--FITYL
GGCS---EKD-RKS-LLKS---------------------------MCK----MF-----
------------------------------------NMP---------------------
---P---------------------------------------------T------FK--
----------PLS-FAS--LETEQL-NWKTK---GL--PA-DQLSLEN-GSILFT-----
--SC-----------------HAP---LII-DRSG-Q-VSLFLS----------------
-----------------------------------------KFLEK--------------
-----------------------SE---------TFKAA---------------QPD---
-LMTQ-IELAIRFGKTIIIDD--IVEF--DSAL---------------------------
---IPILRKDLS-------------SQ--G---PRQ-VISFG-G-KS-IDFN-PD-----
------------------------------------------------------------
------------------------------------FKIY--FCTRD--EK-V--D--IR
PN-SYVQL-----NI-------VNFTTTISALSAQLLDVAIHLEKP--ELEE--RSS---
------------------------------------------------------------
---S-----LLRD-AELKKLELEGLEQLLLQQL-A-S----SQG-N-LLENTA------L
LDSLNKS------KESAEIITKSIVE--SEQLHKELTTQKDIYVP-LSLFTSSLFFSFSN
LQ-FHNPMYN-YSVNT-I-MHLFG-KT--------IKSC-----------E---------
------------------------------------------------------------
-------------------------------------------------------DK---
----------------------SSTRVE-------TLARQMQLTVFYH--ISR-------
-------------GIFRQDR--------LMFAVAFIN-ATMPKM-------FQPKE----
------------WEL--------------FT-----------------------------
------------------------------------------------------------
--------------------GVLVDESTDLSAL---------------------------
------------------------------------------------------------
------------------------------------------------------------
------------------------------------------------------------
--------------------RVQWI--SPDR----LQSL---------------------
-----ARIR-------THLP----------------------------------------
-----SLFN---NFQ--IQDDAT------------------WNE-FSK--TL-QCEN---
-AFPKNVELKM-----TH------------------------------------------
---------------------------------FQKVLFIQAVKPERLYNCL-MDFVL--
KT----------------L-----------------------NI-----------P--SI
NPPAFE-----LKHI--------------------------------------------F
Q--E--------SE-STEPILFIL----ADGADPSQEL-SEFA-SSM-----N-------
-------VPYH-SISM-GQGQE-IAAYEAIRESASKG-EWLCLN-----------NLHLM
L-QAVP-S-IFK--HL--------------------------------------------
---------S--------------------------------------------------
------------------------------------------------------------
---------------------------------LT-T-P---HEN--FRLWLTTE-----
------------------GDA-R-----FPSM-MLQQS----LK-ITFEPP---------
---------PGVRNNLLRTY-------------------------TQI-----DRST---
--------------------KNVITCQ-----SIFVLAWLHALLQERRTFI---------
P-QGW-TKFYEFGASDVRVAKSFV-----------EQ-----------------------
----------LTA-------NKA-----------------------D----------WEF
VRGIL-K--FVI-YGGRIEND-----FDF-KVLDSYLNV-LFCDEK------------IN
------------------GRAGS----------------QL-------------------
-----------VKGI------------------------------------------DLL
------------------------------------------------------------
ATTNVQ-E------------------------------YIG----------------HI-
-S--------KSV-----PSV-DEPY-LFGLPE------NIK---YSWQ----IVE----
ADR---------------TISSI-------------------------------------
----RTL-----------------------------------------------------
---ALGDT-KNA-----------LSDQSDK------------------------------
------ISQIVSLWKK-------------LC-----Q-------SD--------------
-----------DLPKRELPTAIRSAD----------------------------------
------------------------------------------------------------
-----------------------PISE--VLCLET-----------INALSLIKQLHR--
---SIGHVAKSM-------------------KTPSL---ASPAVQKTIQ-SLVFQQTPDE
WDSMWA----GP---SDPADYLNVVV-----------KKTRG------------------
------TLQLFE-SSKS--------S----SLL-SSP-----------------------
--------------------------------------------IDF-------------
------------------------------SDLFYPNIF----------LNA--LRQ---
------------------------------TTSRQI---------K---I-PLDQLI-LS
S---AWTPSQLP--AKQC--------------------------------VQVQGL--LL
-------------QGA-----------------TFD-SF--------------LRETTVS
-SAA-------YSQAPIVFLAWTSESSSTIT--G--------------------------
-----EQIQVPVYSSSERS-------------DLICSVNM----------PC---RGADQ
WNI---------------------------------------------------------
----------------------------AAVAL---------------------------
-----------------------FLR----------------------------------
-----------------------------------------------------
>T21E12.4/1423-4568 pep:known chromosome:WS220:I:4386788:4403645:1 gene:T21E12.4 transcript:T21E12.4 gene_biotype:protein_coding transcript_biotype:protein_coding [CAEEL]
EMAL-EEFL-R---E--MREY-WQ------NYEVELV-NYQ-------------------
------------------------------N-----------K------------TRLI-
KG--WDDLFNKLKE----------HQ-NSLSA-------MKL-SPYY---KQ---FEES-
AQ-SWDEKLNKINAMF-DVWIDVQRRWVYLEGLF-SG----S-AEISTLLP-F----ESS
RFATITTDV-LA--------------------------LMKK---VAA-S----PR----
-----------I------LDVVNM-----------QGAQRLLERLADMLAKIQKALGE--
------YLERERSSF----PRFYFVGDEDL---LEIMGN-------------S-KD-I-T
R---IQKHLKK-MFAGITAIDI---------------------------N--EE------
------DRS---------------------------------------------------
------------------------------------------------------------
-------------ITA----------FHSREGE-K-V----------DL-V-K-------
-------I-VS------TKDV--RINDWLQALEAE-MKHTL-----ARQLAA-SL-----
--THFSKM---------N-----IQTMTTD----DYVEWL-----DKFP-A---------
-------------------Q-VI-TLTAEIWWCDEMEK--TL-A----------------
DG-K----------------------------------------------------G---
-----AENVE----------------------QAV-VKTLELLADSVLK-E---------
Q-PP----------------I-R---RKKMEALITELVHKRDTCRKL--V-SM------K
---IR-----AAND--------FGWLQCMRFYF---------------------------
------DPKQ-----------VDPV--RC-------------------------------
------------------------------------------------------------
------------------------------------------------------------
------------------------------------------------------------
------------------------------------------------------------
-------------------CV---VKMANSQ----FFYGFEY-LGIQERLVRTPLTD---
R--------CYL-----TM-TQALH-SRLGG-----SPF------GPAGTGKTESVKALG
HQLGRFVLVFN-CDETFDFQAMGRILV-G------LCQV-GAWGCFDEFNRLEERMLSAV
SQQIQTIQ-----EA---VR-----AGG--------------------------------
---------------D--------------------------------------------
---------------------MS-------------------------------------
------------------------------------------------------------
----------------V-DL-----V-G--KR-LNVN-----SNIGIFITM---------
----------------------NP---GYSGRSNLPDNLKQLFR--SLAMTQPDRQLIAQ
VMLFSQGFRTA-ETLANKIVPL-FILCKEQLSDQ--------CHYDFGLRALK-YVLVSA
GN--IKRDK----------------------------------LDKM-------------
-----------GS---AALEDVAE--------------QQ--------------------
--------------MLIQSVCETLVPKL-VNEDIALLFSLLS-DVFPG------I-----
----------HYTANQM----------RE-------------------------------
------------------------------------------------------------
------------------------------------------------------------
-----LR--QQLST------------VCDE--H-L-------------------------
------------------------------------------------------------
-------------------LIYSDVQG--EM-GS-------------M-W----------
LD------KVL-Q------LY--QITNLNH-GLMLVGSSGSG-KTMAWKVLLK---ALE-
----------------RW-ENV-E------------------------------------
--------------G----------------------V-----A---------HV-----
------------------------------------------------------------
------------------IDAKAMSK-DSL-YGVMDPN-TR--EWTD-----------GL
FTSVIRK--II-----------------------DNV-----RGE---------------
-------------------------A---D---R-------R-----------------Q
W--IIFDGD--------------------VDPEWVENLNSVLDD--NK-LLTLPNGERLS
IPP-NV----RIIFE----------------VAD-LKYATLATVSRC-------------
--------------------GMVWFSE--EVVTS-----------------------E--
-MLFERYL--------S-------------------------------------------
---------II-------------------------------------------------
RRV------------------PL-------------DSDSAI------------------
------------------------------------SFSSSSAPVNLIGEDA--------
--------------------------------KPTRS----I--------------EIQR
TAALALQTHF-SPD-----GIVP--------------------------G----------
----------SLKY--------------AV--SEL----------------EHIMPPTPQ
RL--------LSS---FFSMMSYS------------------------------------
------------------------------------------------------------
------------------------------------------------------------
---------------------------I--------------------------------
--------R-K-IVSHDEGL-------IDDSVEI-DQIQS--------------------
---------------------------------FV-------------------------
------------------------------------------------------------
--------LRSMLTNLVWAFSGDGK---W-K----SR-EMM-------SDFI-------R
--------------------------QATT--IS----------------LPP-------
--------NQQA-------------------------------C-------L--------
----------------ID-Y------------------E---------------------
---V-----QL--SG--DWQ--PW------------------------------------
----------------------------L---SK--------------------------
------------------------------------------------------------
------------------------------------------------------------
----------------------VPTME-IESHR---------------------------
---------VAAA--DLVVPTIDT-------VRHEMLLAAWL------------------
----A-EH---K---------PLVLCGPP-GSGK--------------------------
---------------T-MTLLAAL------R--------------------SQQE-----
------------------------MEVVNVNFSSSTTPELLLRT--FDHYCE-----YRR
TPNG-VV----------------LAPV---Q-LSQ-WLVIFCDEIN--------------
---------------LPA---PDKYGTQ------------------RVISFLRQLVELNG
-F--Y-R---T-----SDH---SW--VS----L-ERIQ---FVGACNPPTDPGRHPMTS-
-RF--LRHVPIVYVD-YPGQTS-LQQIYGTFNR-AML--------KMT------------
---------P---AVR-GL-ADQLTNAMV--DVYL-AS---QEHFTQ-DD--QPHYVYSP
RELTRWVR--------------------GISEAITPLE----------------------
----------------------SLSA------------------------------EQLV
RLWAHEAIRLFQDRLVTEE-----EREWTD-K---------LVDTT--AERYF-------
------------------------------------------------------------
------------------------------------------------------------
G---NACRLDEAL---KRP-----------------------------------------
------------------------------------------------------------
---------------------L-----LY--S-----CW-----LS--------------
------------------------------------------------------------
-------R--NYVPV----T----------------------------------------
----------------------------REELQDYVS-ARLKGFY-E----------EEL
DV-KLV-LFDQMLDHVLRIDRIYR-QSQ-GHLLLIGTAGAGKTTLSR-FVAWLNGLS-VF
QLKVH--S--KYTAADF---------------------------------DEDMRT---V
L----RR-----AGC-----R-NEKLCFIMDESNM-LDT-GF-LERLNTLLANG-E-VPG
L-------------FE-GDEHT-TL-----------------------------------
------MTQIKE------GA--------------Q-------------------------
--------------------------------------RQ--------------------
------------------------G--LIL-D--------------SHD-E---------
--------------------L----YKWFTQ----QV--MR-NL-----H----VV-FT-
-MNPS-GS-GLRER-ASTSPALFNRCV-----LNW--FG--DWSE-NALY-Q--------
--------------VG--SELT------------------------RT--------MD-L
---------------D-RTD------YEGSV--RL---TPS--CELVP--SQ--------
------PTYR--DAV-VNT---LCLVH-KTVQK-F--NEME-------------------
-----------------------------T-----KKGHRVMACTPRHFLDF-------I
--KQFMSLFHE---------------------------------KRSDLEEEKI--HL--
-----------NIG-LNKISETEEQ---VK------------ELQKSLKLKSNELQEKKE
AANL------KLKEMLGDQ---QKAEEEKKF-SEQLQK----------------------
---------------ELAEQLKQMAEKKT--F--VENDLAQVE------------PAVAE
AQT--------------AV----QGIKK--SQLVEVKSMSSPPVTVKLTLEAIC-IL---
---L--G----ENV---------------------------------G-TD---WKAIR-
QVMMKD-DF---MTRIL-Q-FDT------E--LLTP--EILKQME-K-----YI-Q-NP-
-----D--W-----EFDKVNR---------------------------------ASVA--
--CGPMVKWARAQLLYST-M----------------------------------------
------LHKVE----PLRNE--LK----R-LEQE-AAKKTQEG-K---------------
VVDVRITE-L-------EESIGK-YKEEYA-Q--LIGQAENIKQ-DLLSVQEKVNR----
--STE----LLSSLR-------SERDRWSSGSAGFSQQMDSL--VGDALLSSA--FLAYA
GYYD---QML-RDE-IFHK---------------------------WFN----HV-----
--------------V-N------------------AGLH---------------------
--FR------------------------------------------H--D------LA--
----------RIE-YLS--TVDDRL-QWQLN---SL--PV-DDLCTEN-AIMLH------
--RF----N------------RYP---LII-DPSG-Q-AVEYIM------KQ--------
--------------------------------F-A---G--KN-----------------
-----------------------IQ---------KTSFL----------------DE-S-
-FRKN-LESALRFGNSLLVQDV--EAY--DPIL---------------------------
---NPVLNREVK-------------RA--G---GRV-LITIGD--QD-IDLS-PS-----
------------------------------------------------------------
------------------------------------FQIF--MITRD--ST-V--E--FS
PD-ICSRV-----TF-------VNFTVTSSSLASQCLNQVLRSERP--DVDK--KRN---
------------------------------------------------------------
---D-----LLKL-QGEFAVRLRHLEKALLAAL-N-E----SKG-K-ILDDNS------V
IETLEKL------KNEAAEVAQKSAE--TDKVMAEVDAVSAQYQR-LSTACSHIYHTLQQ
LN-EIHFLYH-YSLDF-L-VEIFT-HV--------L--------K----TP-E-------
------------------------------------------------------------
-------------------------------------------------------LS---
-----------ST----T--D-YAKRLR-------IITTSLFQTVFRR--VSR-------
-------------GMLHTDK--------VLLALLLMR-IHI---RSNPSAPAYEQH----
------------FDL--------------LL-----------------------------
------------------------------------------------------------
---------GRSDFVAKNDEADSTIP--G--------------GL---------------
------------------------------------------------------------
------------------------------------------------------------
------------------------------------------------------------
----------------------DFL--TVEN----KKSI---------------------
-----AKAR-------KVV-----------------------------------------
-GFE-NVFA---HL-------QH-NSA-A------------VTS-WLT--ND-NPES---
-NVP--VVW--DD--ADGKLSPLC----I-------------------------------
--------------------------------AMNSLIVVHALRPDRLMASA-HRVVS--
TA----------------F-----------------------DDH-------FMQQ--D-
-K-VVD-----ILSI--------------------------------------------V
DN-E--------VS-PSEPVLLCS----ATGYDASGKI-EDLA-VET-N-----------
-------RQLT-SIAI-GSAEGFNQADSALGTATKSG-RWVLLK-----------NVHLA
P-SWLA-Q-LEK--RL--------------------------------------------
---------H--------------------------------------------------
------------------------------------------------------------
---------------------------------SM----K-PHAQ--FRLFLTAE-----
IHP--K----------------------LPSS-ILRAS----RV-VVFEPA---------
---------TGLKANLLRSL-----------------------S-SIP-----P-QR--L
TK------------------APTERSR-----LYLLVCWLHALVQERLRYT---------
P-LGW-STAYEFSDADLRVACDTL-----------DAA-V----------DAV--AQ---
GRP----------NVEP---ERL-----------------------P----------WTT
LRTLL-S--QCI-YGGKIDNQ-----FDQ-VLLDCVLEN-LFTAKS------------FE
Q--------------------DH----------------VL--------IP------KYD
G----------DDSL------------------------------------------FTP
------------------------------------------------------------
NMSKKD-Q------------------------------MIG----------------WV-
-E--------E-L-----KNE-QLPA-WLGLPN------NAE---KVLL----TKR----
GES---------------MLRNM-------------------------------------
----LKVTD--------EELAF-------------------------------NEDGKEE
VKPQWMAQ----------------------------------------------------
------LGELAKQWLQ----LLP---------KE--IV----------------------
----------KMRR-----TVENIKD----------------------------------
------------------------------------------------------------
-----------------------PLFR--FFEREV-----------NLGSQLLKDIRR--
---DLNEISAVC-------------------RAEKK---QNNETRALA-ASLQKGEVPTG
W-KRY----TVP-REVTVMDWMTDLN-----------ERLKQ------------------
------LIRIGG--ADN--------L----KRET--------------------------
--------------------------------------------FWL-------------
------------------------------GGTFSPEAY----------ITA--TRQ---
------------------------------QVAQAN---------T---W-SLEQLN-LH
IHIGRTDSTDV---------------------------------------FRISGI--DI
-------------RGAK----------------SV--GGN----------KLELC-----
--EL------VKSECDIVEFSWKQ------------------------DVA---------
----D-GTRLPLYLYGDRR-------------QLISPLAF--------HLSSA-----TV
FYQ---------------------------------------------------------
----------------------------RGVAL---------------------------
-----------------------VANSTL-------------------------------
-----------------------------------------------------
>ENSCJAP00000008905/1131-4187 pep:known chromosome:C_jacchus3.2.1:5:69716314:70141290:-1 gene:ENSCJAG00000004802 transcript:ENSCJAT00000009410 gene_biotype:protein_coding transcript_biotype:protein_coding [CALJA]
EMGM-EKTL-K---E--LQTT-WA------GMEFQYE-PHP-------------------
-----------------------------RT----------NV------------P-LL-
HS--DEDLIEVLED----------NQ-VQLQN-------LVM-SKYV---AF---FLEE-
VS-GWQKKLSTADAVV-SLWLEVQRTWTHLESIF-IG-S--E--DIRAQLP-Q----DSK
RFEGIDIDF-KE--------------------------LAYD---TQK-T----PN----
-----------V------VEATNK-P----------GLYEKLEDIQSRLCLCEKALAE--
------YLDTKRLAF----PRFYFLSSSDL---LDILSN-------------G-TA-P-Q
Q---VQRHLSK-LFDNMAKMRF-----------------------QLD------------
-----ASGR--------------PTKT---------------------------------
------------------------------------------------------------
-------------SLG----------MYSREEE-Y-V----------AF-S-E-------
-------P-CD------CSG---QVEIWLNHVLGH-MKATV-----RHEMTE-GV-----
--TAYE---------------EKPR-----------EQWL-----FDYP-A---------
-------------------Q-VA-LTCTQIWWTTEVGM--AF-ARLE-------------
EGYE--------------------------------------------------N-A---
-----MKDYY----------------------KKQ-VAQLKTLITMLIG-Q---------
L-SK----------------G-D---RQKIMTICTIDVHARDVVAKM--I-AQ------K
---VD-----NAQA--------FLWLSQLRHRW------DD-------------------
------E-V------------------KH-------------------------------
------------------------------------------------------------
------------------------------------------------------------
------------------------------------------------------------
------------------------------------------------------------
-------------------CF---ANICDAQ----FLYSYEY-LGNTPRLVITPLTD---
R--------CYI-----TL-TQSLH-LTMSG-----APA------GPAGTGKTETTKDLG
RALGILVYVFN-CSEQMDYKSCGNIYK-G------LAQT-GAWGCFDEFNRISVEVLSVV
AVQVKSIQ-----DA---IR--------------D-------------------------
----------K--KQR--------------------------------------------
---------------------FS-------------------------------------
------------------------------------------------------------
----------------F-L--------G--EE-INLN-----PSVGIFITM---------
----------------------NP---GYAGRTELPENLKALFR--PCAMVVPDFELICE
IMLVAEGFIEA-RSLARKFITL-YQLCKELLSKQ--------DHYDWGLRAIK-SVLVVA
GS--LKRGD--P--------------------DR----------P---------------
-----------------------E--------------DQ--------------------
--------------VLMRSLRDFNIPKI-VTDDMPIFMGLIG-DLFPA------L-----
----------DVPRRRD----------PN-------------------------------
------------------------------------------------------------
------------------------------------------------------------
-----FE--ALVRK------------AIVD--L-K-------------------------
------------------------------------------------------------
-------------------L-----QA--E---D-------------N-F----------
VL------KVV-Q------LE--ELLAVRH-SVFVVGGTGTG-KSQVLRSLHK---TYQ-
----------------IM-K---R------------------------------------
-----R--------P----------------------V-----W---------TD-----
------------------------------------------------------------
------------------LNPKAVTN-DEL-FGIINPA-TR--EWKD-----------GL
FSSIMRE--L---------------------------AN---ITH---------------
-------------------------D---G-----------P-----------------K
W--ILLDGD--------------------IDPMWIESLNTVMDD--NK-VLTLASNERIP
LNP-TM----KLLFE----------------ISH-LRTATPATVSRA-------------
--------------------GILYINP--ADLGW-----------------------N--
-PPVSSWI--------D-------------------------------------------
---------KR------E----------------------IQT-----------------
ERA------------------NL-------------------------------------
------------------------------------------------------------
-----------------------------------------T--------------IL--
-F-----------D-----KYLP--------------------------T----------
----------CLDT--------------LRTRF------------------KKIIPIPEQ
SM--------VQM---VCHLLECL------------------------------------
------------------------------------------------------------
------------------------------------------------------------
---------------------------L--------------------------------
--------T-K-EDI----P-------AD------------CSK----------------
---------------------------------EI-------------------------
------------------------------------------------------Y-----
--------EHYFVFAAIWAFGGAMV---Q-DQLMDYR-AEF-------SKWW-------L
--------------------------TEFKTVK-----------------FP--------
-------SQG---------------------------------T-------I--------
----------------FD-Y------------------Y---------------------
---I-----DP--ET-KKFE--PW------------------------------------
----------------------------S---KL--------------------------
------------------------------------------------------------
------------------------------------------------------------
----------------------IP------QFE--FDP------E---------------
---------MPLQ--ACLVHTSET-------IRVCYFMERLM------------------
----A-QR---R---------PVMLVGTA-GTGK--------------------------
---------------S-VLVGAKL------A-SL-----------------DPET-----
------------------------YLVKNVPFNYYTTSAMLQAV--LEKPLE------KK
AG-R--N----------------YGP----P-GNK-KLIYFIDDMN--------------
---------------MPE---VDAYGTV------------------QPHTIIRQHLDYGH
-W--YDR----------SK---LSL-KE----I-TNVQ---YVSCMNPTAG-SFTIN-P-
-RL--QRHFSVFVLS-FPGADA-LSSIYSIILT-QHL------------K--LR-NFP--
---------A---SLQ-KS-IPPLINLAL--TFHQKIA---TTFLPT-AI--KFHYIFNL
RDFANIFQ--------------------GILFS---------------SVE---------
----------------------CVKS-------------------------T----QDLV
RLYLHESNRVYRDKMVEEK-----DFDLFD-K---------IQTEA--LKKIF-------
---------------------------D-----------------DIE------------
----------------------------------------------------------DP
M----EH-T---------------RS----------------------------------
------------------------------------------------------------
--------------------PN-----LY--C-----HF-----VN------------GI
---------------------------GE-------------------------------
-------P--KYMPV--P-S----------------------------------------
----------------------------WELLTQTLV-EALE-NH-N----EV----N-T
VM-DLV-LFEDAMLHVCRINRILE-SPR-GNALLVGVGGSGKQSLTR-LAAFISSMD-VF
QITLR--K--GYQIQDL---------------------------------KMDLAS---L
C----LK-----AGV-----K-NLRTVFLMTDAQV-ADE-RF-LVLINDLLASA-E-IPD
L-------------YC-DDEVE-NI-----------------------------------
------ISNVRN------EV--------------K-------------------------
--------------------------------------NQ--------------------
------------------------G--L-VD---------------NRE-N---------
--------------------C----WKFFID----RV--RQ-QL-----K----VT-LC-
-FSPV-GN-KLRVR-SRKFPAIVNCTT-----IDW--F--HEWPQ-QALE-S--------
--------------VS--LRFL------------------------QN--------TE-S
---------------I-KPT----------------------------------------
--------VK--QSI-SKF---MAFVH-TSVNQ-T--SQSY-------------------
-----------------------------L-----SNEQRYNYTTPKSFLEF-------I
--RLYQSLLHR---------------------------------HRKELKCKTE--RL--
-----------ENG-LLKLHSTSTQ---VD------------DLKAKLAAQELELKQKNE
DADK------LIRVVGVET---DKVSREKAM-ADGEEQ----------------------
---------------KVALIMLEVKQKQK--D--CEEDLAKAE------------PALTA
AQA--------------AL----NTLNK--TNLTELKSFGSPPLAVSNVSAAVM-VL---
---M--A----PGG-RVP--K--------------------------D-RS---WKAAK-
VTMAKVDGF---LDSLI-N-FNK------E--NIHE--NCLKAI-RP-----YL-Q-DP-
-----E--F-----NPEFVAT---------------------------------KSYA--
--AAGLCSWVINIVRFYE-V----------------------------------------
------FCDVE----PKRQA--LS----R-ATAD-LTAAQEKL-A---------------
AIKAKIAH-L-------NENLAK-LTAKFE-K--ATADKLKCQQ-EAEVTAGTISL----
--ANR----LVGGLA-------SENVRWAEAVQNFKQQEQTL--CGDILLITA--FISYL
GFFT---KKY-RQSLMDGT---------------------------WRP----YL-----
---------SQL--K--------------------TPIP---------------------
--VT------------------------------------------P--T------LD--
----------PLR-MLM--DDADVA-TWQNE---GL--PA-DRMSIEN-ATILI------
--NC----E------------RWP---LIV-DPQL-Q-GIKWIK------NK--------
--------------------------------Y-G------ED-----------------
-----------------------LR---------VTQIG----------------QK-G-
-YLQT-IEHALEAGDAVLIENLE-ESV--DPVL---------------------------
---GPLLGREVI-------------KK--G-----R-FIKIG-D-KE-CEYN-PK-----
------------------------------------------------------------
------------------------------------FRLI--LHTKL--AN-P--H--YQ
PE-LQAQA-----TL-------INFTVTRDGLEDQLLAAVVSMERP--DLEQ--LKS---
------------------------------------------------------------
---D-----LTKQ-QNGFKITLKTLEDSLLSCL-S-S----ASG-N-FLEETA------L
VENLEIT------KQTAAKVEKKVQE--AKVTEVKINEAREHYRP-AAARASLLYFIMSD
LS-KIHPMYR-FSLKA-F-SIVFQ-KA--------V--------E----RA-A-------
---------------------------------------------------P--------
-------------------------------------------------------NE---
-----------S----------LRERVA-------NLIDSITFSVYQY--TAR-------
-------------GLFECDK--------LTYLAQLTF-QILLMN--RE---VNAAE----
------------LDF--------------LL-----------------------------
------------------------------------------------------------
---------RSPV-------------------------------Q-T---G---------
------------------------------------------------------------
------------------------------------------------------------
---------------------------------------TT-------------------
-----------------SP-V-EFL--SDQA----WGAI---------------------
-----KVLS-------SM-E----------------------------------------
-EFC-NLDR---DI-------EG-SAK-S------------WKK-FVE--SE-CPEK---
EKLP--QEWKNK-----T---A--------------------------------------
---------------------------------LQHLCVMRAMRPDRMTYAM-QNFVE--
EK----------------L-----------------------GS-----------K--YV
VGRALD-----FATS--------------------------------------------F
-E-E--------SG-PATPMFFIL----SPGVDPLKDV-ESQG-KKL-GYTFNN------
-------RNFH-NVSL-GQGQE-VVAEAALDFAAKKG-HWVILQ-----------NIHLV
A-KWL-RT-LEK--KL--------------------------------------------
---------E-----------------------------------------EHSKN----
------------------------------------------------------------
-------------------------------------S----HPE--FRVFMSAE-----
------------------PA-PSPEGHIIPQG-ILENS----IK-ITSEPP---------
---------TGMHANLHKAL--------------------DNFT-QDT-----L-EM--C
S-------------------RETEFKS-----ILFALCYFHAVVAERRKFG---------
P-QGW-NCSYPFNTGDLTISVNVL-----------YNF-L----------EA--------
--------------NA----Q-V-----------------------P----------YDD
LRYLF-G--EIM-YGGHITDN-----WDR-RLCRTYLRE-FIRPEM------------LE
G--------------------EL----------------SL------AP-----------
-----------G-------------------------------------------F-PLP
----------------------------------GNM-------------D---------
----YN-G------------------------------YHQ----------------YI-
-DA-------E-L-----P-P-ESPY-LYGLHP------NAE---IGFL----TQT----
SEK---------------LFHTV-------------------------------------
----LELQ-----PR---------------------------D--S--------------
----QAGD-GAG-----------ATR-EDK------------------------------
------IKALLEEILE----RVT-DE---FN-----IP--EL------------------
----------MAKV--------EERT----------------------------------
------------------------------------------------------------
-----------------------PYIV--VALQEC-----------GQMNILTREIQR--
---SLRELELGL-------------------KGELT---MTSHMENLQ-NALYFDMVPES
WARR-----AYP-STAGLAAWFLDLL-----------NRIKE------------------
------LEAWTSD-FT-----------------MPST-----------------------
--------------------------------------------VWL-------------
------------------------------TGFFNPQSF----------LTA--VMQ---
------------------------------STARKN---------E---W-PLDQMA-LQ
CDVTKK-N---R--EEFR-SPP----------R-------V---G-----VYVHGL--FM
-------------EGA-----------------RWDTQAG----------I--ITE--AK
L-KD------LTPPMPVMFIKAIP--AD-------------------KQDC---------
-C--S-VYCCPVYKTSQRG-----------P-TYVWTFNL-------KT--KEN---PSK
WVM---------------------------------------------------------
----------------------------AGVAL---------------------------
-----------------------LLQ---I------------------------------
-----------------------------------------------------
>ENSCJAP00000017398/1311-4393 pep:known chromosome:C_jacchus3.2.1:2:189643026:189916163:1 gene:ENSCJAG00000009326 transcript:ENSCJAT00000018400 gene_biotype:protein_coding transcript_biotype:protein_coding [CALJA]
ERDI-EQKL-K---Q--VINE-WD------NKMFTFG-SFK-------------------
-----------------------------TR----------GE------------L-LL-
RGDNTSEIIANMED----------SL-MLLGS-------LLS-NRYN---MP---FKAQ-
IQ-KWVQYLSNSSDII-ERWMTVQNLWIYLEAVF-VG----G--DIAKQLP-K----EAK
RFSNIDKSW-VK--------------------------IMTR---AHE-V----PN----
-----------V------VQCCVG----------DETLGQLLPHLLDQLEICQKSLTG--
------YLEKKRLCF----PRFFFVSDPAL---LEILGQ-------------A-SD-S-H
T---IQAHLLN-VFDNIKSVKFH---------------------E--------K------
-----IYDR---------------------------------------------------
------------------------------------------------------------
-------------ILS----------VSSREGE-T-I----------EL-N-K-------
-------P-VM------AEG---NVEVWLNSLLEE-SQSSL-----HLVIRQ-AA-----
--TNIQ---------------E-TD-FQLI------E-FL-----SSFP-A---------
-------------------Q-GG-LLGIQMIWTRDSEE--AL-RNA--------------
KFDK--------------------------------------------------K-I---
-----MQKTN----------------------QSF-LELLNTLIDITTR-D---------
L-SS----------------T-E---RVKYETLITIHVHQRDIFDDL--C-RM----HIK
----------SPMD--------FEWLKQCRFYF------NE-------------------
----------------DSD---------K-------------------------------
------------------------------------------------------------
------------------------------------------------------------
------------------------------------------------------------
------------------------------------------------------------
-------------------MM---IHITDVA----FIYQNEF-LGCTDRLVITPLTD---
R--------CYI-----TL-AQALG-MSMGG-----APA------GPAGTGKTETTKDMG
RCLGKYVVVFN-CSDQMDFRGLGRIFK-G------LAQS-GSWGCFDEFNRIDLPVLSVA
AQQISIIL-----TC---KK--------------E-------------------------
----------R--KKS--------------------------------------------
---------------------FI-------------------------------------
------------------------------------------------------------
----------------F-TD-------G--DN-VTMN-----PEFGLFLTM---------
----------------------NP---GYAGRQELPENLKINFR--SVAMMVPDRQIIIR
VKLASCGFIDN-VVLARKFFTL-YKLCEEQLSKQ--------VHYDFGLRNIL-SVLRTL
GA--AKRAN--P--------------------MD----------T---------------
-----------------------E--------------ST--------------------
--------------IVMRVLRDMNLSKL-IDEDEPLFLSLIE-DLFPN------I-----
-----------LLDKEG----Y-----PE-------------------------------
------------------------------------------------------------
------------------------------------------------------------
-----LE--AAISR------------QV-E--A-A---G---------------------
------------------------------------------------------------
-------------------L-----IN--H---P-------------P-W----------
KL------KVI-Q------LF--ETQRVRH-GMMTLGPSGAG-KTTCIHTLMR---AMT-
----------------DC-G---K------------------------------------
--------------P----------------------HR----E---------MR-----
------------------------------------------------------------
------------------MNPKAITA-PQM-FGRLDVA-TN--DWTD-----------GI
FSTLWRK------------------------------T---LRAK---------------
-------------------------K-G-E-----------H-----------------I
W--IILDGP--------------------VDAIWIENLNSVLDD--NK-TLTLANGDRIP
MAP-NC----KIVFE----------------PHN-IDNASPATVSRN-------------
--------------------GMVFMSS--SILDW-----------------------S--
-PILEGFL--------K-------------------------------------------
---------KR------SPQ----------------------------------------
EAE------------------IL-------------------------------------
------------------------------------------------------------
-----------------------------------------R--------------QL--
-Y-----------S-----ESFP--------------------------D----------
----------VYHF--------------CIQNL-E----------------Y-KMEVLEA
FV--------IMQ---SIHMLQGLI-----------------------------------
------------------------------------------------------------
-------------------------------------------PPKE-------------
---------------------QG--GEV--------------------------------
--------S-R-AHL---------------------------------------------
------------------------------------------------------------
------------------------------------------------------------
--------GRLFVFALLWSAGAALE---L-D----GR-RRL-------ELWL-------R
--------------------------ARLAGT--LE--------------LPP-------
-------PAGPG---------------------------D---T-------A--------
----------------FD-Y------------------F---------------------
---V-----A---PD-GTWT--HW------------------------------------
----------------------------N---TR--------------------------
------------------------------------------------------------
------------------------------------------------------------
----------------------TQ------EYL--YPPD---TT----------------
---------PEYG--SILVPNVDN-------VRTDFLIQTIA------------------
----K-QG----K--------AVLLIGEQ-GTAK--------------------------
---------------T-VMIKGFM------S-KY-----------------DPES-----
------------------------HIIKSLNFSSATTPLMFQRT--IESYVD------KR
MG-T--T----------------YGP----P-AGK-KMTVFIDDVN--------------
---------------MPV---INEWGDQ------------------VTNEIVRQLMEQNG
-F--YNL----------EK-P-GEF-TS----I-VDIQ---FLAAMIHPGG-GRNDIPQ-
-RL--KRQFSIFNCT-LPSEAS-MDKIFGVIGE-GYY--------CTQ------RGFS--
---------E---EVR-DS-VTKLVPLTR--RLWQMTK---IKMLPT-PA--KFHYVFNL
RDLSRIWQ--------------------GMLNTT---------------SE---------
----------------------VIKE----------------P-------------NDML
KLWKHECKRVIADRFTVSS-----DVTWFD-K---------ALVSL--VEEEF-------
----------------------------------------------GE------------
----------------------------------------------------------EK
K---LLVDCGID------------------------------------------------
------------------------------------------------------------
---------------------T-----YF--V-----DF-----LRDAPEAAG-ETS-EE
ADAE-----------------------MP-------------------------------
-------K--IYEPI--E-S----------------------------------------
----------------------------FSHLKERLN-S-SQ-LY-N-----ESI--RGA
GM-DMV-FFADAMVHLVKISRVIR-TPR-GNALLVGVGGSGKQSLTR-LASFIAGYI-SF
QITLT--R--SYNTSNL---------------------------------MEDLKV---L
Y----RT-----AGQ-----Q-GKGITFIFTDSDI-KDE-SF-LEYMNNVLSSG-E-VSN
L-------------FA-RDEID-EI-----------------------------------
------NSDLTS------VM--------------K-------------------------
--------------------------------------KE-L------------------
------------------------PR---CPP--------------TNE-N---------
--------------------L----HDYFMS----RV--RQ-NL-----H----IV-LC-
-FSPV-GE-KFRNR-ALKFPALISGCT-----IDW--F--SRWPK-DALV-A--------
--------------VC--EHLL------------------------AS--------YD-I
---------------DCTLE----------------------------------------
--------IK--KEV-VHC---MGSFQ-DGVAE-K--CVDY-------------------
-----------------------------F-----QRFRRSTHVTPKSYLSF-------I
--QGYKFIYGE---------------------------------KHVEVQTLAN--RM--
-----------NTG-LEKLKEASES---VA------------ALSKELEVKEKELQVAND
KADM------VLKEVTMKA---HAAEKVKAE-VQKVKD----------------------
---------------RAQAIVDSISKDKA--I--AEEKLEAAK------------PALEE
AEA--------------AL----QTIKP--SDIATVRTLGRPPHLIMRIMDCVL-LL---
---F--Q-----RK--VNAVK-IDLEK-S---------CT-------M-PS---WQE-SL
KLMTAG-NF---LQNLQ-Q-FPK------D--TINE--EVIEFLS-P-----YF-E-MA-
-----D--Y-----NIETAKH---------------------------------VCGN--
--VAGLCSWTKAMASFFS-I----------------------------------------
------NKEVL----PLKAN--LV----V-QENR-HVLAMQDL-Q---------------
KAQAELDD-K-------QAELDV-VQAEYE-Q--AMTEKQTLLE-DAQRCRQKMQT----
--AST----LISGLA-------GEKERWTQQSQEFAAQTKRL--VGDVLLATA--FLSYS
GPFN---QEF-RD-ILLNN---------------------------WQK----EM-----
--------------K-A------------------RKIP---------------------
--FG------------------------------------------K--N------LN--
----------LNE-MLI--DASTVS-EWNLQ---GL--PN-DDLSIQN-GIIVT------
--KA----S------------RYP---LLI-DPQT-Q-GKMWIK------NK--------
--------------------------------E-S------RN-----------------
-----------------------EL-------Q-ITSLN----------------HK-Y-
-FRNH-LEDSLSLGRPLLIEDVG-EEL--DPAL---------------------------
---DNILERNFI-------------KT--G---STF-KVKLG-D-KE-VDVL-DG-----
------------------------------------------------------------
------------------------------------FRLY--ITTKL--PN-P--A--YT
PE-ISART-----SI-------IDFTVTMKGLEDQLLGRVILTEKQ--ELEK--ERT---
------------------------------------------------------------
---H-----LMED-VTANKRRMKELEDNLLYRL-T-S----TQG-S-LVEDES------L
IVVLSNT------KRTAEEVTQKLEI--SAETEVQINSAREEYRP-VATRGSILYFLITE
MR-LVNEMYQ-TSLRQ-F-LGLFD-LS--------L--------A----RS-V-------
---------------------------------------------------K--------
-------------------------------------------------------NP---
-----------I----------TSKRIA-------NVIEHMTYEVYKY--AAR-------
-------------GLYEEHK--------FLFTLLLTL-KIDIQRER-----VKHEE----
------------FLT--------------LI-----------------------------
------------------------------------------------------------
---------KGGA-------------------------------S-L---D---------
------------------------------------------------------------
------------------------------------------------------------
--------------------------------------LKTCP------P----------
-----------------KPS--KWI--LDMT----WLNL---------------------
-----VELS-------KL-R----------------------------------------
-QFS-DILD---QI-------SR-NEK-M------------WKI-WFD--KE-NPEE---
EPFPN--AYGKSL-----D--C--------------------------------------
---------------------------------FRRLLLIRSWCPDRTIAQA-RRYIV--
DS----------------M-----------------------GE-----------K--YA
EGVILD-----LEKT--------------------------------------------W
-E-E--------SD-PRTPLICLL----SMGSDPTDSI-IALG-KRL-KV----------
-------ETR--YVSM-GQGQE-VHARKLLQQTMTNG-GWALLQ-----------NCHLG
L-DFM-DE-LMD--II------------IET-----------------------------
---------E--------------------------------------------------
------------------------------------------------------------
-------------------------------------I---VHDA--FRLWMTTE-----
------------------VH-KQ-----FPIT-LLQMS----IK-FANDPP---------
---------QGLRAGLKRTY-----G---------------GVS-QDL-----L-DV--S
S--------------------GAQWKP-----MLYAVAFLHSTVQERRKFG---------
A-LGW-NIPYEFNQADFNATVQFI-----------QNH-L----------DDM-------
---------------DV---KK------------------------G----V-S---WTT
IRYMI-G--EIQ-YGGRVTDD-----YDK-RLLNTLAKV-WFNENM------------FG
P--------------------DF----------------SF------YQ-----------
-----------G-------------------------------------------Y-NIP
----------------------------------------------------------KC
S--TVD-N------------------------------YLQ----------------YI-
-Q--------S-L-----PAY-DSPE-VFGLHP------NAD---ITYQ----SKL----
AKD---------------VLDTI-------------------------------------
----LGIQ-----PK---------------------------------------------
----DSSG-GGD-----------ETR-EAV------------------------------
------VARMADDMLE----KLP-PD---YV-----PF----------------------
----------EVK------ERL-QKM--GPFQ----------------------------
------------------------------------------------------------
-----------------------PMNI--FLRQEI-----------DRMQRVLSLVRS--
---TLTELKLAI-------------------DGTII---MSENLRDAL-DCMFDARIPAW
W------KKASW-VSSTLGFWFTELV-----------ERNSQ------------------
------FTSWVFN-GR------------------PHC-----------------------
--------------------------------------------FWM-------------
------------------------------TGFFNPQGF----------LTA--MRQ---
------------------------------EITRAT---------KG--W-ALDNMV-LC
NEVTKWM----K--DDIS-APA----------T-------E---G-----VYVYGL--YL
-------------EGA-----------------GWDKRNM----------K--LIE--SK
P-KV------LFEMMPVIRIYAE--NN--------T---L-RD-----PR----------
------FYSCPIYKKPDRTDL-----------NYIAAVDL--RT--V----QTPE----H
WVL---------------------------------------------------------
----------------------------RGVAL---------------------------
-----------------------LCD---VK-----------------------------
-----------------------------------------------------
>ENSCAFP00000003990/1457-4523 pep:novel chromosome:BROADD2:14:38426944:38743245:1 gene:ENSCAFG00000002717 transcript:ENSCAFT00000004311 gene_biotype:protein_coding transcript_biotype:protein_coding [CANFA]
ELGT-EKAI-T---E--ISQT-WA------TMEFSYE-VHY-------------------
-----------------------------RT----------GI------------P-LL-
KS--DEQLFETLEH----------NQ-VQLQS-------LLQ-SKYV---EY---FIEQ-
VI-SWQNKLNIADLVI-FTWMEVQRTWSHLESIF-VC-S--E--DIRIQLV-K----DAR
RFDGVDAEF-KD--------------------------LMLK---TAK-I----KN----
-----------V------LDATCR-P----------NLYEKLKDLQYRLSLCEKALAE--
------YLETKRVAF----PRFYFISSADL---LDILSK-------------G-AQ-P-K
Q---VTRHLAK-LFDSIADLQF------------------------EE------------
-----GQDV--------------STHR---------------------------------
------------------------------------------------------------
-------------AIG----------MYSKEKE-Y-I----------PF-Q-A-------
-------E-CE------CVG---HVETWLLRLEQT-MQSTV-----RHSITE-AI-----
--VAYE---------------EKPR-----------ELWI-----LDFP-A---------
-------------------Q-VA-LTGSQIWWTTDVGI--AF-SRLE-------------
EGYE--------------------------------------------------T-A---
-----LKDFH----------------------KKQ-ISQLNTLIALLLG-E---------
L-LP----------------G-E---RQKIMTICTIDVHARDVVAKL--I-SQ------K
KLQVV-----SPQA--------FAWLCQLRHQW------ED-------------------
------T-Q------------------KH-------------------------------
------------------------------------------------------------
------------------------------------------------------------
------------------------------------------------------------
------------------------------------------------------------
-------------------CF---VHICDAQ----FQYFYEY-LGNSPRLVITPLTD---
R--------CYI-----TL-TQSLH-LTMSG-----APA------GPAGTGKTETTKDLG
RALGMMVYVFN-CSEQMDYKSIGNIYK-G------LVQT-GAWGCFDEFNRISVEVLSVV
AVQVKMIH-----DA---IR--------------N-------------------------
----------R--KKR--------------------------------------------
---------------------FV-------------------------------------
------------------------------------------------------------
----------------F-L--------G--EA-ITLK-----PSVGIFITM---------
----------------------NP---GYAGRTELPENLKALFR--PCAMVAPDIELICE
IMLVAEGFAEA-RSLARKFVTL-YTLCRGLLSKQ--------DHYDWGLRAIK-SVLVVA
GS--LKRGD--K--------------------NR----------P---------------
-----------------------E--------------DQ--------------------
--------------VLMRALRDFNLPKI-VTDDIPVFLGLVG-DLFPA------L-----
----------DVPRRRA----------PH-------------------------------
------------------------------------------------------------
------------------------------------------------------------
-----FE--QVVRQ------------STLE--L-R-------------------------
------------------------------------------------------------
-------------------L-----QP--E---E-------------S-F----------
TL------KVV-Q------LE--ELLAVRH-SVFVVGNAGTG-KSKILRTLNR---TYV-
----------------NM-K---Q------------------------------------
-----K--------P----------------------T-----W---------ND-----
------------------------------------------------------------
------------------LNPKAVTT-DEL-FGFIHHA-TR--EWKDGKYKYFLY-YIRL
FSSILRE--Q---------------------------AN---LKH---------------
-------------------------D---G-----------P-----------------K
W--IILDGD--------------------IDPMWIESLNTVMDD--NK-VLTLASNERIA
LTP-SM----RLLFE----------------VHH-LRTATPATVSRA-------------
--------------------GILYVNP--QDLGW-----------------------N--
-PYVASWI--------D-------------------------------------------
---------RR------R----------------------HQS-----------------
EKA------------------NL-------------------------------------
------------------------------------------------------------
-----------------------------------------T--------------IL--
-F-----------D-----KYIP--------------------------A----------
----------CLDK--------------LRTSF------------------KTITSIPEN
SL--------VQT---ICALLECL------------------------------------
------------------------------------------------------------
------------------------------------------------------------
---------------------------L--------------------------------
--------T-P-DNV----P-------SD------------SPK----------------
---------------------------------EV-------------------------
------------------------------------------------------Y-----
--------EVYFVFACIWAFGGTLL---Q-DQLSGSQ-AEF-------SRWW-------H
--------------------------KEMKAVK-----------------FP--------
-------SQG---------------------------------T-------I--------
----------------FD-Y------------------Y---------------------
---L-----DH--KT-KKFL--PW------------------------------------
----------------------------A---DK--------------------------
------------------------------------------------------------
------------------------------------------------------------
----------------------VP------KFA--MDP------E---------------
---------VPLQ--RVVVHTTET-------TRLRYFVELLL------------------
----E-KG---Q---------PLMLVGNA-GVGK--------------------------
---------------T-AFVGDTL------A-SL-----------------S-ED-----
------------------------YIVTRVPFNYYTTSAALQRI--LEKPLE------KK
AG-R--I----------------YSP----E-GNK-KLVYFIDDMN--------------
---------------MPE---VDLYGTV------------------QPHTLIRQHIDYGH
-W--YDR----------QK---AML-KE----I-RNCQ---YVACMNLMVG-SFTIN-P-
-RL--QRHFTVFAFN-FPSLDA-LQTIYSQILN-FHF------------Q--QQ-AFG--
---------P---SVL-KS-GPSLIQATI--TFHQMMT---HNFLPT-AV--KFHYLFNL
RDLSNIFQ--------------------GILFA---------------SPE---------
----------------------CLKC-------------------------P----NDLI
RLWLHESSRVYGDKLVDPK-----DCDLFQ-K---------KMLET--ACKCF-------
---------------------------E-----------------GVD------------
----------------------------------------------------------SH
M----LL-Q---------------QP----------------------------------
------------------------------------------------------------
---------------------L-----IY--C-----HF-----AH------------GG
---------------------------QD-------------------------------
-------P--CYLPV--K-D----------------------------------------
----------------------------WEVLKKVLM-EALD-NY-N----EL----N-A
AM-HLV-LFEDAMQHVCRISRILR-TPQ-GHALLIGVGGSGKQSLSR-LAAYICSLE-VF
QITLT--E--GFGIQEF---------------------------------RVDLAN---L
Y----IR-----TGA-----K-NMPTVFLLTDAQV-LDE-SF-LVLINDLLASG-E-IPD
L-------------FS-DEDVD-SI-----------------------------------
------ISGIRN------EV--------------R-------------------------
--------------------------------------GL--------------------
------------------------G--M-VD---------------SRE-N---------
--------------------C----WKFFLA----RV--QL-QL-----K----II-LC-
-FSPV-GH-TLRGR-ARKFPAIVNCTA-----IDW--F--HAWPQ-EALV-S--------
--------------VS--RRFI------------------------EE--------TE-G
---------------I-EPL----------------------------------------
--------DK--DSI-SLF---MAHVH-TSVNE-M--STRY-------------------
-----------------------------Y-----QNERRHNYTTPKSFLEQ-------I
--SLFKNLLKK---------------------------------KQKEVSQKKE--HL--
-----------VNG-IQKLKTTASQ---VG------------DLKARLASQEAELQLRNH
DAEA------LITKIGLQT---EKVSREKAI-ADAEER----------------------
---------------KVTAIQTEVSQKQR--E--CEVDVLKAE------------PALVA
ATA--------------AL----NTLNR--VNLTELKAFPNPPNAVTNVTAAVM-VL---
---L--A----PRG-RVP--K--------------------------D-RS---WKAAK-
IFMGKVDDF---LQALI-N-YDK------E--HIPE--NCLKVVNEQ-----YL-R-DP-
-----E--F-----NPSLIRT---------------------------------KSFA--
--AAGLCAWVINIVKFYQ-V----------------------------------------
------YCDVE----PKRQA--LA----Q-ANFE-LAAATEKL-E---------------
AIRKKLGD-L-------DRNLSR-LTASFE-K--ATAKKVQCQE-EVNQTNKTIEL----
--ANR----LVKELE-------SEKIRWCQSIQSFEAQEQTL--CGDVLLTAA--FVSYV
GSFT---KPY-RQELVDCK---------------------------WVP----FL-----
---------QH---K--------------------VSIP---------------------
--IT------------------------------------------E--G------LD--
----------VIA-MLT--DDATIA-TWNNE---GL--PN-DRMSTEN-ATILT------
--HC----E------------RWP---LMI-DPQQ-Q-GIKWIK------NK--------
--------------------------------Y-G------TD-----------------
-----------------------LK---------VTHLG----------------QK-G-
-FLNA-IETALVFGDVILVENLE-ETI--DPVL---------------------------
---DPLLGRNTI-------------KK--G-----K-YIRIG-D-KE-CEFN-RN-----
------------------------------------------------------------
------------------------------------FRLI--LHTKL--AN-P--H--YK
PE-LQAQT-----TL-------LNFTVTEDGLEAQLLAEVVSIERP--DLEK--LKL---
------------------------------------------------------------
---V-----LTKH-QNDFKIELKYLEDDLLLRL-S-A----AEG-S-FLDDTE------L
VERLERT------KATAAEIELKVIE--AKENERKINEARECYRP-VAARASLLYFVIND
LK-KINPIYQ-FSLKA-F-NMLFH-RA--------I--------E----QA-D-------
---------------------------------------------------K--------
-------------------------------------------------------AE---
-----------D----------VQGRIS-------ILMEDITYAVFLY--TNQ-------
-------------ALLERDK--------LTFLSQMAF-QILLKK--KE---IDALE----
------------LDF--------------LL-----------------------------
------------------------------------------------------------
---------RFTV-------------------------------E-H---T---------
------------------------------------------------------------
------------------------------------------------------------
---------------------------------------YL-------------------
-----------------SP-I-DFL--TSQS----WSAL---------------------
-----KAIA-------LM-E----------------------------------------
-EFR-GIDR---DV-------EG-SAK-Q------------WRK-WAE--SE-CPEK---
EKLP--QEWKKK-----S---L--------------------------------------
---------------------------------IQKLIILRAVRPDRMTYAL-RNFVE--
EK----------------L-----------------------GA-----------K--YV
GRTRLD-----LVKA--------------------------------------------F
-E-E--------SS-PATPIFFFL----SPGVDTLKDL-EILG-KRL-GFTIDS------
-------GKFH-NVSL-GQGQE-TVAEKALEKASKQG-HWVLLQ-----------NVHLV
A-KWL-GT-LEK--LL--------------------------------------------
---------E-----------------------------------------KFSQG----
------------------------------------------------------------
-------------------------------------G----HRD--YRVFMSAE-----
------------------SA-PTPNEHIIPQG-LLEDS----IK-ITNEPP---------
---------TGMMANLHAAL--------------------YNFD-QDT-----L-EA--C
S-------------------KEQEFKS-----ILFSLCYFHACVAGRLRFG---------
P-RGW-SRRYPFSPGDLTICANVL-----------YNY-L----------EA--------
--------------NP----N-V-----------------------P----------WED
LRYLF-G--EIM-YGGHITDD-----WDR-KLCRVYLEE-FMNPSL------------IE
D--------------------EL----------------ML------AP-----------
-----------G-------------------------------------------F-AAP
----------------------------------PNL-------------D---------
----YS-G------------------------------YHQ----------------YV-
-EE-------K-L-----P-P-ESPA-LYGLHP------NAE---IEFL----TVM----
SNT---------------LFRTL-------------------------------------
----LELQ-----PR---------------------------N--A--------------
----LIHE-ELG-----------QST-EEK------------------------------
------VKNVSDDILE----KLP-EE---FN-----MV--EI------------------
----------MQKN--------SNRS----------------------------------
------------------------------------------------------------
-----------------------PYVL--VCFQEC-----------ERMNILLREIRS--
---SLQQLDLGW-------------------KGELM---LSPEMEAQQ-SQLSYDTVPDN
WSKV-----AYP-STYGLAQWFNDLL-----------LRCRE------------------
------LETWTHD-LA-----------------LPAV-----------------------
--------------------------------------------VWL-------------
------------------------------SGFFNPQSF----------LTA--IMQ---
------------------------------TMARKN---------E---W-PLDKMC-LT
VDVTKK-T---K--EDYG-HPP----------R-------E---G-----AYLHGF--LL
-------------EGA-----------------RWDTQSG----------T--IAE--AC
L-KE------VTSVMPVIFAKAIP--VD-------------------RQET---------
-K--H-TYECPVYKTKMRG-----------S-NYVWTFRL-------KS--QDK---TAK
WVL---------------------------------------------------------
----------------------------AGVAL---------------------------
-----------------------LLE---A------------------------------
-----------------------------------------------------
>ENSCAFP00000002222/1636-4379 pep:known chromosome:BROADD2:12:10628134:10923389:1 gene:ENSCAFG00000001518 transcript:ENSCAFT00000002400 gene_biotype:protein_coding transcript_biotype:protein_coding [CANFA]
EKDI-EAKL-T---Q--VIEN-WT------NQNLSFA-AFK-------------------
-----------------------------GK----------GE------------L-LL-
KGTESGEIITLMED----------SL-MVLGS-------LLS-NRYN---AP---FKKT-
IQ-NWVYKLSTSSDII-EEWLVVQNLWVYLEAVF-VG----G--DIAKQLP-Q----EAK
RFQNIDKSW-VK--------------------------IMQR---AHE-N----PN----
-----------V------ISCCVG----------DETMGQLLPHLHEQLEVCQKSLTG--
------YLEKKRLLF----PRFFFVSDPVL---LEILGQ-------------A-SD-S-H
T---IQPHLPA-VSDNINEVTFH---------------------A--------K------
-----DYDR---------------------------------------------------
------------------------------------------------------------
-------------ILA----------VISREGE-K-I----------IL-D-S-------
-------P-VM------AKG---PVEIWLMDLLRM-QMSSL-----HNIIRS-AF-----
--YQIS---------------D-SG-FQLL------P-FL-----NHFP-A---------
-------------------Q-VG-LLGVQMLWTHDSEE--AL-HNA--------------
KDDR--------------------------------------------------K-I---
-----MHVTN----------------------QKF-LDILNTLIAQTTH-D---------
L-SK----------------F-D---RVKFETLITIHVHQRDIFDDL--V-KM----HIK
----------SVTD--------FEWLKQSRFYF------KE-------------------
----------------DLD---------Q-------------------------------
------------------------------------------------------------
------------------------------------------------------------
------------------------------------------------------------
------------------------------------------------------------
-------------------TV---VSITDVD----FIYQNEF-LGCTDRLVITPLTD---
R--------CYI-----TL-AQALG-MNMGG-----APA------GPAGTGKTETTKDMG
RCLGKYVVVFN-CSDQMDFRGLGRIFK-G------LAQS-GSWGCFDEFNRIELPVLSVA
AQQIYIVL-----TA---RK--------------E-------------------------
----------R--KKQ--------------------------------------------
---------------------FI-------------------------------------
------------------------------------------------------------
----------------F-SD-------G--DC-VDLN-----PEFGIFLTM---------
----------------------NP---GYAGRQELPENLKIQFR--TVAMMVPDRQIIMR
VKLASCGFLEN-VILAQKFYVL-YKLCEEQLTKQ--------VHYDFGLRNIL-SVLRTL
GS--QKRAR--P--------------------ED----------S---------------
-----------------------E--------------LS--------------------
--------------TVMRGLRDMNLSKL-VDEDEPLFLSLIN-DLFPG------L-----
-----------QLDSST----Y-----VE-------------------------------
------------------------------------------------------------
------------------------------------------------------------
-----LQ--AAVAN------------QV-Q--I-E---G---------------------
------------------------------------------------------------
-------------------L-----IN--H---P-------------P-W----------
NL------KLV-Q------LY--ETSLVRH-GLMTLGPSGSG-KTTVITILMK---ALT-
----------------EC-G---R------------------------------------
--------------P----------------------HR----E---------MR-----
------------------------------------------------------------
------------------MNPKAITA-PQM-FGRLDTA-TN--DWTD-----------GI
FSTLWRK------------------------------T---LKAK---------------
-------------------------K-G-E-----------N-----------------I
F--LILDGP--------------------VDAIWIENLNSVLDD--NK-TLTLANGDRIP
MAP-SC----KLLFE----------------VHN-IENASPATVSRM-------------
--------------------GMVYISS--SALSW-----------------------R--
-AILQAWL--------K-------------------------------------------
---------KR------TTQ----------------------------------------
EAS------------------VF-------------------------------------
------------------------------------------------------------
-----------------------------------------L--------------DL--
-Y-----------D-----KIFE--------------------------D----------
----------IYTY--------------MKLSL-N----------------P-KMQLLEC
NY--------IMQ---SLNLLEGLI-----------------------------------
------------------------------------------------------------
-------------------------------------------PSKE-------------
---------------------EG--GVS--------------------------------
--------C-V-EHL---------------------------------------------
------------------------------------------------------------
------------------------------------------------------------
--------HKLFVFSLMWSLGALLE---L-E----SR-EKL-------EAFI-------R
--------------------------SHGS-K--LD--------------LPEI------
-------PKGTN---------------------------Q---T-------M--------
----------------YE-F------------------Y---------------------
---V-----T---DY-GDWE--HW------------------------------------
----------------------------N---KK--------------------------
------------------------------------------------------------
------------------------------------------------------------
----------------------LQ------PYY--YPTD---SI----------------
---------PEYS--SILVPNVDN-------VRTNFLIDTIA------------------
----K-QQ----K--------AVLLTGEQ-GTAK--------------------------
---------------T-VMVKAYM------K-KY-----------------DPEV-----
------------------------QLSKSLNFSSATEPIMFQRT--MESYVD------KR
MG-S--T----------------YGP----P-GGR-KMTVFIDDIN--------------
---------------MPV---INEWGDQ------------------ITNEIVRQMMEMEG
-M--YSL----------DK-P-GDF-TT----I-VDVQ---IIAAMIHPGG-GRNDIPQ-
-RL--KRQFTVFNCT-LPSNAS-IDKIFGLIGC-GYF--------DPC------RKFK--
---------L---EIC-EM-ITNLVSAGR--VLWQWTK---VKMLPT-PS--KFHYIFNL
RDLSRIWQ--------------------GMLTIK---------------AE---------
----------------------ECDS----------------I-------------SVLL
SLFKHECNRVIADRFITPE-----DEQWFN-I---------HLVRA--LEENI-------
----------------------------------------------SP------------
----------------------------------------------------------DV
A---SYIL--PE------------------------------------------------
------------------------------------------------------------
---------------------P-----YF--V-----DF-----LREMPEPTG-DEP-ED
TVFE-----------------------VP-------------------------------
-------K--IYELV--P-S----------------------------------------
----------------------------FDFLSEKLQ-FYQR-QF-N-----EII--RGT
SL-DLV-FFKDAMTHLIKVSRIIR-TSC-GNALLVGVGGSGKQSLSR-LASFIAGYQ-IF
QITLT--R--SYNVSNL---------------------------------TEDLKG---L
Y----KV-----AGA-----D-GKGITFIFTDNEI-KDE-AF-LEYLNNLLSSG-E-ISN
L-------------FA-RDEMD-EI-----------------------------------
------TQGLIP------VM--------------K-------------------------
--------------------------------------KE-L------------------
------------------------PR---HPP--------------TFD-N---------
--------------------L----YEYFIS----RS--RR-NL-----H----VV-LC-
-FSPV-GE-KFRAR-SLKFPGLISGCT-----MDW--F--SRWPK-EALI-A--------
--------------VA--SYFL------------------------SG--------YS-I
---------------VCSSD----------------------------------------
--------TK--RHV-VET---MGLFH-DMVSE-S--CENY-------------------
-----------------------------F-----QRYRRRAHVTPKSYLSF-------I
--NGYKNIYTE---------------------------------KVKHINEQAE--RM--
-----------NIG-LDKLMEASES---VA------------KLSQDLAIKEKELAVASI
KADE------VLAEVTVSA---QASAKVKNE-VQEVKD----------------------
---------------KAQKIVDEIDSEKV--K--AETKLEAAK------------PALEE
AEA--------------AL----NTIKP--NDIATVRKLAKPPHLIMRIMDCVL-LL---
---F--Q-----KK--IDPVT-MDPEK-P---------CC-------K-PS---WGE-SL
KLMSAT-GF---LWSLQ-Q-FPK------D--TINE--ETVELLQ-P-----YF-N-MD-
-----D--Y-----SLENAKK---------------------------------VCGN--
--VAGLLSWTLAMATFYG-I----------------------------------------
------NREVL----PLKAN--LA----K-QEGR-LAVANAEL-G---------------
KAQALLNE-K-------QGELDK-VQAKFD-A--AMNEKMDLVN-DADMCRKKMQA----
--AST----LIDGLS-------GEKVRWTQQSKEFKAQINRL--VGDILLCTG--FLSYL
GPFN---QIF-RNYLLKDQ---------------------------WEI----EL-----
--------------R-A------------------RKIP---------------------
--FT------------------------------------------E--N------LN--
----------LIS-MLV--DPPTIG-EWGLQ---GL--PG-DDLSIQN-GIIVT------
--KA----T------------RYP---LLI-DPQT-Q-GKTWIK------SK--------
--------------------------------E-R------EN-----------------
-----------------------DL-------Q-VTSLN----------------HK-Y-
-FRTH-LEDSLSLGRPLLIEDIR-EEL--DPAL---------------------------
---DNVLEKNFI-------------KS--G---TTF-KVKVG-D-KE-CDIM-DT-----
------------------------------------------------------------
------------------------------------FKLY--ITTKL--PN-P--A--FT
PE-INAKT-----SV-------IDFTVTMKGLENQLLRRVILTEKQ--ELES--ERV---
------------------------------------------------------------
---K-----LLED-VTFNKRKMKELEDNLLYKL-S-A----TKG-S-LVDDES------L
IGVLRTT------KQTAAEVSEKLHV--AAETEIKINTAQEEFRP-AATRGSILYFLITE
MS-MVNIMYQ-TSLAQ-F-LKLFD-QS--------M--------A----RS-E-------
---------------------------------------------------K--------
-------------------------------------------------------SP---
-----------L----------PQKRIT-------NIIEYLTYEVFTY--SVR-------
-------------GLYENHK--------FLFVLLMTL-KIDLQRGT-----VKHRE----
------------FQA--------------LI-----------------------------
------------------------------------------------------------
---------KGGA-------------------------------A-L---D---------
------------------------------------------------------------
------------------------------------------------------------
--------------------------------------LKACP------P----------
-----------------KPF--RWI--LDMT----WLNL---------------------
-----VELS-------KL-P----------------------------------------
-QFA-EIMN---QI-------SR-NEK-G------------WKN-WFD--KD-APEE---
EIIPD--GYNDSL-----D--T--------------------------------------
---------------------------------CRKLLLIRSWCPDRTVFQA-RKYIA--
DS----------------L-----------------------EE-----------K--YT
EPVILN-----LEKT--------------------------------------------W
-E-E--------SD-TRTPLICFL----SMGSDPTIQI-DALA-KKL-KL----------
-------ECR--TISM-GQGQE-VHARKLIQMSMQQG-GWVLLQ-----------NCHLG
L-EFM-EE-LLE--TL------------ITT-----------------------------
---------E--------------------------------------------------
------------------------------------------------------------
-------------------------------------A---NDDS--FRVWITTE-----
------------------PH-DR-----FPIT-LLQTS----LK-FTNEPP---------
---------QGIRAGLKRTF-----A---------------GIN-QDL-----L-DI--S
N--------------------LPMWKP-----MLYTVAFLHSTVQERRKFG---------
P-LGW-NIPYEFNSADFSASVQFI-----------QNH-L----------DEC-------
---------------DI---KK------------------------G----V-S---WST
VRYMI-G--EVQ-YGGRVTDD-----FDK-RLLNCFARVSQFTEKA------------WD
T--------------------VY----------------CI------F------------
------------------------------------------------------------
------------------------------------------------------------
------------------------------------------------------------
------------------------------------------------------------
------------------------------------------------------------
------------------------------------------------------------
------------------------------------------------------------
------------------------------------------------------------
------------------------------------------------------------
------------------------------------------------------------
------------------------------------------------------------
------------------------------------------------------------
------------------------------------------------------------
------------------------------------------------------------
------------------------------------------------------------
------------------------------------------------------------
------------------------------------------------------------
------------------------------------------------------------
------------------------------------------------------------
------------------------------------------------------------
------------------------------------------------------------
------------------------------------------------------------
------------------------------------------------------------
------------------------------------------------------------
-----------------------------------------------------
>ENSCAFP00000026640/1450-4640 pep:known chromosome:BROADD2:8:73039738:73107460:1 gene:ENSCAFG00000017986 transcript:ENSCAFT00000028644 gene_biotype:protein_coding transcript_biotype:protein_coding [CANFA]
EMAL-EEFL-K---Q--IREV-WN------TYELDLV-NYQ-------------------
------------------------------N-----------K------------CRLI-
RG--WDDLFNKVKE----------HI-NSVSA-------MKL-SPYY---KV---FEED-
AL-SWEDKLNRIMALF-DVWIDVQRRWVYLEGIF-TG----S-ADIKHLLP-V----ETQ
RFQSISTEF-LA--------------------------LMKK---VSK-S----PL----
-----------V------MDVLNI-----------QGVQRSLERLADLLGKIQKALGE--
------YLERERSSF----PRFYFVGDEDL---LEIIGN-------------S-KN-V-A
K---LQKHFKK-MFAGVSSIIL---------------------------N--ED------
------NSV---------------------------------------------------
------------------------------------------------------------
-------------VLG----------ISSREGE-E-V----------MF-K-T-------
-------P-VS------ITEHP-KINEWLTLVEKE-MRVTL-----AKLLAE-SV-----
--TEVEI--------FGK-----ATSIDPN----TYITWI-----DKYQ-A---------
-------------------Q-LV-VLSAQIAWSENVET--AL-SSI-GGSG---------
DA-A----------------------------------------------------P---
-----LHSVL----------------------SNV-EVTLNVLADSVLM-E---------
Q-PP----------------L-R---RRKLEHLITELVHQRDVTRSL--I-KS------K
---ID-----NAKS--------FEWLSQMRFYF---------------------------
------DPKQ-----------TDVL--QQ-------------------------------
------------------------------------------------------------
------------------------------------------------------------
------------------------------------------------------------
------------------------------------------------------------
-------------------LS---IQMANAK----FNYGFEY-LGVQDKLVQTPLTD---
R--------CYL-----TM-TQALE-ARLGG-----SPF------GPAGTGKTESVKALG
HQLGRFVLVFN-CDETFDFQAMGRIFV-G------LCQV-GAWGCFDEFNRLEERMLSAV
SQQVQCIQ-----EA---LR-----EHSNPNCD-K-------------------------
------------TSAP--------------------------------------------
---------------------IT-------------------------------------
------------------------------------------------------------
----------------C-EL-----L-N--KQ-VKVS-----PDMAIFITM---------
----------------------NP---GYAGRSNLPDNLKKLFR--SLAMTKPDRQLIAQ
VMLYSQGFRTA-EVLANKIVPF-FKLCDEQLSSQ--------SHYDFGLRALK-SVLVSA
GN--VKRER-IQ--------------------KIKREKEERGEA-VD-------------
-----------EG---EIAENLPE--------------QE--------------------
--------------ILIQSVCETMVPKL-VAEDIPLLFSLLS-DVFPG------V-----
----------QYHRGEM----------TA-------------------------------
------------------------------------------------------------
------------------------------------------------------------
-----LR--EELKK------------VCQE--M-Y-------------------------
------------------------------------------------------------
-------------------LTYG-DGE--EV-GG-------------M-W----------
VE------KVL-Q------LY--QITQINH-GLMMVGPSGSG-KSMAWRVLLK---ALE-
----------------RL-EGV-E------------------------------------
--------------G----------------------V-----A---------HI-----
------------------------------------------------------------
------------------IDPKAISK-DHL-YGTLDPN-TR--EWTD-----------GL
FTHVLRK--II-----------------------DNV-----RGE---------------
-------------------------L---Q---K-------R-----------------Q
W--IVFDGD--------------------VDPEWVENLNSVLDD--NK-LLTLPNGERLS
LPP-NV----RIMFE----------------VQD-LKYATLATVSRC-------------
--------------------GMVWFSE--DVLST-----------------------D--
-MIFNNFL--------A-------------------------------------------
---------RL-------------------------------------------------
RSI------------------PL-------------DEGEDEAQRRR-------------
------------------------------------KGKEDEG------EE---------
--------------------------------AASPM----L--------------QIQR
DAATIMQPYF-TSN-----GLVI--------------------------K----------
----------ALEH--------------AF--K-L----------------EHIMDLTRL
RC--------LGS---LFSMLHQA------------------------------------
------------------------------------------------------------
------------------------------------------------------------
---------------------------C--------------------------------
--------R-N-VAQYNANH-------PDFPMQI-EQLER--------------------
---------------------------------YI-------------------------
------------------------------------------------------------
--------QRYLVYAILWSLSGDSR---L-K----MR-AEL-------GEYI-------R
--------------------------RITT--VP----------------LPAA------
--------PNI--------------------------------P-------I--------
----------------ID-Y------------------E---------------------
---V-----SI--SG--EWS--PW------------------------------------
----------------------------Q---AK--------------------------
------------------------------------------------------------
------------------------------------------------------------
----------------------VPQIE-VETHK---------------------------
---------VAAP--DVVVPTLDT-------VRHEALLYTWL------------------
----A-EH---K---------PLVLCGPP-GSGK--------------------------
---------------T-MTLFSAL------R--------------------ALPD-----
------------------------MEVVGLNFSSATTPELLLKT--FDHYCE-----YRR
TPNG-VV----------------LAPV---Q-LGK-WLVLFCDEIN--------------
---------------LPD---MDKYGTQ------------------RVISFIRQMVEHGG
-F--Y-R---T-----SDQ---TW--VK----L-ERIQ---FVGACNPPTDPGRKPLSH-
-RF--LRHVPVVYVD-YPGPAS-LTQIYGTFNR-AML--------RLI------------
---------P---SLR-TY-AEPLTAAMV--EFYT-MS---QERFTQ-DT--QPHYIYSP
REMTRWVR--------------------GIFEALRPLE----------------------
----------------------TLPV------------------------------EGLI
RIWAHEALRLFQDRLVEDE-----ERRWTD-E---------NIDMV--ALKHF-------
------------------------------------------------------------
------------------------------------------------------------
P---NIDK-EKAM---SRP-----------------------------------------
------------------------------------------------------------
---------------------I-----LY--S-----NW-----LS--------------
------------------------------------------------------------
-------K--DYIPV----D----------------------------------------
----------------------------QEELRDYVK-ARLKVFY-E----------EEL
DV-PLV-LFNEVLDHVLRIDRIFR-QPQ-GHLLLIGVSGAGKTTLSR-FVAWMNGLS-VY
QIKVH--R--KYTGEDF---------------------------------DEDLRT---V
L----RR-----SGC-----K-NEKIAFIMDESNV-LDS-GF-LERMNTLLANG-E-VPG
L-------------FE-GDEYA-TL-----------------------------------
------MTQCKE------GA--------------Q-------------------------
--------------------------------------KE--------------------
------------------------G--LML-D--------------SHE-E---------
--------------------L----YKWFTS----QV--IR-NL-----H----VV-FT-
-MNPS-SE-GLKDR-AATSPALFNRCV-----LNW--FG--DWST-EALY-Q--------
--------------VG--KEFT------------------------SK--------MD-L
---------------E-KPN------YIVPD--YM---PVV--YDKLP--QP--------
------PSHR--EAI-VNS---CVFVH-QTLHQ-A--NARL-------------------
-----------------------------A-----KRGGRTMAITPRHYLDF-------I
--NHYANLFHE---------------------------------KRSELEEQQM--HL--
-----------NVG-LRKIKETVDQ---VE------------ELRRDLRIKSQELEVKNA
AAND------KLKKMVKDQ---QEAEKKKVM-SQEIQE----------------------
---------------QLHKQQEVIADKQM--S--VKEDLDKVE------------PAVIE
AQN--------------AV----KSIKK--QHLVEVRSMANPPAAVKLALESIC-LL---
---L--G----EST-----------------------------------TD---WKQIR-
SIIMRE-NF---IPTIV-N-FSA------E--EISD--AIREKMKKN-----YM-S-NP-
-----S--Y-----NYEIVNR---------------------------------ASLA--
--CGPMVKWAIAQLNYAD-M----------------------------------------
------LKRVE----PLRNE--LQ----K-LEDD-AKDNQQKA-N---------------
EVEQMIRD-L-------EASIAR-YKEEYA-V--LISEAQAIKA-DLAAVEAKVNR----
--STA----LLKSLS-------AERERWEKTSETFKNQMSTI--AGDCLLSAA--FIAYA
GYFD---QQM-RQN-LFTT---------------------------WSH----HL-----
--------------Q-Q------------------ANIQ---------------------
--FR------------------------------------------T--D------IA--
----------RTE-YLS--NADERL-RWQAS---SL--PA-DDLCTEN-AIMLK------
--RF----N------------RYP---LII-DPSG-Q-ATEFIM------NE--------
--------------------------------Y-K---D--RK-----------------
-----------------------IT---------RTSFL----------------DD-A-
-FRKN-LESALRFGNPLLVQDV--ESY--DPVL---------------------------
---NPVLNREVR-------------RT--G---GRV-LITLGD--QD-IDLS-PS-----
------------------------------------------------------------
------------------------------------FVIF--LSTRD--PT-V--E--FP
PD-LCSRV-----TF-------VNFTVTRSSLQSQCLNEVLKAERP--DVDE--KRS---
------------------------------------------------------------
---D-----LLKL-QGEFQLRLRQLEKSLLQAL-N-E----VKG-R-ILDDDT------I
ITTLENL------KREAAEVTRKVEE--TDIVMQEVETVSQQYLP-LSTACSSIYFTMES
LK-QIHFLYQ-YSLQF-F-LDIYH-NV--------L--Y-----E----NP-N-------
------------------------------------------------------------
-------------------------------------------------------LK---
-----------GI----T--D-HTQRLS-------IITKDLFQVAFNR--VAR-------
-------------GMLHQDH--------ITFAMLLAR-IKL---KGTIGEPTYDAE----
------------FQH--------------FL-----------------------------
------------------------------------------------------------
---------R----GKEIVLSAGSTP-----------------KI---------------
------------------------------------------------------------
------------------------------------------------------------
------------------------------------------------------------
----------------------QGL--TVEQ----AEAV---------------------
-----VRLS-------CLP-----------------------------------------
-AFK-DLIA---KV-------QA-DEQ--------------FGI-WLD--SS-SPEQ---
-TVP--YLW--S---EEAPSTPIG----H-------------------------------
--------------------------------AIHRLLLIQAFRPDRLLAMA-HMFVS--
TN----------------L-----------------------GES-------FMSI--M-
-EQPLD-----LTHI--------------------------------------------V
DT-E--------VK-PNTPVLMCS----VPGYDASGHV-EDLA-AEQ-N-----------
-------TQIT-SIAI-GSAEGFNQADKAINTAVKSG-RWVMLK-----------NVHLA
P-GWLM-Q-LEK--KL--------------------------------------------
---------H--------------------------------------------------
------------------------------------------------------------
---------------------------------SL----Q-PHAC--FRLFLTME-----
INP--K----------------------VPVN-LLRAG----RI-FVFEPP---------
---------PGVKANMLRTF-----------------------S-SIP-----VS-R--I
CK------------------SPNERAR-----LYFLLAWFHAIIQERLRYA---------
P-LGW-SKKYEFGESDLRSACDTV-----------DTW-L----------DDT--AK---
GRQ----------NISP---DKI-----------------------P----------WSA
LKTLM-A--QSI-YGGRVDNE-----FDQ-RLLNTFLER-LFTTKS------------FD
S--------------------EF----------------KL--------AC------KVD
GH----------KDI------------------------------------------QMP
------------------------------------------------------------
DGIRRE-E------------------------------FVQ----------------WV-
-E--------L-L-----PDT-QTPS-WLGLPN------NAE---RVLL----TTQ----
GVD---------------MISKM-------------------------------------
----LKMQMLEDE----DDLAY----------------A--ETEKK------ARTDSTSD
GRPAWMRT----------------------------------------------------
------LHTTASNWLH----LIP---------QT--LS----------------------
----------HLKR-----TVENIKD----------------------------------
------------------------------------------------------------
-----------------------PLFR--FFEREV-----------KMGAKLLQDVRQ--
---DLADVVQVC-------------------EGKKK---QTNYLRTLI-NELVKGILPRS
W-SHY----TVP-AGMTVIQWVSDFS-----------ERIKQ------------------
------LQNISQ--AAA--------S----GGAK----ELKNIH----------------
--------------------------------------------VCL-------------
------------------------------GGLFVPEAY----------ITA--TRQ---
------------------------------YVAQAN---------S---W-SLEELC-LE
VNV--TTSQS-----ATLDACS----------------------------FGVTGL--KL
-------------QGA-----------------TC--SNN----------KLSLS-----
--HA------ISTVLPLTQLRWVK------------QTN---AE----RKA---------
----N-VVTLPVYLNFTRA-------------DLIFTVDF--------EIATKEDP--RS
FYE---------------------------------------------------------
----------------------------RGVAV---------------------------
-----------------------LCTE---------------------------------
-----------------------------------------------------
>ENSCAFP00000008144/1411-4477 pep:novel chromosome:BROADD2:9:5712405:5806432:1 gene:ENSCAFG00000005442 transcript:ENSCAFT00000008781 gene_biotype:protein_coding transcript_biotype:protein_coding [CANFA]
ESGM-EKVL-K---A--LDAT-WS------TMEFEHE-PHP-------------------
-----------------------------RT----------GT------------M-ML-
KS--DEVLVETLED----------NQ-VQLQN-------LMM-SKYL---SH---FLKE-
VT-SWQQKLSTADSVI-SIWFEVQRTWSHLESIF-IG-S--E--DIRAQLP-E----DSK
RFDDIDLEF-KA--------------------------LMEE---AVK-T----PN----
-----------V------VEATNK-P----------GLYDKLENLKKSLAVCEKALAE--
------YLETKRLAF----PRFYFVSSADL---LDILSN-------------G-ND-P-V
E---VSRHLAK-LFDSLCKLKF-----------------------RLD------------
-----EEEK--------------PLKF---------------------------------
------------------------------------------------------------
-------------GLG----------MFSKEDE-Y-V----------DF-D-Q-------
-------E-CD------LSG---QVEVWLNRVLDR-MCATL-----RHEIPE-AV-----
--VTYE---------------EKPR-----------EQWI-----FDYP-A---------
-------------------Q-VA-LTCTQIWWTTEVGL--AF-ARLE-------------
EGYE--------------------------------------------------N-A---
-----IKDYN----------------------KKQ-ISQLNALITLLIG-N---------
L-SA----------------G-D---RMKIMTICTIDVHARDVVAKM--I-TA------K
AR-VE-----SAQA--------FTWQSQLRHRW------DE-------------------
------E-K------------------RH-------------------------------
------------------------------------------------------------
------------------------------------------------------------
------------------------------------------------------------
------------------------------------------------------------
-------------------CF---ANICDAQ----IQYSYEY-LGNTPRLVITPLTD---
R--------CYI-----TL-TQSLH-LIMGG-----APA------GPAGTGKTETTKDLG
RALGTMVYVFN-CSEQMDYKSCGNIYK-G------LAQT-GAWGCFDEFNRISVEVLSVI
AVQVKCVQ-----DA---IR--------------A-------------------------
----------K--KKT--------------------------------------------
---------------------FS-------------------------------------
------------------------------------------------------------
----------------F-L--------G--EM-ISLI-----PTVGLFITM---------
----------------------NP---GYAGRTELPENLKALFR--PCAMVVPDFELICE
IMLVAEGFLEA-RLLARKFITL-YTLCKELLSKQ--------DHYDWGLRAIK-SVLVVA
GS--LKRGD--P--------------------SR----------A---------------
-----------------------E--------------DQ--------------------
--------------VLMRALRDFNIPKI-VTDDLPVFMGLIG-DLFPA------L-----
----------DVPRKRD----------LN-------------------------------
------------------------------------------------------------
------------------------------------------------------------
-----FE--KIIKQ------------SIVE--L-K-------------------------
------------------------------------------------------------
-------------------L-----QA--E---D-------------S-F----------
VL------KVV-Q------LE--ELLQVRH-SVFVIGNAGSG-KSQVLKSLNK---TYQ-
----------------NM-K---R------------------------------------
-----K--------P----------------------V-----A---------VD-----
------------------------------------------------------------
------------------LDPKAVTC-DEL-FGIINPA-TR--EWKDGNAPSLSLT--GL
FSTIMRD--L---------------------------AN---ITH---------------
-------------------------D---G-----------P-----------------K
W--IVLDGD--------------------IDPMWIESLNTVMDD--NK-VLTLASNERIP
LNR-TM----RLVFE----------------ISH-LRTATPATVSRA-------------
--------------------GILYINP--ADLGW-----------------------N--
-PVVSSWI--------E-------------------------------------------
---------RR------K----------------------VQS-----------------
EKA------------------NL-------------------------------------
------------------------------------------------------------
-----------------------------------------M--------------IL--
-F-----------D-----KYLP--------------------------T----------
----------CLDK--------------LRFGF------------------KKITPIPEI
TI--------TQM---ILYLLECL------------------------------------
------------------------------------------------------------
------------------------------------------------------------
---------------------------L--------------------------------
--------T-E-RNA----P-------PD------------SPK----------------
---------------------------------EL-------------------------
------------------------------------------------------Y-----
--------ELYFVFACFWAFGGALF---Q-DQLVDYR-VEF-------SKWW-------I
--------------------------NEFKTIK-----------------FP--------
-------SQG---------------------------------T-------I--------
----------------FD-Y------------------Y---------------------
---I-----DP--DT-KKFL--PW------------------------------------
----------------------------T---EK--------------------------
------------------------------------------------------------
------------------------------------------------------------
----------------------VP------AFE--LDP------D---------------
---------IPLQ--ASLVHTTET-------IRIRYFMDLLM------------------
----E-KS---W---------PVMLVGNA-GTGK--------------------------
---------------S-VLMGDKL------E-SL-----------------STDD-----
------------------------YLVQAVPFNFYTTSAMLR-V--LEKPLE------KK
SG-R--N----------------YGP----P-GTR-KLIYFIDDMN--------------
---------------MPE---VDKYGTV------------------APHTLIRQHMDHGH
-W--YDR----------QK---LTL-KD----I-HNCQ---YVACMNPTSG-SFTID-P-
-RL--QRHFCVFAVS-FPGQEA-LATIYNTILA-QHL------------T--FR-SVP--
---------M---VVQ-RM-SSQLVASAL-AALHQKVT---ATFLPT-AI--KFHYVFNL
RDLSNIFQ--------------------GLLFS---------------TTE---------
----------------------ILRI-------------------------P----LDLV
RLWLHEAERVYGDKMVDQK-----DQETLR-R---------VTMAS--TKKFF-------
---------------------------D-----------------DLG------------
----------------------------------------------------------DE
L----LF-A---------------KP----------------------------------
------------------------------------------------------------
---------------------N-----MF--C-----HF-----SH------------GI
---------------------------GE-------------------------------
-------P--KYLSV--T-N----------------------------------------
----------------------------VAHLNKLLV-DVLD-SY-N----EV----N-A
VM-NLV-LFEDAVAHICRINRILE-FPR-GNALLVGVGGSGKQSLSR-LAAYISALD-VF
QITLK--K--GYGIPDL---------------------------------KVDLSA---Q
Y----IK-----SAV-----K-NVPSVFLMTDSQV-AEE-QF-LVLINDLLASG-E-IPG
L-------------FM-DDEVE-NI-----------------------------------
------ISSMRP------QV--------------K-------------------------
--------------------------------------SL--------------------
------------------------G--M-TD---------------TRE-T---------
--------------------C----WKFFIE----KV--RR-QL-----K----VI-LC-
-FSPV-GS-ILRVR-ARKFPAVVNCTA-----IDW--F--HEWPE-DALV-S--------
--------------VS--ARFL------------------------QE--------TE-G
---------------I-QPE----------------------------------------
--------VK--TSI-SIF---MSYVH-TTVNE-M--SQLY-------------------
-----------------------------L-----ATERRYNYTTPKTFLEQ-------I
--KLYQNLLAK---------------------------------KRMELVAKIE--RL--
-----------ENG-LMKLQSTASQ---VD------------DLKAKLAIQEAELKQKNE
NADK------LIHVVGVET---EKVSKEKAI-ADEEEA----------------------
---------------KVEVINKNVTEKQK--A--CETDLAKAE------------PALLA
AQE--------------AL----DTLNK--NNLMELKSFGSPPDAVVNVTAAVM-IL---
---T--A----PGG-KIP--K--------------------------D-KS---WKAAK-
IMMGKVDTF---LDSLK-K-FDK------E--HIPE--ACLKAF-KP-----YQ-G-NP-
-----T--F-----DPEFIRS---------------------------------KSTA--
--AAGLCSWCINIVRFYE-V----------------------------------------
------YCDVA----PKRQA--LE----E-ANAE-LAEAQEKL-S---------------
RIKNKIAE-L-------NANLSN-LTSAFE-K--ATAEKIKCQQ-EADATNRVISL----
--ANR----LVGGLA-------SENVRWAESVKNFKSQGVTL--CGDVLLISA--FVSYV
GYFT---KKY-RNELMDKF---------------------------WIP----YI-----
---------KKL--K--------------------VPIP---------------------
--IT------------------------------------------E--G------LD--
----------PLS-LLT--DDADVA-TWNNQ---GL--PS-DRMSTEN-ATILC------
--NT----E------------RWP---LIV-DAQL-Q-GIKWIK------NK--------
--------------------------------Y-G------SE-----------------
-----------------------LK---------AIRLG----------------QK-S-
-YLDI-IEQAISEGDTLLIENIG-ETV--DPVL---------------------------
---DPLLGRNTI-------------KK--G-----K-FIKIG-D-KE-MEYH-PK-----
------------------------------------------------------------
------------------------------------FRLI--LHTKY--FN-P--H--YK
PE-MQAQC-----TL-------INFLVTRDGLEDQLLAAVVAKERP--DLEQ--LKA---
------------------------------------------------------------
---N-----LTKS-QNEFKIVLKELEDSLLARL-S-A----ASG-N-FLGDTA------L
VENLETT------KHTASEIEEKVKE--AKITEVKINEARENYRP-AAERASLLYFILND
LN-KINPIYQ-FSLKA-F-NVVFE-KA--------I--------Q----KT-T-------
---------------------------------------------------P--------
-------------------------------------------------------AK---
-----------E----------VKQRVM-------NLTDEITYSVYMY--TAR-------
-------------GLFERDK--------LIFLAQVAF-QVLSMK--KE---LNPVE----
------------LDF--------------LL-----------------------------
------------------------------------------------------------
---------RFPF-------------------------------K-A---G---------
------------------------------------------------------------
------------------------------------------------------------
---------------------------------------VL-------------------
-----------------SP-V-DFL--QHQG----WGGI---------------------
-----KALS-------EM-D----------------------------------------
-EFK-NLDS---DI-------EG-SAK-R------------WKK-LVE--SE-APEK---
EIFP--KEWKNK-----T---A--------------------------------------
---------------------------------LQKLCMVRCMRPDRMTYAV-KNFVE--
EK----------------M-----------------------GS-----------K--FV
EGRSVE-----FSKS--------------------------------------------Y
-E-E--------SS-PSTPIFFIL----SPGVDPLKDV-EALG-KKL-GFTIDN------
-------GKLH-NVSL-GQGQE-VVAEDALDMAAEMG-HWVILQ-----------NIHLV
A-RWL-GT-LDK--KV--------------------------------------------
---------E-----------------------------------------RYSLG----
------------------------------------------------------------
-------------------------------------S----HED--YRVFISAE-----
------------------PA-PSPESHIIPQG-ILENA----IK-ITNEPP---------
---------TGMHANLHKAL--------------------DLFT-QDT-----L-EM--C
S-------------------KETEFKC-----ILFALCYFHAVVAERRKFG---------
A-QGW-NRSYPFNNGDLTISINVL-----------YNY-L----------EA--------
--------------NT----K-V-----------------------P----------WDD
LRYLF-G--EIM-YGGHITDD-----WDR-RLCRTYLGE-YVRAEM------------LE
G--------------------EI----------------LL------AP-----------
-----------G-------------------------------------------F-QIP
----------------------------------PNL-------------D---------
----YK-G------------------------------YHE----------------YI-
-DE-------N-L-----P-P-ESPY-LYGLHP------NAE---IGFL----TVT----
SEK---------------LFRTV-------------------------------------
----LEMQ-----PK---------------------------E--T--------------
----DSGA-GTG-----------VSR-EEK------------------------------
------VKAVLEEILE----KVP-EM---FN-----MA--EI------------------
----------MAKA--------AEKT----------------------------------
------------------------------------------------------------
-----------------------PYVV--VAFQEC-----------ERMNILTNEMRR--
---SLKELSLGL-------------------KGELT---ITTDMEDLS-MALFYDTVPDP
WVAR-----AYP-SMMGLAAWYADLL-----------LRIRE------------------
------LEAWTTD-FA-----------------LPTT-----------------------
--------------------------------------------VWL-------------
------------------------------AGFFNPQSF----------LTA--IMQ---
------------------------------SMARKN---------E---W-PLDKMC-LS
VEVTKK-N---R--EDMT-APP----------R-------E---G-----SYVYGL--FM
-------------EGA-----------------RWDTQTG----------V--IAE--AR
L-KE------LTPAMPVIFIKAIP--VD-------------------RMET---------
-K--N-IYECPVYKTRIRG-----------P-TYVWTFNL-------KT--KEK---AAK
WIL---------------------------------------------------------
----------------------------AAVAL---------------------------
-----------------------LLQ---V------------------------------
-----------------------------------------------------
>ENSCAFP00000024712/1397-4468 pep:novel chromosome:BROADD2:5:35597745:35683503:1 gene:ENSCAFG00000016786 transcript:ENSCAFT00000026606 gene_biotype:protein_coding transcript_biotype:protein_coding [CANFA]
ELAI-ELAL-Q---N--IAKT-WK------VIQLDIV-PYK-------------------
-----------------------------D---------K-GH------------H-RLS
RG--TEEVFQALED----------NQ-VALST-------MKA-SHFV---KA---FEKD-
VD-HWERCLSLILEVV-EMVLTVQRQWMYLENIF-LG----E--DIRKQLP-S----ESA
LFDQVNSNW-KT--------------------------IMDR---MSK-D----SN----
-----------A------LRSTHH----------P-GLLDTLIEMNTVLEDIQKSLDM--
------YLETKRHIF----PRFYFLSNDDL---LEILGQ-------------S-RN-P-E
A---VQPHLKK-CFDNIKLLRI--------------------------------------
-----Q-KV--------------G-GPS-S---KWE------------------------
------------------------------------------------------------
-------------AVG----------MFSGDGE-Y-I----------DF-L-H-------
-------P-VL------LEG---PVESWLGDVERT-MRVTL-----RDLLRN-CR-----
--LALK---------------------KFLNKR---DKWV-----KEWA-G---------
-------------------Q-MV-ITASQIQWTADVTK--CL-LTAK---E---------
RGDK--------------------------------------------------K-I---
-----LK-----------------------------VSVLNKYSEAIRG-N---------
L-TK----------------I-M---RLKIVALVTIEVHARDVLEKL--Y-KS------G
---LM-----DMSS--------FDWLSQLRFYW------EK-----D-------------
----LD----------------------D-------------------------------
------------------------------------------------------------
------------------------------------------------------------
------------------------------------------------------------
------------------------------------------------------------
-------------------CM---IRQTNTQ----FQYSYEY-LGNSGRLVITPLTD---
R--------CYM-----TL-TTALH-LHRGG-----SPK------GPAGTGKTETVKDLG
KALGIYVIVVN-CSEGLDYKSMGRMYS-G------LAQT-GAWGCFDEFNRINVEVLSVV
AQQILSIL-----SA---LA--------------A-------------------------
----------S--LTR--------------------------------------------
---------------------FY-------------------------------------
------------------------------------------------------------
----------------F-E--------G--FE-INLV-----WSCGIFITM---------
----------------------NP---GYAGRTELPDNLKSMFR--PIAMVVPDSTLIAE
IILFGEGFGNC-KILAKKVYTL-YSLAVQQLSRQ--------DHYDFGLRALT-SLLRYA
GK--KRRLQ--P--------------------DL----------S---------------
-----------------------D--------------EE--------------------
--------------VLLLSMRDMNIAKL-TSGDMPLFNAIVQ-DLFPN------V-----
----------ELPVIDY----------GK-------------------------------
------------------------------------------------------------
------------------------------------------------------------
-----LR--ETIEQ------------EIHD--M-G-------------------------
------------------------------------------------------------
-------------------L-----QS--T---L-------------F-T----------
LT------KVI-Q------LY--ETKNSRH-STMIVGCTGSG-KTTSWRVLQS---SLS-
----------------NL-C---R-AGEPN------------------------------
----FN--------I----------------------VR----E---------FP-----
------------------------------------------------------------
------------------LNPKALSL-GEL-YGEYDLN-TN--EWTD-----------GV
LSSVMRT--AC------------------------A--D----EK---------------
-------------------------P---D-----------E-----------------K
W--ILFDGP--------------------VDTLWIESMNSVMDD--NK-VLTLINGERIA
MPE-QV----SLVFE----------------VEN-LAMASPATVSRC-------------
--------------------GMVYTDY--TDLGW-----------------------K--
-PYVQSWL--------D-------K-----------------------------------
---------RP------K------------------------T-----------------
EVE------------------PL-------------------------------------
------------------------------------------------------------
-----------------------------------------Q--------------RM--
-F-----------E-----KFIN--------------------------K----------
----------MLAF--------------KKDNC------------------TELVPLPEY
SG--------IVS---LCKLYSAL------------------------------------
------------------------------------------------------------
------------------------------------------------------------
---------------------------A--------------------------------
--------T-P-ENG-----------------VNP-------AD-------------GEN
YIS------------------------------MV-------------------------
------------------------------------------------------------
--------ELTFVFSMIWSVCASVD---E-E----GR-KKI-------DSYL-------R
--------------------------EIEG------------------S-FP--------
-------NKD---------------------------------T-------V--------
----------------YE-Y------------------F---------------------
---V-----DP--KM-RNWT--SF------------------------------------
----------------------------E---DK--------------------------
------------------------------------------------------------
------------------------------------------------------------
----------------------LP-----KSWR--YPP------N---------------
---------SPFY--KIMVPTVDT-------VRYNYLVSTLV------------------
----A-NQ---N---------PILLVGPV-GTGK--------------------------
---------------T-SIAQSVL-----QS--L-----------------P-SI-----
-----------------------QWSVLTVNMSAQTTSNNVQSI--IESRVE------KR
TK-G--V----------------YVP----F-GGK-SMITFMDDLN--------------
---------------MPA---KDTFGSQ------------------PPLELIRLWIDYGF
-W--YDR----------SK---QTI-KY----I-RDMF---LMAAMGPPGG-GRTVISP-
-RL--QSRFNIINMT-FPTESQ-IIQIFGTMIN-QKL----------Q-D------FE--
---------E---EVK-PI-GNVVTEATL--DVYNTVV---QRFLPT-PA--KIHYLFNL
RDISKVFQ--------------------GMLRA---------------NKD---------
----------------------FHDT-------------------------K----SSIT
RLWIHECFRVFSDRLVDAT-----DMEAFM-A---------IISDK--LGSFF-------
----------------------------------------------DL------------
----------------------------------------------------------TF
H---NLCP-------SRRS-----------------------------------------
------------------------------------------------------------
---------------------P-----IF--G-----DF-----MR--------------
-----------EP--------------K--------------------------------
----------VYEDL--T-D----------------------------------------
----------------------------LGVLKAAME-TALK-EY-N----LSPA--V-V
PM-QLV-LFREAIEHITRIVRVIG-QPR-GNMLLVGIGGSGRQSLAR-LASSICEYI-TF
QIEVT--K--HYRKQEF---------------------------------REDIKR---L
Y----RQ-----AGV-EL--K---ATSFLFVDTQI-ADE-SF-LEDINNILSSG-E-VPN
L-------------YK-TDEFE-EV-----------------------------------
------PALPYP------PA--------------A-------------------------
--------------------------------------SS--------------------
------------------------L--T-PEE--------------GCD-S---------
--------------------I----FKGSRKEEGNRIVGRG-NLGS---H----VVFLC-
-LWYV-EP-LPRNW-IRQYPALVNCTT-----INW--F--SEWPR-EALL-E--------
--------------VA--EKYL------------------------VG--------VD-L
---------------GTQEN----------------------------------------
--------IH--KKV-AKI---FVTMH-WSVAQ-Y--SQKM-------------------
-----------------------------L-----LELRRHNYVTPTNYLEL-------V
--SGYKKLLGE---------------------------------KRQELLDQAN--KL--
-----------RTG-LFKIDETREK---VE------------VMSLELEDAKKKVAEFQK
QCEE------YLVIIVQQK---READEQQKA-VTANSE----------------------
---------------KIAIEEVKCQTLAD--N--AQKDLEEAL------------PALEE
AMR--------------AL----ESLNK--KDIGEIKSYGRPPAQVEIVMQAVM-IL---
---R--G-------------N--------------------------E-PT---WAEAK-
RQLGEQ-NF---IKSLI-H-FDK------D--NISD--KVLKKIG-A-----YC-A-QP-
-----D--F-----QPDIIGR---------------------------------VSLA--
--AKSLCMWVRAMELYGR-L----------------------------------------
------YRVVE----PKRIR--MN----A-ALAQ-LQEKQAAL-A---------------
EAQEKLRE-V-------AEKLEM-LKKQYD-E--KLAQKEELRK-RSEEMEVKLER----
--AGL----LVSGLA-------GEKARWEETVQGLEKDLGYL--VGDCLLAAA--FLSYM
GPFL---TNY-RDEIVNQI---------------------------WMR----KI-----
--------------S-E------------------LQVP---------------------
--CS------------------------------------------P--R------FT--
----------FDN-FLS--NPTKVR-DWNIQ---GL--PS-DAFSTEN-GIIVT------
--RG----N------------RWA---LMI-DPQA-Q-ALKWIK------NM--------
--------------------------------E-G------NQ-----------------
-------------------G---LQ---------IIDLQ----------------MR-D-
-YLQV-LEKAIQFGYPVLLQNVQ-EYL--DPTL---------------------------
---NPVLNKSVA-------------RI--G---GRL-LMRIG-D-KE-VEYN-TN-----
------------------------------------------------------------
------------------------------------FRFY--ITTKL--SN-P--H--YS
PE-TSAKT-----TI-------VNFAVKEQGLEAQLLGIVVRKERP--ELEE--QKD---
------------------------------------------------------------
---S-----LVIN-IAAGKRKLKELEDEILRLL-N-E----ATG-S-LLDDVQ------L
VNTLRTS------KMTATEVTEQLET--SETTEINIDMAREAYRP-CAQRASVLFFVLND
MG-RIDPMYQ-FSLDA-Y-IGLFI-LS--------I--------D----KS-H-------
---------------------------------------------------R--------
-------------------------------------------------------SN---
-----------K----------LEDRID-------YLNEYHTYAVYRY--TCR-------
-------------TLFERHK--------LLFSFQICA-KILETS-----GKLNMDE----
------------YNF--------------FL-----------------------------
------------------------------------------------------------
---------RGGV-------------------------------V-L---D---------
------------------------------------------------------------
------------------------------------------------------------
--------------------------------------REGQM------D----------
-----------------NP-CTSWL--ADAY----WDNI---------------------
-----TELD-------K-LT----------------------------------------
-NFH-GLMN---SF-------EQ-YPR-D------------WHL-WYT--NA-TPEK---
AMLP--GEWENT--C--N---E--------------------------------------
---------------------------------MQRMLIVRSLRQDRVAFCV-TSFIV--
SN----------------L-----------------------GS-----------R--FI
ESPVLN-----MKLV--------------------------------------------M
-E-D--------ST-PRTPLVFIL----SPGVDPTSAL-LQLA-EHT-GM--A-------
-------QRFH-ALSL-GQGQA-PIAARLLREGVIQG-HWVFLA-----------NCHLS
L-SWM-PN-LDK--LV--------------------------------------------
---------E-----------------------------------------QL-QV----
------------------------------------------------------------
---------------------------------EDP------HPS--FRLWLSSS-----
------------------PH-PD-----FPIS-ILQAS----IK-MTTEPP---------
---------KGLKANMTRLY--------------------QLMT-EPQ-----F-SH--C
S-------------------KPAKYKK-----LLFALCFFHSVLLERKKFL---------
Q-LGW-NIIYGFNDSDFEVSENLL-----------SLY-L----------D---------
-------------EYE----E-T-----------------------P----------WDA
LKYLI-A--GVN-YGGHVTDD-----WDR-RLLTTYIND-YFCDQA------------LS
TP-------------------FY----------------RL------SV-----------
-----------LE---A--------------------------------------Y-VIP
----------------------------------K-D-------------GS--------
----LA-S------------------------------YKE----------------YI-
-S--------M-L-----PGM-DPPE-AFGQHP------NAD---VASQ----ITE----
ART---------------LFETL-------------------------------------
----LSLQ-----PQ---------------------------ITP---------------
-----TRV-GGQ------------SR-EEK------------------------------
------VLELATDVKQ----KIP-EM---ID-----YE--G-------------------
----------TRKLL-----AMD-PS----------------------------------
------------------------------------------------------------
-----------------------PLNV--VLLQEI-----------QRYNKLLETILS--
---SLTDLEKGI-------------------QGLIV---MSTSLEEIF-NCIFDAHVPPL
WGK------AYP-SQKPLASWTRDLA-----------MRVEQ------------------
------FELWASR-AR-----------------PPVI-----------------------
--------------------------------------------FWL-------------
------------------------------SGFTFPTGF----------LTA--VLQ---
------------------------------SSARQN---------N---I-PVDNLS-WE
FIVSTV-D---D--SNLV-YPP----------K-------D---G-----VWVRGL--YL
-------------EGA-----------------GWDRKNS----------C--LVE--AE
P-MQ------LVCLMPTIHFRPT--ESR-------------------KKSA---------
-K--G-MYSCPCYYYPNRAGSSERA-------SFVIGIDL-------RSG-TMP---PDH
WIK---------------------------------------------------------
----------------------------RGTAL---------------------------
-----------------------LMS---LDN----------------------------
-----------------------------------------------------
>ENSCAFP00000022101/1257-4312 pep:novel chromosome:BROADD2:5:31397633:31736251:-1 gene:ENSCAFG00000014962 transcript:ENSCAFT00000023808 gene_biotype:protein_coding transcript_biotype:protein_coding [CANFA]
EVTI-REAL-R---E--LDL--WG-----VGAVFTLI-DYE-------------------
------------------------DSQS-RT------------------------IKLI-
KD--WKDIVNQVGD----------NR-CLLQS-------LKD-SPYY---KG---FEDK-
VS-IWERKLAELDEYL-QNLNHIQRKWVYLEPIF-------G----RGALPK-----EQM
RFNRVDEDFSRS--------------------------IMAD---IKK-D----SR----
-----------V------TMLTTH-----------AGIRNSLLTILDQLQRCQKSLNE--
------FLEEKRSAF----PRFYFLGDDDL---LEVLGQ--------------STS-P-A
V---IQSHLKK-LFAGINSVCF-----------------------D-------E------
-----ESKH---------------------------------------------------
------------------------------------------------------------
-------------ITA----------MKSLEGE-V-V----------PF-K-N-------
-------K-IL------LSN---NVETWLNDLALE-MKQTL-----KQLLLECVT-AGRS
CQGSID------------------------------PSL--------FP-S---------
-------------------Q-IL-CLAEQIKFTEDVEN--AI------------------
KD-H--------------------------------------------------S-----
-----LHQIE----------------------TQL-VTKLEYYTSIDTSSEDP-----GN
TESG----------------I-L---ELKLKALILDIIHNIDVVKQL--N-QV------Q
---VH-----TTDD--------WTWKKQVRFYM---------------------------
-------------------------KSDH-------------------------------
------------------------------------------------------------
------------------------------------------------------------
------------------------------------------------------------
------------------------------------------------------------
-----------------T-CY---VQMVDSE----LQYTYEY-QGNAPKLVYTPLTD---
K--------CYL-----TL-TQAMK-MGLGG-----NPY------GPAGTGKTESVKALG
GLLGRQVLVFN-CDEGIDVKSMGRIFV-G------LVKC-GAWGCFDEFNRLEESVLSAV
SMQIQTIQ-----DA---LK----------------------------------------
----------NHRTV---------------------------------------------
---------------------CE-------------------------------------
------------------------------------------------------------
----------------L-L--------G--KE-VEIN-----SNSGIFITM---------
----------------------NPAGKGYGGRQKLPDNLKQLFR--PVAMSRPDNELIAE
VILYSEGFKDA-KVLGRKLVAI-FNLSRELLTPQ--------QHYDWGLRALK-TVLRGS
GG--LLRQL-----------------------KKT-----GMK-----------------
----------------QN---VDE--------------SH--------------------
--------------IVVQALRLNTMSKF-TFADCLRFDALIK-DVFPG------I-----
----------DFKEVEY----------GE-------------------------------
------------------------------------------------------------
------------------------------------------------------------
-----LS--SALQQ------------VFEE--A-N-------------------------
------------------------------------------------------------
-------------------Y---------EIIPN-------------Q------------
IK------KAL-E------LY--EQLRQRM-GVVIVGPSGAG-KSTLWRMLRA---ALC-
----------------RT-G-R-V------------------------------------
-------------------------------------VK----Q---------YT-----
------------------------------------------------------------
------------------MNPKAMPR-HQL-LGHIDMD-TR--EWSD-----------GV
LTNSARQ--VV-------------------------------REP---------------
-------------------------Q-DVS-----------------------------S
W--IICDGD--------------------IDPEWIESLNSVLDD--NR-LLTMPSGERIQ
FGL-NV----NFVFE----------------THD-LSCASPATISRM-------------
--------------------GMIFLSD--EETDL-----------------------H--
-SLIKSWL----------------------------------------------------
---------KN--QPPN-------------------------------------------
---------------------YR-------------------------------------
------------------------------------------------------------
-----------------------------------------D--------------NIEN
WI-----------G-----DYFE--------------------------K----------
----------ALQW--------------VLK--------------------QNDY-VVET
SL--------VGT---VMNGLSHL------------------------------------
------------------------------------------------------------
------------------------------------------------------------
------------------------------------------------------------
--------H-G-CEN---------------------------------------------
------------------------------------------------------------
------------------------------------------------------------
--------HDQFIINLIRGLGGNL----NMK----SR-LEF-------TKEV-------F
--------------------------NWAQES------------------PPDP--H---
-------------------------------------------K-------P--------
----------------MDTY------------------Y---------------------
---------DQ--SR-RRLA--SY------------------------------------
----------------------------V---LK--------------------------
------------------------------------------------------------
------------------------------------------------------------
----------------------KPE------NLTADD-----FNN---------------
---------GQT---LPVIQIPDM-------QRGLDYFKPWL------------------
----SSDT---KQ--------PFILVGPE-GCGK--------------------------
---------------G-MLLRYAF---------S-----------------QLRS-----
------------------------TQIATVHCSAQTTSRHLLQK--LSQTC-MVITTN--
TGRV-------------------YRP----K-DCE-RLVLYLKDIN--------------
---------------LPK---LDKWGTS------------------TLVAFLQQVLTYQG
-F--YD-----------EN---LEW-VG----L-ENIQ---IVASMSAGGRLGRHKLTT-
-RF--TSIVRICAVD-YPEREQ-LQTIYGAYLE-PVL--------HK--NLKNHSIWG--
---------------S-SSKISLLAGSMV--QVYEQVR---AKFTV--DD--YSHYFFTP
CILTQWVL--------------------GLFRY---------------------------
----------------------DLEG----------------------GSSNHPL-DYVL
EIVAYEARRLFRDKIVGAK-----ELHLFD-N---------ILTSV--FQGDW-------
------------------------------------------------------------
------------------------------------------------------------
----GSDILDN----M-AD-----------------------------------------
------------------------------------------------------------
---------------------S-----FY--V----------------------------
---------------------------TWGA---------------RHNSGARAAPGQPL
---PPHGK--PLGKL----N----------------------------------------
----------------------------SADLKDVIRKKGLIHYG-R----------DNQ
NL-DIL-LFQEVLEYMSRIDRVLS-FPG-GSLLLAGRSGVGRRTITS-LVSHMHGAV-LF
SPKIS--R--GYELKQF---------------------------------KNDLKH---V
L----HL-----AGI-----E-AQQVVLLLEDYQF-VHP-TF-LEMINSLLSSG-E-VPG
L-------------YT-LEELE-PL-----------------------------------
------LLPLKD------EA--------------S-------------------------
--------------------------------------QD--------------------
------------------------GFF---GP----------------------------
--------------------V----FNYFTY----RI--QQ-NL-----H----IV-LI-
-MDSA-NL-NFIIN-CESNPALHKKCQ-----VLW--M--EGWSD-SSMR-K--------
--------------IP--EMLF------------------------SE--------TD--
GEEKYSDKKRKEEKKKSSVD----------------------------------------
------------LDF-LKS---FLLIH-ESC-K-A--YG---------------------
-----------------------------A-----T---------PSRYMTF-------L
--RVYSAISSS---------------------------------KKNELLKRQS--HL--
-----------QAG-VSKLNEAKAL---VD------------ELNRKAGEQSVLLKTKQD
EADA------ALQEITVSM---QDASEQKTE-LERLKH----------------------
---------------KIAEEVVKIEERKN--K--IDDELKEVQ------------PLVNE
AKL--------------AV----GNIKP--ESLSEIRSLRMPPDIIRDILEGVLRLM---
-GIF-------------------------------------------D-TS---WVSMK-
SFLAKR-GV---REDIA-T-FDA------R--NIPK--EIRESVEEL-----LY-KNKG-
-----S--F-----DSKNAKR---------------------------------ASTA--
--AAPLAAWVKANVQYSH-V----------------------------------------
------LERIQ----PLETE--QA----G-LELN-LKKTEDRK-R---------------
KLEELLNS-V-------GQKVSE-LKEKFQ-I--RTSEAAKLEA-ELSKAQETIKA----
--AEV----LISQLD-------REHKRWNAQVAEITEELATL--PKRAQLAAA--FITYL
SAAP---EGL-RKT-CLEE---------------------------WTK----SA-----
------------------------------------CLE---------------------
-------------------------------------------------K------FD--
----------LRR-FLC--TESEQL-IWKSE---GL--PS-DDLSIEN-ALVILQ-----
--SQ-----------------VCP---FLI-DPSS-Q-ATEWLK----------------
-----------------------------------------THLKD--------------
------------------SR---LE---------VINQQ---------------DSN---
-FITA-LELAVRFGKTLIIQE--VDGV--EPVL---------------------------
---YPLLRRDLV-------------AQETG---PRY-VVQIG-D-KI-IDYN-EE-----
------------------------------------------------------------
------------------------------------FRLF--LSTRN--PN-P--F--IP
PD-AASII-----TE-------VNFTTTRSGLRGQLLALTIQHEKP--DLEE--QKT---
------------------------------------------------------------
---K-----LLQQ-EEDKKIQLAKLEESLLETL-A-T----SQG-N-ILENKD------L
IESLNQT------KASSALIQESLKE--SYKLQISLDQERDAYLP-LAESASKMYFIISD
LS-KINNMYR-FSLAA-F-LRLFQ-RA--------LQNK-----Q----DS---------
------------------------------------------------------------
-------------------------------------------------------EN---
----------------------TEQRIQ-------SLISSLKHMVYEY--ICR-------
-------------CLFKADQ--------LMFALHFVR-GMHPEL-------FQENE----
------------WDT--------------FT-----------------------------
------------------------------------------------------------
--------------------GVVV-GDM-LRKADSQQRIRDQ------------------
------------------------------------------------------------
------------------------------------------------------------
------------------------------------------------------------
--------------------LPSWI--DQER----SWAV---------------------
-----ATLK-------IALP----------------------------------------
-----SLYQ---TLC--FDDVAL------------------WRT-YYH--SS-VCEQ---
-EFPSILAKKV-----SS------------------------------------------
---------------------------------FQQVLVVQALRPDRLQSAM-ALFAC--
KT----------------L-----------------------VV-----------K--II
TPFNTS-----FKKK--------------------------------------------K
K--E--------TL-SCSCLKVLS----PPGVSPRAKL-SEGM-GGY--LT-F-------
-------SCYFLQVAM-GQGQA-DLAIQMLKECSRNG-DWLCLK-----------NLHLV
V-SWLP-V-LEK--EL--------------------------------------------
---------N--------------------------------------------------
------------------------------------------------------------
---------------------------------TL-Q-P---KDT--FRLWLTAE-----
------------------VHP-H-----FTPI-LLQSS----LK-ITYESP---------
---------PGLKKNLMRTY--------------------ESWT-PEQ-----ISKK---
--------------------DNVHRAH-----ALFNFAWFHAACQERRNYI---------
P-QGW-TKFYEFSLSDLRAGYSII-----------DR-----------------------
----------LFD--GT---KDV-----------------------Q----------WEF
LHGLL-E--NAI-YGGRIDNY-----FDL-RVLQSYLKQ-FFNSSI------------ID
-----------VLNQRNKK---S----------------VF-------------------
-----------PYSI------------------------------------------SLP
------------------------------------------------------------
KSCSIL-D------------------------------YRA----------------VI-
-E--------K-L-----PED-DKPS-FFGLPA------NIA---RSSQ----RMI----
SSQ---------------VISQL-------------------------------------
----RIL-----------------------------------------------------
GRSATAGC-KFD-----------REIWSNE------------------------------
------LSPVLNLWKK-------------LN-----Q-------NS-NLIH---------
-----------QKVSPPNDRQ-G--S----------------------------------
------------------------------------------------------------
-----------------------PILS--FIILEQ-----------FNAIRLVQSIHQ--
---SLAALSKVI-------------------RGTTL---LSSEVQKLAS-ALLNQKCPLA
WQSKWE----GP---EDPVQYLRGLV-----------ARALA------------------
------IQSWVE-RAEK--------Q----ALF-SDT-----------------------
--------------------------------------------LDL-------------
------------------------------SELFHPDTF----------LNA--LRQ---
------------------------------ETARVM---------G---C-SVDSLK-FV
A---SWKGRL----QEAK--LQ----------------------------IKMGGL--LL
-------------EGC-----------------SFDGSR--------------LSENHHD
-SPS-------VSPVLPCCVGWIPQGAYG-P--YSPD-----------------------
-----ECISLPVYTSAERD-------------RVVANIDV----------PC-G-GNQDQ
WIQ---------------------------------------------------------
----------------------------CGAAL---------------------------
-----------------------FLK----------------------------------
---------------------------------------------------NQ
>ENSCPOP00000003676/1456-4648 pep:novel scaffold:cavPor3:scaffold_111:2149731:2210085:1 gene:ENSCPOG00000004074 transcript:ENSCPOT00000004119 gene_biotype:protein_coding transcript_biotype:protein_coding [CAVPO]
EMAL-EEFL-K---Q--IREV-WN------TYELDLV-NYQ-------------------
------------------------------N-----------K------------CRLI-
RG--WDDLFNKVKE----------HI-NSVSA-------MKL-SPYY---KV---FEED-
AL-SWEDKLNRIMALF-DVWIDVQRRWVYLEGIF-TG----S-ADIKHLLP-V----ETQ
RFQSISTEF-LA--------------------------LMKK---VSK-S----PL----
-----------V------MDVLNI-----------QGVQRSLERLADLLGKIQKALGE--
------YLERERSSF----PRFYFVGDEDL---LEIIGN-------------S-KN-V-A
K---LQKHFKK-MFAGVSSIIL---------------------------N--ED------
------NSV---------------------------------------------------
------------------------------------------------------------
-------------VLG----------ISSREGE-EVV----------MF-K-T-------
-------P-VS------ITEHP-KINEWLTLVEKE-MRVTL-----AKLLAE-SV-----
--TEVEI--------FGK-----ATSIDPN----TYITWI-----DKYQ-V---------
-------------------S-PV-EATAEIAWSENVES--AL-SSI-GGGG---------
DV-A----------------------------------------------------P---
-----LHSVL----------------------SNV-EVTLNVLADSVLM-E---------
Q-PP----------------L-R---RRKLEHLITELVHQRDVTRSL--I-KS------K
---ID-----NAKS--------FEWLSQMRFYF---------------------------
------DPKQ-----------TDVL--QQ-------------------------------
------------------------------------------------------------
------------------------------------------------------------
------------------------------------------------------------
------------------------------------------------------------
-------------------LS---IQMANAK----FNYGFEY-LGVQDKLVQTPLTD---
R--------CYL-----TM-TQALE-ARLGG-----SPFV----TGPAGTGKTESVKALG
HQLGRFVLVFN-CDETFDFQAMGRIFV-G------LCQV-GAWGCFDEFNRLEERMLSAV
SQQVQCIQ-----EA---LR-----EHSNPNYD-K-------------------------
------------TSAP--------------------------------------------
---------------------IT-------------------------------------
------------------------------------------------------------
----------------C-EL-----L-N--KQ-VKVS-----PDMAIFITM---------
----------------------NP---GYAGRSNLPDNLKKLFR--SLAMTKPDRQLIAQ
VMLYSQGFRTA-EVLANKIVPF-FKLCDEQLSSQ--------SHYDFGLRALK-SVLVSA
GN--VKRER-IQ--------------------KIKREKEERGEA-VD-------------
-----------EG---EIAENLPE--------------QE--------------------
--------------ILIQSVCETMVPKL-VAEDIPLLFSLLS-DVFPG------V-----
----------QYHRGEM----------TA-------------------------------
------------------------------------------------------------
------------------------------------------------------------
-----LR--EELKK------------VCQE--M-Y-------------------------
------------------------------------------------------------
-------------------LTYG-DGE--EV-GG-------------M-W----------
VE------KVL-Q------LY--QITQINH-GLMMVGPSGSG-KSTAWRVLLK---ALE-
----------------RL-EGV-E------------------------------------
--------------G----------------------V-----A---------HI-----
------------------------------------------------------------
------------------IDPKAISK-DHL-YGTLDPN-TR--EWTD-----------GL
FTHVLRK--II-----------------------DNV-----RGE---------------
-------------------------L---Q---K-------R-----------------Q
W--IIFDGD--------------------VDPEWVENLNSVLDD--NK-LLTLPNGERLS
LPP-NV----RIMFE----------------VQD-LKYATLATVSRC-------------
--------------------GMVWFSE--DVLST-----------------------D--
-MIFNNFL--------A-------------------------------------------
---------RL-------------------------------------------------
RSI------------------PL-------------DEGEDEAQRRH-------------
------------------------------------KGKEDEG------EE---------
--------------------------------AASPM----L--------------QIQR
DAATIMQPYF-TSN-----GLVT--------------------------K----------
----------ALEH--------------AF--Q-L----------------EHIMDLTRL
RC--------LGS---LFSMLHQA------------------------------------
------------------------------------------------------------
------------------------------------------------------------
---------------------------C--------------------------------
--------R-N-VAQYNANH-------PDFPMQI-EQLER--------------------
---------------------------------YI-------------------------
------------------------------------------------------------
--------QRYLVYAILWSLSGDSR---L-K----MR-AEL-------GEYI-------R
--------------------------RITT--VP----------------LPTA------
--------PNI--------------------------------P-------I--------
----------------ID-Y------------------E---------------------
---V-----SI--SG--EWS--PW------------------------------------
----------------------------Q---AK--------------------------
------------------------------------------------------------
------------------------------------------------------------
----------------------VPQIE-VETHK---------------------------
---------VAAP--DVVVPTLDT-------VRHEALLYTWL------------------
----A-EH---K---------PLVLCGPP-GSGK--------------------------
---------------T-MTLFSAL------R--------------------ALPD-----
------------------------MEVVGLNFSSATTPELLLKT--FDHYCE-----YRR
TPNG-VV----------------LAPV---Q-LGK-WLVLFCDEIN--------------
---------------LPD---MDKYGTQ------------------RVISFIRQMVEHGG
-F--Y-R---T-----SDQ---TW--VK----L-ERIQ---FVGACNPPTDPGRKPLSH-
-RF--LRHVPVVYVD-YPGPAS-LTQIYGTFNR-AML--------RLI------------
---------P---SLR-TY-AEPLTAAMV--EFYT-MS---QERFTQ-DT--QPHYIYSP
REMTRWVR--------------------GIFEALRPLE----------------------
----------------------TLPV------------------------------EGLI
RIWAHEALRLFQDRLVEDE-----ERRWTD-E---------NIDMV--ALKHF-------
------------------------------------------------------------
------------------------------------------------------------
P---NIDK-EKAM---SRP-----------------------------------------
------------------------------------------------------------
---------------------I-----LY--S-----NW-----LS--------------
------------------------------------------------------------
-------K--DYIPV----D----------------------------------------
----------------------------QEELRDYVK-ARLKVFY-E----------EEL
DV-PLV-LFNEVLDHVLRIDRIFR-QPQ-GHLLLIGVSGAGKTTLSR-FVAWMNGLS-VY
QIKVH--R--KYTGEDF---------------------------------DEDLRT---V
L----RR-----SGC-----K-NEKIAFIMDESNV-LDS-GF-LERMNTLLANG-E-VPG
L-------------FE-GDEYA-TL-----------------------------------
------MTQCKE------GA--------------Q-------------------------
--------------------------------------KE--------------------
------------------------G--LML-D--------------SHE-E---------
--------------------L----YKWFTS----QV--IR-NL-----H----VV-FT-
-MNPS-SE-GLKDR-AATSPALFNRCV-----LNW--FG--DWST-EALY-Q--------
--------------VG--KEFT------------------------SK--------MD-L
---------------E-KPN------YVVPD--YM---PVV--YDKLP--QP--------
------PSHR--EAI-VNS---CVFVH-QTLHQ-A--NARL-------------------
-----------------------------A-----KRGGRTMAITPRHYLDF-------I
--NHYANLFHE---------------------------------KRSELEEQQM--HL--
-----------NVG-LRKIKETVDQ---VE------------ELRRDLRIKSQELEVKTC
SQR-------QLKKMVKDQ---QEAEKKKVM-SQEIQE----------------------
---------------QLHKQQEVIADKQM--S--VKEDLDKVE------------PAVIE
AQN--------------AV----KSIKK--QHLVEVRSMANPPAAVKLALESIC-LL---
---L--G----EST-----------------------------------TD---WKQIR-
SIIMRE-NF---IPTIV-N-FSA------E--EISD--AIREKMKKN-----YM-S-NP-
-----S--Y-----NYEIVNR---------------------------------ASLA--
--CGPMVKWAIAQLNYAD-M----------------------------------------
------LKRVE----PLRNE--LQ----K-LEDD-AKDNQQKA-N---------------
EVEQMIRD-L-------EASIAR-YKEEYA-V--LISEAQAIKA-DLAAVEAKVNR----
--STA----LLKSLS-------AERERWEKTSETFKNQMSTI--AGDCLLSAA--FIAYA
GYFD---QQM-RQN-LFTT---------------------------WSH----HL-----
--------------Q-Q------------------ANIQ---------------------
--FR------------------------------------------T--D------IA--
----------RTE-YLS--NADERL-RWQAS---SL--PA-DDLCTEN-AIMLK------
--RF----N------------RYP---LII-DPSG-Q-ATEFIM------NE--------
--------------------------------Y-K---D--RK-----------------
-----------------------IT---------RTSFL----------------DD-A-
-FRKN-LESALRFGNPLLVQDV--ESY--DPVL---------------------------
---NPVLNREVR-------------RT--G---GRV-LITLGD--QD-IDLS-PS-----
------------------------------------------------------------
------------------------------------FVIF--LSTRD--PT-V--E--FP
PD-LCSRV-----TF-------VNFTVTRSSLQSQCLNEVLKAERP--DVDE--KRS---
------------------------------------------------------------
---D-----LLKL-QGEFQLRLRQLEKSLLQAL-N-E----VKG-R-ILDDDT------I
ITTLENL------KREAAEVTRKVEE--TDIVMQEVETVSQQYLP-LSTACSSIYFTMES
LK-QIHFLYQ-YSLQF-F-LDIYH-NV--------L--Y-----E----NP-N-------
------------------------------------------------------------
-------------------------------------------------------LK---
-----------GV----T--D-HTQRLS-------IITKDLFQVAFNR--VAR-------
-------------GMLHQDH--------ITFAMLLAR-IKL---KGTVGEPAYDAE----
------------FQH--------------FL-----------------------------
------------------------------------------------------------
---------R----GKEIVLSAGSTP-----------------KV---------------
------------------------------------------------------------
------------------------------------------------------------
------------------------------------------------------------
----------------------PGL--TVEQ----AEAV---------------------
-----ARLS-------CLP-----------------------------------------
-AFK-DLIA---KV-------QA-DEQ--------------FGI-WLD--SS-SPEQ---
-TVP--YLW--N---EETPSTPIG----Q-------------------------------
--------------------------------AVHRLLLIQAFRPDRLLAMA-HMFVS--
TN----------------L-----------------------GES-------FMSI--M-
-EQPLD-----LAHI--------------------------------------------V
GT-E--------VK-PNTPVLMCS----VPGYDASGHV-EDLA-AEQ-N-----------
-------TQIT-SIAI-GSAEGFNQADKAINTAVKSG-RWVMLK-----------NVHLA
P-GWLM-Q-LEK--KL--------------------------------------------
---------H--------------------------------------------------
------------------------------------------------------------
---------------------------------SL----Q-PHAC--FRLFLTME-----
INP--K----------------------VPVN-LLRAG----RI-FVFEPP---------
---------PGVKANMLRTF-----------------------S-SIP-----VS-R--I
CK------------------SPNERAR-----LYFLLAWFHAIIQERLRYA---------
P-LGW-SKKYEFGESDLRSACDTV-----------DTW-L----------DDT--AK---
GRQ----------NISP---DKI-----------------------P----------WSA
LKTLM-A--QSI-YGGRVDNE-----FDQ-RLLNTFLER-LFTTRS------------FD
S--------------------EF----------------KL--------AC------KVD
GH----------KDI------------------------------------------QMP
------------------------------------------------------------
DGIRRE-E------------------------------FVQ----------------WV-
-E--------L-L-----PDT-QTPS-WLGLPN------NAE---RVLL----TTQ----
GVD---------------MISKM-------------------------------------
----LKMQMLEDE----DDLAY----------------A--ETEKK------ARTDSTAD
GRPAWMRT----------------------------------------------------
------LHTTASNWLH----LIP---------QS--LG----------------------
----------HLKR-----TVENIKD----------------------------------
------------------------------------------------------------
-----------------------PLFR--FFEREV-----------KMGARLLQDVRQ--
---DLADVVQVC-------------------EGKKK---QTNYLRTLI-NALVKGILPQS
W-SHY----TVP-AGMTVIQWVSDFS-----------ERIKQ------------------
------LQSISL--AAA--------S----GGAK----ELKNIH----------------
--------------------------------------------VCL-------------
------------------------------GGLFVPEAY----------ITA--TRQ---
------------------------------YVAQAN---------S---W-SLEELC-LE
VNV--TTSQS-----AALDACS----------------------------FGVTGL--KL
-------------QGA-----------------TC--SNN----------KLSLS-----
--NA------ISTVLPLTQLRWVK------------QTN---AE----KKA---------
----S-VVTLPVYLNFTRA-------------DLIFTVDF--------EIATKEDP--RS
FYE---------------------------------------------------------
----------------------------RGVAV---------------------------
-----------------------LCTE---------------------------------
-----------------------------------------------------
>ENSCPOP00000012540/1394-4466 pep:novel scaffold:cavPor3:scaffold_115:80993:163365:-1 gene:ENSCPOG00000013914 transcript:ENSCPOT00000014055 gene_biotype:protein_coding transcript_biotype:protein_coding [CAVPO]
EVAI-EKAV-K---E--ILDT-WE------AMKFSVV-KYY-------------------
-----------------------------KG----------TQERG---------Y-IL-
GS--VDDIVQCLDD----------NV-VNLQS-------ISG-SRFV---GP---FLQT-
VH-KWEKTLSLIGEVI-ESWMLVQRKWMYLESIF-I--G--G--DIRSQLP-D----EAK
KFDNIDRVF-RR--------------------------IMAD---TLK-D----PV----
-----------I------KRCCEA-----------PNRLADLQHVAEGLERSQKSLND--
------YLDSKRNAF----PRFFFISDDEL---LSILG--------------S-SD-P-L
C---VQEHMIK-MYDNIAQLRF--------------------------------------
-----SDGE--------------SGEKL--------------------------------
------------------------------------------------------------
-------------VTA----------MVSAEGE-T-M----------GF-R-K-------
-------V-IR------AEG---RVEDWMTAVLHE-MRRTN-----RLITKE-AI-----
--FKYC----------------E-----DR-SR---VDWM-----LLYQ-G---------
-------------------M-VV-LAASQVWWTWEVED--VF-RQVQ-------------
AGEK--------------------------------------------------Q-A---
-----MKNFG----------------------HKM-HQQIDELVTRITM-P---------
L-SK----------------N-D---RKKYNTVLIIDVHARDIVDAF--I-RG------S
---IL-----EARE--------FEWESQLRFYW------DR-----D-------------
----PD----------------------E-------------------------------
------------------------------------------------------------
------------------------------------------------------------
------------------------------------------------------------
------------------------------------------------------------
-------------------LN---IRQCTGT----FGYGYEY-MGLNGRLVITPLTD---
R--------IYL-----TL-TQALS-MYLGG-----APA------GPAGTGKTETTKDLA
KALGLLCVVTN-CGEGMDYKAVGKIFS-G------LAQC-GAWGCFDEFNRIDASVLSVI
SSQIQTIR-----NA---LI--------------H-------------------------
----------Q--LTT--------------------------------------------
---------------------FQ-------------------------------------
------------------------------------------------------------
----------------F-E--------G--QE-ISLD-----PRMGIFITM---------
----------------------NP---GYAGRTELPESVKALFR--PVVVIVPDLQQICE
IMLFSEGFLGA-KSLAKKMTVL-YKLAREQLSKQ--------HHYDFGLRALK-SVLVMA
GE--LKRGS--A--------------------EL----------R---------------
-----------------------E--------------DV--------------------
--------------VLMRALRDMNLPKF-IFEDVPLFLGLIS-DLFPG------L-----
----------DCPRVRY----------PD-------------------------------
------------------------------------------------------------
------------------------------------------------------------
-----FN--DAVEQ------------VLVD--G-G-------------------------
------------------------------------------------------------
-------------------Y-----TL--L---P-------------V-Q----------
VD------KVV-Q------MY--ETMMTRH-TTMVVGPTGGG-KSVVISALCH---AQT-
----------------KL-G---L------------------------------------
--------------V----------------------TK----L---------YI-----
------------------------------------------------------------
------------------LNPKAMSV-IEL-YGILDPT-TR--DWTD-----------GV
LSNIFRE--IN-----------------------KP--T----DK---------------
-------------------------K---E-----------R-----------------K
Y--ILFDGD--------------------VDALWVENMNSVMDD--NK-LLTLANGERIR
LQA-HC----ALLFE----------------VGD-LQYASPATVSRC-------------
--------------------GMVYVDP--KNLKY-----------------------Q--
-PYWKRWV--------N-------K-----------------------------------
----------I------Q----------------------NKG-----------------
EQN------------------DL-------------------------------------
------------------------------------------------------------
-----------------------------------------N--------------LL--
-F-----------N-----KYVP--------------------------S----------
----------LIDVIVEGV-VDG-----RQGER-L----------------KTVVPQTDL
NM--------VTQ---LTKMLDAL------------------------------------
------------------------------------------------------------
------------------------------------------------------------
---------------------------L---------------------E----------
--------G-E-IED---------------------------PD----------------
---------------------------------LL-------------------------
------------------------------------------------------------
--------ECFFLEALYFSLGASLL---D-N----GR-LKF-------DECV-------K
--------------------------RLSSLST-VDTEGVW---AKPGE-LPG-------
-------HLP---------------------------------T-------L--------
----------------YD-F------------------H---------------------
---F-----DS--KR-NHWI--PW------------------------------------
----------------------------S---EL--------------------------
------------------------------------------------------------
------------------------------------------------------------
----------------------VP------EYI--HDH------Q---------------
---------RKFI--DILVHTVDT-------TRTTWILEQMV------------------
----K-IK---Q---------PVIFVGES-GTSK--------------------------
---------------T-ATTQNFL-----KN--L-----------------NRDT-----
-----------------------NIV-LTVNFSSRTTSMDIQRN--LEANVE------KR
TK-D--T----------------YGP----P-MGK-RLLVFMDDMN--------------
---------------MPK---VDEYGTQ------------------QPIALLRLLLERGF
-L--YDR----------GK--ELTC-KT----I-RDLG---FIAAMGKAGG-GRNEVDP-
-RF--ISLFNVFNVP-FPSEES-LHLIYCSILQ-GHT----------A-N------FQ--
---------Q---SIA-AM-SSELTSCTL--ALYKMTV---QDLPPT-PS--KFHYIFNL
RDLSRVFN--------------------GLVLT---------------HSE---------
----------------------RFQT-------------------------E----AQMV
RVWRNECLRVFHDRLISEA-----DKQLVQ-E---------HIRSL--VSEHF-------
----------------------------------------------AS------------
----------------------------------------------------------EL
E---VVMR---------DP-----------------------------------------
------------------------------------------------------------
---------------------I-----LF--G-----DF-----RM------------AL
---H-------E---------------EE--------------------A----------
-------R--IYEDI--Q-D----------------------------------------
----------------------------YEAAKALFQ-EILE-EY-N----ET----N-T
PM-NLV-LFDDALEHLTRVHRIIR-MDR-GHALLVGAGGSGKQSLAR-LAAFTAGCE-VF
EILLS--R--GYSENSF---------------------------------REDLKN---L
F----LK-----LGI-EN--K---TMIFLFTDAHV-AEE-GF-LELINNMLTSG-I-VPA
L-------------FL-EEEKE-GI-----------------------------------
------LSQLTQ------EA--------------S-------------------------
--------------------------------------RH--------------------
------------------------G--MGPAK----------------E-S---------
--------------------V----WQYFVN----KS--AN-NL-----H----MV-LG-
-MSPV-GD-TLRTR-CRNFPGLVNNTG-----IDW--F--MPWPP-QALN-A--------
--------------VA--RSFL------------------------G--DN-----PM-I
---------------PV--E----------------------------------------
--------NI--DDL-VEH---VVLVH-ESVGE-F--SKQF-------------------
-----------------------------L-----QKLRRSNYVTPKNYLDF-------I
--HSYSKLLDE---------------------------------KTQYNIAQCK--RL--
-----------EGG-LDKLKEATVQ---LD------------ELNQKLAEQKVVLAEKSA
ACET------LLDEIATNT---AIAEEKKKL-AEEKAM----------------------
---------------EIEEQNKIIAVEKA--E--AETALAEVM------------PILEA
AKL--------------EL----QKLDK--SDVTEIRSFAKPPKQVQTVCECIL-IM---
---K--G----Y--------R--------------------------E-LN---WKTAK-
GMMSDP-NF---LRSLM-E-LDF------D--SISQ--SQVKNIK-G-----LL-K-TL-
-----N--T-----TIEEMEA---------------------------------VSKA--
--GLGMLKFVEAVMGYCD-V----------------------------------------
------FRDIK----PKRDK--VA----K-LERN-FYLSKREL-E---------------
KIQAELAA-I-------QRELEA-LGAKYE-A--AILEKQQLQE-EAEVMERRLVA----
--ADK----LISGLG-------SENGRWLKDLDELMHRRVKL--LGDCLLCAA--FLSYS
GAFT---WEF-RDQMVQQV---------------------------WQG----DM-----
--------------L-E------------------RGIP---------------------
--LS------------------------------------------Q--P------FR--
----------LES-LLT--DDVEIS-RWGSQ---GL--PP-DELSVQN-GILTT------
--RA----S------------RFP---LCI-DPQQ-Q-ALNWVK------RK--------
--------------------------------E-E------RN-----------------
-------------------N---LR---------TASFN----------------DP-D-
-FLKQ-LEISIKYGTPFLFHDVD-EYI--DPVI---------------------------
---DNVLEKNVR-------------TV--Q---GRQ-FIILG-D-KE-VDYD-PN-----
------------------------------------------------------------
------------------------------------FRLY--LNTKL--AN-P--R--YS
PA-VFGKA-----MV-------INYAVTLKGLEDQLLSVLVAYERR--ELEE--QRE---
------------------------------------------------------------
---H-----LIQE-TSDNKNLLKDLEDSLLREL-A-T----STG-N-MLDNAE------L
VQTLEDT------KSKAMEVSEKLKL--AERTAQDIDRLRDGF----------LFFVLSE
MA-LVNSMYQ-YSLIA-F-LEVFG-LS--------L--------K----KS-L-------
---------------------------------------------------P--------
-------------------------------------------------------DS---
-----------A----------LTKRLR-------NIMDTLTFNIYNY--GCT-------
-------------GLFEKHK--------LLFSFNMTI-KIEQAE-----GRVPQEE----
------------LDF--------------FL-----------------------------
------------------------------------------------------------
---------KGNI-------------------------------S-L---E---------
------------------------------------------------------------
------------------------------------------------------------
--------------------------------------KGRRR------K----------
------------------P-G-TWL--SDQG----WEDV---------------------
-----ILLS-------ELFP----------------------------------------
DNFG-SLPD---DV-------ER-HLP-V------------WQE-WYD--LD-SLEQF--
-PFP--LGYDRN--I--T---P--------------------------------------
---------------------------------FQKLLILRCFRVDRVYRAV-TDYVT--
VT----------------M-----------------------GE-----------K--YV
QPPMIS-----FDSI--------------------------------------------F
-E-Q--------ST-PNSPIVFIL----SPGSDPASDL-MKLA-ERS-GFG-G-------
-------SRLK-FLAM-GQGQE-KVALQLLETAVARG-QWLMLQ-----------NCHLL
V-RWL-KD-LEK--SL--------------------------------------------
---------E-----------------------------------------KIT-K----
------------------------------------------------------------
---------------------------------P--------HPD--FRLWLTTD-----
------------------PT-KD-----FPIG-ILQKS----LK-VVTEPP---------
---------NGLKLNMRATY--------------------FKIS-HEM-----L-EQ--C
P--------------------HPAFKP-----LVYVLAFFHAVVQERRKFG---------
K-VGW-NVYYDFNESDFQVCMEIL-----------NTY-LTKAFQ-----Q---------
-------------RDP----R-I-----------------------P----------WGS
LKYLI-G--EVM-YGGRAIDS-----FDR-RVLTTYMDE-YLGDFL------------FD
TFQ------------------PF----------------HF-FR---NR-----------
-----------E---VD--------------------------------------Y-RIP
----------------------------------P---------------GD-----V--
----KD-K------------------------------FVE----------------AI-
-E--------A-L-----PLA-NTPE-VFGLHP------NAE---IGYY----TQA----
ARD---------------MWNHL-------------------------------------
----LELQ-----PQ---------------------------TVLG--------------
----ESSS-GIS-------------R-DDY------------------------------
------ISQVAKDIEK----KMP-KV---FD-----LD--Q-------------------
----------VREHL-----G-LGLS----------------------------------
------------------------------------------------------------
-----------------------PTSV--VLLQEL-----------ARFTKLVVRMGR--
---SLAELQRAL-------------------AGEVG---MSSELDDVA-RSLFLGLIPNI
WRKL-----APD-TLKSLGNWMVYFL-----------RRFSQ------------------
------YTQWVTE-GE------------------PSV-----------------------
--------------------------------------------MWL-------------
------------------------------SGLHIPESY----------LTA--LVQ---
------------------------------ATCRRN---------G---W-PLDRST-LF
TQVTKFQD---A--DEVN-ERA----------G-------Q---G-----CFVSGL--YL
-------------EGA-----------------DWDIEAG----------C--LVK--SK
P-KV------LVVDLPILKIIPI--EAH-------------------RLKL---------
-Q--N-TFRTPVYTTSLRRNAMGV--------GLVFEADL-------FT--TKH---ISH
WVL---------------------------------------------------------
----------------------------QGVCL---------------------------
-----------------------TLN---SD-----------------------------
-----------------------------------------------------
>ENSCPOP00000009031/1566-4652 pep:novel scaffold:cavPor3:scaffold_15:35496640:35751298:1 gene:ENSCPOG00000010058 transcript:ENSCPOT00000010149 gene_biotype:protein_coding transcript_biotype:protein_coding [CAVPO]
EKDI-EAKL-T---Q--VIEN-WT------NQNLSFA-TFK-------------------
-----------------------------GK----------GE------------L-LL-
KGTESGEIITMMED----------SL-MVLGS-------LLS-NRYN---AP---FKKN-
IQ-NWVYKLSTSSDII-EEWLVVQNLWVYLEAVF-VG----G--DIAKQLP-Q----EAK
RFQNIDKSW-IK--------------------------IMQR---AHE-N----PN----
-----------V------ISCCVG----------DETMGQLLPHLHEQLEVCQKSLTG--
------YLEKKRLLF----PRFFFVSDPVL---LEILGQ-------------A-SD-S-H
T---IQPHLPA-VSDNINEVTFH---------------------P--------K------
-----DYDR---------------------------------------------------
------------------------------------------------------------
-------------MMA----------VISREGE-K-I----------ML-D-T-------
-------P-VM------AKG---PVEIWLLDLLKV-QMSSL-----HNIIRS-AF-----
--YQIS---------------D-SG-FQLL------P-FL-----NHFP-A---------
-------------------Q-VG-LLGIQMLWTHDSEE--AL-RNA--------------
KDDR--------------------------------------------------K-I---
-----MQVTN----------------------QKF-LDILNTLISQTTH-D---------
L-TK----------------F-D---RVKFETLITIHVHQRDIFDDL--V-KM----HIR
----------SATD--------FEWLKQSRFYF------KE-------------------
----------------DLD---------Q-------------------------------
------------------------------------------------------------
------------------------------------------------------------
------------------------------------------------------------
------------------------------------------------------------
-------------------TV---VSITDVD----FVYQNEF-LGCTDRLVITPLTD---
R--------CYI-----TL-AQALG-MNMGG-----APA------GPAGTGKTETTKDMG
RCLGKYVVVFN-CSDQMDFRGLGRIFK-G------LAQS-GSWGCFDEFNRIELPVLSVA
AQQIYIVL-----TA---RK--------------E-------------------------
----------R--KKQ--------------------------------------------
---------------------FI-------------------------------------
------------------------------------------------------------
----------------F-SD-------G--DC-VDLN-----PEFGIFLTM---------
----------------------NP---GYAGRQELPENLKIQFR--TVAMMVPDRQIIMR
VKLASCGFLEN-VVLAQKFYVL-YKLCEEQLTKQ--------VHYDFGLRNIL-SVLRTL
GA--QKRAR--P--------------------ED----------S---------------
-----------------------E--------------LS--------------------
--------------TVMRGLRDMNLSKLVVDEDEPLFLSLIN-DLFPG------L-----
-----------QLDSNT----Y-----VE-------------------------------
------------------------------------------------------------
------------------------------------------------------------
-----LQ--AAVAN------------QV-Q--L-E---G---------------------
------------------------------------------------------------
-------------------L-----IN--H---P-------------P-W----------
NL------KLIQQ------LY--ETSLVRH-GLMTLGPSGSG-KTTVITILMK---AQT-
----------------EC-G---R------------------------------------
--------------P----------------------HR----E---------MR-----
------------------------------------------------------------
------------------MNPKAITA-PQM-FGRLDTA-TN--DWTD-----------GI
FSTLWRK------------------------------T---LKAK---------------
-------------------------KAG-E-----------N-----------------I
F--LILDGP--------------------VDAIWIENLNSVLDD--NK-TLTLANGDRIP
MAP-SC----KLLFE----------------VHN-IENASPATVSRM-------------
--------------------GMVYISS--SALSW-----------------------R--
-PILQAWL--------K-------------------------------------------
---------KR------TAQ----------------------------------------
EAT------------------VF-------------------------------------
------------------------------------------------------------
-----------------------------------------Q--------------TL--
-Y-----------D-----KAFE--------------------------D----------
----------AYTY--------------MKLSL-T----------------P-KMQLLEC
NY--------IVQ---SLNLLEGLI-----------------------------------
------------------------------------------------------------
-------------------------------------------PSKE-------------
---------------------EG--GVS--------------------------------
--------C-V-SHL---------------------------------------------
------------------------------------------------------------
------------------------------------------------------------
--------HKLFVFGLMWSIGALLE---L-D----SR-EKL-------EAFL-------R
--------------------------RHES-K--LD--------------LPAI------
-------PAGTN---------------------------Q---T-------M--------
----------------YE-F------------------Y---------------------
---V-----T---DF-GDWE--HW------------------------------------
----------------------------N---KK--------------------------
------------------------------------------------------------
------------------------------------------------------------
----------------------LQ------PYF--YPTD---SI----------------
---------PEYS--SILVPNVDN-------VRTNFLIDTIA------------------
----K-QH----K--------AVLLTGEQ-GTAK--------------------------
---------------T-VMIKAYL------K-KY-----------------DPEV-----
------------------------QLSKSLNFSSATEPMMFQRT--IESYVD------KR
MG-S--T----------------YGP----P-GGR-KMTVFIDDIN--------------
---------------MPV---INEWGDQ------------------ITNEIVRQMMEMEG
-M--YSL----------DK-P-GDF-TT----I-VDVQ---LIAAMIHPGG-GRNDIPQ-
-RL--KRQFTVFNCT-LPSNAS-IDKIFGLIGC-GYF--------DPC------RKFK--
---------P---EIC-EM-IAHLVSVGR--VLWQWTK---VKMLPT-PS--KFHYIFNL
RDLSRIWQ--------------------GMLTIK---------------AE---------
----------------------ECDS----------------I-------------PVLM
SLFKHECNRVIADRFITPE-----DEQWFN-V---------HLIRA--VEENI-------
----------------------------------------------SP------------
----------------------------------------------------------EV
A---SCIL--PE------------------------------------------------
------------------------------------------------------------
---------------------P-----YF--V-----DF-----LREMPEPTG-DEP-ED
SVFE-----------------------VP-------------------------------
-------K--VYELI--P-S----------------------------------------
----------------------------FEFLAEKLQ-FYQR-QF-N-----EVI--RGT
SL-DLV-FFKDAMTHLIKISRIIR-ASC-GNALLVGVGGSGKQSLSR-LASFIAGYH-IF
QITLT--R--SYNVTNL---------------------------------IDDLKS---L
Y----KV-----AGA-----D-GKGITFIFTDNEI-KDE-AF-LEYLNNLLSSG-E-IAN
L-------------FA-RDELD-EI-----------------------------------
------TQGLIS------VM--------------K-------------------------
--------------------------------------RE-L------------------
------------------------PR---HPP--------------TFD-N---------
--------------------L----YEYFIS----RS--RK-NL-----H----VV-LC-
-FSPV-GE-KFRAR-SLKFPGLISGCT-----MDW--F--SRWPK-EALV-A--------
--------------VA--SYFL------------------------MD--------YN-I
---------------VCSSE----------------------------------------
--------IK--RQV-VET---MGLFH-DMVSE-S--CESY-------------------
-----------------------------F-----QRYRRRAHVTPKSYLSF-------I
--NGYKNIYTE---------------------------------KVKYINEQAE--RM--
-----------NIG-LDKLMEASES---VA------------KLSQDLAVKEKELAVASV
KADE------VLAEVTISA---QASAKVKNE-VQEVKD----------------------
---------------KAQKIVDEIDSEKV--K--AETKLEAAK------------PALEE
AEA--------------AL----NTIKP--NDIATVRKLAKPPHLIMRIMDCVL-LL---
---F--Q-----KK--IDPVS-MDPEK-P---------CC-------K-PS---WAE-SL
KLMSAT-GF---LFSLQ-Q-FPK------D--TINE--ETVELLQ-P-----YF-N-MD-
-----D--Y-----NFESAKK---------------------------------VCGN--
--VAGLLSWTLAMATFYG-I----------------------------------------
------NREVL----PLKAN--LA----K-QEGR-LAVANLEL-G---------------
KAQALLDE-K-------QAELDK-VQAKFD-S--AMNEKMDLLN-DADMCRKKMQA----
--AST----LIDGLS-------GEKVRWTQQSKEFKAQISRL--VGDILLCTG--FLSYL
GPFN---QIF-RNYLLKDQ---------------------------WEL----EL-----
--------------R-A------------------RKIP---------------------
--FT------------------------------------------E--N------LN--
----------LIS-MLV--DPPTIG-EWGLQ---GL--PG-DDLSIQN-GIIVT------
--KA----T------------RYP---LLI-DPQT-Q-GKTWIK------SK--------
--------------------------------E-K------EN-----------------
-----------------------DL-------Q-VTSLN----------------HK-Y-
-FRTH-LEDSLSLGRPMLIEDIR-EEL--DPAL---------------------------
---DNVLEKNFI-------------KS--G---TTF-KVKVG-D-KE-CDIM-DT-----
------------------------------------------------------------
------------------------------------FKLY--ITTKL--PN-P--A--FT
PE-INAKT-----SV-------IDFTVTMKGLENQLLRRVILTEKQ--ELES--ERV---
------------------------------------------------------------
---K-----LLED-VTFNKRKMKELEDNLLYKL-S-A----TKG-S-LVDDES------L
IGVLRTT------KQTAAEVSEKLHV--AAETEIKINMAQEEFRP-AATRGSILYFLITE
MS-MVNIMYQ-TSLAQ-F-LKLFD-QS--------M--------A----RS-E-------
---------------------------------------------------K--------
-------------------------------------------------------SP---
-----------L----------PQKRIT-------NIIEYLTYEVFIY--SVR-------
-------------GLYENHK--------FLFALLMTL-KIDLQRGT-----VKHRE----
------------FQA--------------LI-----------------------------
------------------------------------------------------------
---------KGGA-------------------------------A-L---D---------
------------------------------------------------------------
------------------------------------------------------------
--------------------------------------LKACP------P----------
-----------------KPF--RWI--LDMT----WLNL---------------------
-----VELS-------KL-P----------------------------------------
-QFA-EIMN---QI-------SR-NEK-G------------WKN-WFD--KD-APEE---
EVIPD--GYNDSL-----D--T--------------------------------------
---------------------------------CRKLLLIRSWCPDRTVFQA-RKYIA--
DS----------------L-----------------------EE-----------K--YT
EPVILN-----LEKT--------------------------------------------W
-E-E--------SD-TRTPLICFL----SMGSDPTIQI-DALA-KKL-KL----------
-------ECR--TISM-GQGQE-VHARKLIQMSMQQG-GWVLLQ-----------NCHLG
L-EFM-EE-LLE--TL------------TTT-----------------------------
---------E--------------------------------------------------
------------------------------------------------------------
-------------------------------------A---SDDS--FRVWITTE-----
------------------PH-DR-----FPIT-LLQTS----LK-FTNEPP---------
---------QGVRAGLKRTF-----A---------------GIN-QDL-----L-DV--S
N--------------------LPMWKP-----MLYTVAFLHSTVQERRKFG---------
P-LGW-NIPYEFNSADFSASVQFI-----------QNH-L----------DEC-------
---------------DI---KK------------------------G----V-S---WST
VRYMI-G--EVQ-YGGRVTDD-----FDK-RLLNCFARV-WFSEKM------------FE
P--------------------SF----------------CF------YT-----------
-----------G-------------------------------------------Y-KIP
----------------------------------------------------------VC
K--TLD-Q------------------------------YFE----------------YI-
-Q--------S-L-----PSL-DNPE-VFGLHP------NAD---ITYQ----SNT----
ASG---------------VLETI-------------------------------------
----TNIQ-----PK---------------------------------------------
----ESGG-GAG-----------ETR-EAI------------------------------
------VYRLSEDMLS----KLP-PD---YV-----PH----------------------
----------EVK------ARL-IKM--GHLN----------------------------
------------------------------------------------------------
-----------------------SMNI--FLRQEI-----------DRMQRVISILRS--
---SLSDLKLAI-------------------EGTII---MSENLRDAL-DNMYDARIPQM
W------KRVSW-DSSTLGFWFTELL-----------ERNAQ------------------
------FSTWIFE-GR------------------PNV-----------------------
--------------------------------------------FWM-------------
------------------------------TGFFNPQGF----------LTA--MRQ---
------------------------------EVTRAH---------KG--W-ALDTVT-IH
NEVLRQT----K--EEIT-SPP----------A-------E---G-----VYIYGL--YM
-------------DGA-----------------AWDRRNG----------K--LTE--ST
P-KV------LFTLLPVLHIFAI--NSTA----------P-KD-----PK----------
------LYVCPIYKKPRRTDL-----------TFITVVYL--RT------VLSPD----H
WIL---------------------------------------------------------
----------------------------RGVAL---------------------------
-----------------------LCD---IK-----------------------------
-----------------------------------------------------
>ENSCPOP00000003280/1327-4380 pep:novel scaffold:cavPor3:scaffold_31:731798:1030900:-1 gene:ENSCPOG00000003632 transcript:ENSCPOT00000003676 gene_biotype:protein_coding transcript_biotype:protein_coding [CAVPO]
ELGT-EKVI-T---E--ISQT-WA------TMEFSYE-IHY-------------------
-----------------------------RT----------SI------------P-LL-
KS--DEQLFETLEH----------NQ-VQLQT-------VLQ-SKYV---EY---FIEQ-
VL-SWQNKLNIADSVI-FTWMEVQRTWSHLESIF-IC-S--E--DIQIQLV-E----DAR
RFDGVDAEF-KE--------------------------LMFK---TAK-T----KN----
-----------V------LEATCR-P----------HLYEKLKDLQYRLSLCEKALAE--
------YLETKRVAF----PRFYFISSADL---LDILSK-------------G-TQ-P-K
Q---VTHHLAK-LFDSIADLQF------------------------ED------------
-----NQDI--------------SAHR---------------------------------
------------------------------------------------------------
-------------AIG----------MYSKEKE-H-V----------SF-P-A-------
-------E-CE------CIG---HVETWLLQLEQT-MQETV-----RQSITE-AI-----
--TAYE---------------EKPR-----------ELWI-----FDFP-A---------
-------------------Q-VA-LTSSQIWWTTDVGI--AF-SRLE-------------
EGYE--------------------------------------------------T-A---
-----LKDFH----------------------KKQ-ISQLNTLIMLLLG-E---------
L-PP----------------G-D---RQKIMTICTIDVHARDVVGKL--I-SQ------K
---VV-----SPQA--------FAWLSQLRHQW------DD-------------------
------T-Q------------------KH-------------------------------
------------------------------------------------------------
------------------------------------------------------------
------------------------------------------------------------
------------------------------------------------------------
-------------------CF---VNICDAQ----FQYFYEY-LGNSPRLVITPLTD---
R--------CYI-----TL-TQSLH-LTMSG-----APA------GPAGTGKTETTKDLG
RALGMMVYVFN-CSEQMDYKSIGNIYK-G------LVQT-GAWGCFDEFNRIAVEVLSVV
AVQVKMIH-----DA---IR--------------N-------------------------
----------G--KKR--------------------------------------------
---------------------FV-------------------------------------
------------------------------------------------------------
----------------F-L--------G--EA-ITLK-----PSVGIFITM---------
----------------------NP---GYAGRTELPENLKALFR--PCAMVAPDIELICE
IMLVAEGFVDA-RSLAQKFIAL-YTLCKELLSKQ--------DHYDWGLRAIK-SVLVVA
GS--LKRGD--K--------------------NR----------P---------------
-----------------------E--------------DQ--------------------
--------------VLMRALRDFNMPKI-VTEDVPVFLGLVG-DLFPA------L-----
----------DVPRGRK----------QH-------------------------------
------------------------------------------------------------
------------------------------------------------------------
-----LE--QMVRQ------------STLE--L-R-------------------------
------------------------------------------------------------
-------------------L-----QP--E---E-------------S-F----------
IL------KVV-Q------LE--ELLAIRH-CVFVVGNAGTG-KSKILRTLNR---TYV-
----------------HM-K---Q------------------------------------
-----K--------P----------------------V-----W---------ND-----
------------------------------------------------------------
------------------LNPKAVTT-DEL-FGFIHHA-TR--EWKD-----------GL
FSSILRE--Q---------------------------AN---LTH---------------
-------------------------D---G-----------P-----------------K
W--IVLDGD--------------------IDPMWIESLNTVMDD--NK-VLTLASNERVA
LTP-SM----RLLFE----------------IHH-LRTATPATVSRA-------------
--------------------GVLYVNP--QDLGW-----------------------N--
-PYVASWI--------D-------------------------------------------
---------RR------R----------------------HQS-----------------
EKA------------------NL-------------------------------------
------------------------------------------------------------
-----------------------------------------T--------------IL--
-F-----------D-----KYIP--------------------------A----------
----------CLDK--------------LRTSF------------------KTITPIPEN
SL--------VQT---VCALLDCL------------------------------------
------------------------------------------------------------
------------------------------------------------------------
---------------------------L--------------------------------
--------T-P-ENV----P-------SD------------SPK----------------
---------------------------------EV-------------------------
------------------------------------------------------Y-----
--------EVYFVFACIWAFGGTLL---Q-DQLSDYQ-ADF-------SRWW-------H
--------------------------KEMKVVK-----------------FP--------
-------SQG---------------------------------T-------I--------
----------------FD-Y------------------Y---------------------
---L-----DH--KT-KKFL--PW------------------------------------
----------------------------A---DK--------------------------
------------------------------------------------------------
------------------------------------------------------------
----------------------IP------QFT--MDP------D---------------
---------APLQ--TVLVHTSET-------IRLRYFIELLL------------------
----E-KR---K---------PLMLVGNA-GVGK--------------------------
---------------T-VLVGDIL------A-SL-----------------S-ED-----
------------------------FIVSRVPFNYYTTSAALQRI--LEKPLE------KK
AG-R--N----------------YGP----G-GNK-KLVYFIDDIN--------------
---------------MPK---VDLYGTV------------------QPHTLIRQHIDYGH
-W--YDR----------QK---ATL-KE----I-HNCQ---YVTCMNPMVG-SFTVS-P-
-RL--QRHFTVFAFN-FPSLDA-LNTIYGQIFS-FHF------------Q--HQ-AFA--
---------P---SLL-RS-GTSLIQATI--AFHHMMT---QNFLPT-AI--KFHYIFNL
RDLSNIFQ--------------------GILFA---------------SPE---------
----------------------CLKD-------------------------P----NDLI
HLWLHESSRVYGDKLIDKR-----DCDLFQ-K---------KILEV--AYKYF-------
---------------------------E-----------------GLN------------
----------------------------------------------------------SH
V----LL-Q---------------QP----------------------------------
------------------------------------------------------------
---------------------L-----VY--C-----HF-----AK------------GG
---------------------------ED-------------------------------
-------S--SYMPV--K-D----------------------------------------
----------------------------WEALKVILT-ESLD-NY-N----EL----H-A
AM-HLV-LFEDAMQHVCRISRILR-APQ-GHALLIGVGGSGKQSLSR-LAAHICNLE-VF
QVTLT--E--CYGIQDL---------------------------------RVDLAN---L
Y----IR-----TGA-----K-NMPTAFLLTDAHV-LDE-SF-LVLINDLLVSG-E-IPD
L-------------FS-EEDVD-KI-----------------------------------
------VSGVRN------EV--------------R-------------------------
--------------------------------------GL--------------------
------------------------G--M-VN---------------SKE-N---------
--------------------C----WKFFLA----RV--RL-QL-----K----IV-LC-
-FSPV-GH-TLRVR-ARKFPAVVNCTA-----IDW--F--HAWPQ-EALV-S--------
--------------VS--RRFI------------------------EE--------TE-G
---------------I-EAR----------------------------------------
--------HK--DSI-SCF---MAHVH-TSVNE-M--SARY-------------------
-----------------------------Y-----QNERRHNYTTPKSFLEQ-------I
--SLFKNLLKK---------------------------------KQKEVAQKKE--HL--
-----------MNG-IQKLKTTASQ---VG------------DLKARLASQEAELQLKNH
DAEA------LITKIGLQT---EKVRREKAI-ADAEEQ----------------------
---------------KVTAIQTEVCQKQK--E--CEADLLKAE------------PALVA
ATA--------------AL----NTLNR--VNLTELKAFPNPPNAVTNVTAAVM-VL---
---L--A----PRG-RVP--K--------------------------D-RS---WKAAR-
IFMGKVDDF---LQALI-N-YDK------E--HIPE--NCLKVVNEQ-----YL-K-DP-
-----E--F-----SPNLIRT---------------------------------KSFA--
--AAGLCAWVINIIKFYE-V----------------------------------------
------YCDVE----PKRQA--LA----Q-ANLD-LTAATEKL-V---------------
AIRKKLGE-L-------DQHLCR-LTASLE-K--AIAEKVRCQE-EVNQTNKTIEL----
--ANR----LVRELE-------SEKVRWGQSIQCFEAQEKTL--CGDVLLTAA--FVSYV
GSFT---KQY-RQELLYLK---------------------------WIP----FL-----
---------QQ---K--------------------VSIP---------------------
--IT------------------------------------------G--G------LD--
----------VVA-MLT--DDATIA-TWSNE---GL--PS-DRMSTEN-ATILT------
--HC----E------------RWP---LMI-DPQQ-Q-GIKWIK------NK--------
--------------------------------Y-G------TD-----------------
-----------------------LK---------VTHVG----------------QK-G-
-FLNA-IETALAFGNVILVENLE-ETI--DPVL---------------------------
---DPLLGRNTI-------------KK--G-----K-YIRIG-D-RE-CEFN-KN-----
------------------------------------------------------------
------------------------------------FRLI--LHTKL--AN-P--H--YK
PE-LQAQT-----TL-------LNFTVTEDGLEAQLLAEVVSVERP--DLEK--LKL---
------------------------------------------------------------
---T-----LTKH-QNDFKIELKLLEDDLLLRL-S-A----AEG-S-FLDDTD------L
VERLETT------KSTAAEIERKVTE--AKENERKINEARECYRP-VAARASLLYFVIND
LR-NINPIYQ-FSLKA-F-NTLFH-RA--------I--------E----QA-D-------
---------------------------------------------------K--------
-------------------------------------------------------VE---
-----------D----------TQERIS-------VLTESLTHAIFLY--TSR-------
-------------ALFEKDK--------LTFLSQMAF-QILLRK--KE---IDPIE----
------------LDF--------------LL-----------------------------
------------------------------------------------------------
---------RFTV-------------------------------E-R---T---------
------------------------------------------------------------
------------------------------------------------------------
---------------------------------------YL-------------------
-----------------SP-V-DFL--TTQS----WSAI---------------------
-----KAVA-------LM-E----------------------------------------
-EFQ-GLDR---DI-------EG-SAK-Q------------WRK-WVE--SE-CPEK---
EKLP--QEWKKK-----S---L--------------------------------------
---------------------------------IQKLIILRAVRPDRMTYAL-RNFVE--
EK----------------L-----------------------GA-----------K--YV
ERTRLD-----LGKA--------------------------------------------L
-E-E--------SS-PATPVFFIL----SPGVDALKDL-EILG-KRL-GFTIDE------
-------GKFH-NVSL-GQGQE-MVAEMALEKASRGG-HWVILQ-----------NVHLV
A-KWL-GT-LEK--LL--------------------------------------------
---------E-----------------------------------------GFSQG----
------------------------------------------------------------
-------------------------------------S----HED--YRVFMSAE-----
------------------CA-PTPDEHIIPQG-LLENS----IK-ITNEPP---------
---------TGMLANLHAAL--------------------YNFD-QDT-----L-EI--C
S-------------------KEQEFKS-----ILFSLCYFHACVAGRLRFG---------
P-QGW-SRSYPFNSGDLTICSNIL-----------YNY-L----------EA--------
--------------NA----N-V-----------------------P----------WED
LRYLF-G--EIM-YGGHITDV-----WDR-RLCRVYLEE-FMNPSL------------IE
D--------------------EL----------------ML------AP-----------
-----------G-------------------------------------------F-AAP
----------------------------------PYL-------------D---------
----YS-G------------------------------YHQ----------------YI-
-EE-------T-L-----P-P-ESPA-LYGLHP------NAE---IEFL----TVT----
SNT---------------LFRTL-------------------------------------
----LEMQ-----PS---------------------------T--A--------------
----HGSD-ELG-----------QST-EDK------------------------------
------VRNVLDDILE----RLP-EE---FN-----MA--EI------------------
----------MQKT--------SNRS----------------------------------
------------------------------------------------------------
-----------------------PYVL--VCFQEC-----------ERMNILIREIRV--
---SLQQLDLGL-------------------KGELV---LSPDVEAQH-SALSYDRVPHT
WSKL-----AYP-STYSLAQWFNDLL-----------LRCRE------------------
------LDTWTQD-LA-----------------LPAV-----------------------
--------------------------------------------VWL-------------
------------------------------SGFFNPQSF----------LTA--IMQ---
------------------------------TMARKN---------E---W-PLDRMC-LT
VDVTKK-V---K--EDYS-HAP----------R-------E---G-----AYLHGL--QM
-------------EGA-----------------RWDIQCG----------T--IVE--AR
L-KE------LTSMMPVIFAKAIP--MD-------------------RQET---------
-K--H-TYECPVYINKMRG-----------P-TYIWTFRL-------KT--KEK---TAK
WVL---------------------------------------------------------
----------------------------AGVAL---------------------------
-----------------------LLE---A------------------------------
-----------------------------------------------------
>ENSCPOP00000013592/1406-4477 pep:novel scaffold:cavPor3:scaffold_55:5852062:6061834:-1 gene:ENSCPOG00000015078 transcript:ENSCPOT00000015225 gene_biotype:protein_coding transcript_biotype:protein_coding [CAVPO]
ERDI-EQKL-K---Q--VINE-WD------NKTFAFG-SFK-------------------
-----------------------------TR----------GE------------L-LL-
RGDSTSEIIASMED----------SL-MLLGS-------LLS-NRYN---MP---FKAQ-
IQ-KWVQYLSNSTDII-ENWMTVQNLWVYLEAVF-VG----G--DIAKQLP-K----EAK
CFSNIDKSW-VK--------------------------IMTR---AHE-M----PS----
-----------V------VQCCVG----------DETMGRLLPHLLDQLEICQKSLTG--
------YLEKKRLCF----PRFFFVSDPAL---LEILGQ-------------A-SD-S-H
T---IQAHLLN-VFDNIKTVRFH---------------------D--------K------
-----IYDR---------------------------------------------------
------------------------------------------------------------
-------------ILS----------ISSREGE-T-I----------EL-N-K-------
-------P-VM------AEG---NVEVWLNSLLEE-SQSSV-----HHVIRQ-AA-----
--TNIQ---------------E-TG-FQLI------E-FL-----SSFP-A---------
-------------------Q-VG-LLGIQMIWTRDSEE--AL-RNA--------------
KFDK--------------------------------------------------K-I---
-----MQKTN----------------------QSF-LELLNTLIDITTK-D---------
L-SS----------------M-E---RVKYETLITIHVHQRDIFDDL--C-HM----HVK
----------SPTD--------FEWLKQCRFYF------NE-------------------
----------------DSD---------K-------------------------------
------------------------------------------------------------
------------------------------------------------------------
------------------------------------------------------------
------------------------------------------------------------
-------------------ML---IHITDVA----FIYQNEF-LGCTDRLVITPLTD---
R--------CYI-----TL-AQALG-MSMGG-----APA------GPAGTGKTETTKDMG
RCLGKYVVVFN-CSDQMDFRGLGRIFK-G------LAQS-GSWGCFDEFNRIDLPVLSVA
AQQISIIL-----TC---KK--------------E-------------------------
----------H--KKS--------------------------------------------
---------------------FI-------------------------------------
------------------------------------------------------------
----------------F-TD-------G--DN-VTMN-----PEFGLFLTM---------
----------------------NP---GYAGRQELPENLKINFR--CVAMMVPDRQIIIR
VKLASCGFVDN-IVLARKFFTL-YKLCEEQLSKQ--------VHYDFGLRNIL-SVLRTL
GA--AKRAN--P--------------------TD----------T---------------
-----------------------E--------------ST--------------------
--------------IVMRVLRDMNLSKL-IDEDEPLFLSLIE-DLFPN------I-----
-----------LLDKAG----Y-----PE-------------------------------
------------------------------------------------------------
------------------------------------------------------------
-----LE--TAISK------------QV-E--E-A---G---------------------
------------------------------------------------------------
-------------------L-----VN--H---P-------------P-W----------
KL------KVI-Q------LF--ETQRVRH-GMMALGPSGAG-KTTCIHTLMK---AMS-
----------------DC-G---K------------------------------------
--------------P----------------------HR----E---------MR-----
------------------------------------------------------------
------------------MNPKAITA-PQM-FGRLDVA-TN--DWTD-----------GI
FSTLWRK------------------------------T---LRAK---------------
-------------------------K-G-E-----------H-----------------I
W--IVLDGP--------------------VDAIWIENLNSVLDD--NK-TLTLANGDRIP
MAP-NC----KIIFE----------------PHN--------------------------
---------------------MVFMSS--SILDW-----------------------S--
-PILEGFL--------K-------------------------------------------
---------KR------SPQ----------------------------------------
EAA------------------VL-------------------------------------
------------------------------------------------------------
-----------------------------------------R--------------QL--
-Y-----------T-----EYFP--------------------------D----------
----------LYRF--------------SVQNL-E----------------Y-KMEVLEA
FV--------IAQ---SISVLQGLI-----------------------------------
------------------------------------------------------------
-------------------------------------------PPKE-------------
---------------------QA--GEV--------------------------------
--------G-P-EHL---------------------------------------------
------------------------------------------------------------
------------------------------------------------------------
--------GRLLVFALMWSVGAMLE---V-D----GR-RRL-------ELWL-------R
--------------------------SRSPQP--TH--------------LPP-------
-------QVDLG---------------------------D---S-------M--------
----------------FD-Y------------------F---------------------
---V-----G---PD-GTWM--HW------------------------------------
----------------------------N---TC--------------------------
------------------------------------------------------------
------------------------------------------------------------
----------------------TE------EYV--YPSD---ST----------------
---------PEYG--SILVPNVDN-------VRTDFLIKTIA------------------
----K-QG----K--------AVLLIGEQ-GTAK--------------------------
---------------T-VIIKGFM------S-KY-----------------DPES-----
------------------------HMTKSLNFSSATTPLMFQRT--IESYVD------KR
MG-T--T----------------YGP----P-AGK-KMTIFIDDVN--------------
---------------MPI---INEWGDQ------------------VTNEIVRQLMEQNG
-F--YNL----------EK-P-GEF-TS----I-VDVQ---FLAAMIHPGG-GRNDIPQ-
-RL--KRQFCIFNCT-LPSEAS-MDKIFGVIGV-GHY--------CAQ------RGFS--
---------E---DVR-EV-VRKLVPLTR--RLWQMTK---VKMLPT-PA--KFHYVFNL
RDLSRIWQ--------------------GMLKST---------------SE---------
----------------------VIKE----------------P-------------DELL
TLWKHECKRVIADRFTVSD-----DVTWFD-K---------TLVSL--VEKEF-------
----------------------------------------------GE------------
----------------------------------------------------------EK
K---LLVDCGID------------------------------------------------
------------------------------------------------------------
---------------------A-----FF--V-----DF-----LRDAPEATG-ETS-EE
ADAE-----------------------MP-------------------------------
-------K--IYEPI--D-S----------------------------------------
----------------------------FNQLKERLN-TFLQ-LY-N-----ESV--RGT
GM-EMV-FFEDAMVHLVKISRVIR-APR-GNALLVGVGGSGKQSLTR-LASFIAGYI-SF
QITLT--R--SYNTSNL---------------------------------MDDLKI---L
Y----RT-----AGQ-----Q-GKGITFIFTDNEI-KDE-SF-LEYMNNVLSSG-E-VSN
L-------------FA-RDEID-EI-----------------------------------
------NSDLTP------VM--------------K-------------------------
--------------------------------------KE-H------------------
------------------------PR---HPP--------------TNE-N---------
--------------------L----YDYFMS----RV--RK-NL-----H----IV-LC-
-FSPV-GE-KFRTR-ALKFPALISGCT-----IDW--F--SRWPK-DALV-A--------
--------------VS--EHFL------------------------SS--------YD-I
---------------DCSLE----------------------------------------
--------TK--KEV-VHC---MGSFQ-DGVAE-K--CVDY-------------------
-----------------------------F-----QRFRRSTHVTPKSYLSF-------I
--QSYKFIYGE---------------------------------KRIEVQTLAN--RM--
-----------NTG-LEKLKEASES---VA------------ALSKELEVKEKELQVANE
KADT------VLKEVTMKA---QAAEKVKAE-VQKVKD----------------------
---------------KAQVIVDSISKDKA--I--AEEKLEAAK------------PALEE
AEA--------------AL----QTIKP--ADIATVRTLGRPPHLIMRIMDCVL-LL---
---F--Q-----RK--VNVVK-IDLEK-S---------CP-------T-PS---WQE-SL
KLMTAG-NF---LQNLQ-Q-FPK------D--TINE--EVIEFLS-P-----YF-E-MP-
-----D--Y-----NIETAKR---------------------------------VCGN--
--VAGLCSWTKAMASFFS-I----------------------------------------
------NKEVL----PLKAN--LV----V-QENR-HVLAMQDL-Q---------------
KAQAELDE-K-------QAELDV-VQAEYE-Q--AMTEKQALLE-DAERCRHKMQT----
--AST----LISGLA-------GEKERWTEQSKEFAAQTKRL--VGDVLLATA--FLSYS
GPFN---QEF-RD-LLLND---------------------------WKK----EM-----
--------------K-A------------------RKIP---------------------
--FE------------------------------------------N--N------LN--
----------LSE-MLI--DAPTIS-EWNLQ---GL--PN-DDLSIQN-GIIVT------
--KA----S------------RYP---LLI-DPQT-Q-GKSWIK------NK--------
--------------------------------E-S------QN-----------------
-----------------------EL-------Q-ITSLN----------------HK-Y-
-FRNH-LEDGLSLGRPLLIEDIG-EEL--DPAL---------------------------
---DNVLERNFI-------------KT--G---STF-KVKVG-D-KE-VDVM-DG-----
------------------------------------------------------------
------------------------------------FRLY--LTTKL--PN-P--A--YT
PE-ISART-----SI-------VDFTVTMKGLEDQLLGRVILTEKQ--ELEK--ERT---
------------------------------------------------------------
---H-----LMED-VTANKRRMKELEDNLLYRL-T-S----TQG-S-LVEDES------L
IVVLSNT------KKTAEEVTQKLEI--SVETEIQINSAREEYRP-VATRGSILYFLITE
MR-LVNEMYQ-TSLRQ-F-LGLFD-LS--------L--------A----RS-A-------
---------------------------------------------------K--------
-------------------------------------------------------SP---
-----------I----------TSKRIT-------NIIEHMTYEVYKY--AAR-------
-------------GLYEEHK--------FLFTLLLTL-KIDIQRNR-----VKHEE----
------------FLT--------------LI-----------------------------
------------------------------------------------------------
---------KGGA-------------------------------S-L---D---------
[truncated: 5,890,522 more chars]
