# Supplementary material for: Coupling of ATPase activity, microtubule binding, and mechanics in the dynein motor domain
Source: EMBO J. 2019 May 31;38(13):e101414. doi: 10.15252/embj.2018101414 (PMC6600642; doi:10.15252/embj.2018101414)
Supplement: Supplementary file 17 — Source Data for Appendix [file EMBJ-38-e101414-s017.zip › EMBOJ-2018-101414_SourceDataForAppendix/Pruned-heavy-chain-sequences_CC1-MTBD-CC2_2989-3333_MAFFA-alignment.fasta]

>ENSAMEP00000006394/3172-3515 pep:novel scaffold:ailMel1:GL193486.1:523285:592154:1 gene:ENSAMEG00000005977 transcript:ENSAMET00000006659 gene_biotype:protein_coding transcript_biotype:protein_coding [AILME]
PRHYLDF-------I--NHYANLFHE---------------------------------KRSELEEQQM--H
L-------------NVG-LRKIKETVDQ---VE------------ELRRDLRIKSQELEVKNAAAND-----
-KLKKMVKDQ---QEAEKKKVM-SQEIQE-------------------------------------QLHKQQ
EVIADKQM--S--VKEDLDKVE------------PAVIEAQN--------------AV----KSIKK--QHL
VEVRSMANPPAAVKLALESIC-LL------L--G----EST-------------------------------
----TD---WKQIR-SIIMRE-NF---IPTIV-N-FSA------E--EISD--AIREKMKKN-----YM-S-
NP------S--Y-----NYEIVNR---------------------------------ASLA----CGPMVKW
AIAQLNYAD-M----------------------------------------------LKRVE----PLRNE-
-LQ----K-LEDD-AKDNQQKA-N---------------EVEQMIRD-L-------EASIAR-YKEEYA-V-
-LISEAQAIKA-DLAAVEAKVNR------STA----LLKSLS-------AERERWEKTSETFKNQMSTI--A
GDCLLSAA--FIAY
>ENSAMEP00000010972/2868-3212 pep:known scaffold:ailMel1:GL192883.1:1057358:1240349:1 gene:ENSAMEG00000010320 transcript:ENSAMET00000011439 gene_biotype:protein_coding transcript_biotype:protein_coding [AILME]
PSRYMTF-------L--RVYSAISSS---------------------------------KKNELLKRQS--H
L-------------QAG-VSKLNEAKAL---VD------------ELNRKAGEQSVLLKIKQDEADA-----
-ALQEITVSM---QDASEQKTE-LERLKH-------------------------------------KIAEEV
VKIEERKN--K--IDDELKEVQ------------PLVNEAKL--------------AV----GNIKP--ESL
SEIRSLRMPPDVIRDILEGVLRLM----GIF-----------------------------------------
--D-TS---WVSMK-SFLAKR-GV---REDIA-T-FDA------R--NIPK--EIRESVEEL-----LY-KN
KG------S--F-----DSKNAKR---------------------------------ASTA----AAPLAAW
VKANVQYSH-V----------------------------------------------LERIQ----PLETE-
-QA----G-LESN-LKKTEDRK-K---------------KLEELLNS-V-------GQKVSE-LKEKFQ-S-
-RTSEAAKLEA-EVSRAQETVQA------AKV----LLGQLD-------REHKRWRVQVAEITEELATL--P
KRAQLAAA--FITY
>ENSAMEP00000016242/3004-3346 pep:novel scaffold:ailMel1:GL192354.1:3289998:3416409:1 gene:ENSAMEG00000015348 transcript:ENSAMET00000016916 gene_biotype:protein_coding transcript_biotype:protein_coding [AILME]
PRNYLDF-------I--STYSKLLDE---------------------------------KTQYNIAQCK--R
L-------------EGG-LDKLKEATIQ---LD------------ELNQKLAVQKVVLVEKSAACEA-----
-LLEEIVTNT---AIGGLTNPL-AEEKAI-------------------------------------EIEEQN
KIIAVEKA--E--AETALTEVM------------PVLEAAKL--------------EL----QKLDK--SDV
TEIRSFAKPPKQVQTVCECIL-IM------K--G----Y--------K------------------------
--E-LN---WKSAK-GMMSDP-NF---LRSLM-E-IDF------D--SITQ--SQVKNIR-G-----LL-K-
TL------N--T-----TTEEMEA---------------------------------VSKA----GLGMLKF
VEAVMGYCD-V----------------------------------------------FKEIK----PKREK-
-VA----R-LERN-FYLTKREL-E---------------RIQNELAA-I-------QRELEA-LGAKYE-A-
-AILEKQMLQG-EAEIMERRLIA------ADK----LISGLG-------SENIRWLNDLDELMHRRVKL--L
GDCLLCAA--FLSY
>ENSAMEP00000014810/3013-3362 pep:novel scaffold:ailMel1:GL192595.1:1267716:1362022:-1 gene:ENSAMEG00000013903 transcript:ENSAMET00000015422 gene_biotype:protein_coding transcript_biotype:protein_coding [AILME]
PKTFLEQ-------I--KLYQNLLAR---------------------------------KRMELGAKIT--R
L-------------ENG-LMKLQSTASQ---VD------------NLKATLANQEAELKQKNENADK-----
-LIHVVGVET---EKVSKEKAI-ADEEEA-------------------------------------KVEIIN
ENVTEKQK--A--CEMDLAKAE------------PALLAAQE--------------AL----DTLNK--NNL
TELKSFGSPPDAVVNVTAAVM-IL------T--A----PGG-KIP--K------------------------
--D-KS---WKAAK-IMMGKVDTF---LDSLK-K-FDK------E--HIPE--ACLKAFNRP-----YQ-G-
NP------T--F-----DPEFIRS---------------------------------KSTA----AAGLCSW
CINIVRFYE-V----------------------------------------------YCDVA----PKRQA-
-LE----E-ANAE-LAEAQEKL-S---------------RIKNKIAE-L-------NANLSN-LTSAFE-K-
-ATAEKIKCQQ-EADATNRVISL------ANR----LVGGLA-------SENVRWAESVKNFKSQGVTL--C
GDVLLISA--FVSY
>ENSAMEP00000017926/2979-3320 pep:novel scaffold:ailMel1:GL193146.1:804066:882623:1 gene:ENSAMEG00000016905 transcript:ENSAMET00000018656 gene_biotype:protein_coding transcript_biotype:protein_coding [AILME]
PTNYLEL-------V--SGYKRLLGE---------------------------------KRQELLDQAN--K
L-------------RTG-LFKIDETREK---VE------------VMSLELEDAKKKVAEFQKQCEE-----
-YLVIIVQQK---READEQQKA-VTANSE-------------------------------------KIAIEE
VKCQALAD--N--AQKDLEEAL------------PALEEAMR--------------AL----ESLNK--KDI
GEIKSYGRPPAQVEIVMQAVM-IL------R--G-------------N------------------------
--E-PT---WAEAK-RQLGEQ-NF---IKSLI-H-FDK------D--NISD--KVLKKIG-A-----YC-A-
QP------D--F-----QPDIIGR---------------------------------VSLA----AKSLCMW
VRAMELYGR-L----------------------------------------------YRVVE----PKRIR-
-MN----A-ALAQ-LQEKQAAL-A---------------EAQEKLQE-V-------AEKLEM-LKKQYD-E-
-KLAQKEELRK-KSEEMEVKLER------AGL----LVSGLA-------GEKARWEETVQGLEEDLGYL--V
GDCLLAAA--FLSY
>ENSACAP00000009735/2899-3240 pep:novel scaffold:AnoCar2.0:GL343655.1:9063:117937:-1 gene:ENSACAG00000009725 transcript:ENSACAT00000009934 gene_biotype:protein_coding transcript_biotype:protein_coding [ANOCA]
PTNYLEL-------V--SGYKKLLAE---------------------------------KRKELWDQIN--K
L-------------RNG-LFKIDETREK---VE------------VMTLELEEARRKVAEFQKQCEE-----
-YLVVIVQQK---READEQQKT-VTANSE-------------------------------------KIAVEE
VKCKALAD--N--AQKDLEEAL------------PALEEAMK--------------AL----ESLNK--KDL
TEIKSYGRPPTLVETVMQAVM-IL------R--G-------------S------------------------
--E-PT---WAEAK-KQLGEP-NF---IKQLV-Y-FDK------D--NISD--KVLKKIS-A-----YC-S-
QP------D--F-----QPDIIGR---------------------------------VSSA----AKSLCMW
VRAMEMYGR-I----------------------------------------------YRVVE----PKRIR-
-MK----A-ALAQ-LEEKQAAQ-A---------------EAQARLRE-V-------AEKLEM-LKREYE-E-
-KLAQKEELRK-KSEEMEIKLDR------ADK----LVSGLA-------GERIRWEETVKGFEEDLGYL--V
GDCLVAAA--FLSY
>ENSACAP00000014915/2782-3124 pep:novel chromosome:AnoCar2.0:LGb:1658933:1696615:-1 gene:ENSACAG00000015099 transcript:ENSACAT00000015218 gene_biotype:protein_coding transcript_biotype:protein_coding [ANOCA]
PKNFLDF-------I--NTYSKLLQE---------------------------------KNQFILAQCK--R
L-------------EGG-LDKLKEATIQ---LD------------ELNLRLAEQKVVLAEKTAACEA-----
-LLQEIATNT---AIAEEKKKL-AVEKAA-------------------------------------EIEEQN
KVIAVEKK--D--AETALAEAM------------PILEAAKL--------------EL----QKLDK--SDV
TEIRSFAKPPKQVQTVCECIL-IM------R--G----Y--------K------------------------
--E-LN---WKNAK-GMMSEA-NF---LRSLM-E-IDF------D--SITQ--AQVKSIR-G-----LL-K-
NL------N--T-----TFEEMEV---------------------------------VSRA----GLGMLKF
VDAVMSYCD-V----------------------------------------------AKEVK----PKREK-
-VQ----E-GIME-IGEDKRDL-E---------------KIQAELTA-I-------QNELKA-LGDKYE-A-
-AIRGKQQLQE-EAEIMERRLIA------ADK----LISGLG-------SENIRWLNDLEELKRRQVKL--L
GDCLLCAA--FLSY
>ENSACAP00000000137/3184-3527 pep:novel scaffold:AnoCar2.0:GL343232.1:1943436:2001780:-1 gene:ENSACAG00000000102 transcript:ENSACAT00000000140 gene_biotype:protein_coding transcript_biotype:protein_coding [ANOCA]
PRHYLDF-------I--NHYANLFNE---------------------------------KRSELEEQQM--H
L-------------NVG-LRKIKETVDQ---VE------------ELRRDLRIKSQELEVKNDAAND-----
-KLKKMVKDQ---QEAEKKKVM-SQEIQE-------------------------------------QLHKQQ
EGIADKQM--S--VKEDLDKVE------------PAVIEAQN--------------AV----KSIKK--QHL
VEVRSMANPPGAVKLALESIC-LL------L--G----EST-------------------------------
----TD---WKQIR-SIIMRE-NF---IPTIV-N-FSA------E--EISD--AIREKMKKN-----YL-S-
NP------S--Y-----NYEIVNR---------------------------------ASLA----CGPMVKW
AIAQLNYAD-M----------------------------------------------LKRVE----PLRNE-
-LQ----K-LEDD-AKDNQQKA-N---------------EVEQMIRD-L-------EASIAR-YKEEYA-V-
-LISEAQAIKA-DLAAVEAKVNR------STA----LLKSLS-------AERERWEKTSETFKNQMSTI--A
GDCLLSGA--FIAY
>ENSACAP00000005773/3121-3485 pep:novel chromosome:AnoCar2.0:4:61581671:61803477:1 gene:ENSACAG00000005926 transcript:ENSACAT00000005900 gene_biotype:protein_coding transcript_biotype:protein_coding [ANOCA]
IMAYLS-----------KCSKGIYK----------------------------------KTFDVGPNSK--Q
M-------YV----VGGLVLKLFKASPG---QC------------PCRQPILSHQKQLVVLSPIELQ-----
YVCSQVYMHR---QTVSRFQNTGAEEGKM-------------------------------------KIQKSV
YKVF--RV--A--CRSSSECAH------------STLSSAYW--------------SS----ITDVV--VTL
VLARSLLSHPHLYNELVE----LL------Y--Q----LRSTRFEDFS-RDPIR-Q---------CCKF---
--I-PV---WYP-MVSSQAVM-ME---VFSLF-Q-YS-------S--TFSG--CSVAVIS-T-----CH-G-
SC------E--K-----HIAAVSG---------------------------------TCNNLVQEVLSLFFW
WKSMLVMTR-L-------------------------------------------CSPNLNEV----PAVMW-
-LT----Q-REWLLSLLQPSSA-F---------------TAVVTCPM-L-------SSSCSA-VETKYN-S-
-LINQREDEFN-ALMIIEEILNS------ICI----LCRPYL-------IKKITQKKMRKSYIFAFTLT--I
RDVLLATA--FLSY
>ENSACAP00000016375/3006-3355 pep:novel chromosome:AnoCar2.0:2:101922189:102051446:1 gene:ENSACAG00000016335 transcript:ENSACAT00000016699 gene_biotype:protein_coding transcript_biotype:protein_coding [ANOCA]
PKTFLEQ-------I--KLYQNLLAK---------------------------------KRRELIARIE--R
L-------------ENG-LMKLQSTASQ---VD------------DLKAKLAVQELELKQKNEDADK-----
-LIQVVGIET---DKVSREKTI-ADEEEL-------------------------------------KVQVIN
TNVTEKQR--A--CETDLAKAE------------PALIAAQQ--------------AL----DTLNK--NNL
TELKSFGSPPEAVVNVTAAVM-IL------T--A----PGG-KIP--K------------------------
--D-RS---WKAAK-VMMGKVDTF---LDALK-K-FDK------E--HIPE--PCLKAF-KP-----FQ-N-
DR------T--F-----DPEFILS---------------------------------KSTA----AAGLCSW
CLNIVRFYE-V----------------------------------------------YCDVA----PKRQA-
-LE----E-ANNE-LAEAQAKL-T---------------MIKNKIAEDL-------NANLAN-LTAEFE-K-
-ATAEKIKCQQ-EADATNRVISL------ANR----LVGGLA-------SENVRWAESVENYREQEKTL--C
GDVLLITA--FVSY
>ENSACAP00000017270/2594-2942 pep:novel chromosome:AnoCar2.0:2:103804301:104067911:1 gene:ENSACAG00000017460 transcript:ENSACAT00000017610 gene_biotype:protein_coding transcript_biotype:protein_coding [ANOCA]
PKSFLEQ-------I--KLYQNLLFK---------------------------------KGKELTARMD--R
L-------------ENG-LQKLRSTSAQ---VD------------DLKAKLAAQEVELKQKNEAADN-----
-LIQVVGIET---EKVSKEKAI-ADDEEQ-------------------------------------KVAQIT
QEVQQKQR--D--CEEDLEKAE------------PALAAAEE--------------AL----KTLNK--NNL
TELKSFGSPPSMVSNVTAAVM-VL------M--A----PDG-KVP--K------------------------
--D-RS---WKAAR-VAMSKVDGF---LDSLI-H-FNK------E--NIHE--NCLRAL-QP-----YL-Q-
DE------K--F-----NPELVKL---------------------------------KSQA----AAGLCSW
VINIVRFYE-V----------------------------------------------YCDVE----PKRQA-
-LS----K-ANAE-LAAAQEKL-A---------------SIKAKIAH-L-------NENLAR-LTAKFE-I-
-ATAEKVKCQK-EAEATANIISL------ANR----LVGGLA-------SENVRWAESVKDFKLQESAL--C
GDVLLITA--FVSY
>ENSBTAP00000053699/3078-3427 pep:known chromosome:UMD3.1:4:30420509:30799675:1 gene:ENSBTAG00000013078 transcript:ENSBTAT00000061103 gene_biotype:protein_coding transcript_biotype:protein_coding [BOVIN]
PKSFLEQ-------I--SLFKNLLKK---------------------------------KQEAVSQKKE--H
L-------------VNG-VQKLRTTASQ---VG------------ELKARLASQEAELQLRNQDAEA-----
-LIAKMGLQT---EKLSREKAI-ADAEER-------------------------------------KVTAIQ
TEVSQKQR--E--CEADLLKAE------------PALVAATA--------------AL----NTLNR--VNL
TELKAFPNPPNAVTNVTAAVM-VL------L--A----PRG-RVP--K------------------------
--D-RS---WKAAK-VFMGKVDDF---LQALI-N-YDK------E--HIPE--NCLKVVKEQ-----YL-R-
DP------E--F-----NPNLIRT---------------------------------KSFA----AAGLCAW
VINIMKFYE-V----------------------------------------------YCDVE----PKRQA-
-LA----Q-ANLE-LAAAAEKL-G---------------AIRKKLAD-L-------DRNLSR-LTDSFE-K-
-AIAEKVRCQE-EVNQTNKTIEL------ANR----LVRELE-------SEKIRWGQSIKSFEAQEKTL--C
GDVLLTAA--YVSY
>ENSBTAP00000018689/3280-3635 pep:known chromosome:UMD3.1:23:12550367:12883939:1 gene:ENSBTAG00000014063 transcript:ENSBTAT00000018689 gene_biotype:protein_coding transcript_biotype:protein_coding [BOVIN]
PKSYLSF-------I--NGYKNIYTE---------------------------------KVKYINEQAE--R
M-------------NIG-LDKLMEASES---VA------------KLSQDLAVKEKELAVASVKADE-----
-VLAEVTVSA---QASAKVKNE-VQEVKD-------------------------------------KAQKIV
DEIDSEKV--I--AETKLEAAR------------PALEEAEA--------------AL----NTIKP--NDI
ATVRKLAKPPHLIMRIMDCVL-LL------F--Q-----KK--IDPVT-MDPEK-P---------CC-----
--K-PS---WGE-SLKLMSAT-GF---LWSLQ-Q-FPK------D--TINE--ETVELLQ-P-----YF-N-
MD------D--Y-----TFESAKK---------------------------------VCGN----VAGLLSW
TLAMATFYG-V----------------------------------------------NREVL----PLKAN-
-LA----K-QEGR-LAVANAEL-G---------------KAQALLDE-K-------QAELDK-VQAKFD-A-
-AMNEKMDLLN-DADMCRKKMQA------AST----LIDGLS-------GEKVRWTQQSKEFRAQINRL--V
GDILLCTG--FLSY
>ENSBTAP00000053219/3175-3530 pep:known chromosome:UMD3.1:20:59285274:59560606:1 gene:ENSBTAG00000021972 transcript:ENSBTAT00000061278 gene_biotype:protein_coding transcript_biotype:protein_coding [BOVIN]
PKSYLSF-------I--QGYKFIYGE---------------------------------KHVEVQTLAN--R
M-------------NTG-LEKLKEASES---VA------------ALSRELEVKEKELQVANDKADM-----
-VLKEVTMKA---QAAEKVKAE-VQKVKD-------------------------------------KAQAIV
DSISKDKA--I--AEEKLEAAK------------PALEEAEA--------------AL----QTIKP--SDI
ATVRTLGRPPHLIMRIMDCVL-LL------F--Q-----RK--VNAVK-IDLEK-S---------CT-----
--V-PS---WQE-SLKLMTAG-NF---LQNLQ-Q-FPK------D--TINE--EVIEFLN-P-----YF-E-
MA------D--Y-----NIETAKR---------------------------------VCGN----VAGLCSW
TKAMASFFS-I----------------------------------------------NREVL----PLKAN-
-LV----V-QENR-YMLAMQDL-Q---------------KAQAELDD-K-------QAELDV-VQAEYE-Q-
-AMTEKQTLLE-DAERCRHKMQA------ASA----LIGGLA-------GEKERWTEQSKEFAAQTKRL--V
GDVLLATA--FLSY
>ENSBTAP00000029662/3018-3360 pep:known chromosome:UMD3.1:17:54040852:54199562:-1 gene:ENSBTAG00000016523 transcript:ENSBTAT00000029664 gene_biotype:protein_coding transcript_biotype:protein_coding [BOVIN]
PKNYLDF-------I--NTYSKLLDE---------------------------------KTQYNIAQCK--R
L-------------EGG-LDKLKEATIQ---LD------------ELNQKLAEQKIVLAEKSAACEA-----
-LLEEIATNT---AIAEEKKKL-AEEKAM-------------------------------------EIEEQN
KIIAVEKT--E--AETALAEVM------------PILEAAKL--------------EL----QKLDK--SDV
TEIRSFAKPPKQVQTVCECIL-IM------K--G----Y--------K------------------------
--E-LN---WKTAK-GMMSDP-NF---LRSLM-E-IDF------D--SITQ--SQVKNIR-G-----LL-K-
TL------N--T-----TTEEMEA---------------------------------VSKA----GLGMLKF
VEAVMGYCD-V----------------------------------------------FKEIK----PKRDK-
-VA----R-LERN-FYLTKREL-E---------------KIQNELAA-I-------QRELEA-LGAKYE-A-
-AILEKQKLQE-EAEIMERRLIA------ADK----LISGLG-------SENVRWLNDLDELMHRRVKL--L
GDCLLCAA--FLSY
>ENSBTAP00000042130/3173-3516 pep:known chromosome:UMD3.1:21:68507134:68568024:1 gene:ENSBTAG00000016598 transcript:ENSBTAT00000044652 gene_biotype:protein_coding transcript_biotype:protein_coding [BOVIN]
PRHYLDF-------I--NHYANLFHE---------------------------------KRSELEEQQM--H
L-------------NVG-LRKIKETVDQ---VE------------ELRRDLRIKSQELEVKNAAAND-----
-KLKKMVKDQ---QEAEKKKVM-SQEIQE-------------------------------------QLHKQQ
EVIADKQM--S--VKEDLDKVE------------PAVIEAQN--------------AV----KSIKK--QHL
VEVRSMANPPAAVKLALESIC-LL------L--G----EST-------------------------------
----TD---WKQIR-SIIMRE-NF---IPTIV-N-FSA------E--EISD--AIREKMKKN-----YM-S-
NP------S--Y-----NYEIVNR---------------------------------ASLA----CGPMVKW
AIAQLNYAD-M----------------------------------------------LKRVE----PLRNE-
-LQ----K-LEDD-AKDNQQKA-N---------------EVEQMIRD-L-------EASIAR-YKEEYA-V-
-LISEAQAIKA-DLAAVEAKVNR------STA----LLKSLS-------AERERWEKTSETFKNQMSTI--A
GDCLLSAA--FIAY
>ENSBTAP00000006277/2976-3317 pep:known chromosome:UMD3.1:19:28027092:28134582:1 gene:ENSBTAG00000008605 transcript:ENSBTAT00000006277 gene_biotype:protein_coding transcript_biotype:protein_coding [BOVIN]
PTNYLEL-------V--SGYKKLLAE---------------------------------KRQELLDQAN--K
L-------------RTG-LFKIDETREK---VE------------VMSLELEDAKKKVAEFQKQCEE-----
-YLVIIVQQK---READEQQKA-VTANSE-------------------------------------KIAIEE
VKCQALAD--N--AQKDLEEAL------------PALEEAMR--------------AL----ESLNK--KDI
GEIKSYGRPPAQVEMVLQAVM-IL------R--G-------------N------------------------
--D-PT---WAEAK-RQLGEQ-NF---IKSLI-H-FDK------D--NISD--KVLKKIG-A-----YC-A-
QP------D--F-----QPDIIGR---------------------------------VSLA----AKSLCMW
VRAMELYGR-L----------------------------------------------YRVVE----PKRIR-
-MN----T-ALAQ-LQEKQAAL-A---------------EAQEKLRE-V-------AEKLEM-LKKQYD-E-
-KLAQKEELRK-RSEEMEMKLER------AGM----LVSGLA-------GEKARWEETVKGLEEDLGYL--V
GDCLLAAA--FLSY
>ENSBTAP00000006131/3051-3399 pep:known chromosome:UMD3.1:19:30963518:31248936:1 gene:ENSBTAG00000022509 transcript:ENSBTAT00000006131 gene_biotype:protein_coding transcript_biotype:protein_coding [BOVIN]
PKSFLEF-------I--RLYQSLLRR---------------------------------NGRELRSKME--R
L-------------ENG-LLKLHSTSAQ---VD------------ELKAKLATQEVELRQKNEDADK-----
-LIQVVGVES---DKVSREKAI-ADEEER-------------------------------------KVALIM
LEVQQKQK--D--CEEDLAKAE------------PALTAAQA--------------AL----NTLNK--TNL
TELKSFGSPPPAVSNVSAAVM-VL------I--A----PRG-KVP--K------------------------
--D-RS---WKAAK-VTMAKVDGF---LDSLV-H-FDK------E--NIHE--NCLKAI-RP-----YL-Q-
DP------E--F-----NPEFVAT---------------------------------KSYA----AAGLCSW
VINIVKFHE-V----------------------------------------------FCDVE----PKRQA-
-LS----R-ATSD-LAAAQEKL-A---------------AVKAKIAH-L-------NENLAK-LTAKFE-K-
-ATTDKLKCQQ-EAEATAGTISL------ANR----LVGGLA-------SENVRWAEAVQNLKQQERKL--C
GDILLTAA--SISY
>ENSBTAP00000022637/2947-3295 pep:known chromosome:UMD3.1:19:54312243:54405245:1 gene:ENSBTAG00000000920 transcript:ENSBTAT00000022637 gene_biotype:protein_coding transcript_biotype:protein_coding [BOVIN]
PKTFLEQ-------I--KLYQNLLAK---------------------------------KRMELVAKIE--R
L-------------ENG-LMKLQSTASQ---VD------------DLKARLAVQEAELKQKNENADK-----
-LIHVVGVET---EKVSKEKAI-ADEEEI-------------------------------------KVEVIN
KNVTEKQK--A--CETDLAKAE------------PALLAAQE--------------AL----DTLNK--NNL
TELKSFGSPPDAVVNVTAAVM-IL------T--A----PGG-KIP--K------------------------
--D-KS---WKAAK-IMMGKVDTF---LDSLK-K-FDK------E--HIPE--ACLKAF-KP-----YQ-G-
NP------T--F-----DPEFIRS---------------------------------KSAA----AAGLCSW
CINIVRFYE-V----------------------------------------------YCDVA----PKRQA-
-LE----E-ANAE-LAEAQEKL-S---------------RIKNKIAE-L-------NANLSN-LTSAFE-K-
-ATAEKIKCQQ-EADATNRVISL------ANR----LVGGLA-------SENVRWAESVESFKGQGITL--C
GDVLLISA--FVSY
>F18C12.1/2764-3108 pep:known chromosome:WS220:I:8062006:8081666:-1 gene:F18C12.1 transcript:F18C12.1 gene_biotype:protein_coding transcript_biotype:protein_coding [CAEEL]
PIKYRQF-------V--ENFFQLLGY---------------------------------KRLTLSVRLE--R
L-------------KGG-VSKLNEARDE---VA------------KMQKKAGKKSKLLAEKQAEADE-----
-ALKAITESM---SGAEDQKLS-MEQLKA-------------------------------------ATEKEN
VRIEEQKA--K--IDEQLKEVQ------------PLIDEARR--------------AV----GSIKS--ESL
SEIRSLRAPPEAVRDILQAVLLFM----GIL-----------------------------------------
--D-TS---WEAMR-KFLSKS-GV---KDDIM-N-FDA------N--RITN--EIHKKVTAL-----VK-QK
SN------S--F-----EEANAKR---------------------------------ASAA----AAPLAAW
VKANLEYSK-I----------------------------------------------LEKIA----PLEGE-
-KN----K-LVKN-LKKAEKQM-E---------------NLSKGLQS-V-------DEVVGE-LKRKFE-V-
-LMKEATQIKV-DLDREQDTIRI------AGT----LVESLS-------GEFERWKIQIETFGEEQSKM--E
LCSLITSA--FITY
>T21E12.4/3116-3459 pep:known chromosome:WS220:I:4386788:4403645:1 gene:T21E12.4 transcript:T21E12.4 gene_biotype:protein_coding transcript_biotype:protein_coding [CAEEL]
PRHFLDF-------I--KQFMSLFHE---------------------------------KRSDLEEEKI--H
L-------------NIG-LNKISETEEQ---VK------------ELQKSLKLKSNELQEKKEAANL-----
-KLKEMLGDQ---QKAEEEKKF-SEQLQK-------------------------------------ELAEQL
KQMAEKKT--F--VENDLAQVE------------PAVAEAQT--------------AV----QGIKK--SQL
VEVKSMSSPPVTVKLTLEAIC-IL------L--G----ENV-------------------------------
--G-TD---WKAIR-QVMMKD-DF---MTRIL-Q-FDT------E--LLTP--EILKQME-K-----YI-Q-
NP------D--W-----EFDKVNR---------------------------------ASVA----CGPMVKW
ARAQLLYST-M----------------------------------------------LHKVE----PLRNE-
-LK----R-LEQE-AAKKTQEG-K---------------VVDVRITE-L-------EESIGK-YKEEYA-Q-
-LIGQAENIKQ-DLLSVQEKVNR------STE----LLSSLR-------SERDRWSSGSAGFSQQMDSL--V
GDALLSSA--FLAY
>ENSCJAP00000008905/2742-3090 pep:known chromosome:C_jacchus3.2.1:5:69716314:70141290:-1 gene:ENSCJAG00000004802 transcript:ENSCJAT00000009410 gene_biotype:protein_coding transcript_biotype:protein_coding [CALJA]
PKSFLEF-------I--RLYQSLLHR---------------------------------HRKELKCKTE--R
L-------------ENG-LLKLHSTSTQ---VD------------DLKAKLAAQELELKQKNEDADK-----
-LIRVVGVET---DKVSREKAM-ADGEEQ-------------------------------------KVALIM
LEVKQKQK--D--CEEDLAKAE------------PALTAAQA--------------AL----NTLNK--TNL
TELKSFGSPPLAVSNVSAAVM-VL------M--A----PGG-RVP--K------------------------
--D-RS---WKAAK-VTMAKVDGF---LDSLI-N-FNK------E--NIHE--NCLKAI-RP-----YL-Q-
DP------E--F-----NPEFVAT---------------------------------KSYA----AAGLCSW
VINIVRFYE-V----------------------------------------------FCDVE----PKRQA-
-LS----R-ATAD-LTAAQEKL-A---------------AIKAKIAH-L-------NENLAK-LTAKFE-K-
-ATADKLKCQQ-EAEVTAGTISL------ANR----LVGGLA-------SENVRWAEAVQNFKQQEQTL--C
GDILLITA--FISY
>ENSCJAP00000017398/2944-3299 pep:known chromosome:C_jacchus3.2.1:2:189643026:189916163:1 gene:ENSCJAG00000009326 transcript:ENSCJAT00000018400 gene_biotype:protein_coding transcript_biotype:protein_coding [CALJA]
PKSYLSF-------I--QGYKFIYGE---------------------------------KHVEVQTLAN--R
M-------------NTG-LEKLKEASES---VA------------ALSKELEVKEKELQVANDKADM-----
-VLKEVTMKA---HAAEKVKAE-VQKVKD-------------------------------------RAQAIV
DSISKDKA--I--AEEKLEAAK------------PALEEAEA--------------AL----QTIKP--SDI
ATVRTLGRPPHLIMRIMDCVL-LL------F--Q-----RK--VNAVK-IDLEK-S---------CT-----
--M-PS---WQE-SLKLMTAG-NF---LQNLQ-Q-FPK------D--TINE--EVIEFLS-P-----YF-E-
MA------D--Y-----NIETAKH---------------------------------VCGN----VAGLCSW
TKAMASFFS-I----------------------------------------------NKEVL----PLKAN-
-LV----V-QENR-HVLAMQDL-Q---------------KAQAELDD-K-------QAELDV-VQAEYE-Q-
-AMTEKQTLLE-DAQRCRQKMQT------AST----LISGLA-------GEKERWTQQSQEFAAQTKRL--V
GDVLLATA--FLSY
>ENSCAFP00000003990/3078-3427 pep:novel chromosome:BROADD2:14:38426944:38743245:1 gene:ENSCAFG00000002717 transcript:ENSCAFT00000004311 gene_biotype:protein_coding transcript_biotype:protein_coding [CANFA]
PKSFLEQ-------I--SLFKNLLKK---------------------------------KQKEVSQKKE--H
L-------------VNG-IQKLKTTASQ---VG------------DLKARLASQEAELQLRNHDAEA-----
-LITKIGLQT---EKVSREKAI-ADAEER-------------------------------------KVTAIQ
TEVSQKQR--E--CEVDVLKAE------------PALVAATA--------------AL----NTLNR--VNL
TELKAFPNPPNAVTNVTAAVM-VL------L--A----PRG-RVP--K------------------------
--D-RS---WKAAK-IFMGKVDDF---LQALI-N-YDK------E--HIPE--NCLKVVNEQ-----YL-R-
DP------E--F-----NPSLIRT---------------------------------KSFA----AAGLCAW
VINIVKFYQ-V----------------------------------------------YCDVE----PKRQA-
-LA----Q-ANFE-LAAATEKL-E---------------AIRKKLGD-L-------DRNLSR-LTASFE-K-
-ATAKKVQCQE-EVNQTNKTIEL------ANR----LVKELE-------SEKIRWCQSIQSFEAQEQTL--C
GDVLLTAA--FVSY
>ENSCAFP00000002222/3268-3623 pep:known chromosome:BROADD2:12:10628134:10923389:1 gene:ENSCAFG00000001518 transcript:ENSCAFT00000002400 gene_biotype:protein_coding transcript_biotype:protein_coding [CANFA]
PKSYLSF-------I--NGYKNIYTE---------------------------------KVKHINEQAE--R
M-------------NIG-LDKLMEASES---VA------------KLSQDLAIKEKELAVASIKADE-----
-VLAEVTVSA---QASAKVKNE-VQEVKD-------------------------------------KAQKIV
DEIDSEKV--K--AETKLEAAK------------PALEEAEA--------------AL----NTIKP--NDI
ATVRKLAKPPHLIMRIMDCVL-LL------F--Q-----KK--IDPVT-MDPEK-P---------CC-----
--K-PS---WGE-SLKLMSAT-GF---LWSLQ-Q-FPK------D--TINE--ETVELLQ-P-----YF-N-
MD------D--Y-----SLENAKK---------------------------------VCGN----VAGLLSW
TLAMATFYG-I----------------------------------------------NREVL----PLKAN-
-LA----K-QEGR-LAVANAEL-G---------------KAQALLNE-K-------QGELDK-VQAKFD-A-
-AMNEKMDLVN-DADMCRKKMQA------AST----LIDGLS-------GEKVRWTQQSKEFKAQINRL--V
GDILLCTG--FLSY
>ENSCAFP00000026640/3167-3510 pep:known chromosome:BROADD2:8:73039738:73107460:1 gene:ENSCAFG00000017986 transcript:ENSCAFT00000028644 gene_biotype:protein_coding transcript_biotype:protein_coding [CANFA]
PRHYLDF-------I--NHYANLFHE---------------------------------KRSELEEQQM--H
L-------------NVG-LRKIKETVDQ---VE------------ELRRDLRIKSQELEVKNAAAND-----
-KLKKMVKDQ---QEAEKKKVM-SQEIQE-------------------------------------QLHKQQ
EVIADKQM--S--VKEDLDKVE------------PAVIEAQN--------------AV----KSIKK--QHL
VEVRSMANPPAAVKLALESIC-LL------L--G----EST-------------------------------
----TD---WKQIR-SIIMRE-NF---IPTIV-N-FSA------E--EISD--AIREKMKKN-----YM-S-
NP------S--Y-----NYEIVNR---------------------------------ASLA----CGPMVKW
AIAQLNYAD-M----------------------------------------------LKRVE----PLRNE-
-LQ----K-LEDD-AKDNQQKA-N---------------EVEQMIRD-L-------EASIAR-YKEEYA-V-
-LISEAQAIKA-DLAAVEAKVNR------STA----LLKSLS-------AERERWEKTSETFKNQMSTI--A
GDCLLSAA--FIAY
>ENSCAFP00000008144/3032-3380 pep:novel chromosome:BROADD2:9:5712405:5806432:1 gene:ENSCAFG00000005442 transcript:ENSCAFT00000008781 gene_biotype:protein_coding transcript_biotype:protein_coding [CANFA]
PKTFLEQ-------I--KLYQNLLAK---------------------------------KRMELVAKIE--R
L-------------ENG-LMKLQSTASQ---VD------------DLKAKLAIQEAELKQKNENADK-----
-LIHVVGVET---EKVSKEKAI-ADEEEA-------------------------------------KVEVIN
KNVTEKQK--A--CETDLAKAE------------PALLAAQE--------------AL----DTLNK--NNL
MELKSFGSPPDAVVNVTAAVM-IL------T--A----PGG-KIP--K------------------------
--D-KS---WKAAK-IMMGKVDTF---LDSLK-K-FDK------E--HIPE--ACLKAF-KP-----YQ-G-
NP------T--F-----DPEFIRS---------------------------------KSTA----AAGLCSW
CINIVRFYE-V----------------------------------------------YCDVA----PKRQA-
-LE----E-ANAE-LAEAQEKL-S---------------RIKNKIAE-L-------NANLSN-LTSAFE-K-
-ATAEKIKCQQ-EADATNRVISL------ANR----LVGGLA-------SENVRWAESVKNFKSQGVTL--C
GDVLLISA--FVSY
>ENSCAFP00000024712/3020-3361 pep:novel chromosome:BROADD2:5:35597745:35683503:1 gene:ENSCAFG00000016786 transcript:ENSCAFT00000026606 gene_biotype:protein_coding transcript_biotype:protein_coding [CANFA]
PTNYLEL-------V--SGYKKLLGE---------------------------------KRQELLDQAN--K
L-------------RTG-LFKIDETREK---VE------------VMSLELEDAKKKVAEFQKQCEE-----
-YLVIIVQQK---READEQQKA-VTANSE-------------------------------------KIAIEE
VKCQTLAD--N--AQKDLEEAL------------PALEEAMR--------------AL----ESLNK--KDI
GEIKSYGRPPAQVEIVMQAVM-IL------R--G-------------N------------------------
--E-PT---WAEAK-RQLGEQ-NF---IKSLI-H-FDK------D--NISD--KVLKKIG-A-----YC-A-
QP------D--F-----QPDIIGR---------------------------------VSLA----AKSLCMW
VRAMELYGR-L----------------------------------------------YRVVE----PKRIR-
-MN----A-ALAQ-LQEKQAAL-A---------------EAQEKLRE-V-------AEKLEM-LKKQYD-E-
-KLAQKEELRK-RSEEMEVKLER------AGL----LVSGLA-------GEKARWEETVQGLEKDLGYL--V
GDCLLAAA--FLSY
>ENSCAFP00000022101/2871-3215 pep:novel chromosome:BROADD2:5:31397633:31736251:-1 gene:ENSCAFG00000014962 transcript:ENSCAFT00000023808 gene_biotype:protein_coding transcript_biotype:protein_coding [CANFA]
PSRYMTF-------L--RVYSAISSS---------------------------------KKNELLKRQS--H
L-------------QAG-VSKLNEAKAL---VD------------ELNRKAGEQSVLLKTKQDEADA-----
-ALQEITVSM---QDASEQKTE-LERLKH-------------------------------------KIAEEV
VKIEERKN--K--IDDELKEVQ------------PLVNEAKL--------------AV----GNIKP--ESL
SEIRSLRMPPDIIRDILEGVLRLM----GIF-----------------------------------------
--D-TS---WVSMK-SFLAKR-GV---REDIA-T-FDA------R--NIPK--EIRESVEEL-----LY-KN
KG------S--F-----DSKNAKR---------------------------------ASTA----AAPLAAW
VKANVQYSH-V----------------------------------------------LERIQ----PLETE-
-QA----G-LELN-LKKTEDRK-R---------------KLEELLNS-V-------GQKVSE-LKEKFQ-I-
-RTSEAAKLEA-ELSKAQETIKA------AEV----LISQLD-------REHKRWNAQVAEITEELATL--P
KRAQLAAA--FITY
>ENSCPOP00000003676/3176-3518 pep:novel scaffold:cavPor3:scaffold_111:2149731:2210085:1 gene:ENSCPOG00000004074 transcript:ENSCPOT00000004119 gene_biotype:protein_coding transcript_biotype:protein_coding [CAVPO]
PRHYLDF-------I--NHYANLFHE---------------------------------KRSELEEQQM--H
L-------------NVG-LRKIKETVDQ---VE------------ELRRDLRIKSQELEVKTCSQR------
-QLKKMVKDQ---QEAEKKKVM-SQEIQE-------------------------------------QLHKQQ
EVIADKQM--S--VKEDLDKVE------------PAVIEAQN--------------AV----KSIKK--QHL
VEVRSMANPPAAVKLALESIC-LL------L--G----EST-------------------------------
----TD---WKQIR-SIIMRE-NF---IPTIV-N-FSA------E--EISD--AIREKMKKN-----YM-S-
NP------S--Y-----NYEIVNR---------------------------------ASLA----CGPMVKW
AIAQLNYAD-M----------------------------------------------LKRVE----PLRNE-
-LQ----K-LEDD-AKDNQQKA-N---------------EVEQMIRD-L-------EASIAR-YKEEYA-V-
-LISEAQAIKA-DLAAVEAKVNR------STA----LLKSLS-------AERERWEKTSETFKNQMSTI--A
GDCLLSAA--FIAY
>ENSCPOP00000012540/3021-3363 pep:novel scaffold:cavPor3:scaffold_115:80993:163365:-1 gene:ENSCPOG00000013914 transcript:ENSCPOT00000014055 gene_biotype:protein_coding transcript_biotype:protein_coding [CAVPO]
PKNYLDF-------I--HSYSKLLDE---------------------------------KTQYNIAQCK--R
L-------------EGG-LDKLKEATVQ---LD------------ELNQKLAEQKVVLAEKSAACET-----
-LLDEIATNT---AIAEEKKKL-AEEKAM-------------------------------------EIEEQN
KIIAVEKA--E--AETALAEVM------------PILEAAKL--------------EL----QKLDK--SDV
TEIRSFAKPPKQVQTVCECIL-IM------K--G----Y--------R------------------------
--E-LN---WKTAK-GMMSDP-NF---LRSLM-E-LDF------D--SISQ--SQVKNIK-G-----LL-K-
TL------N--T-----TIEEMEA---------------------------------VSKA----GLGMLKF
VEAVMGYCD-V----------------------------------------------FRDIK----PKRDK-
-VA----K-LERN-FYLSKREL-E---------------KIQAELAA-I-------QRELEA-LGAKYE-A-
-AILEKQQLQE-EAEVMERRLVA------ADK----LISGLG-------SENGRWLKDLDELMHRRVKL--L
GDCLLCAA--FLSY
>ENSCPOP00000009031/3201-3556 pep:novel scaffold:cavPor3:scaffold_15:35496640:35751298:1 gene:ENSCPOG00000010058 transcript:ENSCPOT00000010149 gene_biotype:protein_coding transcript_biotype:protein_coding [CAVPO]
PKSYLSF-------I--NGYKNIYTE---------------------------------KVKYINEQAE--R
M-------------NIG-LDKLMEASES---VA------------KLSQDLAVKEKELAVASVKADE-----
-VLAEVTISA---QASAKVKNE-VQEVKD-------------------------------------KAQKIV
DEIDSEKV--K--AETKLEAAK------------PALEEAEA--------------AL----NTIKP--NDI
ATVRKLAKPPHLIMRIMDCVL-LL------F--Q-----KK--IDPVS-MDPEK-P---------CC-----
--K-PS---WAE-SLKLMSAT-GF---LFSLQ-Q-FPK------D--TINE--ETVELLQ-P-----YF-N-
MD------D--Y-----NFESAKK---------------------------------VCGN----VAGLLSW
TLAMATFYG-I----------------------------------------------NREVL----PLKAN-
-LA----K-QEGR-LAVANLEL-G---------------KAQALLDE-K-------QAELDK-VQAKFD-S-
-AMNEKMDLLN-DADMCRKKMQA------AST----LIDGLS-------GEKVRWTQQSKEFKAQISRL--V
GDILLCTG--FLSY
>ENSCPOP00000003280/2935-3284 pep:novel scaffold:cavPor3:scaffold_31:731798:1030900:-1 gene:ENSCPOG00000003632 transcript:ENSCPOT00000003676 gene_biotype:protein_coding transcript_biotype:protein_coding [CAVPO]
PKSFLEQ-------I--SLFKNLLKK---------------------------------KQKEVAQKKE--H
L-------------MNG-IQKLKTTASQ---VG------------DLKARLASQEAELQLKNHDAEA-----
-LITKIGLQT---EKVRREKAI-ADAEEQ-------------------------------------KVTAIQ
TEVCQKQK--E--CEADLLKAE------------PALVAATA--------------AL----NTLNR--VNL
TELKAFPNPPNAVTNVTAAVM-VL------L--A----PRG-RVP--K------------------------
--D-RS---WKAAR-IFMGKVDDF---LQALI-N-YDK------E--HIPE--NCLKVVNEQ-----YL-K-
DP------E--F-----SPNLIRT---------------------------------KSFA----AAGLCAW
VINIIKFYE-V----------------------------------------------YCDVE----PKRQA-
-LA----Q-ANLD-LTAATEKL-V---------------AIRKKLGE-L-------DQHLCR-LTASLE-K-
-AIAEKVRCQE-EVNQTNKTIEL------ANR----LVRELE-------SEKVRWGQSIQCFEAQEKTL--C
GDVLLTAA--FVSY
>ENSCPOP00000013592/3027-3382 pep:novel scaffold:cavPor3:scaffold_55:5852062:6061834:-1 gene:ENSCPOG00000015078 transcript:ENSCPOT00000015225 gene_biotype:protein_coding transcript_biotype:protein_coding [CAVPO]
PKSYLSF-------I--QSYKFIYGE---------------------------------KRIEVQTLAN--R
M-------------NTG-LEKLKEASES---VA------------ALSKELEVKEKELQVANEKADT-----
-VLKEVTMKA---QAAEKVKAE-VQKVKD-------------------------------------KAQVIV
DSISKDKA--I--AEEKLEAAK------------PALEEAEA--------------AL----QTIKP--ADI
ATVRTLGRPPHLIMRIMDCVL-LL------F--Q-----RK--VNVVK-IDLEK-S---------CP-----
--T-PS---WQE-SLKLMTAG-NF---LQNLQ-Q-FPK------D--TINE--EVIEFLS-P-----YF-E-
MP------D--Y-----NIETAKR---------------------------------VCGN----VAGLCSW
TKAMASFFS-I----------------------------------------------NKEVL----PLKAN-
-LV----V-QENR-HVLAMQDL-Q---------------KAQAELDE-K-------QAELDV-VQAEYE-Q-
-AMTEKQALLE-DAERCRHKMQT------AST----LISGLA-------GEKERWTEQSKEFAAQTKRL--V
GDVLLATA--FLSY
>ENSCPOP00000011491/3049-3397 pep:novel scaffold:cavPor3:scaffold_61:4980647:5339251:-1 gene:ENSCPOG00000012770 transcript:ENSCPOT00000012894 gene_biotype:protein_coding transcript_biotype:protein_coding [CAVPO]
PKSFLEF-------I--RLYQILLHR---------------------------------NGKELKSKME--R
L-------------ENG-LLKLHSTSSQ---VD------------DLKAKLATQEVELKHKNEAADK-----
-LIQVVGVET---EKVSREKAI-ADEEEQ-------------------------------------KVALIM
LEVKQKQK--D--CEEDLAKAE------------PALTAAQE--------------AL----NTLNK--TNL
TELKSFGSPPLAVSNVSAAVM-VL------M--A----PGG-KVP--K------------------------
--D-RS---WKAAK-VTMAKVDSF---LDSLI-N-FNK------E--NIHE--NCLRAI-RP-----YL-Q-
DP------E--F-----NPEFVAS---------------------------------KSYA----AAGLCSW
VINIVRFYE-V----------------------------------------------FCDVE----PKRHA-
-LS----K-ATAD-LTAAQEKL-A---------------AVKAKIAH-L-------NENLAK-LTAKFE-K-
-ATADKLKCQQ-EAEMTAGTISL------ANR----LVGGLA-------SENVRWAEAVQNFKRQERTL--C
GDILLIAA--FISY
>ENSCPOP00000003958/2500-2841 pep:novel scaffold:cavPor3:scaffold_61:8840231:8927363:-1 gene:ENSCPOG00000004386 transcript:ENSCPOT00000004434 gene_biotype:protein_coding transcript_biotype:protein_coding [CAVPO]
PTNYLEL-------V--SGYKKLLGE---------------------------------KRQELLDQAN--K
L-------------RTG-LFKIDETREK---VE------------VMSLELEEAKKKVAEFQKQCEE-----
-YLVIIVQQK---READEQQKA-VTANSE-------------------------------------KIAVEE
VKCQALAD--N--AQKDLEEAL------------PSLEEAMR--------------AL----ESLNK--KDI
GEIKSYGRPPAQVEMVMQAVM-IL------R--G-------------N------------------------
--E-PT---WTEAK-RQLGEQ-NF---IKSLI-H-FDK------D--NISD--KVLKKIG-A-----YC-A-
QP------D--F-----QPDIIGR---------------------------------VSLA----AKSLCMW
VRAMELYGR-L----------------------------------------------YRVVE----PKRIR-
-MN----A-ALAQ-LQEKQAAL-A---------------EAQEKLRE-V-------AEKLEM-LKRQYD-E-
-KLAQKEELRK-KSEEMQLKLER------AGI----LVSGLA-------GEKARWEETVQGLEEDLGYL--V
GDCLLAAA--FLSY
>ENSCPOP00000009532/2947-3295 pep:novel scaffold:cavPor3:scaffold_76:3514537:3621862:-1 gene:ENSCPOG00000010616 transcript:ENSCPOT00000010713 gene_biotype:protein_coding transcript_biotype:protein_coding [CAVPO]
PKTFLEQ-------I--KLYQNLLAK---------------------------------KRMELVAKIE--R
L-------------ENG-LMKLQSTASQ---VD------------DLKAKLAVQEAELKQKNENADK-----
-LIQVVGVET---EKVSKEKAI-ADEEEV-------------------------------------KVEVIN
KNVTEKQK--A--CETDLAKAE------------PALLAAQE--------------AL----DTLNK--NNL
TELKSFGSPPDAVVNVTAAVM-IL------T--A----PGG-KIP--K------------------------
--D-KS---WKAAK-IMMGKVDTF---LDSLK-K-FDK------E--HIPE--ACLKAF-KP-----YQ-G-
NP------T--F-----DPEFIRS---------------------------------KSTA----AAGLCSW
CINIVRFYE-V----------------------------------------------YCDVA----PKRQA-
-LE----E-ANAE-LAEAQEKL-S---------------RIKNKIAE-L-------NANLSN-LTSAFE-K-
-ATAEKIKCQQ-EADATNRVISL------ANR----LVGGLA-------SENVRWAESVGNFKSQGVTL--C
GDVLLVSA--FVSY
>ENSCINP00000009914/3114-3469 pep:known scaffold:JGI2:scaffold_127:129068:164761:-1 gene:ENSCING00000004723 transcript:ENSCINT00000009914 gene_biotype:protein_coding transcript_biotype:protein_coding [CIOIN]
PKSYLSF-------L--SGYKTIYKS---------------------------------KLDEISVLAS--R
M-------------KTG-LLKLVEAEKS---VN------------ELSKELAVKEKDLAVASKEADE-----
-VLKVVTTKA---TAAEKVKAE-VQKVKD-------------------------------------KAQHIV
DSIAVDKK--S--AEAKLTAAK------------PALEAAEA--------------AL----QTIKP--ADI
ATVRKLGKPPHLIMRIMDCVL-LL------F--Q-----KR--INAVE-MDPER-P---------CV-----
--K-PS---WGE-ALKMMNNS-GF---LQSLL-N-FSK------D--TITE--ETVELLA-P-----YL-E-
MD------D--Y-----SFESAKK---------------------------------VCGN----VAGLCSW
TQAMSFFYS-I----------------------------------------------NKEVL----PLKAN-
-LV----I-QEAR-LGKAMSDL-N---------------DAQATLDE-K-------EAELNE-VQAQYD-K-
-AISHKQALID-DAEACKRKMVN------ASA----LIEGLG-------GEKIRWTAAGKIFQDQITKL--V
GDVLLATG--FLSY
>ENSCINP00000009874/3151-3506 pep:known scaffold:JGI2:scaffold_127:129068:164746:-1 gene:ENSCING00000004723 transcript:ENSCINT00000009874 gene_biotype:protein_coding transcript_biotype:protein_coding [CIOIN]
PKSYLSF-------L--SGYKTIYKS---------------------------------KLDEISVLAS--R
M-------------KTG-LLKLVEAEKS---VN------------ELSKELAVKEKDLAVASKEADE-----
-VLKVVTTKA---TAAEKVKAE-VQKVKD-------------------------------------KAQHIV
DSIAVDKK--S--AEAKLTAAK------------PALEAAEA--------------AL----QTIKP--ADI
ATVRKLGKPPHLIMRIMDCVL-LL------F--Q-----KR--INAVE-MDPER-P---------CV-----
--K-PS---WGE-ALKMMNNS-GF---LQSLL-N-FSK------D--TITE--ETVELLA-P-----YL-E-
MD------D--Y-----SFESAKK---------------------------------VCGN----VAGLCSW
TQAMSFFYS-I----------------------------------------------NKEVL----PLKAN-
-LV----I-QEAR-LGKAMSDL-N---------------DAQATLDE-K-------EAELNE-VQAQYD-K-
-AISHKQALID-DAEACKRKMVN------ASA----LIEGLG-------GEKIRWTAAGKIFQDQITKL--V
GDVLLATG--FLSY
>ENSCINP00000008812/3151-3506 pep:known chromosome:JGI2:6q:519469:572927:1 gene:ENSCING00000004223 transcript:ENSCINT00000008812 gene_biotype:protein_coding transcript_biotype:protein_coding [CIOIN]
PKSYLSF-------IQANGYKKLYSL---------------------------------KQQQLNEQAA--R
M-------------QLG-LEKLQEAGQS---VA------------VLSEELVIKEKELEVANERAQK-----
-ILEEVTHQA---QAAERVKQE-VQKVKD-------------------------------------KAQSIV
DVIAVDKA--A--AEVKLQDAK------------PALEMAEA--------------AL----KTIQP--ADI
ATVRRLAHPPHLIQRIMDCVL-IL------F--Q-----RR--LDTVT-PDPEK-S--------TFI-----
--R-PS---WSE-SMKMMTES-GF---LNNLQ-N-FNK------D--SIND-----ELMK-P-----YF-D-
AP------D--Y-----NLDVARR---------------------------------VCGN----VAGLCSW
TTAMANFYV-I----------------------------------------------NKEVL----PLKAN-
-LA----V-QESL-YNNAMMAL-K---------------KAEAELDE-K-------NRELAV-VQARYD-A-
-AMKEKQDLAA-SAEQCRRKMQT------ASS----LISVLG-------GEKERWTDQSREFTAQSRRL--V
GDVLMATA--FLSY
>ENSCINP00000008875/2862-3216 pep:known chromosome:JGI2:6q:522077:572918:1 gene:ENSCING00000004223 transcript:ENSCINT00000008875 gene_biotype:protein_coding transcript_biotype:protein_coding [CIOIN]
PKSYLSF-------IQANGYKKLYSL---------------------------------KQQQLNEQAA--R
M-------------QLG-LEKLQEAGQS---VA------------VLSEELVIKEKELEVANERAQK-----
-ILEEVTHQA---QAAERVKQE-VQKVKD-------------------------------------KAQSIV
DVIAVDKA--A--AEVKLQDAK------------PALEMAEA--------------AL----KTIQP--ADI
ATVRRLAHPPHLIQRIMDCVL-IL------F--Q-----RR--LDTVT-PDPEK-S--------TFI-----
--R-PS---WSE-SMKMMTES-GF---LNNLQ-N-FNK------D--SIND-----ELMK-P-----YF-D-
AP------D--Y-----NLDVARR---------------------------------VCGN----VAGLCSW
TTAMANFYV-I----------------------------------------------NKEVL----PLKAN-
-LA----V-Q-SL-YNNAMMAL-K---------------KAEAELDE-K-------NRELAV-VQARYD-A-
-AMKEKQDLAA-SAEQCRRKMQT------ASS----LISVLG-------GEKERWTDQSREFTAQSRRL--V
GDVLMATA--FLSY
>ENSCINP00000003570/2627-2971 pep:known chromosome:JGI2:14p:1854036:1904074:-1 gene:ENSCING00000001762 transcript:ENSCINT00000003570 gene_biotype:protein_coding transcript_biotype:protein_coding [CIOIN]
PRRYMTF-------L--RTYQSVFKS---------------------------------KRDNLMMKQG--H
L-------------QAG-LSKLNEATSL---VD------------SLKQKAAEQSSLLVQKQSEADT-----
-ALKEITVAM---QDASTQKNE-MEGLKQ-------------------------------------KAAEER
INIDKRKK--A--IDIELSEVQ------------PLINAAQK--------------AV----GNINP--KTL
SEIRALRMPPDVIRDILEGVLRLM----GIF-----------------------------------------
--D-TT---WVSMK-SFLAKR-GI---KEDII-N-FEA------R--RISP--DIRTSVQEL-----LE-SN
SR------S--F-----EPKNAQR---------------------------------ASNA----AAPLAEW
VKANVKYSE-V----------------------------------------------LEKIE----PLEKE-
-QN----K-LQRN-LEKAESRV-T---------------KLGKALDD-L-------DGRVLE-LRNKFE-K-
-RTTEAAHLRV-EVEKANETISA------AET----LVGKLG-------SEHQRWNDQVNSLSSELGSL--P
ACAQLAAA--FITY
>ENSCINP00000017647/3024-3372 pep:known chromosome:JGI2:2q:4048384:4088702:1 gene:ENSCING00000008632 transcript:ENSCINT00000017647 gene_biotype:protein_coding transcript_biotype:protein_coding [CIOIN]
PKSFLEQ-------I--DLYKHLIKH---------------------------------TTTELNMKMD--R
L-------------ENG-LLKLQNTSEQ---VD------------DLKAKLAAQEVELKSRSETTEK-----
-LLSNVGQQT---EKVGSEKEV-ADEEEK-------------------------------------KVAVKA
TAVAETQQ--Q--CEEELVKAE------------PALLAATE--------------AL----NTLNR--NNL
MELKSFATPPPAVSNVTAAVM-CL------C--A----PDG-KIP--K------------------------
--D-KT---WRASK-AFMGRVEQF---LDSLI-N-YDK------E--HIHE--NCLKAT-RQ-----YM-D-
DP------D--F-----NPDNIRT---------------------------------KSFA----AAGLCAW
VINIVRWYD-V----------------------------------------------YCDVE----PKRQA-
-LA----A-ANHE-LASAQTKL-S---------------AIRSKISG-L-------DHDLGE-LTKQFE-E-
-ATAEKIRCSN-EVANTAKTITL------ANR----LVKGLQ-------SEKVRWSASVRSLQTKKETL--S
GDVLLTAA--FVSY
>ENSCINP00000009745/3013-3368 pep:known chromosome:JGI2:12q:3754162:3795292:-1 gene:ENSCING00000004660 transcript:ENSCINT00000009745 gene_biotype:protein_coding transcript_biotype:protein_coding [CIOIN]
PKSYLSF-------L--NSYKSIYKE---------------------------------KLDLIGNLAH--R
M-------------NTG-LNKLIEATQS---VN------------ELSKELVEKEKELVVASKKADD-----
-VLAEVTVSA---QAAEKVKSK-VQTVKD-------------------------------------KAQGVA
DMINADKS--V--AEEKLIAAK------------PALAMAEA--------------AL----QTIKP--ADI
ATVRKLGKPPHLIMRIMDCVL-LL------M--R-----RK--INKIE-QDPER-P---------CV-----
--K-PS---WAE-ALKLMNDS-KF---LTMLL-E-FPK------D--SITG--EMVDLLE-P-----YL-N-
QE------D--Y-----TFESAKK---------------------------------VCGN----VAGLLSW
TEAMATFYA-I----------------------------------------------NREVL----PLKAN-
-LV----V-QERR-LAVAMGDL-A---------------EAQAILDE-K-------QSELDA-VQAVYD-N-
-AMKSKQDLID-DAEACKQKMNN------AKA----LIGGLG-------GEKIRWTEASRRFQQEINRL--V
GDVLLCCG--FLSY
>ENSCINP00000009763/2902-3253 pep:known chromosome:JGI2:12q:3754162:3793824:-1 gene:ENSCING00000004660 transcript:ENSCINT00000009763 gene_biotype:protein_coding transcript_biotype:protein_coding [CIOIN]
PKSYLSF-------L--NSYKSIYKE---------------------------------KLDLIGNLAH--R
M-------------NTG-LNKLIEATQS---VN------------ELSKELVEKEKELVVASKKADD-----
-VLAEVTVSA---QAAEKVKSK-VQTVKD-------------------------------------KAQGVA
DMINADKS--V--AEEKLIAAK------------PALAMAEA--------------AL----QTIKP--ADI
ATVRKLGKPPHLIMRIMDCVL-LL------M--R-----RK--INKIE-QDPER-P---------CV-----
--K-PS---WAE-ALKLMNDS-KF---LTMLL-E-FPKVGV---D--SITG--EMVDLLE-P-----YL-N-
QE------D--Y-----TFESAKK---------------------------------VCGN----VAGLLSW
TEAMATFYA-I----------------------------------------------NREVL----PLK---
-----------RR-LAVAMGDL-A---------------EAQAILDE-K-------QSELDA-VQAVYD-N-
-AMKSKQDLID-DAEACKQKMNN------AKA----LIGGLG-------GEKIRWTEASRRFQQEINRL--V
GDVLLCCG--FLSY
>ENSCINP00000011393/3020-3371 pep:known chromosome:JGI2:10q:1026921:1092659:1 gene:ENSCING00000005504 transcript:ENSCINT00000011393 gene_biotype:protein_coding transcript_biotype:protein_coding [CIOIN]
PKSFLEQ-------I--TLYETLLNK---------------------------------KNSELQAAVE--R
L-------------ENG-LEKLRSTAAQ---VSCNL---------IFKKKLIYKRIAKTFKFFNSDS-----
-VIPVVGVET---EKVSKEKAV-ADFEEE-------------------------------------KVTAIE
VEVSKKRS--D--CESDLAKAE------------PALIAAQA--------------AL----DTLNK--NNL
TELKSFGSPPGAVVNVVSAVM-VL------M--A----PGG-KIP--K------------------------
--D-KS---WKSGK-IMMAKVDQF---LDNLI-T-YDK------E--NIHE--NCLKAI-RP-----FL-D-
NP------E--F-----DPDFIRS---------------------------------KSLA----AAGLCAW
TVNIVRFYE-I----------------------------------------------FCDVE----PKRIA-
-LA----K-ANAE-LQAAQEKL-T---------------VIKNKIAL-L-------NSNLAT-LTAQFE-E-
-ATAAKLKCQQ-QAEATQLTISL------ANR----LVGGLT-------SENVRWAQSVQNFREQESKL--T
GNVLLVTA--FVSY
>ENSCINP00000011395/3079-3428 pep:known chromosome:JGI2:10q:1027238:1092620:1 gene:ENSCING00000005504 transcript:ENSCINT00000011395 gene_biotype:protein_coding transcript_biotype:protein_coding [CIOIN]
PKSFLEQ-------I--TLYETLLNK---------------------------------KNSELQAAVE--R
L-------------ENG-LEKLRSTAAQ---VSCAKYISF-----------IIQLVGLDFCLFFEHQ-----
-ILTVVGVET---EKVSKEKAV-ADFEEE-------------------------------------KVTAIE
VEVSKKRS--D--CESDLAKAE------------PALIAAQA--------------AL----DTLNK--NNL
TELKSFGSPPGAVVNVVSAVM-VL------M--A----PGG-KIP--K------------------------
--D-KS---WKSGK-IMMAKVDQF---LDNLI-T-YDK------E--NIHE--NCLKAI-RP-----FL-D-
NP------E--F-----DPDFIRS---------------------------------KSLA----AAGLCAW
TVNIVRFYE-I----------------------------------------------FCDVE----PKRIA-
-LA----K-ANAE-LQAAQEKL-T---------------VIKNKIAL-L-------NSNLAT-LTAQFE-E-
-ATAAKLKCQQ-QAEATQLTISL------ANR----LVGGLT-------SENVRWAQSVQNFREQESKL--T
GNVLLVTA--FVSY
>ENSCINP00000011398/3037-3389 pep:known chromosome:JGI2:10q:1027283:1092615:1 gene:ENSCING00000005504 transcript:ENSCINT00000011398 gene_biotype:protein_coding transcript_biotype:protein_coding [CIOIN]
PKSFLEQ-------I--TLYETLLNK---------------------------------KNSELQAAVE--R
L-------------ENG-LEKLRSTAAQ---VSCVLYQCVSSLFEIIPKK-NENRCNKTHKPF---------
----VVGVET---EKVSKEKAV-ADFEEE-------------------------------------KVTAIE
VEVSKKRS--D--CESDLAKAE------------PALIAAQA--------------AL----DTLNK--NNL
TELKSFGSPPGAVVNVVSAVM-VL------M--A----PGG-KIP--K------------------------
--D-KS---WKSGK-IMMAKVDQF---LDNLI-T-YDK------E--NIHE--NCLKAI-RP-----FL-D-
NP------E--F-----DPDFIRS---------------------------------KSLA----AAGLCAW
TVNIVRFYE-I----------------------------------------------FCDVE----PKRIA-
-LA----K-ANAE-LQAAQEKL-T---------------VIKNKIAL-L-------NSNLAT-LTAQFE-E-
-ATAAKLKCQQ-QAEATQLTISL------ANR----LVGGLT-------SENVRWAQSVQNFREQESKL--T
GNVLLVTA--FVSY
>ENSCINP00000017162/2731-3073 pep:known chromosome:JGI2:1p:5457870:5522016:-1 gene:ENSCING00000008389 transcript:ENSCINT00000017162 gene_biotype:protein_coding transcript_biotype:protein_coding [CIOIN]
PTNYLEL-------V--SGYKGLLYE---------------------------------KRKELGDQVT--K
L-------------RNG-LFKIDDTRAK---VE------------AMSIDLEQAKTKVAQFQKECEE-----
-YLVVIVQQK---READEQQKS-VAAYGE-------------------------------------RIQAEE
VKCKTMAD--N--AQRDLDEAI------------PALEEATK--------------AL----EALNK--KDI
TEIKSYGRPPALVEMVLQAVM-IL------R--G-------------S------------------------
--E-PT---WAEAK-RQLGDQ-NF---IKQLV-S-FDK------E--NMSD--RVLKKIGQQ-----YV-A-
HS------E--F-----HPDNVGR---------------------------------VSVA----AQSLCLW
VRAMELFGR-I----------------------------------------------YRVVE----PKRQR-
-LD----A-ALEQ-LKEKQASL-A---------------EAKRKLEE-V-------TEKMEN-LKKQYE-K-
-KSAEKEELKR-KAEETELKLTR------AGK----LVAGLA-------GEKIRWEATAENLEESMGYL--V
GDCLVASA--FLSY
>ENSCINP00000018292/3172-3527 pep:known chromosome:JGI2:3q:4882119:4917679:1 gene:ENSCING00000008991 transcript:ENSCINT00000018292 gene_biotype:protein_coding transcript_biotype:protein_coding [CIOIN]
PKSYLSF-------L--DGYKGIYKE---------------------------------NHTLLDDLSS--R
M-------------NTG-LDKLLEAGES---VA------------QLSKELVVKEKDLAVASVKADQ-----
-VLKEVTVSA---TAAEKVKNA-VLKVKE-------------------------------------KAQIIV
DSIAVEKV--S--AESKLEAAE------------PALKAAED--------------AL----NTIKA--ADI
ATVRKLAKPPHLIMRIMDAAL-IL------F--M-----RG--IDKVQ-QDPER-P---------TV-----
--K-PS---WGE-ALKLMSQS-GF---MGSLK-N-FDK------D--SINE--ETVELLA-P-----YF-E-
AE------D--Y-----TFENAKK---------------------------------VCGN----VAGLLSW
TKAMVSFYG-I----------------------------------------------NKEVL----PLKAN-
-LA----K-SEAK-LAIALADL-A---------------QAQAQLDE-K-------QKELDE-VQAKFD-A-
-AMKEKQDLLD-DAESCRRKMTA------ATQ----LIEGLG-------GEKVRWTEQSQKFKAEILEL--V
GNVLLATG--FLSY
>ENSCINP00000018290/2885-3240 pep:known chromosome:JGI2:3q:4884190:4917668:1 gene:ENSCING00000008991 transcript:ENSCINT00000018290 gene_biotype:protein_coding transcript_biotype:protein_coding [CIOIN]
PKSYLSF-------L--DGYKGIYKE---------------------------------NHTLLDDLSS--R
M-------------NTG-LDKLLEAGES---VA------------QLSKELVVKEKDLAVASVKADQ-----
-VLKEVTVSA---TAAEKVKNA-VLKVKE-------------------------------------KAQIIV
DSIAVEKV--S--AESKLEAAE------------PALKAAED--------------AL----NTIKA--ADI
ATVRKLAKPPHLIMRIMDAAL-IL------F--M-----RG--IDKVQ-QDPER-P---------TV-----
--K-PS---WGE-ALKLMSQS-GF---MGSLK-N-FDK------D--SINE--ETVELLA-P-----YF-E-
AE------D--Y-----TFENAKK---------------------------------VCGN----VAGLLSW
TKAMVSFYG-I----------------------------------------------NKEVL----PLKAN-
-LA----K-SEAK-LAIALADL-A---------------QAQAQLDE-K-------QKELDE-VQAKFD-A-
-AMKEKQDLLD-DAESCRRKMTA------ATQ----LIEGLG-------GEKVRWTEQSQKFKAEILEL--V
GNVLLATG--FLSY
>ENSCINP00000014675/3138-3470 pep:known chromosome:JGI2:3p:1099616:1154162:-1 gene:ENSCING00000007145 transcript:ENSCINT00000014675 gene_biotype:protein_coding transcript_biotype:protein_coding [CIOIN]
PRSYLDL-------I--NHYAKLMQE---------------------------------KKADLEEQQI--H
L-------------NVG-LRKISETVDQ---VE------------DLRKELSQKNTALQFKNNLAND-----
-KLKQVVHDQ---QEAENKKKT-SRQIRW-------------------------------------KTSK--
-------------VMDELSKVE------------PAVQDAKA--------------AV----RSIKK--QHL
VEIRSMANPPSGVKLCLESIC-LL------L--G----ENT-------------------------------
----TD---WKSIR-QIIIRD-NF---ISTII-N-FQT------D--DISD--YTRKVMNDR-----YI-S-
NP------S--Y-----KYETINR---------------------------------ASLA----CGPLVKW
AIAQLQYAD-M----------------------------------------------LQRVE----PLRGE-
-LR----T-LEQK-AINNQSEA-E---------------EVEVLISD-L-------EHSIKR-YTEEYA-L-
-LVSEAQAIKQ-ELIAVEAKVTR------STS----LLQSLG-------QEQGRWEQTSESFKSQMSTM--P
GDCLLSAA--FISY
>ENSCINP00000014676/3054-3382 pep:known chromosome:JGI2:3p:1101081:1152629:-1 gene:ENSCING00000007145 transcript:ENSCINT00000014676 gene_biotype:protein_coding transcript_biotype:protein_coding [CIOIN]
PRSYLDL-------I--NHYAKLMQE---------------------------------KKADLEEQQI--H
L-------------NVG-LRKISETVDQ---VE------------DLRKELSQKNTALQFKNNLAND-----
-KLKQVVHDQ---QEAENKKKT-SRQI-----------------------------------------SK--
-------------VMDELSKVE------------PAVQDAKA--------------AV----RSIKK--QHL
VEIRSMANPPSGVKLCLESIC-LL------L--G----ENT-------------------------------
----TD---WKSIR-QIIIRD-NF---ISTII-N-FQT------D--DISD--YTRKVMNDR-----YI-S-
NP------S--Y-----KYETINR---------------------------------ASLA----CGPLVKW
AIAQLQYAD-M----------------------------------------------LQRVE----PLRGE-
-LR----T-LEQK-AINNQSEA-E---------------EVEVLISD-L-------EHSIKR-YTEEYA-L-
-LVSEAQAIKQ-ELIAVEAKVTR------STS----LLQSLG-------QEQGRWEQTSESFKSQMSTM--P
GDCLLSAA--FISY
>ENSCINP00000011857/3014-3355 pep:known chromosome:JGI2:3p:2406139:2452716:1 gene:ENSCING00000005721 transcript:ENSCINT00000011857 gene_biotype:protein_coding transcript_biotype:protein_coding [CIOIN]
PKSFLEQ-------I--KLYESLLGV---------------------------------KGKELQAKME--R
L-------------ENG-LTKLQSTAAQ---VD------------DLKAKLASQEVELQQKNEDADK-----
-LIHV----------VSKEKAI-ADKEEA-------------------------------------KVAVFA
VEVGEKQK--S--CETDLAKAE------------PALAAAQE--------------AL----NTLNK--NNL
TELKSFGSPPAAVVNVTAGVM-VL------L--S----PNG-KVA--K------------------------
--D-RS---WKASK-VMMAKVDAF---LEQLI-N-YDK------E--NIHE--NSLKAI-RP-----YL-D-
DP------E--F-----DYDFIKA---------------------------------KSTA----AAGLCAW
CINIVKFYE-V----------------------------------------------YCDVE----PKRLA-
-LA----K-ANSD-LAAAQDKL-T---------------GIKAKIAQ-L-------DANLAE-LTAKFE-K-
-ATADKLKCQQ-EAESTTLTINL------ANR----LVGGLA-------SENVRWAEAVSGFKEQEKML--C
GDILLITA--FVSY
>ENSCSAVP00000001890/3037-3383 pep:novel reftig:CSAV2.0:reftig_85:365096:415742:-1 gene:ENSCSAVG00000001107 transcript:ENSCSAVT00000001923 gene_biotype:protein_coding transcript_biotype:protein_coding [CIOSA]
PKSFLEQ-------I--DLYKHLVKH---------------------------------TTTELNSKMD--R
L-------------ENG-LLKLQNTADQ---VD------------DLKAKLAAQEVELKSRSETTEK-----
-LLSNVGQQT---DKVGSEKEV-ADEEER-------------------------------------KVAIIA
AEVAESQR--Q--CEEELAKAE------------PALLAATN--------------AL----NTLNR--NNL
TELKSFAQPPPGVSNVTAAVM-CL------C--S----KDG-KIP--R------------------------
--D-RS---WKASK-VFMGMVEQF---LDTLI-N-YDK------E--HIHE--NSLKAT-RQ-----YM-E-
DP------D--F-----KPDTVRT---------------------------------KSFA----AAGLCAW
VVNIVRWYD-V----------------------------------------------YCDVE----PR-KA-
-LA----A-ANLE-LESAR-KL-K---------------AIRNKVAG-L-------NQDLHE-LTTQFE-E-
-ATAEKIKCSN-EVAQTAKTITL------ANR----LVKGLQ-------SEEIRWSASVKSLQTKKQTL--S
GDVLLTAA--FVSY
>ENSCSAVP00000001892/3090-3437 pep:novel reftig:CSAV2.0:reftig_85:365340:415733:-1 gene:ENSCSAVG00000001107 transcript:ENSCSAVT00000001925 gene_biotype:protein_coding transcript_biotype:protein_coding [CIOSA]
PKSFLEQ-------I--DLYKHLVKH---------------------------------TTTELNSKMD--R
L-------------ENG-LLKLQNTADQ---VD------------DLKAKLAAQEVELKSRSETTEK-----
-LLSNVGQQT---DKVGSEKEV-ADEEER-------------------------------------KVAIIA
AEVAESQR--Q--CEEELAKAE------------PALLAATN--------------AL----NTLNR--NNL
TELKSFAQPPPGVSNVTAAVM-CL------C--S----KDG-KIP--R------------------------
--D-RS---WKASK-VFMGMVEQF---LDTLI-N-YDK------E--HIHE--NSLKAT-RQ-----YM-E-
DP------D--F-----KPDTVRT---------------------------------KSFA----AAGLCAW
VVNIVRWYD-V----------------------------------------------YCDVE----PEAKS-
-FG----SCKNWN-LHET--KL-K---------------AIRNKVAG-L-------NQDLHE-LTTQFE-E-
-ATAEKIKCSN-EVAQTAKTITL------ANR----LVKGLQ-------SEEIRWSASVKSLQTKKQTL--S
GDVLLTAA--FVSY
>ENSCSAVP00000001894/2982-3322 pep:novel reftig:CSAV2.0:reftig_85:365340:415226:-1 gene:ENSCSAVG00000001107 transcript:ENSCSAVT00000001927 gene_biotype:protein_coding transcript_biotype:protein_coding [CIOSA]
PKSFLEQ-------I--DLYKHLVKH---------------------------------TTTELNSKMD--R
L-------------ENG-LLKLQNTADQ---VD------------DLKAKLAAQEVELKSRSETTEK-----
-LLSNVGQQT---DKVGSEKEV-ADEEER-------------------------------------KVAIIA
AEVAESQR--Q--CEEELAKAE------------PALLAATN--------------AL----NTLNR--NNL
TELKSFAQPPPGVSNVTAAVM-CL------C--S----KDG-KIP--R------------------------
--D-RS---WKASK-VFMGMVEQF---LDTLI-N-YDK------E--HIHE--NSLKAT-RQ-----YM-E-
DP------D--F-----KPDTVRT---------------------------------KSFA----AAGLCAW
VVNIVRWSV-I----------------------------------------------FL----------WQ-
-LQ----T-LNWN-LHET--KL-K---------------AIRNKVAG-L-------NQDLHE-LTTQFE-E-
-ATAEKIKCSN-EVAQTAKTITL------ANR----LVKGLQ-------SEEIRWSASVKSLQTKKQTL--S
GDVLLTAA--FVSY
>ENSCSAVP00000008997/3135-3499 pep:known reftig:CSAV2.0:reftig_35:1131371:1193422:1 gene:ENSCSAVG00000005324 transcript:ENSCSAVT00000009111 gene_biotype:protein_coding transcript_biotype:protein_coding [CIOSA]
PKSYLSF-------L--DGYKGIYKE---------------------------------NHALLDDLSN--P
LLKHADLNIC----GPG-LAKLLEAGES---VA------------LLSKELVVKEKDLAVASVKADK-----
-VLKEVTVSA---QAAEKVKNA-VLKVKE-------------------------------------KAQIIV
DSIAVEKS--A--AETKLEAAE------------PAMRAAED--------------AL----NTIKA--ADI
ATVRKLAKPPHLIMRIMDATL-IL------F--M-----RP--VDKVQ-PDPER-P---------TV-----
--K-PS---WGE-ALKLMSQS-GF---MQSLK-N-FDK------D--SITE--ETVELLA-P-----YF-E-
ME------D--Y-----SFENAKK---------------------------------VCGN----VAGLLSW
TKAMVSFYG-I----------------------------------------------NKEVL----PLKAN-
-LA----K-SEVK-LAIALADL-A---------------QAQEQLDE-K-------QRELDE-VQAKFD-A-
-AMKEKQDLLD-DAESCRRKMTA------ATQ----LIEGLG-------GEKVRWTEQSQKFKAEILEL--V
GNVLLATG--FLSY
>ENSCSAVP00000008998/3121-3485 pep:known reftig:CSAV2.0:reftig_35:1131434:1193423:1 gene:ENSCSAVG00000005324 transcript:ENSCSAVT00000009112 gene_biotype:protein_coding transcript_biotype:protein_coding [CIOSA]
PKSYLSF-------L--DGYKGIYKE---------------------------------NHALLDDLSN--P
LLKHADLNIC----GPG-LAKLLEAGES---VA------------LLSKELVVKEKDLAVASVKADK-----
-VLKEVTVSA---QAAEKVKNA-VLKVKE-------------------------------------KAQIIV
DSIAVEKS--A--AETKLEAAE------------PAMRAAED--------------AL----NTIKA--ADI
ATVRKLAKPPHLIMRIMDATL-IL------F--M-----RP--VDKVQ-PDPER-P---------TV-----
--K-PS---WGE-ALKLMSQS-GF---MQSLK-N-FDK------D--SITE--ETVELLA-P-----YF-E-
ME------D--Y-----SFENAKK---------------------------------VCGN----VAGLLSW
TKAMVSFYG-I----------------------------------------------NKEVL----PLKAN-
-LA----K-SEVK-LAIALADL-A---------------QAQEQLDE-K-------QRELDE-VQAKFD-A-
-AMKEKQDLLD-DAESCRRKMTA------ATQ----LIEGLG-------GEKVRWTEQSQKFKAEILEL--V
GNVLLATG--FLSY
>ENSCSAVP00000008999/3127-3491 pep:known reftig:CSAV2.0:reftig_35:1132115:1193399:1 gene:ENSCSAVG00000005324 transcript:ENSCSAVT00000009113 gene_biotype:protein_coding transcript_biotype:protein_coding [CIOSA]
PKSYLSF-------L--DGYKGIYKE---------------------------------NHALLDDLSN--P
LLKHADLNIC----GPG-LAKLLEAGES---VA------------LLSKELVVKEKDLAVASVKADK-----
-VLKEVTVSA---QAAEKVKNA-VLKVKE-------------------------------------KAQIIV
DSIAVEKS--A--AETKLEAAE------------PAMRAAED--------------AL----NTIKA--ADI
ATVRKLAKPPHLIMRIMDATL-IL------F--M-----RP--VDKVQ-PDPER-P---------TV-----
--K-PS---WGE-ALKLMSQS-GF---MQSLK-N-FDK------D--SITE--ETVELLA-P-----YF-E-
ME------D--Y-----SFENAKK---------------------------------VCGN----VAGLLSW
TKAMVSFYG-I----------------------------------------------NKEVL----PLKAN-
-LA----K-SEVK-LAIALADL-A---------------QAQEQLDE-K-------QRELDE-VQAKFD-A-
-AMKEKQDLLD-DAESCRRKMTA------ATQ----LIEGLG-------GEKVRWTEQSQKFKAEILEL--V
GNVLLATG--FLSY
>ENSCSAVP00000009000/2871-3221 pep:known reftig:CSAV2.0:reftig_35:1133950:1193422:1 gene:ENSCSAVG00000005324 transcript:ENSCSAVT00000009114 gene_biotype:protein_coding transcript_biotype:protein_coding [CIOSA]
PKSYLSF-------L--DGYKGIYKE---------------------------------NHALLDDLSS---
------------------LAKLLEAGES---VA------------LLSKELVVKEKDLAVASVKADK-----
-VLKEVTVSA---QAAEKVKNA-VLKVKE-------------------------------------KAQIIV
DSIAVEKS--A--AETKLEAAE------------PAMRAAED--------------AL----NTIKA--ADI
ATVRKLAKPPHLIMRIMDATL-IL------F--M-----RP--VDKVQ-PDPER-P---------TV-----
--K-PS---WGE-ALKLMSQS-GF---MQSLK-N-FDK------D--SITE--ETVELLA-P-----YF-E-
ME------D--Y-----SFENAKK---------------------------------VCGN----VAGLLSW
TKAMVSFYG-I----------------------------------------------NKEVL----PLKAN-
-LA----K-SEVK-LAIALADL-A---------------QAQEQLDE-K-------QRELDE-VQAKFD-A-
-AMKEKQDLLD-DAESCRRKMTA------ATQ----LIEGLG-------GEKVRWTEQSQKFKAEILEL--V
GNVLLATG--FLSY
>ENSCSAVP00000009001/2846-3196 pep:known reftig:CSAV2.0:reftig_35:1133956:1193422:1 gene:ENSCSAVG00000005324 transcript:ENSCSAVT00000009115 gene_biotype:protein_coding transcript_biotype:protein_coding [CIOSA]
PKSYLSF-------L--DGYKGIYKE---------------------------------NHALLDDLSS---
------------------LAKLLEAGES---VA------------LLSKELVVKEKDLAVASVKADK-----
-VLKEVTVSA---QAAEKVKNA-VLKVKE-------------------------------------KAQIIV
DSIAVEKS--A--AETKLEAAE------------PAMRAAED--------------AL----NTIKA--ADI
ATVRKLAKPPHLIMRIMDATL-IL------F--M-----RP--VDKVQ-PDPER-P---------TV-----
--K-PS---WGE-ALKLMSQS-GF---MQSLK-N-FDK------D--SITE--ETVELLA-P-----YF-E-
ME------D--Y-----SFENAKK---------------------------------VCGN----VAGLLSW
TKAMVSFYG-I----------------------------------------------NKEVL----PLKAN-
-LA----K-SEVK-LAIALADL-A---------------QAQEQLDE-K-------QRELDE-VQAKFD-A-
-AMKEKQDLLD-DAESCRRKMTA------ATQ----LIEGLG-------GEKVRWTEQSQKFKAEILEL--V
GNVLLATG--FLSY
>ENSCSAVP00000009003/2829-3179 pep:known reftig:CSAV2.0:reftig_35:1134432:1193423:1 gene:ENSCSAVG00000005324 transcript:ENSCSAVT00000009117 gene_biotype:protein_coding transcript_biotype:protein_coding [CIOSA]
PKSYLSF-------L--DGYKGIYKE---------------------------------NHALLDDLSS---
------------------LAKLLEAGES---VA------------LLSKELVVKEKDLAVASVKADK-----
-VLKEVTVSA---QAAEKVKNA-VLKVKE-------------------------------------KAQIIV
DSIAVEKS--A--AETKLEAAE------------PAMRAAED--------------AL----NTIKA--ADI
ATVRKLAKPPHLIMRIMDATL-IL------F--M-----RP--VDKVQ-PDPER-P---------TV-----
--K-PS---WGE-ALKLMSQS-GF---MQSLK-N-FDK------D--SITE--ETVELLA-P-----YF-E-
ME------D--Y-----SFENAKK---------------------------------VCGN----VAGLLSW
TKAMVSFYG-I----------------------------------------------NKEVL----PLKAN-
-LA----K-SEVK-LAIALADL-A---------------QAQEQLDE-K-------QRELDE-VQAKFD-A-
-AMKEKQDLLD-DAESCRRKMTA------ATQ----LIEGLG-------GEKVRWTEQSQKFKAEILEL--V
GNVLLATG--FLSY
>ENSCSAVP00000009004/2796-3150 pep:known reftig:CSAV2.0:reftig_35:1134432:1193383:1 gene:ENSCSAVG00000005324 transcript:ENSCSAVT00000009118 gene_biotype:protein_coding transcript_biotype:protein_coding [CIOSA]
PKSYLSF-------L--DGYKGIYKE---------------------------------NHALLDDLSR---
---------K----NKC-LAKLLEAGES---VA------------LLSKELVVKEKDLAVASVKADK-----
-VLKEVTVSA---QAAEKVKNA-VLKVKE-------------------------------------KAQIIV
DSIAVEKS--A--AETKLEAAE------------PAMRAAED--------------AL----NTIKA--ADI
ATVRKLAKPPHLIMRIMDATL-IL------F--M-----RP--VDKVQ-PDPER-P---------TV-----
--K-PS---WGE-ALKLMSQS-GF---MQSLK-N-FDK------D--SITE--ETVELLA-P-----YF-E-
ME------D--Y-----SFENAKK---------------------------------VCGN----VAGLLSW
TKAMVSFYG-I----------------------------------------------NKEVL----PLKAN-
-LA----K-SEVK-LAIALADL-A---------------QAQEQLDE-K-------QRELDE-VQAKFD-A-
-AMKEKQDLLD-DAESCRRKMTA------ATQ----LIEGLG-------GEKVRWTEQSQKFKAEILEL--V
GNVLLATG--FLSY
>ENSCSAVP00000010324/3047-3395 pep:novel reftig:CSAV2.0:reftig_0:495844:555378:-1 gene:ENSCSAVG00000006085 transcript:ENSCSAVT00000010449 gene_biotype:protein_coding transcript_biotype:protein_coding [CIOSA]
PKSFLEQ-------I--TLYETLLNK---------------------------------KSSELQASVE--R
L-------------ENG-LEKLRSTAAQ---VD------------DLKAKLAAQEIELKQKNEDADK-----
-LIQVVGVET---EKVSKEKAV-ADVEEE-------------------------------------KVTAIE
VEVSKKRT--D--CERDLAKAE------------PALIAAQA--------------AL----DTLNK--NNL
TELKSFGSPPADVVNVVSAVM-VL------M--A----PGG-KVP--K------------------------
--D-RS---WKAGK-IMMAKVDQF---LDGLI-N-YDK------E--NIHE--SCLKAI-KP-----YL-D-
MK------E--F-----DADYIRN---------------------------------KSLA----AAGLCAW
TINIVNFYV-I----------------------------------------------FCDVE----PKRIA-
-LA----K-ANAD-LQAAQDKL-A---------------VIKNKIAV-L-------NSNLAE-LTAQFE-E-
-ATAAKLKCQQ-QAEATQLTISL------ANR----LVGGLT-------SENVRWAQSVQNFREQESKL--T
GNVLLVTA--FVSY
>ENSCSAVP00000010325/3070-3419 pep:novel reftig:CSAV2.0:reftig_0:495846:555369:-1 gene:ENSCSAVG00000006085 transcript:ENSCSAVT00000010450 gene_biotype:protein_coding transcript_biotype:protein_coding [CIOSA]
PKSFLEQ-------I--TLYETLLNK---------------------------------KSSELQASVE--R
L-------------ENG-LEKLRSTAAQ---VD------------DLKAKLAAQEIELKQKNEDADK-----
-LIQVVGVET---EKVSKEKAV-ADVEEE-------------------------------------KVTAIE
VEVSKKRT--D--CERDLAKAE------------PALIAAQA--------------AL----DTLNK--NNL
TELKSFGSPPADVVNVVSAVM-VL------M--A----PGG-KVP--K------------------------
--D-RS---WKAGK-IMMAKVDQF---LDGLI-N-YDK------E--NIHE--SCLKAI-KP-----YL-D-
MK------E--F-----DADYIRN---------------------------------KSLA----AAGLCAW
TINIVNFYV-I----------------------------------------------FCDVE----PKRIA-
-LA----K-ANAD-LQAAQDKL-A---------------VIKNKIAV-C-------EYELCTVLNTQFE-E-
-ATAAKLKCQQ-QAEATQLTISL------ANR----LVGGLT-------SENVRWAQSVQNFREQESKL--T
GNVLLVTA--FVSY
>ENSCSAVP00000010326/3036-3384 pep:novel reftig:CSAV2.0:reftig_0:495874:555396:-1 gene:ENSCSAVG00000006085 transcript:ENSCSAVT00000010451 gene_biotype:protein_coding transcript_biotype:protein_coding [CIOSA]
PKSFLEQ-------I--TLYETLLNK---------------------------------KSSELQASVE--R
L-------------ENG-LEKLRSTAAQ---VD------------DLKAKLAAQEIELKQKNEDADK-----
-LIQVVGVET---EKVSKEKAV-ADVEEE-------------------------------------KVTAIE
VEVSKKRT--D--CERDLAKAE------------PALIAAQA--------------AL----DTLNK--NNL
TELKSFGSPPADVVNVVSAVM-VL------M--A----PGG-KVP--K------------------------
--D-RS---WKAGK-IMMAKVDQF---LDGLI-N-YDK------E--NIHE--SCLKAI-KP-----YL-D-
MK------E--F-----DADYIRN---------------------------------KSLA----AAGLCAW
TINIVNFYV-I----------------------------------------------FCDVE----PKRIA-
-LA----K-ANAD-LQAAQDKL-A---------------VIKNKIAV-L-------NSNLAE-LTAQFE-E-
-ATAAKLKCQQ-QAEATQLTISL------ANR----LVGGLT-------SENVRWAQSVQNFREQESKL--T
GNVLLVTA--FVSY
>ENSCSAVP00000016160/2869-3214 pep:novel reftig:CSAV2.0:reftig_49:2387640:2438767:1 gene:ENSCSAVG00000009506 transcript:ENSCSAVT00000016341 gene_biotype:protein_coding transcript_biotype:protein_coding [CIOSA]
PRRYMTF-------L--RTYQSVFQT---------------------------------KRDDLMRKQS--H
L-------------QAG-LSKLNEATSL---VD------------NLKQKAAEQSSLLVQKQSEADS-----
-ALKDITIAM---QDASTQKNE-MEGLKQ-------------------------------------KAAEER
INIDKRKK--A--IDIELSEVAHALQIHFWLNPGPIYNSLNH--------------TV--------------
---YSLRMPPDVIRDILEGVLRLM----GIF-----------------------------------------
--D-TT---WVSMK-SFLAKR-GV---KEEII-N-FDA------R--RISA--EIRVSVEEL-----LQ-QN
AR------S--F-----EMKNAQR---------------------------------ASTA----AAPLAEW
VKANVKYSV-V----------------------------------------------LEKIE----PLEKE-
-QN----K-LQRN-LERAESRV-L---------------KLGKALDE-V-------DARVLE-LRNKFE-K-
-RTTEAAQLRL-EVEKANETIAS------AET----LVGKLG-------SEHQRWNDQVKSLTSELTSL--P
ACAQLASA--FITY
>ENSCSAVP00000016161/2546-2904 pep:novel reftig:CSAV2.0:reftig_49:2389545:2436920:1 gene:ENSCSAVG00000009506 transcript:ENSCSAVT00000016342 gene_biotype:protein_coding transcript_biotype:protein_coding [CIOSA]
PRRYMTF-------L--RTYQSVFQT---------------------------------KRDDLMRKQS--H
LQSCAIFTRKLNKFQAG-LSKLNEATSL---VD------------NLKQKAAEQSSLLVQKQSEADS-----
-ALKDITIAM---QDASTQKNE-MEGLKQ-------------------------------------KAAEER
INIDKRKK--A--IDIELSEVAHALQIHFWLNPGPIYNSLNH--------------TV--------------
---YSLRMPPDVIRDILEGVLRLM----GIF-----------------------------------------
--D-TT---WVSMK-SFLAKR-GV---KEEII-N-FDA------R--RISA--EIRVSVEEL-----LQ-QN
AR------S--F-----EMKNAQR---------------------------------ASTA----AAPLAEW
VKANVKYSV-V----------------------------------------------LEKIE----PLEKE-
-QN----K-LQRN-LERAESRV-L---------------KLGKALDE-V-------DARVLE-LRNKFE-K-
-RTTEAAQLRL-EVEKANETIAS------AET----LVGKLG-------SEHQRWNDQVKSLTSELTSL--P
ACAQLASA--FITY
>ENSCSAVP00000016163/2634-2976 pep:novel reftig:CSAV2.0:reftig_49:2390057:2438419:1 gene:ENSCSAVG00000009506 transcript:ENSCSAVT00000016344 gene_biotype:protein_coding transcript_biotype:protein_coding [CIOSA]
PRRYMTF-------L--RTYQSVFQT---------------------------------KRDDLMRKQS--H
L-------------QAG-LSKLNEATSL---VD------------NLKQKAAEQSSLLVQKQSEADS-----
-ALKDITIAM---QDASTQKNE-MEGLKQ-------------------------------------KAAEER
INIDKRKK--A--IDIELSEVEIG---SFWLNPGPIYNSLNH--------------TV--------------
---YSLRMPPDVIRDILEGVLRLM----GIF-----------------------------------------
--D-TT---WVSMK-SFLAKR-GV---KEEII-N-FDA------R--RISA--EIRVSVEEL-----LQ-QN
AR------S--F-----EMKNAQR---------------------------------ASTA----AAPLAEW
VKANVKYSV-V----------------------------------------------LEKIE----PLEKE-
-QN----K-LQRN-LERAESRV-L---------------KLGKALDE-V-------DARVLE-LRNKFE-K-
-RTTEAAQLRL-EVEKANETIAS------AET----LVGKLG-------SEHQRWNDQVKSLTSELTSL--P
ACAQLASA--FITY
>ENSCSAVP00000016578/3022-3377 pep:novel reftig:CSAV2.0:reftig_9:1328138:1398117:1 gene:ENSCSAVG00000009751 transcript:ENSCSAVT00000016759 gene_biotype:protein_coding transcript_biotype:protein_coding [CIOSA]
PKSYLSF-------L--NSYKSIYKD---------------------------------KLDLIGNLAQ--R
M-------------NTG-LNKLIEATQS---VN------------ELSKELVEKEKELAVASKKADD-----
-VLAEVTVSA---QAAEKVKSK-VQKVKD-------------------------------------KAQGVA
DVINADKL--V--AEGKLREAK------------PALAKAEA--------------AL----QTIKP--ADI
ATVRKLGKPPHLIMRIMDCVL-LL------M--R-----RK--INKVE-QDPER-P---------CN-----
--K-PS---WGE-ALKLMNDS-KF---LTMLL-E-FNK------D--TITA--ETVDLLE-P-----YL-N-
QE------D--Y-----TFESAKK---------------------------------VCGN----VAGLLSW
TEAMATFYA-I----------------------------------------------NREVL----PLKAN-
-LA----I-QERR-LAVAMGDL-G---------------EAQATLDE-K-------QAELDA-VQAVYD-N-
-AMKSKQDLID-DAEACKQKMNN------AKA----LIGGLG-------GEKIRWTEASRRFQQEINRL--V
GDVLLCCG--FLSY
>ENSCSAVP00000016581/2848-3203 pep:novel reftig:CSAV2.0:reftig_9:1330230:1398117:1 gene:ENSCSAVG00000009751 transcript:ENSCSAVT00000016762 gene_biotype:protein_coding transcript_biotype:protein_coding [CIOSA]
PKSYLSF-------L--NSYKSIYKD---------------------------------KLDLIGNLAQ--R
M-------------NTG-LNKLIEATQS---VN------------ELSKELVEKEKELAVASKKADD-----
-VLAEVTVSA---QAAEKVKSK-VQKVKD-------------------------------------KAQGVA
DVINADKL--V--AEGKLREAK------------PALAKAEA--------------AL----QTIKP--ADI
ATVRKLGKPPHLIMRIMDCVL-LL------M--R-----RK--INKVE-QDPER-P---------CN-----
--K-PS---WGE-ALKLMNDS-KF---LTMLL-E-FNK------D--TITA--ETVDLLE-P-----YL-N-
QE------D--Y-----TFESAKK---------------------------------VCGN----VAGLLSW
TEAMATFYA-I----------------------------------------------NREVL----PLKAN-
-LA----I-QERR-LAVAMGDL-G---------------EAQATLDE-K-------QAELDA-VQAVYD-N-
-AMKSKQDLID-DAEACKQKMNN------AKA----LIGGLG-------GEKIRWTEASRRFQQEINRL--V
GDVLLCCG--FLSY
>ENSCSAVP00000016582/2823-3183 pep:novel reftig:CSAV2.0:reftig_9:1330272:1398117:1 gene:ENSCSAVG00000009751 transcript:ENSCSAVT00000016763 gene_biotype:protein_coding transcript_biotype:protein_coding [CIOSA]
PKSYLSF-------L--NSYKSIYKD---------------------------------KLDLIGNLAQ--R
M-------------NTG-LNKLIEATQS---VN------------ELSKELVEKEKELAVASKKADD-----
-VLAEVTVSA---QAAEKVKSK-VQKVKD-------------------------------------KAQGVA
DVINADKL--V--AEGKLREAK------------PALAKAEA--------------AL----QTIKP--ADI
ATVRKLGKPPHLIMRIMDCVL-LL------M--R----VSR--VSGKM-HDPER-P---------CN-----
--K-PS---WGE-ALKLMNDS-KF---LTMLL-E-FNKVDDN--D--TITA--ETVDLLE-P-----YL-N-
QE------D--Y-----TFESAKK---------------------------------VCGN----VAGLLSW
TEAMATFYA-I----------------------------------------------NREVL----PLKAN-
-LA----I-QERR-LAVAMGDL-G---------------EAQATLDE-K-------QAELDA-VQAVYD-N-
-AMKSKQDLID-DAEACKQKMNN------AKA----LIGGLG-------GEKIRWTEASRRFQQEINRL--V
GDVLLCCG--FLSY
>ENSCSAVP00000017293/2896-3238 pep:novel reftig:CSAV2.0:reftig_27:1429003:1469558:-1 gene:ENSCSAVG00000010188 transcript:ENSCSAVT00000017482 gene_biotype:protein_coding transcript_biotype:protein_coding [CIOSA]
PTNYLEL-------V--SGYKGLLFE---------------------------------KRKELGDQVT--K
L-------------RNG-LFKIDDTRAK---VE------------AMSIDLEQAKTKVAQFQKECEE-----
-YLVVIVQQK---READEQQKS-VAAYSE-------------------------------------RIGAEE
VKCKTMAD--N--AQRDLDEAI------------PALEEAKK--------------AL----EALNK--KDI
TEIKSYGRPPALVEMVLQAVM-IL------R--G-------------S------------------------
--E-PT---WAEAK-RQLGDQ-NF---IKQLV-N-FDK------E--NMSD--RVLKKIGQQ-----YV-A-
HS------E--F-----HPDNVGR---------------------------------VSVA----AQSLCLW
VRAMELFGR-I----------------------------------------------YRVVE----PKRQR-
-LD----A-AMEQ-LKEKQASL-A---------------EAKRKLEE-V-------TEKMEN-LKKQYE-K-
-KSAEKEELKR-KAEETELKLTR------AGK----LVAGLA-------GEKIRWEATAENLEESMGYL--V
GDCLVASA--FLSY
>ENSCSAVP00000017294/2931-3273 pep:novel reftig:CSAV2.0:reftig_27:1429057:1468241:-1 gene:ENSCSAVG00000010188 transcript:ENSCSAVT00000017483 gene_biotype:protein_coding transcript_biotype:protein_coding [CIOSA]
PTNYLEL-------V--SGYKGLLFE---------------------------------KRKELGDQVT--K
L-------------RNG-LFKIDDTRAK---VE------------AMSIDLEQAKTKVAQFQKECEE-----
-YLVVIVQQK---READEQQKS-VAAYSE-------------------------------------RIGAEE
VKCKTMAD--N--AQRDLDEAI------------PALEEAKK--------------AL----EALNK--KDI
TEIKSYGRPPALVEMVLQAVM-IL------R--G-------------S------------------------
--E-PT---WAEAK-RQLGDQ-NF---IKQLV-N-FDK------E--NMSD--RVLKKIGQQ-----YV-A-
HS------E--F-----HPDNVGR---------------------------------VSVA----AQSLCLW
VRAMELFGR-I----------------------------------------------YRVVE----PKRQR-
-LD----A-AMEQ-LKEKQASL-A---------------EAKRKLEE-V-------TEKMEN-LKKQYE-K-
-KSAEKEELKR-KAEETELKLTR------AGK----LVAGLA-------GEKIRWEATAENLEESMGYL--V
GDCLVASA--FLSY
>ENSCSAVP00000017295/2967-3309 pep:novel reftig:CSAV2.0:reftig_27:1429057:1468214:-1 gene:ENSCSAVG00000010188 transcript:ENSCSAVT00000017484 gene_biotype:protein_coding transcript_biotype:protein_coding [CIOSA]
PTNYLEL-------V--SGYKGLLFE---------------------------------KRKELGDQVT--K
L-------------RNG-LFKIDDTRAK---VE------------AMSIDLEQAKTKVAQFQKECEE-----
-YLVVIVQQK---READEQQKS-VAAYSE-------------------------------------RIGAEE
VKCKTMAD--N--AQRDLDEAI------------PALEEAKK--------------AL----EALNK--KDI
TEIKSYGRPPALVEMVLQAVM-IL------R--G-------------S------------------------
--E-PT---WAEAK-RQLGDQ-NF---IKQLV-N-FDK------E--NMSD--RVLKKIGQQ-----YV-A-
HS------E--F-----HPDNVGR---------------------------------VSVA----AQSLCLW
VRAMELFGR-I----------------------------------------------YRVVE----PKRQR-
-LD----A-AMEQ-LKEKQASL-A---------------EAKRKLEE-V-------TEKMEN-LKKQYE-K-
-KSAEKEELKR-KAEETELKLTR------AGK----LVAGLA-------GEKIRWEATAENLEESMGYL--V
GDCLVASA--FLSY
>ENSCSAVP00000017302/2904-3246 pep:novel reftig:CSAV2.0:reftig_27:1432445:1468274:-1 gene:ENSCSAVG00000010188 transcript:ENSCSAVT00000017491 gene_biotype:protein_coding transcript_biotype:protein_coding [CIOSA]
PTNYLEL-------V--SGYKGLLFE---------------------------------KRKELGDQVT--K
L-------------RNG-LFKIDDTRAK---VE------------AMSIDLEQAKTKVAQFQKECEE-----
-YLVVIVQQK---READEQQKS-VAAYSE-------------------------------------RIGAEE
VKCKTMAD--N--AQRDLDEAI------------PALEEAKK--------------AL----EALNK--KDI
TEIKSYGRPPALVEMVLQAVM-IL------R--G-------------S------------------------
--E-PT---WAEAK-RQLGDQ-NF---IKQLV-N-FDK------E--NMSD--RVLKKIGQQ-----YV-A-
HS------E--F-----HPDNVGR---------------------------------VSVA----AQSLCLW
VRAMELFGR-I----------------------------------------------YRVVE----PKRQR-
-LD----A-AMEQ-LKEKQASL-A---------------EAKRKLEE-V-------TEKMEN-LKKQYE-K-
-KSAEKEELKR-KAEETELKLTR------AGK----LVAGLA-------GEKIRWEATAENLEESMGYL--V
GDCLVASA--FLSY
>ENSCSAVP00000018025/3016-3364 pep:novel reftig:CSAV2.0:reftig_1:3062378:3122863:1 gene:ENSCSAVG00000010617 transcript:ENSCSAVT00000018222 gene_biotype:protein_coding transcript_biotype:protein_coding [CIOSA]
PKSFLEQ-------I--KLYESLLGV---------------------------------KGKELQAKME--R
L-------------ENG-LTKLQSTAAQ---VD------------DLKAKLASQEVELQQKNEDADK-----
-LIHVVGIET---EKVSKEKAI-ADNEEN-------------------------------------KVAVFA
VEVGEKQK--S--CETDLAKAE------------PALAAAQE--------------AL----NTLNK--NNL
TELKSFGSPPGAVVNVTAAVM-VL------L--A----PNG-KVP--K------------------------
--D-RS---WKASK-VMMAKVDAF---LEQLI-N-YDK------E--NIHE--NSLKAI-RP-----YL-D-
DP------E--F-----DYDFIKQ---------------------------------KSGA----AAGLCAW
CINIVRFYE-V----------------------------------------------YCDVE----PKRIA-
-LS----K-ANSD-LAAAQDKL-S---------------GIKAKIAQ-L-------DANLAE-LTAKFE-K-
-ATSDKLKCQQ-EAESTTLTINL------ANR----LVGGLA-------SENVRWAEAVSGFKEQEKML--C
GDILLITA--FVSY
>ENSDARP00000111820/3015-3364 pep:known chromosome:Zv9:6:10496966:10609014:-1 gene:ENSDARG00000062630 transcript:ENSDART00000125876 gene_biotype:protein_coding transcript_biotype:protein_coding [DANRE]
PKSFLEF-------M--KLYGNLLGS---------------------------------KRTELRQKTE--R
L-------------ENG-LQKLLTTASQ---VE------------DLKAKLAIQEVELHLRNTDTEA-----
-LIAKIGQQS---EKLSQERSV-ADAEEK-------------------------------------KVEAIQ
AEVTKQQQ--E--TEADLEKAE------------PALQAANA--------------AL----NTLNR--LNL
TELRTFPNPPAIVSNVTAAVL-VL------L--S----PNG-RIP--K------------------------
--D-RS---WKASK-VVMSKVDDF---LQALV-N-FDK------E--RIPE--ATVRVIKDE-----YL-S-
DP------E--F-----NPEFVRL---------------------------------KSSA----AAGLSAW
VINIIRFHE-V----------------------------------------------FCEVE----VKRLC-
-LA----Q-ANAD-LVEAAEKL-E---------------IIRKKLAE-L-------DGSLET-LTAAFE-K-
-ATSEKLRCQD-EVNQTNTTILL------ANR----LVKGLE-------SENIRWAHSVAQYREQESTL--C
GDVLLTAA--FISY
>ENSDARP00000111618/3056-3397 pep:known chromosome:Zv9:7:22495105:22794846:1 gene:ENSDARG00000087352 transcript:ENSDART00000128014 gene_biotype:protein_coding transcript_biotype:protein_coding [DANRE]
PTNYLEL-------V--SGYKKLLSE---------------------------------KRDELGEQVS--K
L-------------RNG-LFKIDDTRTK---VE------------AMSVELEEAKKKVAEFQKQCEE-----
-YLVVIVQQK---READEQQKA-VGAHSE-------------------------------------KIEAEE
IKCKAMAE--N--AQRDLDEAL------------PALEEAMK--------------AL----ESLNK--KDM
TEIKSYGRPPALVETVMQAVM-IL------R--G-------------C------------------------
--E-PT---WAEAK-RQLGEG-NF---IKQLV-N-FDK------D--NISD--RVLKTIG-Q-----YC-T-
QP------D--F-----QPEIIGR---------------------------------VSLA----AKSLCMW
VRAMEVYGR-I----------------------------------------------FRVVE----PKRAR-
-LH----G-AMTQ-LAEKQAAL-A---------------EAQGKLRE-V-------GEKLDH-LKRQYD-E-
-KLAQKEELRR-KSEDMELKLDR------AGK----LVSGLA-------GERVRWKETVDGLEKNMSCL--V
GDCLLAAA--FLSY
>ENSDARP00000005647/2914-3263 pep:known chromosome:Zv9:16:21140318:21330406:-1 gene:ENSDARG00000077384 transcript:ENSDART00000020821 gene_biotype:protein_coding transcript_biotype:protein_coding [DANRE]
SKSFLEQ-------L--RLYKSLLEN---------------------------------REKELHQRLD--R
L-------------QSG-LQKIKSTASQ---VE------------DLTVKLNSQEVELTMKNQAAEA-----
-LMARIGLQT---ERVSQKRED-ADLEEQ-------------------------------------KVAAMQ
AEVSRRLK--E--CEKDLAKAE------------PALDAATA--------------AL----QTLNK--VNL
TELKTFPNPPEAVINVTAAVM-VL------L--A----PRG-QIP--K------------------------
--D-RG---WKAAR-VFMGKVDDF---LQALL-S-YDK------E--HIPQ--SCLNVVKQE-----YL-K-
NP------E--F-----HPDHVRT---------------------------------KSYA----AAGLCAW
IINIVRYYE-V----------------------------------------------YCEVA----PKRLA-
-LA----Q-ANSE-LETATTKL-L---------------SVRRKLED-L-------DRHLQS-LTAQFE-R-
-AATEKLRCQE-EVTRTSQTIKL------ANR----LVGGLQ-------AENVRWSEGQLELEGQLKTV--C
GDVLIAAA--FVSY
>ENSDARP00000073798/3209-3564 pep:known chromosome:Zv9:24:34847156:34959085:1 gene:ENSDARG00000056888 transcript:ENSDART00000079342 gene_biotype:protein_coding transcript_biotype:protein_coding [DANRE]
PKSYLTF-------I--KGYQMIYTE---------------------------------KIENVGVLAE--R
M-------------NTG-LERLMEAELS---VN------------ELRVELREKEKVLEVAKQKAGE-----
-VLLEVTAKA---QAAEKVKAQ-VQKVKD-------------------------------------KAQAIV
DEIEGDKK--V--AESKLEAAK------------PALEASEA--------------AL----KTIKP--ADI
ATVRKLGKPPHLIMRIMDCVL-LL------F--Q-----RR--VDGVT-MDPER-P---------CV-----
--K-PS---WGE-ALKLMNNS-GF---LSMLL-N-FNK------D--TITE--EVVELLS-P-----YL-A-
ME------D--Y-----NLETAKR---------------------------------TCGN----VAGLCSW
TEAMVEFFG-I----------------------------------------------NKEVL----PLKAN-
-LK----L-QEAR-LTVAQDEL-S---------------RAQEQLDA-K-------QKELDD-AQAMYD-A-
-AMKEKQDLLD-DAEACKKKMSN------AVA----LIDGLG-------GEKIRWTESSAQFERQIKDM--V
GDVLLATG--FLSY
>ENSDARP00000120654/2810-3152 pep:known chromosome:Zv9:5:29958373:30023884:1 gene:ENSDARG00000061486 transcript:ENSDART00000135878 gene_biotype:protein_coding transcript_biotype:protein_coding [DANRE]
PKNYLDF-------I--NTYSNLLED---------------------------------KDKYILAQYK--R
L-------------EGG-LDKLKEASGQ---LA------------ELNVKLDEQKVVLAEKTSACEI-----
-LLEEICANT---AVAEEKKTL-AEEKAK-------------------------------------EIEEQN
KVIVVEKK--D--AESSLAEAL------------PALEAARI--------------AL----QDLDK--SDV
TEIRSFTKPPKQVQTVCECIL-VI------R--G----Y--------K------------------------
--E-IN---WKTAK-GMMSEG-NF---LRSLM-E-MDC------D--SINA--NQVKHVK-A-----YL-R-
NL------N--T-----SLEEMQG---------------------------------ISKA----GSGMLRF
VEAVMGYCE-V----------------------------------------------ARDIK----PKREK-
-VA----R-LERN-FHQSKREL-E---------------RIQNELGA-I-------QKELRA-LGDKYE-G-
-AMTEKQLLQE-EAEVMERRLVA------ADK----LISGLA-------SENKRWIKDLEELKQRRVRL--L
GDCLICAA--FLSY
>FBpp0271926/2794-3138 pep:known chromosome:BDGP5:2L:17962735:17982472:-1 gene:FBgn0023096 transcript:FBtr0273418 gene_biotype:protein_coding transcript_biotype:protein_coding [DROME]
SQRYYQL-------I--RTYFHMYNN---------------------------------AANEIDQRLG--K
L-------------QMG-VDKLASAHAL---VD------------TLKSNAAAQEQALGEKRQLANE-----
-ALEMISFTM---RNANEQKSS-MLELKQ-------------------------------------QTQKSS
EQLKIRQK--E--IQQELAEVE------------PILAEASN--------------AV----GQIKS--EAL
SEIRSLRAPPEAVRDILEGVLRLM----GIR-----------------------------------------
--D-TS---WNSMK-TFLAKR-GV---KEDIR-S-LDP------A--RISP--ENCEAVERL-----LL-AK
GD------S--Y-----EAKNAKR---------------------------------ASAA----AAPLAAW
VQASVRYSR-V----------------------------------------------IQSIK----PLERE-
-QN----E-LQKN-LNAAEDEM-Q---------------ELASGLDD-V-------DKRVKQ-LSAKLQ-T-
-YTQEAAVLEL-KLQEASGTLQA------AEL----LVEKLS-------AEYTTWSLQLTELKKAHKTL--D
AKTLLIAI--AINY
>FBpp0073215/3158-3502 pep:known chromosome:BDGP5:3L:4807368:4825733:-1 gene:FBgn0261797 transcript:FBtr0073359 gene_biotype:protein_coding transcript_biotype:protein_coding [DROME]
PRHYLDF-------I--HHFVKLYNE---------------------------------KRSDLEEQQL--H
L-------------NVG-LNKIAETVEQ---VE------------EMQKSLAVKKQELQAKNEAANA-----
-KLKQMFQDQ---QEAEKKKIQ-SQEIQI-------------------------------------RLADQT
VKIEEKRK--Y--VMADLAQVE------------PAVIDAQA--------------AV----KSIRK--QQL
VEVRTMANPPSVVKLALESIC-LL------L--G----ENA-------------------------------
----TD---WKSIR-AVIMRE-NF---INSIVSN-FGT------E--NITD--DVREKMKSK-----YL-S-
NP------D--Y-----NFEKVNR---------------------------------ASMA----CGPMVKW
AIAQIEYAD-M----------------------------------------------LKRVE----PLREE-
-LR----S-LEEQ-ADVNLASA-K---------------ETKDLVEQ-L-------ERSIAA-YKEEYA-Q-
-LISQAQAIKT-DLENVQAKVDR------SIA----LLKSLN-------IERERWESTSETFKSQMSTI--I
GDVLLSAA--FIAY
>FBpp0081578/3242-3597 pep:known chromosome:BDGP5:3R:5477292:5499539:-1 gene:FBgn0037726 transcript:FBtr0082100 gene_biotype:protein_coding transcript_biotype:protein_coding [DROME]
PKSYLNF-------I--AGYKNIYQM---------------------------------KQQELRDGVE--K
M-------------DTG-LEKLKEASAS---VE------------ILKKDLVVMEEELVEASKNAES-----
-VLVEVTERA---MQAEIVKNQ-VLIVKD-------------------------------------KAEALV
ACIAHEKA--L--AEEKLEAAK------------PALEEAEN--------------AL----NTIKP--AHI
ATVRKLGRPPHLIMRIMDCVL-IL------F--K-----RK--LHPCI-PDAGT-P---------CP-----
--K-PS---WQE-SLKMMASA-TF---LLQLQ-N-YPK------D--TIND--EMIDLLQ-P-----YF-R-
ME------D--Y-----NMDMARR---------------------------------VCGD----VAGLLSW
TKAMSFFHS-V----------------------------------------------NKEVL----PLKAN-
-LT----M-QEAR-LKLAMDDL-A---------------GAEEQLRE-R-------EEALQA-VKDQYD-K-
-AVGEKQRLTD-AANVCLRKMTA------ATA----LINGLS-------DEKHRWTNQSKEFKIQLGKL--V
GDVLLATG--FLSY
>FBpp0271744/3040-3388 pep:known chromosome:BDGP5:3R:16850741:16868141:-1 gene:FBgn0013812 transcript:FBtr0273236 gene_biotype:protein_coding transcript_biotype:protein_coding [DROME]
PKSYLEQ-------I--NLYIKLLNH---------------------------------KNEDLQSKIE--R
L-------------ENG-LEKLRSTALQ---VA------------DLKVKLAVQEIELKEKNEAADA-----
-LIEIVGIET---EKVQTEKAV-ADEEEM-------------------------------------KVALIA
DEVSKKQR--D--CEEDLLKAE------------PALMAAQD--------------AL----NTLNK--ANL
TELKSFGSPPGAVTNVTAAVM-VL------L--S----QGG-KVP--K------------------------
--D-RS---WKAAK-IAMAKVDTF---LDSLI-N-YDK------E--NIHP--EITKAI-QP-----YL-K-
DP------E--F-----EPEFVRS---------------------------------KSGA----AAGLCAW
VINIIKFYE-V----------------------------------------------YCDVE----PKRKA-
-LA----A-ANAE-LAAAQDKL-A---------------GIKRKVMS-L-------EEQLGK-LTADFE-K-
-ATADKLRCQQ-EADATQATIAL------ANR----LVGGLA-------SENVRWAEAVNNFVKQGITL--P
GDILLITA--FISY
>FBpp0271701/3239-3587 pep:known chromosome:BDGP5:3R:23120267:23148047:-1 gene:FBgn0039510 transcript:FBtr0273193 gene_biotype:protein_coding transcript_biotype:protein_coding [DROME]
PKTFLEY-------I--FLYRKLLVD---------------------------------KNGEFAERIA--R
L-------------QSG-MSKLAECARQ---VD------------TLKHQLAIQEVQLAAKNAAADK-----
-LIVIVSAES---EKVKRERYI-ASEEEK-------------------------------------RVRIIE
EDVSIKTK--M--CEEDLRQAE------------PALVAAQA--------------AL----NTLNK--NNL
TELKSFGSPPKAVVNVCAAVM-VL------L--A----SNG-KIP--R------------------------
--D-RS---WKASK-LMMVRVDQF---LNDLL-N-YNK------D--NIHP--NIIETL-QE-----YL-K-
DP------E--F-----NPDKVVQ---------------------------------KSVA----AAGLCAW
VINLHRYHQ-V----------------------------------------------FLIVG----PKQQA-
-LQ----D-SHQE-LLEARERL-Q---------------YLKAKINN-L-------EAKLAE-IQAEFE-N-
-AVGEKQRCQR-EADKTAFTIDL------AHR----LVNGLA-------NENVRWKESVQSLLAKIGTL--P
GDILLISS--FLSY
>FBpp0271700/3392-3740 pep:known chromosome:BDGP5:3R:23120267:23148047:-1 gene:FBgn0039510 transcript:FBtr0273192 gene_biotype:protein_coding transcript_biotype:protein_coding [DROME]
PKTFLEY-------I--FLYRKLLVD---------------------------------KNGEFAERIA--R
L-------------QSG-MSKLAECARQ---VD------------TLKHQLAIQEVQLAAKNAAADK-----
-LIVIVSAES---EKVKRERYI-ASEEEK-------------------------------------RVRIIE
EDVSIKTK--M--CEEDLRQAE------------PALVAAQA--------------AL----NTLNK--NNL
TELKSFGSPPKAVVNVCAAVM-VL------L--A----SNG-KIP--R------------------------
--D-RS---WKASK-LMMVRVDQF---LNDLL-N-YNK------D--NIHP--NIIETL-QE-----YL-K-
DP------E--F-----NPDKVVQ---------------------------------KSVA----AAGLCAW
VINLHRYHQ-V----------------------------------------------FLIVG----PKQQA-
-LQ----D-SHQE-LLEARERL-Q---------------YLKAKINN-L-------EAKLAE-IQAEFE-N-
-AVGEKQRCQR-EADKTAFTIDL------AHR----LVNGLA-------NENVRWKESVQSLLAKIGTL--P
GDILLISS--FLSY
>FBpp0290517/3631-3971 pep:known chromosome:BDGP5:3R:24312675:24345120:1 gene:FBgn0013813 transcript:FBtr0301302 gene_biotype:protein_coding transcript_biotype:protein_coding [DROME]
PKHYLDY-------I--NTYRGLLEE---------------------------------KAKFITQQRS--R
L-------------GEG-IKKIEEASVQ---ID------------ELRIIVTEQKKNVAVASEECEA-----
-MLVTIESST---QKANVKKAE-ASEKSV-------------------------------------EVEIKG
KQIAIEKD--E--AEEILAEAM------------PALEEARL--------------AL----SQLEK--AQI
TEIRSFATPPAAVQVVCECVA-IL------K--G----Y--------K------------------------
--E-IN---WKSAK-GMMSDV-NF---LKSLM-E-MDC------E--ALTQ--KQITQCR-Q-----HM-K-
--------T--G-----NLEDMAK---------------------------------ISVA----GAGLLRF
VRAVLGFFD-V----------------------------------------------YKEVK----PKKER-
-LD----F-LVEE-QEVQIKLL-N---------------HLNGEIQK-L-------EEKLNE-LNENYA-T-
-SMKQMRALTE-MMQQAERRLIA------SDK----LISGLT-------SELIRWSKEMASLGQQLIDS--V
GGCLISAS--FLAY
>ENSECAP00000005587/2954-3302 pep:known chromosome:EquCab2:11:4054086:4163619:1 gene:ENSECAG00000002831 transcript:ENSECAT00000007613 gene_biotype:protein_coding transcript_biotype:protein_coding [HORSE]
PKTFLEQ-------I--KLYQNLLAK---------------------------------KRMELVAKIE--R
L-------------ENG-LMKLQSTASQ---VD------------DLKAKLAIQETELKQKNENADK-----
-LIHVVGVET---EKVSKEKAI-ADEEEI-------------------------------------KVEVIN
KNVTEKQK--A--CETDLAKAE------------PALLAAQE--------------AL----DTLNK--NNL
TELKSFGSPPDAVVNVTAAVM-IL------T--A----PGG-KIP--K------------------------
--D-KS---WKAAK-IMMGKVDTF---LDSLK-K-FDK------E--HIPE--ACLKAF-KP-----YQ-G-
NP------T--F-----DPEFIRS---------------------------------KSTA----AAGLCSW
CINIVRFYE-V----------------------------------------------YCDVA----PKRQA-
-LE----E-ANAE-LAEAQEKL-S---------------RIKNKIAE-L-------NANLSN-LTSAFE-K-
-ATAEKIKCQQ-EADATNRVISL------ANR----LVGGLA-------SENVRWAESVENFKSQGITL--C
GDVLLISA--FVSY
>ENSECAP00000005961/3030-3379 pep:known chromosome:EquCab2:4:53421092:53715138:1 gene:ENSECAG00000004819 transcript:ENSECAT00000008023 gene_biotype:protein_coding transcript_biotype:protein_coding [HORSE]
PKSFLEQ-------I--SLFKNLLKK---------------------------------KQNEVSQKKE--H
L-------------VNG-IQKLETTASQ---VG------------DLKARLASQEAELHLRNHDAEG-----
-LITKIGLQT---EKVSREKAI-ADAEER-------------------------------------KVTAIQ
TEVSQKQR--E--CEADLLKAE------------PALVAATA--------------AL----NTLNR--VNL
TELKAFPNPPNAVTNVTAAVM-VL------L--A----PRG-RVP--K------------------------
--D-RS---WKAAK-VFMGKVDDF---LQALI-N-YDK------E--HIPE--NCLKVVNEQ-----YL-K-
DP------E--F-----NPNLIRT---------------------------------KSFA----AAGLCAW
VINIIKFYE-V----------------------------------------------YCDVE----PKRQA-
-LA----Q-ANLE-LAAATEKL-E---------------AIRKKLGD-L-------DRNLSR-LTASFE-K-
-ATAKKVRCQE-EVNQTNRTIEL------ANK----LVKELE-------AKKIRWGQSIKSFEAQEKTL--C
GDVLLMAA--FVSY
>ENSECAP00000007661/3012-3353 pep:known chromosome:EquCab2:11:50650758:50755571:1 gene:ENSECAG00000008405 transcript:ENSECAT00000009977 gene_biotype:protein_coding transcript_biotype:protein_coding [HORSE]
PTNYLEL-------V--SGYKKLLGE---------------------------------KRQELLDQAN--K
L-------------RTG-LSKIDETREK---VE------------VMSLELEDAKKKVAEFQKQCEE-----
-YLVIIVQQK---READEQQKA-VTANSE-------------------------------------KIAVEE
VKCQLLAD--N--AQKDLEEAL------------PALEEAMR--------------AL----ESLNK--KDI
GEIKSYGRPPAQVEIVMQAVM-IL------R--G-------------N------------------------
--E-PT---WAEAK-RQLGEQ-NF---IKSLI-H-FDK------D--NISD--KVLKKIG-A-----YC-A-
QP------D--F-----QPDIIGR---------------------------------VSSA----AKSLCMW
VRAMELYGR-L----------------------------------------------YRVVE----PKRIR-
-MN----A-ALAQ-LQEKQAAL-A---------------EAQEKLRE-V-------AEKLEM-LKKQYD-E-
-KLAQKEELRK-KSEEMEMKLER------AGL----LVSGLA-------GEKARWEETVQGLEEDLGYL--V
GDCLLAAA--FLSY
>ENSECAP00000007016/2867-3209 pep:known chromosome:EquCab2:8:23601442:23726016:1 gene:ENSECAG00000008535 transcript:ENSECAT00000009250 gene_biotype:protein_coding transcript_biotype:protein_coding [HORSE]
PKNYLDF-------I--NTYSKLLDE---------------------------------KTQYNIAQCK--R
L-------------EGG-LDKLKEATIQ---LD------------ELNKKLAEQKIVLAEKSAACEA-----
-LLEEIATNT---AIVEEKKKL-AEEKAM-------------------------------------EIEEQN
KIIAVEKA--E--AETALAEVM------------PILEAAKL--------------EL----QKLDK--SDV
TEIRSFAKPPKQVQTVCECIL-IM------K--G----Y--------K------------------------
--E-LN---WKTAK-GMMSDP-NF---LRSLM-E-LDF------D--AISQ--SQVKNIR-G-----LL-K-
TL------N--T-----TTEEMEA---------------------------------VSKA----GLGMLKF
VEAVMGYCD-V----------------------------------------------FREIK----PKREK-
-VA----R-LERN-FYLTKREL-E---------------RIQNELAT-I-------QRELEA-LGAKYE-A-
-AILDKQKLQE-EAEIMERRLIA------ADK----LISGLG-------SENVRWLNDLDELMHRRVKL--L
GDCLLCAA--FLSY
>ENSECAP00000013193/3175-3530 pep:known chromosome:EquCab2:21:45963018:46358179:1 gene:ENSECAG00000014954 transcript:ENSECAT00000016333 gene_biotype:protein_coding transcript_biotype:protein_coding [HORSE]
PKSYLSF-------I--QGYKFIYGE---------------------------------KHVEVRTLAN--R
M-------------NTG-LEKLKEASES---VA------------ALSTELEVKEKELQVANDKADT-----
-VLKEVTMKA---QAAEKVKAE-VQKVKD-------------------------------------KAQAIV
DSISKDKA--I--AEEKLEAAK------------PALEEAEA--------------AL----QTIKP--SDI
ATVRTLGRPPHLIMRIMDCVL-LL------F--Q-----RK--VNAVK-IDLEK-S---------CT-----
--I-PS---WQE-SLKLMTAG-NF---LQNLQ-Q-FPK------D--TINE--EVIEFLN-P-----YF-E-
MA------D--Y-----NIETAKR---------------------------------VCGN----VAGLCSW
TKAMASFFS-I----------------------------------------------NREVL----PLKAN-
-LV----V-QENR-YVLAMQDL-Q---------------KAQAELDD-K-------QAELDV-VQAEYE-Q-
-AMTEKQTLLE-DAERCRRKMRT------ASA----LIGGLA-------GEKERWTEQSKEFALQTKRL--V
GDVLLATA--FLSY
>ENSECAP00000022808/3173-3516 pep:known chromosome:EquCab2:24:43698096:43767379:1 gene:ENSECAG00000015929 transcript:ENSECAT00000028966 gene_biotype:protein_coding transcript_biotype:protein_coding [HORSE]
PRHYLDF-------I--NHYANLFHE---------------------------------KRSELEEQQM--H
L-------------NVG-LRKIKETVDQ---VE------------ELRRDLRIKSQELEVKNAAAND-----
-KLKKMVKDQ---QEAEKKKVM-SQEIQE-------------------------------------QLHKQQ
EVIADKQM--S--VKEDLDKVE------------PAVIEAQN--------------AV----KSIKK--QHL
VEVRSMANPPAAVKLALESIC-LL------L--G----EST-------------------------------
----TD---WKQIR-SVIMRE-NF---IPTIV-N-FSA------E--EISD--AIREKMKKN-----YM-S-
NP------S--Y-----NYEIVNR---------------------------------ASLA----CGPMVKW
AIAQLNYAD-M----------------------------------------------LKRVE----PLRNE-
-LQ----K-LEDD-AKDNQQKA-N---------------EVEQMIRD-L-------EASIAR-YKEEYA-V-
-LISEAQAIKA-DLAAVEAKVNR------STA----LLKSLS-------AERERWEKTSETFKNQMSTI--A
GDCLLSAA--FIAY
>ENSECAP00000019502/3162-3517 pep:known chromosome:EquCab2:20:38312768:38587305:1 gene:ENSECAG00000021618 transcript:ENSECAT00000023539 gene_biotype:protein_coding transcript_biotype:protein_coding [HORSE]
PKSYLSF-------I--NGYKNIYTE---------------------------------KVKYINEQAE--R
M-------------NIG-LDKLMEASES---VA------------KLSQDLAVKEKELAVASVKADE-----
-VLAEVTVSA---QASAKVKNE-VQEVKD-------------------------------------KAQKIV
DEIDSEKV--K--AETKLEAAK------------PALEEAEA--------------AL----NTIKP--NDI
ATVRKLAKPPHLIMRIMDCVL-LL------F--Q-----KK--IDPVT-MDPEK-P---------CC-----
--K-PS---WGE-SLKLMSAT-GF---LWSLQ-Q-FPK------D--TINE--ETVELLQ-P-----YF-S-
MD------D--Y-----SFESAKK---------------------------------VCGN----VAGLLSW
TLAMATFYG-I----------------------------------------------NREVL----PLKAN-
-LA----K-QEGR-LAVANAEL-G---------------KAQALLDE-K-------QAELDK-VQAKFD-G-
-AMNEKMDLLN-DADMCRKKMQA------AST----LIDGLS-------GEKVRWTQQSKEFKAQINRL--V
GDILLCTG--FLSY
>ENSECAP00000022734/2907-3255 pep:known chromosome:EquCab2:11:53979207:54289198:1 gene:ENSECAG00000025159 transcript:ENSECAT00000027170 gene_biotype:protein_coding transcript_biotype:protein_coding [HORSE]
PKSFLEF-------I--RLYQSLLRK---------------------------------NGRELKSKME--R
L-------------ENG-LLKLHSTSAQ---VD------------DLKAKLATQEVELKQKNEDADK-----
-LIQVVGIET---DKVSREKAI-ADEEER-------------------------------------KVALIM
LEVKQKQK--D--CEEDLAKAE------------PALTAAQA--------------AL----NTLNK--TNL
TELKSFGSPPLAVSNVSAAVM-AL------T--A----PGG-RVP--K------------------------
--D-RS---WKAAK-VTMAKVDSF---LDSLI-N-FDK------E--NIHE--NCLKAI-RP-----YL-Q-
DP------E--F-----SPEFVAT---------------------------------KSYA----AAGLCSW
VINIVRFYE-V----------------------------------------------FCDVE----PKRQA-
-LS----K-ATAD-LTAAQEKL-A---------------AIKAKIAR-L-------NENLGK-LTAKFE-K-
-ATADKLKCQQ-EAEVTAGTISL------ANR----LVGGLA-------SENVRWAEAVQNFKQQERKL--C
GDVLLITA--FISY
>ENSGALP00000005014/2862-3204 pep:known chromosome:WASHUC2:15:4905234:4950192:-1 gene:ENSGALG00000003170 transcript:ENSGALT00000005023 gene_biotype:protein_coding transcript_biotype:protein_coding [CHICK]
PKNYLDF-------I--HMYSKLLEE---------------------------------KNEFILVQCK--R
L-------------EGG-LDKLKEASVQ---LV------------ELNKKLAEQKIVLAEKSAACEA-----
-LLKEISANT---EVAEAKKKL-AEEKAT-------------------------------------EIQEQN
RIIAMEKA--A--AEAALAEVM------------PVLEAAKL--------------EL----QKLDK--SDV
TEIRSFAKPPKQVQAVLECVL-IM------R--G----Y--------K------------------------
--E-LN---WKTAK-GMMSEA-NF---LRSLM-E-LDF------D--GITY--GQVKSVR-A-----VL-K-
SL------N--T-----TFTEMEL---------------------------------VSRA----GLGMLKF
VEAVMSYCD-V----------------------------------------------VREVK----PKREK-
-VA----R-LERN-YYLSKREL-E---------------KINAELST-L-------QEELKA-LGNKYQ-E-
-AIKEKQQLQE-EAEIMQRRLEA------ADK----LIFGLR-------SENKRWAKELEELKMRKVKL--L
GDCLLCAA--FLSY
>ENSGALP00000038608/2938-3286 pep:known chromosome:WASHUC2:18:1009903:1193371:1 gene:ENSGALG00000001111 transcript:ENSGALT00000039398 gene_biotype:protein_coding transcript_biotype:protein_coding [CHICK]
PKSFLEQ-------I--KLYQNLLLK---------------------------------KRKDLTAKME--R
L-------------ENG-LEKLNSTSAQ---VD------------DLKAKLAAQEVELKQKNEDADK-----
-LIQVVGVET---EKVSREKAA-ADEEEQ-------------------------------------KVALIT
QEVQQKQK--D--CEEDLAKAE------------PALAAAQA--------------AL----NTLNK--KNL
TELKSFGSPPPAVSNVTAAVM-VL------M--A----PGG-KIP--K------------------------
--D-RS---WKAAR-ATMARVDAF---LDSLI-K-FDK------E--NIHE--NCLKAL-QP-----YL-E-
DP------K--F-----KPEFVTT---------------------------------KSYA----AAGLCSW
VVNIVRFHE-A----------------------------------------------YCDVE----PKRQA-
-LS----R-ANAE-LAAAQDKL-A---------------SIKAKIAR-L-------NENLGK-LTAKFE-K-
-ATSDKLKCQQ-EAEATACTITL------ANW----LVGGLA-------SENVRWAEAVKDFKRQQSTL--C
GDVLLVTA--FVSY
>ENSGALP00000016434/3151-3505 pep:known chromosome:WASHUC2:3:30606691:30726154:-1 gene:ENSGALG00000010116 transcript:ENSGALT00000016453 gene_biotype:protein_coding transcript_biotype:protein_coding [CHICK]
PKSYLSF-------I--NGYKEVYAE---------------------------------KLASINEQAE--R
M-------------QIG-LAKLMEASES---VA------------KLSKELAVKEKELAVASVKADE-----
-VLAEVKVSA---EAASKVKNE-VQAVKD-------------------------------------KAQKIV
DEIDIEKM--K--AENKLEAAK------------PALEEAEA--------------AL----NTIKP--VDI
ATVRKLAKPPHLIMRIMDCCL-IL------F--Q-----KQ--LDPVT-MDPEK-P---------CC-----
--K-PS---WGE-SLKLMSGP--F---LQSLQ-Q-FPK------D--TINE--ETVELLQ-P-----YF-N-
ME------D--Y-----TLESGKK---------------------------------VCGN----VAGLLSW
TQAMAVFYG-V----------------------------------------------NRDVL----PLKAN-
-LA----K-QEGR-LKVANAEL-A---------------QAQEQLDE-K-------QAELDK-VQAKFD-A-
-AMKEKMDLMN-DAETCRRKMQA------AST----LIQGLS-------GEKSRWTEKRREFKSQINRL--V
GDILLCTG--FLSY
>ENSGALP00000036720/3180-3523 pep:known chromosome:WASHUC2:5:51929153:51972738:1 gene:ENSGALG00000011330 transcript:ENSGALT00000037512 gene_biotype:protein_coding transcript_biotype:protein_coding [CHICK]
PRHYLDF-------I--NHYANLFNE---------------------------------KRSELEEQQM--H
L-------------NVG-LRKIKETVDQ---VE------------ELRRDLRIKSQELEVKNAAAND-----
-KLKKMVKDQ---QEAEKKKVM-SQEIQE-------------------------------------QLHKQQ
EVIADKQM--S--VKEDLDKVE------------PAVIEAQN--------------AV----KSIKK--QHL
VEVRSMANPPAAVKLALESIC-LL------L--G----EST-------------------------------
----TD---WKQIR-SIIMRE-NF---IPTIV-N-FSA------E--EISD--AIREKMKKN-----YL-S-
NP------S--Y-----NYEIVNR---------------------------------ASLA----CGPMVKW
AIAQLNYAD-M----------------------------------------------LKRVE----PLRNE-
-LQ----K-LEDD-AKDNQQKA-N---------------EVEQMIRD-L-------EASIAR-YKEEYA-V-
-LISEAQAIKA-DLAAVEAKVNR------STA----LLKSLS-------AERERWEKTSETFKNQMSTI--A
GDCLLSGA--FIAY
>ENSGALP00000021191/3134-3491 pep:known chromosome:WASHUC2:2:78506658:78616795:1 gene:ENSGALG00000012997 transcript:ENSGALT00000021222 gene_biotype:protein_coding transcript_biotype:protein_coding [CHICK]
PKSYLSF-------I--QGYKTTYEE---------------------------------KHAELQVFANSTR
V-------------NNG-LEKLKEASES---VA------------SLSKELEIKEKELQIANEKADM-----
-VLKEVTVKA---QAAEKVKAE-VQKVKD-------------------------------------KAQAIV
DSISVDKA--I--AEEKLEAAK------------PALEEAEA--------------AL----QTIKP--ADI
ATVRTLGRPPHLIMRIMDCVL-LL------F--Q-----RK--LNSVK-IDQEK-S---------CT-----
--T-PS---WQE-SLKLMTAG-NF---LQNLQ-Q-FPK------D--TINE--EVIELLS-P-----YF-E-
MV------D--Y-----NIETAKR---------------------------------VCGN----VAGLCSW
TKAMAVFFS-I----------------------------------------------NKEVL----PLKAN-
-LA----V-QENR-LTTAMLDL-Q---------------NAQEELSA-K-------QEELDI-VQAEYE-K-
-AMREKQALLE-DADRCRHKMQT------ASS----LISGLA-------GEKERWTKQSKEFALQIKRL--V
GDVLLATA--FLSY
>ENSGALP00000021807/3122-3477 pep:known chromosome:WASHUC2:2:91075476:91218714:-1 gene:ENSGALG00000013268 transcript:ENSGALT00000021845 gene_biotype:protein_coding transcript_biotype:protein_coding [CHICK]
PKSYLSF-------I--GGYKAIYKE---------------------------------KFANVGSLSE--R
M-------------RTG-LAKLMEAEVS---VN------------QLSKELVMKEKDLALASKKADE-----
-VLLEVTMKA---QAAEKVKMQ-VQKVKD-------------------------------------KAQAIV
DDIAIDKA--A--AEEKLEAAR------------PALEEAEA--------------AL----QTIKP--SDI
ATVRKLGKPPHLIMRIMDCVL-LL------F--Q-----RK--IDSVT-IDQER-P---------CV-----
--K-PS---WTE-ALKLMNNS-GF---LGMLL-S-FQK------D--SITG--EIVELLE-P-----YL-D-
ME------D--Y-----NLEMAKK---------------------------------VCGN----VAGLCSW
TQAMAYFYG-I----------------------------------------------NKEVL----PLKAN-
-LA----L-QEGR-LAAAQTEL-N---------------NAQNQLDE-K-------QMELDQ-VQAMYD-A-
-AMKEKQALLD-DAEACRRKMNN------ATA----LIEGLG-------GEKLRWTESSKNFQNQITHL--V
GNVLLATG--FLSY
>ENSGALP00000027700/2864-3208 pep:known chromosome:WASHUC2:1:186539287:186676355:-1 gene:ENSGALG00000017180 transcript:ENSGALT00000027753 gene_biotype:protein_coding transcript_biotype:protein_coding [CHICK]
PSRYMTF-------L--NVYSSINNS---------------------------------KRTELIKRQN--H
L-------------QAG-VSKLNEAKAL---VD------------ELNKKAGEQSILLKTKQDEADA-----
-ALQEITISM---QNASEQKAE-MEKIKQ-------------------------------------RIAEEA
AEIEERKR--K--IEDELKEVQ------------PLVNEAKL--------------AV----GNIKP--ESL
SEIRSLRMPPDIIRDILEGVLRLM----GIF-----------------------------------------
--D-TS---WVSMK-SFLAKR-GV---KEDIA-T-FDA------R--NIPK--EIRESVEEL-----LS-KN
RT------S--F-----DPKNAKR---------------------------------ASAA----AAPLAAW
VNANVQYSH-V----------------------------------------------LERIQ----PLEKE-
-KA----V-LEAN-LKKTEGRK-R---------------KLEDLVNS-V-------GQKVSE-LKDKFQ-S-
-RTTEAAKLEA-ELSKAQKTLKA------AEI----LISQLD-------REHKRWSTQVSEIRDELATL--P
KRAQLAAA--FITY
>ENSGACP00000003028/3015-3363 pep:novel scaffold:BROADS1:scaffold_54:851134:950671:1 gene:ENSGACG00000002302 transcript:ENSGACT00000003039 gene_biotype:protein_coding transcript_biotype:protein_coding [GASAC]
PKSFLEQ-------I--KLYCSLLGQ---------------------------------KSQDLTTKMQ--R
L-------------ENG-LQKLNSTSAQ---VD------------DLKVKLAAQEVELKQKNEDADK-----
-LIQVVGIET---EKVSKEKAV-ADEEEQ-------------------------------------KVAAIA
VVVSGKQR--D--CEEDLAKAE------------PALLAAQD--------------AL----NILNK--NNL
TELKSFGSPVVAVTNVTAAVM-VL------T--A----PGG-KVP--K------------------------
--D-RS---WKAAK-VMMAKVDAF---LDSLI-N-FNK------I--EIPE--ACLKAI-QP-----YL-Q-
DP------E--F-----QPELVAS---------------------------------KSNA----AAGLCSW
VINIVRFYE-V----------------------------------------------YCEVE----PKRQA-
-LS----R-ANAE-LAAAQEKL-A---------------AIKGKINH-L-------NENLAT-LTAKFE-K-
-ATADKLKCQQ-EAESTARTISL------ANR----LVGGLA-------SENVRWAQAVETFKKQERTL--C
GDVLLITA--FISY
>ENSGACP00000010733/2867-3213 pep:novel group:BROADS1:groupI:6458406:6536357:1 gene:ENSGACG00000008068 transcript:ENSGACT00000010755 gene_biotype:protein_coding transcript_biotype:protein_coding [GASAC]
PSQYMAF-------L--HVYTALFSR---------------------------------KQGQLTTRQQ--H
L-------------QAG-VSKLNEAKAL---VD------------ELKRRAAKQSALLKTKQQEADS-----
-ALQEITTSMVF-QNASDQKTE-MEKIKG-------------------------------------RMAQEV
SKIEERKV--Q--IDHELKEVQ------------PLVDEAKH--------------AV----GNIKP--EAL
SEIRSLRMPPDVIRDILEGVLRLM----GIF-----------------------------------------
--D-TS---WVSMK-SFLAKR-GV---REDIS-T-FEA------R--NIAP--DIRQSVEEL-----LN-RN
RA------S--F-----DPKNAKR---------------------------------ASAA----AAPLAAW
VKANVQYSH-V----------------------------------------------LERIG----PLERE-
-QS----G-LLEN-LRKTESRK-N---------------KLEDQLNS-V-------GAKVNE-LKEKFQ-C-
-HTSEAAKLEA-EVTKAQDTITA------AQQ----LISQLD-------GEHTRWNAQMSEIKSELDTL--P
MRAMLAAA--FITY
>ENSGACP00000016392/2888-3229 pep:novel group:BROADS1:groupI:15831154:15878109:1 gene:ENSGACG00000012383 transcript:ENSGACT00000016424 gene_biotype:protein_coding transcript_biotype:protein_coding [GASAC]
PTNYLEL-------V--SGFRKLLAE---------------------------------KRSELGEQVS--K
L-------------RNG-LFKINDTREK---VK------------AMSVELEEAKKQVAVFQIQCDE-----
-FLSIILEQT---TEANKQKND-VSDKSV-------------------------------------KIAAEE
LQCKAMAE--N--AQRDLDEAM------------PALNEAMK--------------AL----ESLNK--RDM
TEIKSYGCPPALVETVMQAVM-TL------L--G-------------K------------------------
--E-AT---WAEAK-RQLGDS-NF---IKTLV-N-FDK------D--NITE--RVLKDIG-Q-----FC-R-
QV------D--F-----QPEIIGK---------------------------------VSLA----AKSLCMW
VRAMEVYGR-V----------------------------------------------YRVVE----PKRAQ-
-LN----A-AMAQ-LVEKQTQL-A---------------AAQDKLRE-V-------GEKKEQ-LEKELG-E-
-KLIMKKSLRE-KSEEMEMKLDR------ADK----LVTGLA-------GERVRWEERVAVLEENMGYL--V
GDCLLAAS--FLSY
>ENSGACP00000020311/3033-3382 pep:novel group:BROADS1:groupIII:7913832:7943935:1 gene:ENSGACG00000015397 transcript:ENSGACT00000020350 gene_biotype:protein_coding transcript_biotype:protein_coding [GASAC]
PKSFLEF-------M--KLYGNLLGK---------------------------------KRTELTQKMD--R
L-------------ENG-LQKLQSTASQ---VE------------DLKAKLAVQEVELWQRNTDIEA-----
-LIAKIGQQT---DRLNQERAV-ADGEEQ-------------------------------------RVAAIQ
AKVTKQQK--E--TEDDLAKAE------------PALQAANT--------------AL----NTLNR--LNL
TELRTFPNPPAIVTNVSAAVL-VL------L--S----PQG-RIP--K------------------------
--D-RS---WKASK-MVMSKVDDF---LQALV-N-FDK------E--HIPE--ATVRCVRDD-----HL-S-
DP------E--F-----NPEFVRQ---------------------------------KSSA----AAGLCAW
VINIVRFHE-V----------------------------------------------LREVE----MKRMC-
-LS----Q-ANSD-LAEAAEKL-E---------------AIGKKLAE-L-------DSSLEI-LTSAFG-Q-
-ATTEKLRFQE-EVNRTNKTIEL------ANR----LVKGLE-------SEKVRWTHSVAQYHEQEETL--S
GDVLLTAA--FISY
>ENSGACP00000011894/3119-3474 pep:novel group:BROADS1:groupXVII:8584724:8615636:-1 gene:ENSGACG00000008967 transcript:ENSGACT00000011918 gene_biotype:protein_coding transcript_biotype:protein_coding [GASAC]
PKSYLSF-------V--NGYKTLYSE---------------------------------KHNFINTLAE--R
M-------------NVG-LDKLKEASKS---VA------------QLSKDLEVKEKELEIASRNADK-----
-VVAEVTVSA---KAATIVKNE-VQVVKD-------------------------------------RARKIV
DGIEIEKS--I--AEGKLEAAR------------PALEEATA--------------AL----NTIKP--ADI
ATVKKLSKPPHLIMRITDCCL-LL------F--Q-----KK--LDSVS-IDPER-L---------CI-----
--K-PS---WIE-AQKLLGAS-GF---LTSLQ-Q-FQK------D--KMNS--ETTELLQ-V-----YF-E-
ME------D--Y-----TMENAKK---------------------------------VCGN----VAGLLAW
TRAMATFCG-I----------------------------------------------NKEVL----PLKAN-
-LA----I-QASR-LLAANNEL-G---------------VAEAQLAE-K-------QAEFDK-VKDKCD-A-
-AMKEKQDLLD-DAKMCRNKMQA------ASA----LIDGLS-------EEKVRWINQSKQFKSQINRL--V
GDVLQLTG--FLSY
>ENSGGOP00000012238/2671-3015 pep:novel chromosome:gorGor3.1:11:100673286:101044613:1 gene:ENSGGOG00000012522 transcript:ENSGGOT00000012591 gene_biotype:protein_coding transcript_biotype:protein_coding [GORGO]
PSRYMTF-------L--HVYSAISSS---------------------------------KKKELLKRQS--H
L-------------QAG-VSKLNEAKAL---VD------------ELNRKAGEQSVLLKMKQDEADA-----
-ALQMITVSM---QDASEQKTE-LERLKH-------------------------------------RIAEEV
VKIEERKN--K--IDDELKEVQ------------PLVNEAKL--------------AV----GNIKP--ESL
SEIRSLRMPPDVIRDILEGVLRLM----GIF-----------------------------------------
--D-TS---WVSMK-SFLAKR-GV---REDIA-T-FDA------R--NISK--EIRESVEEL-----LF-KN
KG------S--F-----DPKNAKR---------------------------------ASTA----AAPLAAW
VKANIQYSH-V----------------------------------------------LERIH----PLETE-
-QA----G-LESN-LKKTEDRK-R---------------KLEELLNS-V-------GQKVSE-LKEKFQ-S-
-RTSEAAKLEA-EVSKAQETIKA------AEV----LINQLD-------REHKRWNAQVVEITEELATL--P
KRAQLAAA--FITY
>ENSGGOP00000004678/3047-3396 pep:novel chromosome:gorGor3.1:7:21765627:22138073:1 gene:ENSGGOG00000004748 transcript:ENSGGOT00000004798 gene_biotype:protein_coding transcript_biotype:protein_coding [GORGO]
PKSFLEQ-------I--SLFKNLLKK---------------------------------KQNEVSEKKE--H
L-------------VNG-IQKLKTTASQ---VG------------DLKARLASQEAELQLRNHDAEA-----
-LITKIGLQT---EKVSREKTI-ADAEER-------------------------------------KVTAIQ
TEVFQKQR--E--CEADLLKAE------------PALVAATA--------------AL----NTLNR--VNL
SELKAFPNPPIAVTNVTAAVM-VL------L--A----PRG-RVP--K------------------------
--D-RS---WKAAK-VFMGKVDDF---LQALI-N-YDK------E--HIPE--NCLKVVNEQ-----YL-K-
DP------E--F-----NPNLIRT---------------------------------KSFA----AAGLCAW
VINIIKFYE-V----------------------------------------------YCDVE----PKRQA-
-LA----Q-ANLE-LAAATEKL-E---------------AIRKKLVD-L-------DRNLSR-LTASFE-K-
-ATAEKVRCQE-EVNQTNKTIKL------ANR----LVKELE-------SEKIRWGQSIKSFEAQEKTL--C
GDVLLTAA--FVSY
>ENSGGOP00000007090/3175-3530 pep:novel chromosome:gorGor3.1:17:79956889:80244560:1 gene:ENSGGOG00000007206 transcript:ENSGGOT00000007276 gene_biotype:protein_coding transcript_biotype:protein_coding [GORGO]
PKSYLSF-------I--QGYKFIYGE---------------------------------KHVEVQTLAN--R
M-------------NTG-LEKLKEASES---VA------------ALSKELEAKEKELQVANDKADM-----
-VLKEVTMKA---QAAEKVKAE-VQKVKD-------------------------------------RAQAIV
DSISKDKA--I--AEEKLEAAK------------PALEEAEA--------------AL----QTIRP--SDI
ATVRTLGRPPHLIMRIMDCVL-LL------F--Q-----RK--VSAVK-IDLEK-S---------CT-----
--M-PS---WQE-SLKLMTAG-NF---LQNLQ-Q-FPK------D--TINE--EVIEFLS-P-----YF-E-
MP------D--Y-----NIETAKR---------------------------------VCGN----VAGLCSW
TKAMASFFS-I----------------------------------------------NKEVL----PLKAN-
-LV----V-QENR-HLLAMQDL-Q---------------KAQAELDD-K-------QVELDV-VQAEYE-Q-
-AMTEKQTLLE-DAERCRHKMQT------AST----LISGLA-------GEKERWTEQSQEFAAQTKRL--V
GDVLLATA--FLSY
>ENSGGOP00000020228/3265-3621 pep:novel chromosome:gorGor3.1:6:39802508:40041939:1 gene:ENSGGOG00000014450 transcript:ENSGGOT00000024492 gene_biotype:protein_coding transcript_biotype:protein_coding [GORGO]
PKSYLSF-------I--NGYKNIYAE---------------------------------KVKFINEQAE--R
M-------------NIGSLDKLMEASES---VA------------KLSQDLAVKEKELAVASIKADE-----
-VLAEVTVSA---QASAKIKNE-VEEVKD-------------------------------------KAQKIV
DEIDSEKV--K--AESKLEAAK------------PALEEAAA--------------AL----NTIKP--NDI
ATVRKLAKPPHLIMRIMDCVL-LL------F--Q-----KK--IDPVT-MDPEK-P---------CC-----
--K-PS---WGE-SLKLMSAT-GF---LWSLQ-Q-FPK------D--TINE--ETVELLQ-P-----YF-N-
MD------D--Y-----TFESAKK---------------------------------VCGN----VAGLLSW
TLAMAIFYG-I----------------------------------------------NREVL----PLKAN-
-LA----K-QEGR-LAVANAEL-G---------------KAQALLDE-K-------QAELDK-VQAKFD-A-
-AMNEKMDLLH-DADTCRKKMQA------AST----LIDGLS-------GEKIRWTQQSKEFKAQINRL--V
GDILLCTG--FLSY
>ENSGGOP00000019979/2805-3147 pep:novel chromosome:gorGor3.1:12:123683514:123839845:1 gene:ENSGGOG00000004210 transcript:ENSGGOT00000028088 gene_biotype:protein_coding transcript_biotype:protein_coding [GORGO]
PKNYLDF-------I--NTYSKLLDE---------------------------------KTQYNIAQCK--R
L-------------DGG-LDKLKEATIQ---LD------------ELSQKLAEQKIVLAEKSAACEA-----
-LLEEIAVNT---AVAEEKKKL-AEEKAM-------------------------------------EIEEQN
KVIAMEKA--E--AETTLAEVM------------PILEAAKL--------------EL----QKLDK--SDV
TEIRSFAKPPKQVQTVCECIL-IM------K--G----Y--------K------------------------
--E-LN---WKTAK-GMMSDP-NF---LRSLM-E-IDF------D--SITQ--SQVKNIK-G-----LL-K-
TL------N--T-----TTEEMEA---------------------------------VSKA----GLGMLKF
VEAVMGYCD-V----------------------------------------------FREIK----PKREK-
-VA----R-LERN-FYLTKREL-E---------------RIQNELAA-I-------QKELET-LGAKYE-A-
-AILEKQKLQE-EAEIMERRLIA------ADK----LISGLG-------SENIRWLNDLDELMHRRVKL--L
GDCLLCAA--FLSY
>ENSGGOP00000004156/2655-2997 pep:novel chromosome:gorGor3.1:12:123683517:123839609:1 gene:ENSGGOG00000004210 transcript:ENSGGOT00000004258 gene_biotype:protein_coding transcript_biotype:protein_coding [GORGO]
PKNYLDF-------I--NTYSKLLDE---------------------------------KTQYNIAQCK--R
L-------------DGG-LDKLKEATIQ---LD------------ELSQKLAEQKIVLAEKSAACEA-----
-LLEEIAVNT---AVAEEKKKL-AEEKAM-------------------------------------EIEEQN
KVIAMEKA--E--AETTLAEVM------------PILEAAKL--------------EL----QKLDK--SDV
TEIRSFAKPPKQVQTVCECIL-IM------K--G----Y--------K------------------------
--E-LN---WKTAK-GMMSDP-NF---LRSLM-E-IDF------D--SITQ--SQVKNIK-G-----LL-K-
TL------N--T-----TTEEMEA---------------------------------VSKA----GLGMLKF
VEAVMGYCD-V----------------------------------------------FREIK----PKREK-
-VA----R-LERN-FYLTKREL-E---------------RIQNELAA-I-------QKELET-LGAKYE-A-
-AILEKQKLQE-EAEIMERRLIA------ADK----LISGLG-------SENIRWLNDLDELMHRRVKL--L
GDCLLCAA--FLSY
>ENSGGOP00000026819/2958-3299 pep:novel chromosome:gorGor3.1:17:7925691:8045041:1 gene:ENSGGOG00000001454 transcript:ENSGGOT00000027279 gene_biotype:protein_coding transcript_biotype:protein_coding [GORGO]
PTKYLEL-------V--SGYKKLLGE---------------------------------KRQELLDQAN--K
L-------------RTG-LFKIDETREK---VQ------------VMSLELEDAKKKVAEFQKQCEE-----
-YLVIIVQQK---READEQQKA-VTANSE-------------------------------------KIAVEE
IKCQALAD--N--AQKDLEEAL------------PALEEAMR--------------AL----ESLNK--KDI
GEIKSYGRPPAQVEIVMQAVM-IL------R--G-------------N------------------------
--E-PT---WAEAK-RQLGEQ-NF---IKSLI-N-FDK------D--NISD--KVLKKIG-A-----YC-A-
QP------D--F-----QPDIIGR---------------------------------VSLA----AKSLCMW
VRAMELYGR-L----------------------------------------------YRVVE----PKRIR-
-MN----A-ALAQ-LREKQAAL-A---------------EAQEKLRE-V-------AEKLEM-LKKQYD-E-
-KLAQKEELRK-KSEEMELKLER------AGM----LVSGLA-------GEKARWEETVQGLEEDLGYL--V
GDCLLAAA--FLSY
>ENSGGOP00000001451/2809-3150 pep:novel chromosome:gorGor3.1:17:7925691:8045041:1 gene:ENSGGOG00000001454 transcript:ENSGGOT00000001478 gene_biotype:protein_coding transcript_biotype:protein_coding [GORGO]
PTKYLEL-------V--SGYKKLLGE---------------------------------KRQELLDQAN--K
L-------------RTG-LFKIDETREK---VQ------------VMSLELEDAKKKVAEFQKQCEE-----
-YLVIIVQQK---READEQQKA-VTANSE-------------------------------------KIAVEE
IKCQALAD--N--AQKDLEEAL------------PALEEAMR--------------AL----ESLNK--KDI
GEIKSYGRPPAQVEIVMQAVM-IL------R--G-------------N------------------------
--E-PT---WAEAK-RQLGEQ-NF---IKSLI-N-FDK------D--NISD--KVLKKIG-A-----YC-A-
QP------D--F-----QPDIIGR---------------------------------VSLA----AKSLCMW
VRAMELYGR-L----------------------------------------------YRVVE----PKRIR-
-MN----A-ALAQ-LREKQAAL-A---------------EAQEKLRE-V-------AEKLEM-LKKQYD-E-
-KLAQKEELRK-KSEEMELKLER------AGM----LVSGLA-------GEKARWEETVQGLEEDLGYL--V
GDCLLAAA--FLSY
>ENSGGOP00000027867/3163-3506 pep:novel chromosome:gorGor3.1:14:83945543:84033553:1 gene:ENSGGOG00000000112 transcript:ENSGGOT00000029481 gene_biotype:protein_coding transcript_biotype:protein_coding [GORGO]
PRHYLDF-------I--NHYANLFHE---------------------------------KRSELEEQQM--H
L-------------NVG-LRKIKETVDQ---VE------------ELRRDLRIKSQELEVKNAAAND-----
-KLKKMVKDQ---QEAEKKKVM-SQEIQE-------------------------------------QLHKQQ
EVIADKQM--S--VKEDLDKVE------------PAVIEAQN--------------AV----KSIKK--QHL
VEVRSMANPPAAVKLALESIC-LL------L--G----EST-------------------------------
----TD---WKQIR-SIIMRE-NF---IPTIV-N-FSA------E--EISD--AIREKMKKN-----YM-S-
NP------S--Y-----NYEIVNR---------------------------------ASLA----CGPMVKW
AIAQLNYAD-M----------------------------------------------LKRVE----PLRNE-
-LQ----K-LEDD-AKDNQQKA-N---------------EVEQMIRD-L-------EASIAR-YKEEYA-V-
-LISEAQAIKA-DLAAVEAKVNR------STA----LLKSLS-------AERERWEKTSETFKNQMSTI--A
GDCLLSAA--FIAY
>sp|Q8IVF4|DYH10_HUMAN/3019-3361 Dynein heavy chain 10, axonemal OS=Homo sapiens GN=DNAH10 PE=1 SV=4 [HUMAN]
PKNYLDF-------I--NTYSKLLDE---------------------------------KTQCNIAQCK--R
L-------------DGG-LDKLKEATIQ---LD------------ELNQKLAEQKIVLAEKSAACEA-----
-LLEEIAVNT---AVAEEKKKL-AEEKAM-------------------------------------EIEEQN
KVIAMEKA--E--AETTLAEVM------------PILEAAKL--------------EL----QKLDK--SDV
TEIRSFAKPPKQVQTVCECIL-IM------K--G----Y--------K------------------------
--E-LN---WKTAK-GVMSDP-NF---LRSLM-E-IDF------D--SITQ--SQVKNIK-G-----LL-K-
TL------N--T-----TTEEMEA---------------------------------VSKA----GLGMLKF
VEAVMGYCD-V----------------------------------------------FREIK----PKREK-
-VA----R-LERN-FYLTKREL-E---------------RIQNELAA-I-------QKELET-LGAKYE-A-
-AILEKQKLQE-EAEIMERRLIA------ADK----LISGLG-------SENIRWLNDLDELMHRRVKL--L
GDCLLCAA--FLSY
>sp|Q96DT5|DYH11_HUMAN/3078-3427 Dynein heavy chain 11, axonemal OS=Homo sapiens GN=DNAH11 PE=1 SV=3 [HUMAN]
PKSFLEQ-------I--SLFKNLLKK---------------------------------KQNEVSEKKE--R
L-------------VNG-IQKLKTTASQ---VG------------DLKARLASQEAELQLRNHDAEA-----
-LITKIGLQT---EKVSREKTI-ADAEER-------------------------------------KVTAIQ
TEVFQKQR--E--CEADLLKAE------------PALVAATA--------------AL----NTLNR--VNL
SELKAFPNPPIAVTNVTAAVM-VL------L--A----PRG-RVP--K------------------------
--D-RS---WKAAK-VFMGKVDDF---LQALI-N-YDK------E--HIPE--NCLKVVNEH-----YL-K-
DP------E--F-----NPNLIRT---------------------------------KSFA----AAGLCAW
VINIIKFYE-V----------------------------------------------YCDVE----PKRQA-
-LA----Q-ANLE-LAAATEKL-E---------------AIRKKLVD-L-------DRNLSR-LTASFE-K-
-ATAEKVRCQE-EVNQTNKTIKL------ANR----LVKELE-------AKKIRWGQSIKSFEAQEKTL--C
GDVLLTAA--FVSY
>sp|Q9UFH2|DYH17_HUMAN/3003-3351 Dynein heavy chain 17, axonemal OS=Homo sapiens GN=DNAH17 PE=2 SV=2 [HUMAN]
PKTFLEQ-------I--KLYQNLLAK---------------------------------KRTELVAKIE--R
L-------------ENG-LMKLQSTASQ---VD------------DLKAKLAIQEAELKQKNESADQ-----
-LIQVVGIEA---EKVSKEKAI-ADQEEV-------------------------------------KVEVIN
KNVTEKQK--A--CETDLAKAE------------PALLAAQE--------------AL----DTLNK--NNL
TELKSFGSPPDAVVNVTAAVM-IL------T--A----PGG-KIP--K------------------------
--D-KS---WKAAK-IMMGKVDTF---LDSLK-K-FDK------E--HIPE--ACLKAF-KP-----YQ-G-
NP------T--F-----DPEFIRS---------------------------------KSTA----AAGLCSW
CINIVRFYE-V----------------------------------------------YCDVA----PKRQA-
-LE----E-ANAE-LAEAQEKL-S---------------RIKNKIAE-L-------NANLSN-LTSAFE-K-
-ATAEKIKCQQ-EADATNRVILL------ANR----LVGGLA-------SENIRWAESVENFRSQGVTL--C
GDVLLISA--FVSY
>sp|Q9P225|DYH2_HUMAN/2979-3320 Dynein heavy chain 2, axonemal OS=Homo sapiens GN=DNAH2 PE=1 SV=3 [HUMAN]
PTKYLEL-------L--SGYKKLLGE---------------------------------KRQELLAQAN--K
L-------------RTG-LFKIDETREK---VQ------------VMSLELEDAKKKVAEFQKQCEE-----
-YLVIIVQQK---READEQQKA-VTANSE-------------------------------------KIAVEE
IKCQALAD--N--AQKDLEEAL------------PALEEAMR--------------AL----ESLNK--KDI
GEIKSYGRPPAQVEIVMQAVM-IL------R--G-------------N------------------------
--E-PT---WAEAK-RQLGEQ-NF---IKSLI-N-FDK------D--NISD--KVLKKIG-A-----YC-A-
QP------D--F-----QPDIIGR---------------------------------VSLA----AKSLCMW
VRAMELYGR-L----------------------------------------------YRVVE----PKRIR-
-MN----A-ALAQ-LREKQAAL-A---------------EAQEKLRE-V-------AEKLEM-LKKQYD-E-
-KLAQKEELRK-KSEEMELKLER------AGM----LVSGLA-------GEKARWEETVQGLEEDLGYL--V
GDCLLAAA--FLSY
>sp|Q8TE73|DYH5_HUMAN/3175-3530 Dynein heavy chain 5, axonemal OS=Homo sapiens GN=DNAH5 PE=1 SV=3 [HUMAN]
PKSYLSF-------I--QGYKFIYGE---------------------------------KHVEVRTLAN--R
M-------------NTG-LEKLKEASES---VA------------ALSKELEAKEKELQVANDKADM-----
-VLKEVTMKA---QAAEKVKAE-VQKVKD-------------------------------------RAQAIV
DSISKDKA--I--AEEKLEAAK------------PALEEAEA--------------AL----QTIRP--SDI
ATVRTLGRPPHLIMRIMDCVL-LL------F--Q-----RK--VSAVK-IDLEK-S---------CT-----
--M-PS---WQE-SLKLMTAG-NF---LQNLQ-Q-FPK------D--TINE--EVIEFLS-P-----YF-E-
MP------D--Y-----NIETAKR---------------------------------VCGN----VAGLCSW
TKAMASFFS-I----------------------------------------------NKEVL----PLKAN-
-LV----V-QENR-HLLAMQDL-Q---------------KAQAELDD-K-------QAELDV-VQAEYE-Q-
-AMTEKQTLLE-DAERCRHKMQT------AST----LISGLA-------GEKERWTEQSQEFAAQTKRL--V
GDVLLATA--FLSY
>sp|Q96JB1|DYH8_HUMAN/3039-3394 Dynein heavy chain 8, axonemal OS=Homo sapiens GN=DNAH8 PE=1 SV=2 [HUMAN]
PKSYLSF-------I--NGYKNIYAE---------------------------------KVKFINEQAE--R
M-------------NIG-LDKLMEASES---VA------------KLSQDLAVKEKELAVASIKADE-----
-VLAEVTVSA---QASAKIKNE-VQEVKD-------------------------------------KAQKIV
DEIDSEKV--K--AESKLEAAK------------PALEEAEA--------------AL----NTIKP--NDI
ATVRKLAKPPHLIMRIMDCVL-LL------F--Q-----KK--IDPVT-MDPEK-S---------CC-----
--K-PS---WGE-SLKLMSAT-GF---LWSLQ-Q-FPK------D--TINE--ETVELLQ-P-----YF-N-
MD------D--Y-----TFESAKK---------------------------------VCGN----VAGLLSW
TLAMAIFYG-I----------------------------------------------NREVL----PLKAN-
-LA----K-QEGR-LAVANAEL-G---------------KAQALLDE-K-------QAELDK-VQAKFD-A-
-AMNEKMDLLN-DADTCRKKMQA------AST----LIDGLS-------GEKIRWTQQSKEFKAQINRL--V
GDILLCTG--FLSY
>sp|Q9NYC9|DYH9_HUMAN/3041-3389 Dynein heavy chain 9, axonemal OS=Homo sapiens GN=DNAH9 PE=1 SV=3 [HUMAN]
PKSFLEF-------I--RLYQSLLHR---------------------------------HRKELKCKTE--R
L-------------ENG-LLKLHSTSAQ---VD------------DLKAKLAAQEVELKQKNEDADK-----
-LIQVVGVET---DKVSREKAM-ADEEEQ-------------------------------------KVAVIM
LEVKQKQK--D--CEEDLAKAE------------PALTAAQA--------------AL----NTLNK--TNL
TELKSFGSPPLAVSNVSAAVM-VL------M--A----PRG-RVP--K------------------------
--D-RS---WKAAK-VTMAKVDGF---LDSLI-N-FNK------E--NIHE--NCLKAI-RP-----YL-Q-
DP------E--F-----NPEFVAT---------------------------------KSYA----AAGLCSW
VINIVRFYE-V----------------------------------------------FCDVE----PKRQA-
-LN----K-ATAD-LTAAQEKL-A---------------AIKAKIAH-L-------NENLAK-LTARFE-K-
-ATADKLKCQQ-EAEVTAVTISL------ANR----LVGGLA-------SENVRWADAVQNFKQQERTL--C
GDILLITA--FISY
>sp|Q14204|DYHC1_HUMAN/3173-3516 Cytoplasmic dynein 1 heavy chain 1 OS=Homo sapiens GN=DYNC1H1 PE=1 SV=5 [HUMAN]
PRHYLDF-------I--NHYANLFHE---------------------------------KRSELEEQQM--H
L-------------NVG-LRKIKETVDQ---VE------------ELRRDLRIKSQELEVKNAAAND-----
-KLKKMVKDQ---QEAEKKKVM-SQEIQE-------------------------------------QLHKQQ
EVIADKQM--S--VKEDLDKVE------------PAVIEAQN--------------AV----KSIKK--QHL
VEVRSMANPPAAVKLALESIC-LL------L--G----EST-------------------------------
----TD---WKQIR-SIIMRE-NF---IPTIV-N-FSA------E--EISD--AIREKMKKN-----YM-S-
NP------S--Y-----NYEIVNR---------------------------------ASLA----CGPMVKW
AIAQLNYAD-M----------------------------------------------LKRVE----PLRNE-
-LQ----K-LEDD-AKDNQQKA-N---------------EVEQMIRD-L-------EASIAR-YKEEYA-V-
-LISEAQAIKA-DLAAVEAKVNR------STA----LLKSLS-------AERERWEKTSETFKNQMSTI--A
GDCLLSAA--FIAY
>sp-Q8NCM8-DYHC2_HUMAN/2869-3213
PSRYMTF-------L--HVYSAISSS---------------------------------KKKELLKRQS--H
L-------------QAG-VSKLNEAKAL---VD------------ELNRKAGEQSVLLKTKQDEADA-----
-ALQMITVSM---QDASEQKTE-LERLKH-------------------------------------RIAEEV
VKIEERKN--K--IDDELKEVQ------------PLVNEAKL--------------AV----GNIKP--ESL
SEIRSLRMPPDVIRDILEGVLRLM----GIF-----------------------------------------
--D-TS---WVSMK-SFLAKR-GV---REDIA-T-FDA------R--NISK--EIRESVEEL-----LF-KN
KG------S--F-----DPKNAKR---------------------------------ASTA----AAPLAAW
VKANIQYSH-V----------------------------------------------LERIH----PLETE-
-QA----G-LESN-LKKTEDRK-R---------------KLEELLNS-V-------GQKVSE-LKEKFQ-S-
-RTSEAAKLEA-EVSKAQETIKA------AEV----LINQLD-------REHKRWNAQVVEITEELATL--P
KRAQLAAA--FITY
>ENSLAFP00000020769/2870-3213 pep:novel supercontig:loxAfr3:scaffold_35:13638187:13943394:1 gene:ENSLAFG00000016899 transcript:ENSLAFT00000035041 gene_biotype:protein_coding transcript_biotype:protein_coding [LOXAF]
PSRYMTF-------L--HVYSAISSS---------------------------------KKKELLKRQS--H
L-------------QAG-VSKLNEAKAL---VD------------ELNRKAGDNLFIL----GQTDS-----
-VVYEISVSLFFIQDASEQKTE-LERLKH-------------------------------------KIAEEV
VKIEERKN--K--IDDELKEVQ------------PLVNEAKL--------------AV----GNIKP--ESL
SEIRSLRMPPDVIRDILEGVLRLM----GIF-----------------------------------------
--D-TS---WVSMK-SFLAKR-GV---REDIA-T-FDA------R--NIPK--EIRESVEEL-----LF-KN
KG------S--F-----DPKNAKR---------------------------------ASTA----AAPLAAW
VKANVQYSH-V----------------------------------------------LERIQ----PLETE-
-QA----V-LESN-LKKTEDRK-R---------------KLEELLNS-V-------GQKVSE-LKEKFQ-S-
-RTSEAAKLEA-EVSKAQETIKA------AEV----LINQLD-------REHKRWNAQVAEIAEELATL--P
KRAQLAAA--FITY
>ENSLAFP00000010314/3158-3518 pep:novel supercontig:loxAfr3:scaffold_7:15471981:15726303:-1 gene:ENSLAFG00000012310 transcript:ENSLAFT00000012334 gene_biotype:protein_coding transcript_biotype:protein_coding [LOXAF]
PKSYLSF-------I--QGYKLIYGE---------------------------------KRAEVQTLAN--R
M-------------NTG-LEKLKEASES---VA------------ALSKELEVKEKELQVANEKADT-----
-VLKEVTMKA---QAAEKVKAE-VQKVKD-------------------------------------KAQAIV
DSISKDKA--I--AEEKLEAAK------------PALEEAEA--------------AL----QTIKP--SDI
ATVRTLGRPPHLIMRIMDCVL-LL------F--Q-----RR--VNAVK-TDPER-G---------CT-----
--A-PS---WQE-SLKLMTAG-NF---LQNLQ-Q-FPK------D--TINE--EVIEFLN-P-----YF-E-
MA------D--Y-----NIETAKR---------------------------------VCGN----VAGLCSW
TKAMASFFS-I----------------------------------------------NKEVL----PLKAN-
-LV----V-QENR-HVLAMQDL-Q---------------KAQAELDD-K-------QAELDV-VQAEYE-Q-
-AMIEKQDLVS-SDRRCQHSLNL------SQT----IKSGLF--IPTILEAWIIATMIMKCFSDILFSI--L
GDVLLATA--FLSY
>ENSLAFP00000023927/3032-3387 pep:novel supercontig:loxAfr3:scaffold_7:15471981:15717577:-1 gene:ENSLAFG00000012310 transcript:ENSLAFT00000036750 gene_biotype:protein_coding transcript_biotype:protein_coding [LOXAF]
PKSYLSF-------I--QGYKLIYGE---------------------------------KRAEVQTLAN--R
M-------------NTG-LEKLKEASES---VA------------ALSKELEVKEKELQVANEKADT-----
-VLKEVTMKA---QAAEKVKAE-VQKVKD-------------------------------------KAQAIV
DSISKDKA--I--AEEKLEAAK------------PALEEAEA--------------AL----QTIKP--SDI
ATVRTLGRPPHLIMRIMDCVL-LL------F--Q-----RR--VNAVK-TDPER-G---------CT-----
--A-PS---WQE-SLKLMTAG-NF---LQNLQ-Q-FPK------D--TINE--EVIEFLN-P-----YF-E-
MA------D--Y-----NIETAKR---------------------------------VCGN----VAGLCSW
TKAMASFFS-I----------------------------------------------NKEVL----PLKAN-
-LV----V-QENR-HVLAMQDL-Q---------------KAQAELDD-K-------QAELDV-VQAEYE-Q-
-AMIEKQDLVS-SE------INL------LRA-----KSELLRIIVEGREEKVNWNKTLNYFKFLYSKN--L
GDVLLATA--FLSY
>ENSLAFP00000006147/2974-3316 pep:novel supercontig:loxAfr3:scaffold_84:2675045:2808461:-1 gene:ENSLAFG00000001092 transcript:ENSLAFT00000007314 gene_biotype:protein_coding transcript_biotype:protein_coding [LOXAF]
PRNYLDF-------I--STYSKLLDE---------------------------------KTQHNTAQCK--R
L-------------EGG-LDKLKEATIQ---LD------------ELNQKLAEQKIVLAEKSAACEA-----
-LLEEIATNT---AIAEEKKKL-AEEKAI-------------------------------------EIEEQN
KVIAVEKA--E--AETALAEVM------------PILEAAKL--------------EL----QKLDK--SDV
TEIRSFAKPPKQVQTVCECIL-IM------K--G----Y--------K------------------------
--E-LN---WKTAK-GMMSDP-NF---LRSLM-E-IDF------D--SITQ--SQVKNIR-G-----LL-K-
TL------N--T-----TIEEMEA---------------------------------VSKA----GLGMLKF
VEAVMGYCD-V----------------------------------------------FREIK----PKRDK-
-VA----R-LERN-FFLTKREL-E---------------KIQNELAT-I-------QKELEA-LGAKYE-A-
-AILEKQKLQE-EAEIMERRLIA------ADK----LISGLG-------SENVRWLNDLDELMHRRVKL--L
GDCLLCAA--FLSY
>ENSLAFP00000014829/3027-3376 pep:novel supercontig:loxAfr3:scaffold_5:36761714:37122723:-1 gene:ENSLAFG00000017652 transcript:ENSLAFT00000017682 gene_biotype:protein_coding transcript_biotype:protein_coding [LOXAF]
PKSFLEQ-------I--SLFKSLLKK---------------------------------KQKEVSKKKE--H
L-------------VNG-IQKLKTTASQ---VE------------DLKARLASQEAELQRRSHDAEA-----
-LITKIGLQT---EKVSREKAT-ADAEER-------------------------------------KVAAIQ
TEVSQKQR--E--CEADLLKAE------------PALVAATA--------------AL----DTLNR--VNL
TELKAFPNPPNAVTNVTAAVM-VL------L--A----PRG-RVP--K------------------------
--D-RS---WKAAK-VFMGKVDDF---LQALI-N-YDK------E--HIPE--NCLKVVNEQ-----YL-K-
DP------E--F-----NPNLIRT---------------------------------KSFA----AAGLCAW
VINIIKFYE-V----------------------------------------------YCQVE----PKRQT-
-LA----Q-TNLE-LAAATEKL-E---------------AIRKKLVD-L-------DRNLSK-LTASFE-K-
-AIAKKVRCQE-EVNQTNRTIEL------ANR----LVKELE-------SEKIRWGQSIESFQAQEKTL--C
GDVLLTAA--FVSY
>ENSLAFP00000021229/3010-3351 pep:novel supercontig:loxAfr3:scaffold_47:11731070:11865712:1 gene:ENSLAFG00000020681 transcript:ENSLAFT00000026585 gene_biotype:protein_coding transcript_biotype:protein_coding [LOXAF]
PTNYLEL-------V--SGYKKLLGE---------------------------------KRQELLDQIN--K
L-------------RTG-LFKIDETREK---VE------------VMSLELEDAKKKVAEFQKQCEE-----
-YLVIIVQQK---READEQQKA-VTANSE-------------------------------------KIAVEE
IKCQALAD--N--AQKDLEEAL------------PALEEAMR--------------AL----ESLNK--KDI
GEIKSYGRPPAQVEIVMQAVM-IL------R--G-------------N------------------------
--E-PT---WAEAK-RQLGEQ-NF---IKSLI-N-FDK------D--NISD--KVLKKIG-A-----YC-A-
QP------D--F-----QPDIIGR---------------------------------VSLA----AKSLCMW
VRAMELYGR-L----------------------------------------------YRVVE----PKRAR-
-MN----A-ALAQ-LQEKQAAL-A---------------EAQEKLRE-V-------AEKLEM-LKKQYD-E-
-KLAQKEELRK-KSEEMELKLER------AGM----LVSGLA-------GEKARWEETVKGLEEDLGYL--V
GDCLLAAA--FLSY
>ENSLAFP00000011775/3088-3431 pep:novel supercontig:loxAfr3:scaffold_9:74356338:74418588:-1 gene:ENSLAFG00000014041 transcript:ENSLAFT00000014061 gene_biotype:protein_coding transcript_biotype:protein_coding [LOXAF]
PRHYLDF-------I--NHYANLFNE---------------------------------KRSELEEQQM--H
L-------------NVG-LRKIKETVDQ---VE------------ELRRDLRIKSQELEVKNAAAND-----
-KLKKMVKDQ---QEAEKKKVM-SQEIQE-------------------------------------QLHKQQ
EVIADKQM--S--VKEDLDKVE------------PAVIEAQN--------------AV----KSIKK--QHL
VEVRSMANPPAAVKLALESIC-LL------L--G----EST-------------------------------
----TD---WKQIR-SIIMRE-NF---IPTIV-N-FSA------E--EISD--AIREKMKKN-----YM-S-
NP------S--Y-----NYEIVNR---------------------------------ASLA----CGPMVKW
AIAQLNYAD-M----------------------------------------------LKRVE----PLRNE-
-LQ----K-LEDD-AKDNQQKA-N---------------EVEQMIRD-L-------EASIAR-YKEEYA-V-
-LISEAQAIKA-DLAAVEAKVNR------STA----LLKSLS-------AERERWEKTSETFKNQMSTI--A
GDCLLSAA--FIAY
>ENSLAFP00000007567/2447-2795 pep:novel supercontig:loxAfr3:scaffold_47:16375468:16805271:1 gene:ENSLAFG00000009016 transcript:ENSLAFT00000009022 gene_biotype:protein_coding transcript_biotype:protein_coding [LOXAF]
PKSFLEF-------I--RLYQSLLRR---------------------------------NGKELRSKME--R
L-------------ENG-LLKLHSTSTQ---VD------------DLKAKLATQEVELKQKNEDADK-----
-LIQVVGVET---DKMSKEKAI-ADEEEQ-------------------------------------KVALIM
LEVKQKQK--D--CEEDLAKAE------------PALTAAQA--------------AL----NTLNK--TNL
TELKSFGSPPSAVSNVSAAVM-VL------M--A----PGG-KVP--K------------------------
--D-RS---WKAAK-VTMAKVDGF---LDSLV-N-FDK------E--NIHE--NCLKAI-RP-----YL-Q-
DP------E--F-----NPELVAT---------------------------------KSYA----AAGLCSW
VINIVRFYE-V----------------------------------------------FCDVE----PKRQA-
-LS----K-ATAD-LTAAQEKL-A---------------AVKAKVTH-L-------NENLAK-LTAKFE-K-
-ATADKLKCQQ-EAEVTAGTISL------ANR----LVGGLA-------SENVRWAEAVQNFKQQERTL--C
GDILLVTA--FVSY
>ENSLAFP00000008717/3193-3548 pep:novel supercontig:loxAfr3:scaffold_0:126062864:126420947:-1 gene:ENSLAFG00000010401 transcript:ENSLAFT00000010411 gene_biotype:protein_coding transcript_biotype:protein_coding [LOXAF]
PKSYLSF-------I--NGYKNIYTE---------------------------------KVKYIDGQAE--R
M-------------NIG-LDKLMEASES---VA------------KLSQDLAVKEKELAVASVKADE-----
-VLAEVTVSA---QASAKVKNE-VQEVKD-------------------------------------KAQKIV
DEIDSEKV--K--AETKLEAAK------------PALEEAEA--------------AL----NTIKP--NDI
ATVRKLAKPPHLIMRIMDCVL-LL------F--Q-----KK--IDPVT-IDPEK-P---------CC-----
--K-PS---WGE-SLKLMSAT-GF---LFNLQ-Q-FPK------D--TINE--ETVELLQ-P-----YF-N-
MD------D--Y-----TFESAKK---------------------------------VCGN----VAGLLSW
TLAMATFYG-I----------------------------------------------NREVL----PLKAN-
-LA----K-QEGR-LAVANAEL-G---------------KAQALLDE-K-------QAELDK-VQAKFD-A-
-AMNEKMDLLN-DADMCRKKMQA------ASA----LIDGLS-------GEKVRWTQQSKEFKAQINRL--V
GDILLCTG--FLSY
>ENSMMUP00000010694/3013-3341 pep:novel chromosome:MMUL_1:16:7453997:7580290:1 gene:ENSMMUG00000008166 transcript:ENSMMUT00000011410 gene_biotype:protein_coding transcript_biotype:protein_coding [MACMU]
PTNYLEL-------V--SGYKKLLGE---------------------------------KRQELQDQAN--K
L-------------RTG-LFKIDETREK---VQ------------VMSLELEDAKKKVAEFQKQCEE-----
-YLVIIVQQK---READEQQKA-VTANSE-------------------------------------KIAVEE
IKCQALAD--N--AQKDLEEAL------------PALEEAMR--------------AL----ESLNK--KDI
GEIKSYGRPPAQVEIVMQAVM-IL------R--G-------------N------------------------
--E-PT---WAEAK-RQLGKL-ET---I---------N------D--FRSP--STLRKIG-M-----DE-A-
LA------Q-------------GL---------------------------------VERR----AQNLVEG
-RPYECQLR-F----------------------------------------------FGCRSG---PKRIR-
-MN----A-ALAQ-LREKQAAL-A---------------EAQEKLRE-V-------AEKLEM-LKKQYD-E-
-KLAQKEELRK-KSEEMELKLER------AGM----LVSGLA-------GEKARWEETVQGLEEDLGYL--V
GDCLLAAA--FLSY
>ENSMMUP00000029903/3087-3436 pep:novel chromosome:MMUL_1:3:104296467:104655294:-1 gene:ENSMMUG00000022764 transcript:ENSMMUT00000031959 gene_biotype:protein_coding transcript_biotype:protein_coding [MACMU]
PKSFLEQ-------I--SLFKNLLEK---------------------------------KQNEVSKKKE--H
L-------------VNG-IQKLKTTASQ---VG------------DLKARLASQEAELQLRNHDAEA-----
-LITKIGLQT---EKVSREKTV-ADAEER-------------------------------------KVTAIQ
TEVFQKQR--E--CEADLLKAE------------PALVAATA--------------AL----NTLNR--VNL
SELKAFPNPPIAVTNVTAAVM-VL------L--A----PRG-RVP--K------------------------
--D-RS---WKAAK-VFMGKVDDF---LQALM-N-YDK------E--HIPE--NCLKVVNEQ-----YL-K-
DP------E--F-----NPNLIRT---------------------------------KSFA----AAGLCAW
VINIIKFYE-V----------------------------------------------YCDVE----PKRQA-
-LA----Q-ANLE-LAAATEKL-E---------------AIRKKLVD-L-------DRNLSR-LTASFE-K-
-ATTEKVRCQE-EVNQTNKTIKL------ANR----LVKELE-------AKKIRWGQSIKSFEAQEKTL--C
GDVLLTAA--FVSY
>ENSMMUP00000014437/3174-3530 pep:known chromosome:MMUL_1:6:13881485:14133105:-1 gene:ENSMMUG00000011026 transcript:ENSMMUT00000015413 gene_biotype:protein_coding transcript_biotype:protein_coding [MACMU]
PKSYLSF-------I--QGYKLIYGE---------------------------------KHMEVQTLAN--R
M-------------NTG-LEKLKEASES---VA------------ALSKELEVKEKELQVANNKADT-----
-VLKEVTMKA---QAAEKVRAE-VQKVKD-------------------------------------RAQAIV
DSISKDKA--I--AEEKLEAAK------------PALEEAEA--------------AL----Q-VHL--CDI
TDAKKINNSKEMLYCPGDRVR-LR------S--Q-----NKKQKTNAK-LYIYK-P---------FQ-----
--G-IP---WRK-NHSLLLEG-HW---LLMTQ-Q-FPK------D--TINE--EVIEFLS-P-----YF-E-
MP------D--Y-----NIETAKR---------------------------------VCGN----VAGLCSW
TKAMASFFS-I----------------------------------------------NREVL----PLKAN-
-LV----V-QENR-HLLAMQDL-Q---------------KAQAELDD-K-------QAELDV-VQAEYE-Q-
-AMTEKQTLLE-DAERCRHKMQT------AST----LISGLA-------GEKERWTQQSQEFAAQTKRL--V
GDVLLATA--FLSY
>ENSMMUP00000030786/3228-3583 pep:novel chromosome:MMUL_1:4:38547248:38852830:1 gene:ENSMMUG00000023381 transcript:ENSMMUT00000032903 gene_biotype:protein_coding transcript_biotype:protein_coding [MACMU]
PKSYLSF-------I--NGYKNIYAE---------------------------------KVKFINEQAE--R
M-------------NIG-LDKLMEASES---VA------------KLSQDLAVKEKELAVASVKADE-----
-VLAEVTVSA---QASAKIKNE-VQEVKD-------------------------------------KAQKIV
DEIDSEKV--K--AESKLEAAK------------PALEEAEA--------------AL----NTIKP--NDI
ATVRKLAKPPHLIMRIMDCVL-LL------F--Q-----KK--IDPVT-MDPEK-P---------CC-----
--K-PS---WGE-SLKLMSAT-GF---LWSLQ-Q-FPK------D--TINE--ETVELLQ-P-----YF-N-
MD------D--Y-----TFESAKK---------------------------------VCGN----VAGLLSW
TLAMAIFYG-I----------------------------------------------NREVL----PLKAN-
-LA----K-QEGR-LAVANAEL-G---------------KAQALLDE-K-------QAELDK-VQAKFD-A-
-AMNEKMDLLN-DADMCRKKMQA------AST----LIDGLS-------GEKIRWTQQSKEFKAQINRL--V
GDILLCTG--FLSY
>ENSMMUP00000007635/3169-3512 pep:novel chromosome:MMUL_1:7:165250675:165344227:1 gene:ENSMMUG00000005780 transcript:ENSMMUT00000008119 gene_biotype:protein_coding transcript_biotype:protein_coding [MACMU]
PRHYLDF-------I--NHYANLFHE---------------------------------KRSELEEQQM--H
L-------------NVG-LRKIKETVDQ---VE------------ELRRDLRIKSQELEVKNAAAND-----
-KLKKMVKDQ---QEAEKKKVM-SQEIQE-------------------------------------QLHKQQ
EVIADKQM--S--VKEDLDKVE------------PAVIEAQN--------------AV----KSIKK--QHL
VEVRSMANPPAAVKLALESIC-LL------L--G----EST-------------------------------
----TD---WKQIR-SIIMRE-NF---IPTIV-N-FSA------E--EISD--AIREKMKKN-----YM-S-
NP------S--Y-----NYEIVNR---------------------------------ASLA----CGPMVKW
AIAQLNYAD-M----------------------------------------------LKRVE----PLRNE-
-LQ----K-LEDD-AKDNQQKA-N---------------EVEQMIRD-L-------EASIAR-YKEEYA-V-
-LISEAQAIKA-DLAAVEAKVNR------STA----LLKSLS-------AERERWEKTSETFKNQMSTI--A
GDCLLSAA--FIAY
>ENSMGAP00000011106/3146-3500 pep:novel chromosome:UMD2:2:29773686:29894465:-1 gene:ENSMGAG00000010623 transcript:ENSMGAT00000011975 gene_biotype:protein_coding transcript_biotype:protein_coding [MELGA]
PKSYLSF-------I--NGYKDVYAE---------------------------------KLASINEQAE--R
M-------------QIG-LSKLMEASES---VA------------KLSKELAVKEKELAVASVKADE-----
-VLAEVKVSA---EAASKVKNE-VQAVKD-------------------------------------KAQKIV
DEIDLEKM--K--AESKLEAAK------------PALEEAEA--------------AL----NTIKP--VDI
ATVRKLAKPPHLIMRIMDCCL-IL------F--Q-----KQ--LDPVT-MDPEK-P---------CC-----
--K-PS---WGE-SLKLMSGP--F---LQSLQ-Q-FPK------D--TINE--ETVELLQ-P-----YF-N-
ME------D--Y-----TMESGKK---------------------------------VCGN----VAGLLSW
TQAMAVFYG-V----------------------------------------------NRDVL----PLKAN-
-LA----K-QEGR-LKVANAEL-A---------------NAQEQLDE-K-------QAELDK-VQAKFD-A-
-AMKEKMDLMN-DAETCRRKMQA------ASA----LIQGLS-------GEKTRWTEKRKEFKSQINRL--V
GDVLLCTG--FLSY
>ENSMGAP00000014109/3090-3433 pep:novel chromosome:UMD2:5:51501124:51541877:1 gene:ENSMGAG00000013330 transcript:ENSMGAT00000015030 gene_biotype:protein_coding transcript_biotype:protein_coding [MELGA]
PRHYLDF-------I--NHYANLFNE---------------------------------KRSELEEQQM--H
L-------------NVG-LRKIKETVDQ---VE------------ELRRDLRIKSQELEVKNAAAND-----
-KLKKMVKDQ---QEAEKKKVM-SQEIQE-------------------------------------QLHKQQ
EVIADKQM--S--VKEDLDKVE------------PAVIEAQN--------------AV----KSIKK--QHL
VEVRSMANPPAAVKLALESIC-LL------L--G----EST-------------------------------
----TD---WKQIR-SIIMRE-NF---IPTIV-N-FSA------E--EISD--AIREKMKKN-----YL-S-
NP------S--Y-----NYEIVNR---------------------------------ASLA----CGPMVKW
AIAQLNYAD-M----------------------------------------------LKRVE----PLRNE-
-LQ----K-LEDD-AKDNQQKA-N---------------EVEQMIRD-L-------EASIAR-YKEEYA-V-
-LISEAQAIKA-DLAAVEAKVNR------STA----LLKSLS-------AERERWEKTSETFKNQMSTI--A
GDCLLSGA--FIAY
>ENSMODP00000003439/3165-3520 pep:novel chromosome:BROADO5:3:111325352:111618032:-1 gene:ENSMODG00000002817 transcript:ENSMODT00000003511 gene_biotype:protein_coding transcript_biotype:protein_coding [MONDO]
PKSYLSF-------I--QGYKSIYRE---------------------------------KHAEVQTLAN--R
M-------------NTG-LEKLKEASES---VA------------ALSKELEVKEKELQVANDKADK-----
-VLKEVTVKA---QAAEKVKAE-VQKVKD-------------------------------------KAQAIV
DSISADKA--M--AEEKLEAAK------------PALEEAEA--------------AL----QTIKP--SDI
ATVRTLGRPPHLIMRIMDCVL-LL------F--Q-----RK--VNIVK-IDLEK-S---------CV-----
--I-PS---WQE-SLKLMTAG-NF---LQNLQ-Q-FPK------D--TINE--EVVEFLI-P-----YF-E-
MS------D--Y-----NIETAKR---------------------------------VCGN----VAGLCSW
TKAMVSFFS-T----------------------------------------------NKEVL----PLKAN-
-LV----V-QENR-HVTAMQDL-Q---------------KAQAELDD-K-------QAELDV-VKGEYE-K-
-AMTEKQTLLE-DAERCRHKMQT------AST----LISGLA-------GEKERWTQQSKEFAAQTKRL--V
GDILLATA--FLSY
>ENSMODP00000036853/3030-3385 pep:novel chromosome:BROADO5:3:111325352:111610250:-1 gene:ENSMODG00000002817 transcript:ENSMODT00000038448 gene_biotype:protein_coding transcript_biotype:protein_coding [MONDO]
PKSYLSF-------I--QGYKSIYRE---------------------------------KHAEVQTLAN--R
M-------------NTG-LEKLKEASES---VA------------ALSKELEVKEKELQVANDKADK-----
-VLKEVTVKA---QAAEKVKAE-VQKVKD-------------------------------------KAQAIV
DSISADKA--M--AEEKLEAAK------------PALEEAEA--------------AL----QTIKP--SDI
ATVRTLGRPPHLIMRIMDCVL-LL------F--Q-----RK--VNIVK-IDLEK-S---------CV-----
--I-PS---WQE-SLKLMTAG-NF---LQNLQ-Q-FPK------D--TINE--EVVEFLI-P-----YF-E-
MS------D--Y-----NIETAKR---------------------------------VCGN----VAGLCSW
TKAMVSFFS-T----------------------------------------------NKEVL----PLKAN-
-LV----V-QENR-HVTAMQDL-Q---------------KAQAELDD-K-------QAELDV-VKGEYE-K-
-AMTEKQTLLE-DAERCRHKMQT------AST----LISGLA-------GEKERWTQQSKEFAAQTKRL--V
GDILLATA--FLSY
>ENSMODP00000001643/2969-3318 pep:novel chromosome:BROADO5:8:301515409:301838782:-1 gene:ENSMODG00000001356 transcript:ENSMODT00000001677 gene_biotype:protein_coding transcript_biotype:protein_coding [MONDO]
PKSFLEQ-------I--SLYKTLLKK---------------------------------KQQAVAQRKE--H
L-------------ANG-IQKLETAATQ---VA------------ALKGKLASQEGELQLRSQDAEA-----
-LIAKIGLQT---DRVSQERAT-ADGEEQ-------------------------------------KVAAIQ
AEVFQKQR--E--CEADLAKAE------------PALVAAAD--------------AL----DTLNR--VNL
SELKAFPNPPLAVTNVTAAVM-VL------L--A----PRG-RVP--K------------------------
--D-RS---WKAAK-IFMGKVDDF---LQALI-N-YDK------E--HIPE--NCLRVVHEQ-----YL-K-
NP------E--F-----SPNLIRT---------------------------------KSFA----AAGLCAW
VINIVKFYE-V----------------------------------------------YCDVE----PKRQA-
-LA----Q-ANME-LEAATEKL-Q---------------AIRKKLAD-L-------GDNLNR-LTTSFE-K-
-AIAEKVRCQD-QVNQTNKTIGL------ANR----LVRELE-------SEKVRWGQSITSFEAQEKTL--C
GDVLLTAA--FVSY
>ENSMODP00000002386/3016-3360 pep:novel chromosome:BROADO5:2:238936302:239156894:1 gene:ENSMODG00000001957 transcript:ENSMODT00000002436 gene_biotype:protein_coding transcript_biotype:protein_coding [MONDO]
PKTFLEL-------I--KLYQNLLAK---------------------------------KRMELVAKID--R
L-------------ENG-LMKLQSTASQ---VD------------DLKAKLAVQELELTQKNENADK-----
-LIQVVGVET---EKVSKEKAI-ADEEEI-------------------------------------KVE---
-NVTEKQK--A--CETDLAKAE------------PALLAAQE--------------AL----DTLNK--NNL
TELKSFGSPPDAVVNVTAAVM-IL------T--A----PGG-KIP--K------------------------
--D-KS---WKAAK-IMMGKVDTF---LDALK-K-YDK------E--HIPE--SCLKAF-KP-----YQ-G-
NP------T--F-----DPEFIRS---------------------------------KSAA----AAGLCSW
CINIVRFYE-V----------------------------------------------YCDVA----PKRQA-
-LE----E-ANAE-LAEAQDKL-T---------------RIKNKIAE-L-------NANLAN-LTAAFE-K-
-ATAEKIKCQQ-EADATNSIISL------ANR----LVGGLA-------SENVRWAESVENFKEQGVTL--C
GDVLLISA--FVSY
>ENSMODP00000000283/3036-3384 pep:novel chromosome:BROADO5:2:245832644:246584588:1 gene:ENSMODG00000000233 transcript:ENSMODT00000000287 gene_biotype:protein_coding transcript_biotype:protein_coding [MONDO]
PKSFLEQ-------I--RLYQNLLVK---------------------------------NGNELTSKMK--R
L-------------KNG-LQKLHSTSSQ---VD------------DLKAKLALQEIELRQKNEDADK-----
-LIQVVGVET---EKVSKEKAI-ADEEEH-------------------------------------KVALIM
LEVKQKQK--D--CEEDLAKAE------------PSLTAAQE--------------AL----NTLNK--TNL
TELKSFGSPPLAVSNVTAAVM-VL------M--A----PGG-KVP--R------------------------
--D-RS---WKAAK-ATMARVDGF---LDALV-N-FNK------E--NIPE--SCLKAI-QP-----YI-Q-
DP------E--F-----KPEFVAS---------------------------------KSFA----AAGLCSW
VINIVRFYE-V----------------------------------------------FCDVE----PKRQA-
-LS----K-ASLD-LAIAQEKL-A---------------TIKIKIAH-L-------NENLAK-LTTKFE-K-
-ATAEKLKCQQ-EAELTTGTISL------ANR----LVGGLA-------SENVRWAEAIKDFRQQENTL--C
GDILLITA--FISY
>ENSMODP00000016625/2935-3278 pep:novel chromosome:BROADO5:1:315218278:315300146:-1 gene:ENSMODG00000013290 transcript:ENSMODT00000016930 gene_biotype:protein_coding transcript_biotype:protein_coding [MONDO]
PRHYLDF-------I--NHYANLFNE---------------------------------KRSELEEQQM--H
L-------------NVG-LRKIKETVDQ---VE------------ELRRDLRIKSQELEVKNAAAND-----
-KLKKMVKDQ---QEAEKKKER-SQEIQE-------------------------------------QLHKQQ
EVIADKQM--S--VKEDLSTVE------------PAVIEAQN--------------AV----KSIKK--QHL
VEVRSMANPPAAVKLALESIC-LL------L--G----EST-------------------------------
----TD---WKQIR-SIIMRE-NF---IPTIV-N-FSA------E--EISD--AIREKMKKN-----YM-S-
NP------S--Y-----NYEIVNR---------------------------------ASLA----CGPMVKW
AIAQLNYAD-M----------------------------------------------LKRVE----PLRNE-
-LQ----K-LEDD-AKDNQQKA-N---------------EVEQMIRD-L-------EASIAR-YKEEYA-V-
-LISEAQAIKA-DLAAVEAKVNR------STA----LLKSLS-------AERERWEKTSETFKNQMSTI--A
GDCLLSAA--FIAY
>ENSMODP00000016544/3243-3598 pep:novel chromosome:BROADO5:2:279363133:279846165:1 gene:ENSMODG00000013218 transcript:ENSMODT00000016849 gene_biotype:protein_coding transcript_biotype:protein_coding [MONDO]
PKSYLSF-------I--NGYKNIYAE---------------------------------KLKYINDQAE--R
M-------------NIG-LSKLMEASES---VA------------HLSLDLAVKEKELAVASVKADE-----
-VLAEVTVSA---QASAKVKNE-VQEVKD-------------------------------------KAQKIV
DEIDSEKV--K--AETKLEAAK------------PALEEAEA--------------AL----NTIKP--NDI
ATVRKLAKPPHLIMRIMDCCL-LL------F--Q-----KK--IDPVT-MDPEK-P---------CV-----
--K-PS---WAE-SLKLMSAA-GF---LYSLQ-Q-FPK------D--TINE--ETVELLQ-P-----YF-N-
ME------D--Y-----TLENGKK---------------------------------VCGN----VAGLLSW
TLAMATFFG-I----------------------------------------------NKEVL----PLKAN-
-LA----K-QEGR-LAVANAEL-G---------------KAQALLDE-K-------QAELDK-VQAKFD-E-
-AMNEKMDLLN-DAESCRNKMQA------AST----LIDGLS-------GEKVRWTQQSKEFKAQTNRL--V
GDVLLCTG--FLSY
>ENSMODP00000009183/2899-3240 pep:novel chromosome:BROADO5:2:254621694:254758012:-1 gene:ENSMODG00000007423 transcript:ENSMODT00000009364 gene_biotype:protein_coding transcript_biotype:protein_coding [MONDO]
PTNYLEL-------V--SGYKKLLAE---------------------------------KKQELLDQAN--K
L-------------RTG-LFKIDETRQK---VQ------------VMSLELEEAKQKVAEFQKQCEE-----
-YLVIIVQQK---READEQQKA-VTANSE-------------------------------------KIAVEE
VKCQALAD--N--AQKDLEEAL------------PALEEAMR--------------AL----ESLNK--KDI
GEIKSYGRPPAQVETVMQAVM-IL------R--G-------------N------------------------
--E-PT---WAEAK-RQLGEQ-NF---IKSLI-H-FDK------D--NISD--KVLKKIG-A-----FC-A-
QP------D--F-----QPDIIGR---------------------------------VSLA----AKSLCMW
VRAMELYGR-L----------------------------------------------YRVVE----PKRAR-
-MN----A-ALAQ-LREKQAAL-A---------------EAQEKLRE-V-------AEKLEM-LKKQYD-E-
-KLAQKEELRK-KSEEMELKLER------AGM----LVSGLA-------GEKARWEETVQGLEEELGYL--V
GDCLLAAA--FLSY
>ENSMUSP00000116679/2868-3212 pep:known chromosome:NCBIM37:9:6929304:7176957:-1 gene:ENSMUSG00000047193 transcript:ENSMUST00000147193 gene_biotype:protein_coding transcript_biotype:protein_coding [MOUSE]
PSRYMTF-------L--HVYSAISSS---------------------------------KKKELLKRQS--H
L-------------QAG-VSKLNEAKAL---VD------------ELNRKAGEQSILLRIKQDEADS-----
-ALQEITVSM---QDASEQKTE-LERLKQ-------------------------------------RIAEEV
VKIEERKS--K--IDDELKEVQ------------PLVNEAKL--------------AV----GNIRP--ESL
SEIRSLRMPPDVIRDILEGVLRLM----GIF-----------------------------------------
--D-TS---WVSMK-SFLAKR-GV---REDIA-T-FDA------R--NIPK--EIRESVEEL-----LF-KN
KA------S--F-----DPKNAKR---------------------------------ASTA----AAPLAAW
VKANVQYSH-V----------------------------------------------LERIQ----PLETE-
-QS----G-LELN-LKKTEDRK-R---------------KLEDLLNS-V-------GQKVSE-LKEKFQ-S-
-RTSEAAKLEA-EVSKAQETIKA------AEV----LISQLD-------REHRRWNAQVAEIAEELATL--P
KRAQLAAA--FITY
>ENSMUSP00000018851/3171-3514 pep:known chromosome:NCBIM37:12:111839662:111905155:1 gene:ENSMUSG00000018707 transcript:ENSMUST00000018851 gene_biotype:protein_coding transcript_biotype:protein_coding [MOUSE]
PRHYLDF-------I--NHYANLFHE---------------------------------KRSELEEQQM--H
L-------------NVG-LRKIKETVDQ---VE------------ELRRDLRIKSQELEVKNAAAND-----
-KLKKMVKDQ---QEAEKKKVM-SQEIQE-------------------------------------QLHKQQ
EVIADKQM--S--VKEDLDKVE------------PAVIEAQN--------------AV----KSIKK--QHL
VEVRSMANPPAAVKLALESIC-LL------L--G----EST-------------------------------
----TD---WKQIR-SIIMRE-NF---IPTIV-N-FSA------E--EISD--AIREKMKKN-----YM-S-
NP------S--Y-----NYEIVNR---------------------------------ASLA----CGPMVKW
AIAQLNYAD-M----------------------------------------------LKRVE----PLRNE-
-LQ----K-LEDD-AKDNQQKA-N---------------EVEQMIRD-L-------EASIAR-YKEEYA-V-
-LISEAQAIKA-DLAAVEAKVNR------STA----LLKSLS-------AERERWEKTSETFKNQMSTI--A
GDCLLSAA--FIAY
>ENSMUSP00000101915/3001-3349 pep:known chromosome:NCBIM37:11:117883037:117990533:-1 gene:ENSMUSG00000033987 transcript:ENSMUST00000106308 gene_biotype:protein_coding transcript_biotype:protein_coding [MOUSE]
PKTFLEQ-------I--KLYQNLLAK---------------------------------KRMELVAKIE--R
L-------------ENG-LMKLQSTASQ---VD------------DLKAKLAVQETELKQKNENADK-----
-LIQVVGVET---EKVSKEKAI-ADEEEM-------------------------------------KVEVIN
KNVTEKQK--A--CETDLAKAE------------PALLAAQE--------------AL----DTLNK--NNL
TELKSFGSPPDAVVNVTAAVM-IL------T--A----PGG-KIP--K------------------------
--D-KS---WKAAK-IMMGKVDTF---LDSLK-K-FDK------E--HIPE--ACLKAF-KP-----YQ-G-
NP------T--F-----DPEFIRS---------------------------------KSTA----AAGLCSW
CINIVRFYE-V----------------------------------------------YCDVA----PKRQA-
-LE----E-ANAE-LAEAQEKL-S---------------RIKNKIAE-L-------NANLSN-LTSAFE-K-
-ATAEKIKCQQ-EADATNRVISL------ANR----LVGGLA-------SENVRWAESVENFKSQGVTL--C
GDVLLISA--FVSY
>ENSMUSP00000081867/3043-3392 pep:known chromosome:NCBIM37:12:119116455:119437516:-1 gene:ENSMUSG00000018581 transcript:ENSMUST00000084806 gene_biotype:protein_coding transcript_biotype:protein_coding [MOUSE]
PRSFLKQ-------I--SLFKSLLKK---------------------------------KREEVKQKQE--H
L-------------GNG-IQKLQTTASQ---VG------------NLKSRLASQEAELQLRNLDAEA-----
-LITKIGLQT---EKVSREKAI-ADAEER-------------------------------------KVAAIQ
TEASQKQR--E--CEADLLKAE------------PALVAAKD--------------AL----NTLNR--VNL
TELKTFPNPPNAVTNVTAAVM-VL------L--A----PRG-RVP--K------------------------
--D-RS---WKAAK-IFMGKVDDF---LQALI-N-YDK------E--HIPE--NCLKVVNEQ-----YL-K-
DP------E--F-----NPNLIRT---------------------------------KSFA----AAGLCAW
VINIIRFYE-V----------------------------------------------YCDVE----PKRQA-
-LA----Q-TNLD-LAAATEKL-E---------------AVRRKLVD-L-------DHNLSR-LTASFE-K-
-ATAEKVRCQE-EVNQTNKTIDL------ANK----LVSELE-------SEKIRWGQSIKSFETQEKTL--C
GDVLLTAA--FVSY
>ENSMUSP00000069751/3172-3527 pep:known chromosome:NCBIM37:15:28133507:28401800:1 gene:ENSMUSG00000022262 transcript:ENSMUST00000067048 gene_biotype:protein_coding transcript_biotype:protein_coding [MOUSE]
PKSYLSF-------I--QGYKFIYEE---------------------------------KHMEVQSLAN--R
M-------------NTG-LEKLKEASES---VA------------ALSKELAGKEKELQVANEKADT-----
-VLKEVTMKA---QAAEKVKAE-VQKVKD-------------------------------------KAQAIV
DSISKDKA--I--AEEKLEAAK------------PALEEAEA--------------AL----QTIKP--SDI
ATVRTLGRPPHLIMRIMDCVL-LL------F--Q-----RR--VNAVK-IDVDK-G---------CT-----
--M-PS---WQE-SLKLMTAG-NF---LQNLQ-Q-FPK------D--TINE--EVIEFLN-P-----YF-E-
MS------D--Y-----NIETAKR---------------------------------VCGN----VAGLCSW
TKAMASFFS-I----------------------------------------------NKEVL----PLKAN-
-LI----V-QENR-HILAMQDL-Q---------------KAQAELDA-K-------QAELDV-VQAEYE-Q-
-AMAEKQTLLE-DADRCRHKMQT------AST----LISGLA-------GEKERWTEQSKEFAAQTKRL--V
GDVLLATA--FLSY
>ENSMUSP00000127878/3280-3635 pep:known chromosome:NCBIM37:17:30761299:31012209:1 gene:ENSMUSG00000033826 transcript:ENSMUST00000170651 gene_biotype:protein_coding transcript_biotype:protein_coding [MOUSE]
PKSYLSF-------I--NGYKSIYTD---------------------------------KVKYINEQAE--R
M-------------NIG-LDKLMEASES---VA------------KLSQDLAVKEKELAVASIKADE-----
-VLAEVTVSA---QASAKVKNE-VQEVKD-------------------------------------KAQKIV
DEIDSEKV--K--AETKLEAAK------------PALEEAEA--------------AL----NTIKP--NDI
ATVRKLAKPPHLIMRIMDCVL-LL------F--Q-----KK--IDPVT-MDPEK-P---------CC-----
--K-PS---WGE-SLKLMSAT-GF---LFSLQ-Q-FPK------D--TINE--ETVELLQ-P-----YF-N-
MD------D--Y-----TFESAKK---------------------------------VCGN----VAGLLSW
TLAMVIFYG-I----------------------------------------------NREVL----PLKAN-
-LA----K-QEGR-LAVANVEL-G---------------KAQALLDE-K-------QAELDK-VQAKFD-A-
-AMKEKMDLLN-DADMCRKKMQA------AST----LIDGLS-------GEKVRWTQQSKEFKTQINRL--V
GDVLLCTG--FLSY
>ENSMUSP00000079494/3039-3387 pep:known chromosome:NCBIM37:11:65644784:65982035:-1 gene:ENSMUSG00000056752 transcript:ENSMUST00000080665 gene_biotype:protein_coding transcript_biotype:protein_coding [MOUSE]
PKSFLEF-------I--RLYQSLLER---------------------------------NGKELQAKVE--R
L-------------ENG-LLKLHSTSAQ---VD------------DLKAKLATQEVELRHKNEDTDK-----
-LIQVVGVET---SKVSREKAI-ADEEEQ-------------------------------------KVALIM
LEVQQKQK--D--CEEDLAKAE------------PALTAAQA--------------AL----NTLNK--TNL
TELKSFGSPPLAVSNVSAAVM-VL------M--A----PGG-KVP--K------------------------
--D-RS---WKAAK-ITMAKVDSF---LDSLI-H-FDK------E--NIHE--NCLKAI-RP-----YL-Q-
DP------A--F-----NPEFVAT---------------------------------KSYA----AAGLCSW
VINIVRFYE-V----------------------------------------------FCDVE----PKRQA-
-LN----K-ATSD-LTTAQEKL-A---------------AIKAKITH-L-------NENLAK-LTTKFE-K-
-ATAEKLKCQQ-EAELTAGTISL------ANR----LVGGLA-------SENIRWAEAVQNFRQQERTL--C
GDILLTTA--FISY
>ENSMUSP00000062995/3139-3481 pep:known chromosome:NCBIM37:5:125205455:125314678:1 gene:ENSMUSG00000038011 transcript:ENSMUST00000058440 gene_biotype:protein_coding transcript_biotype:protein_coding [MOUSE]
PKNYLDF-------I--NTYSKLLDE---------------------------------KTQYNIAQCK--R
L-------------EGG-LDKLKEATIQ---LD------------ELNLKLAEQKIVLAEKSAACEA-----
-LLEEIATNT---AIAEEKKKL-AEEKAI-------------------------------------EIEEQN
KIIAVEKA--E--AETALAEVM------------PILEAAKL--------------EL----QKLDK--SDV
TEIRSFAKPPKQVQTVCECIL-IM------K--G----Y--------K------------------------
--E-LN---WKTAK-GMMSDP-NF---LRSLM-E-IDF------D--SITQ--GQVKNIK-G-----LL-K-
TL------N--T-----TIEEMEA---------------------------------VSKA----GLGMLKF
VEAVMGYCD-V----------------------------------------------FREIK----PKREK-
-VA----R-LERN-FFLTKREL-E---------------RIQNELAA-I-------QKELEA-LGAKYE-A-
-AILEKQKLQE-EAEIMERRLIA------ADK----LISGLG-------SENVRWLNDLDELMHRRVKL--L
GDCLLCAA--FLSY
>ENSMUSP00000104299/3014-3355 pep:known chromosome:NCBIM37:11:69234311:69362610:-1 gene:ENSMUSG00000005237 transcript:ENSMUST00000108659 gene_biotype:protein_coding transcript_biotype:protein_coding [MOUSE]
PTNYLEL-------V--SGYKKLLGE---------------------------------KRQELLDQAN--K
L-------------RTG-LFKIDETREK---VE------------VMSLELEDAKKKVAEFQKQCEE-----
-YLVIIVQQK---READEQQKA-VTANSE-------------------------------------KIAIEE
VKCQALAD--N--AQKDLEEAL------------PALEEAMR--------------AL----ESLNK--KDI
GEIKSYGRPPAQVEIVMQAVM-IL------R--G-------------N------------------------
--E-PT---WAEAK-RQLGEQ-NF---IKSLI-N-FDK------D--NISD--KVLKKIG-A-----YC-A-
QP------D--F-----QPDIIGR---------------------------------VSLA----AKSLCMW
VRAMELYGR-L----------------------------------------------YRVVE----PKRIR-
-MN----A-AMAQ-LQEKQAAL-A---------------EAQEKLRE-V-------AEKLEM-LKKQYD-E-
-KLAQKEELRK-KSEEMELKLER------AGM----LVSGLA-------GEKARWEETVQGLEEDLGYL--V
GDCLIAAA--FLSY
>ENSMLUP00000001217/3028-3370 pep:novel scaffold:Myoluc2.0:GL430557:137863:200461:1 gene:ENSMLUG00000001316 transcript:ENSMLUT00000001326 gene_biotype:protein_coding transcript_biotype:protein_coding [MYOLU]
PKNYLDF-------I--NTYSKLLDE---------------------------------KTQNNIAQCK--R
L-------------EGG-LDKLKEASIQ---LD------------ELNRKLAEQKIVLAEKSAACET-----
-LLDEIVTNT---ATAEEKKKL-AEEKAI-------------------------------------DIEEQN
KIIAVEKA--E--AETALAEVM------------PILEAAKL--------------EL----QKLDK--SDV
TEIRSFAKPPKQVQTVCECIL-IM------K--G----Y--------K------------------------
--E-LN---WKTAK-GMMSDP-NF---LRSLM-E-IDF------D--SITQ--GQVKNIR-S-----LL-K-
TL------N--T-----TIEEMEA---------------------------------VSKA----GLGMLKF
VEAVMSYCD-V----------------------------------------------FKEIK----PKREK-
-VA----R-LERN-YFLTKREL-E---------------KIQNELAA-L-------QRELEA-LGAKYE-A-
-AILEKQKLQE-EAEIMERRLIA------ADK----LISGLG-------SENIRWLRDLDELMHRRVRL--L
GDCLLCAA--FLSY
>ENSMLUP00000012003/2946-3295 pep:novel scaffold:Myoluc2.0:GL429782:14884780:15054124:1 gene:ENSMLUG00000013142 transcript:ENSMLUT00000013194 gene_biotype:protein_coding transcript_biotype:protein_coding [MYOLU]
PKSFLEQ-------I--SLFKNLLKK---------------------------------KQKEVSQRKE--H
L-------------VNG-IQKLKTTASQ---VG------------DLKARLASQEAELQLRNQDTEA-----
-LIAKIGLQT---EKVSREKAI-ADAEEQ-------------------------------------KVTAIQ
TEVSQKQK--E--CEADLLKAE------------PALVAATA--------------AL----NTLNR--VNL
TELKAFPNPPNAVTNVAAAVM-VL------L--A----PRG-RVP--K------------------------
--D-RS---WKAAK-VFMGKVDDF---LQALI-N-YDK------E--HIPE--NCLKVVNEQ-----YL-K-
DP------E--F-----NPSLIRT---------------------------------KSFA----AAGLCAW
VINIVKFYE-V----------------------------------------------YCDVE----PKRQA-
-LA----Q-ANLE-LAAATEKL-D---------------ALRKKLVD-L-------DRNLSR-LTASFE-K-
-AIAEKVRCQE-EVNQTNKTIEL------ANK----LVKELE-------SEKIRWGQSIQSFEAQEKTL--C
GDVLLMAA--FVSY
>ENSMLUP00000002937/2854-3198 pep:novel scaffold:Myoluc2.0:GL429884:595445:881557:-1 gene:ENSMLUG00000003216 transcript:ENSMLUT00000003230 gene_biotype:protein_coding transcript_biotype:protein_coding [MYOLU]
PSRYMTF-------L--HVYSAISSS---------------------------------KKKELLKRQS--H
L-------------QAG-VSKLNEAKAL---VD------------ELNRKAGEQSVLLKTKQDEADA-----
-ALQEITVSM---QDASEQKTE-LEKLKH-------------------------------------RIADEV
VKIEERKN--K--IDDELKEVQ------------PLVYEAKL--------------AV----GNIKP--ESL
SEIRSLRMPPDVIRDILEGVLRLM----GIF-----------------------------------------
--D-TS---WVSMK-SFLAKR-GV---REDIA-T-FDA------R--NIPK--EIRDSVEEL-----LH-KN
KG------S--F-----DPKNAKR---------------------------------ASTA----AAPLAAW
VKANVQYSH-V----------------------------------------------LERIQ----PLETE-
-QA----R-LESN-LKKTEDRK-R---------------KLEELLNS-V-------GQKVSE-LKEKFQ-S-
-RTSEAAKLEA-EVSKAQETIKA------AEV----LINQLD-------REHKRWTAQVAEITEELDTL--P
KRAQLAAA--FMTY
>ENSMLUP00000003348/3179-3534 pep:novel scaffold:Myoluc2.0:GL429767:63113668:63293099:1 gene:ENSMLUG00000003652 transcript:ENSMLUT00000003675 gene_biotype:protein_coding transcript_biotype:protein_coding [MYOLU]
PKSYLSF-------I--QGYKFIYGE---------------------------------KHVEVQTLAN--R
M-------------NTG-LKKLKEASES---VA------------ALSKELEVKEKELQVANYKADT-----
-VLKEVTMKA---QAAEKVKAE-VQKVKD-------------------------------------KAQAIV
DGISKDKA--I--AEEKLEAAK------------PALEEAEA--------------AL----QTIKP--SDI
ATVRTLGRPPHLIMRIMDCVL-LL------F--Q-----RK--VNAVK-IDPEK-S---------CT-----
--I-PS---WQE-SLKLMTAG-NF---LQNLQ-Q-FPK------D--TINE--EVIEFLC-P-----YF-E-
MA------D--Y-----NIETAKR---------------------------------VCGN----VAGLCSW
TKAMASFFS-I----------------------------------------------NREVL----PLKAN-
-LL----V-QENR-YVVAMQDL-Q---------------KAQAELDD-K-------QAELDV-VQAEYE-Q-
-AMTEKQTLLE-DAERCRRKMQT------ASA----LIGGLA-------GEKERWTEQSKEFAAQTKRL--V
GDVLLATA--FLSY
>ENSMLUP00000003049/2925-3266 pep:novel scaffold:Myoluc2.0:GL430187:56993:160946:1 gene:ENSMLUG00000003331 transcript:ENSMLUT00000003355 gene_biotype:protein_coding transcript_biotype:protein_coding [MYOLU]
PTNYLEL-------V--SGYKKLLAE---------------------------------KRQELLDQAN--K
L-------------RTG-LFKIDETREK---VE------------MMSVELEDAKKKVAEFQKQCEE-----
-YLVIIVQQK---READEQQKA-VTAHSE-------------------------------------KIAIEE
VKCQALAD--N--AQKDLEEAL------------PALEEAMR--------------AL----ESLNK--KDI
GEIKSYGRPPAQVEIVMQAVM-IL------R--G-------------N------------------------
--E-PT---WAESK-RQLGEQ-NF---IKSLI-N-FDK------D--NISD--KVLKKIG-A-----YC-A-
QP------D--F-----QPDIIGR---------------------------------VSLA----AKSLCMW
VRAMEMYGR-L----------------------------------------------YRVVE----PKRIR-
-MN----A-ALAQ-LQEKQAAL-A---------------EAQEKLKE-V-------AEKLDM-LKKQYD-E-
-KLAQKEDLRM-KSKEMEMKLER------AGM----LVSGLA-------GEKARWEETVKGLEEDLGYL--V
GDCLLAAA--FLSY
>ENSNLEP00000002781/3019-3361 pep:novel supercontig:Nleu1.0:GL397391.1:669069:848972:1 gene:ENSNLEG00000002049 transcript:ENSNLET00000002927 gene_biotype:protein_coding transcript_biotype:protein_coding [NOMLE]
PKNYLDF-------I--NTYSKLLDE---------------------------------KTQYNIAQCK--R
L-------------DGG-LDKLKEATIQ---LD------------ELNQKLAEQKIVLAEKSAACEA-----
-LLEEIAVNT---AVAEEKKKL-AEEKAM-------------------------------------EIEEQN
KVIAMEKA--E--AETTLEEVM------------PILEAAKL--------------EL----QKLDK--SDV
TEIRSFAKPPKQVQTVCECIL-IM------K--G----Y--------K------------------------
--E-LN---WKTAK-GMMSDP-NF---LRSLM-E-IDF------D--SITQ--SQVKNIK-G-----LL-K-
TL------N--T-----TNEEMEA---------------------------------VSKA----GLGMLKF
VEAVMGYCD-V----------------------------------------------FREIK----PKREK-
-VA----R-LERN-FYLTKREL-E---------------RIQNELAA-I-------QKEMET-LGAKYE-A-
-AILEKQKLQE-EAEIMERRLIA------ADK----LISGLG-------LENIRWLNDLDELMHRRVKL--L
GDCLLCAA--FLSY
>ENSNLEP00000008770/2868-3212 pep:novel supercontig:Nleu1.0:GL397262.1:36245594:36634906:1 gene:ENSNLEG00000007190 transcript:ENSNLET00000009188 gene_biotype:protein_coding transcript_biotype:protein_coding [NOMLE]
PSRYMTF-------L--HVYSAISSS---------------------------------KKKELLKRQS--H
L-------------QAG-VSKLNEAKAL---VD------------ELNRKAGEQSVLLKTKQDEADA-----
-ALQMITVSM---QDASEQKTE-LERLKH-------------------------------------RIAEEV
VKIEERKN--K--IDDELKEVQ------------PLVNEAKL--------------AV----GNIKP--ESL
SEIRSLRMPPDIIRDILEGVLRLM----GIF-----------------------------------------
--D-TS---WVSMK-SFLAKR-GV---REDIA-T-FDA------R--NISK--EIRESVEEL-----LF-KN
KG------S--F-----DPKNAKR---------------------------------ASTA----AAPLAAW
VKANIQYSH-V----------------------------------------------LERIH----PLETE-
-QA----G-LESN-LKKTEDRK-R---------------KLEELLNS-V-------GQKVLE-LKEKFQ-S-
-RTSEAAKLQA-EVSKAQETIKA------AEV----LINQLD-------REHKRWNAQVVEITEELATL--P
KRAQLAAA--FITY
>ENSNLEP00000011897/2977-3276 pep:novel supercontig:Nleu1.0:GL397365.1:2748906:2863782:1 gene:ENSNLEG00000009763 transcript:ENSNLET00000012479 gene_biotype:protein_coding transcript_biotype:protein_coding [NOMLE]
PTNYLEL-------V--SGYKKY--E---------------------------------AGQGIL-------
----------------------------------------------------HLKKKKKFF-----S-----
-FLFHLFHQH-----------------------------------------------------------LEE
IKCQALAD--N--AQKDLEEAL------------PALEEAMRSSLSSKTLGKWEEEAL----ESLNK--KDI
GEIKSYGRPPAQVEIVMQAVM-IL------R--G-------------N------------------------
--E-PT---WAEAK-RQLGEQ-NF---IKSLI-N-FDK------D--NISD--KVLKKIG-------YC-A-
Q-------D--F-----Q-DIIGR---------------------------------VSLA----AKSLCMW
VRAMELYGR-L----------------------------------------------YRVVE----PKRIR-
-MN----A-ALAQ-LREKQAAL-A---------------EAQEKLRE-V-------AEKLEM-LKKQYD-E-
-KLAQKEELHK-KSEEMELKLER------AGM----LVSGLA-------GEKARWEETVQQWKERLFAS--L
GICFKNRH--GTSC
>ENSNLEP00000019304/3173-3516 pep:novel supercontig:Nleu1.0:GL397390.1:1433944:1530532:1 gene:ENSNLEG00000015806 transcript:ENSNLET00000020278 gene_biotype:protein_coding transcript_biotype:protein_coding [NOMLE]
PRHYLDF-------I--NHYANLFHE---------------------------------KRSELEEQQM--H
L-------------NVG-LRKIKETVDQ---VE------------ELRRDLRIKSQELEVKNAAAND-----
-KLKKMVKDQ---QEAEKKKVM-SQEIQE-------------------------------------QLHKQQ
EVIADKQM--S--VKEDLDKVE------------PAVIEAQN--------------AV----KSIKK--QHL
VEVRSMANPPAAVKLALESIC-LL------L--G----EST-------------------------------
----TD---WKQIR-SIIMRE-NF---IPTIV-N-FSA------E--EISD--AIREKMKKN-----YM-S-
NP------S--Y-----NYEIVNR---------------------------------ASLA----CGPMVKW
AIAQLNYAD-M----------------------------------------------LKRVE----PLRNE-
-LQ----K-LEDD-AKDNQQKA-N---------------EVEQMIRD-L-------EASIAR-YKEEYA-V-
-LISEAQAIKA-DLAAVEAKVNR------STA----LLKSLS-------AERERWEKTSETFKNQMSTI--A
GDCLLSAA--FIAY
>ENSNLEP00000020332/3078-3427 pep:novel supercontig:Nleu1.0:GL397261.1:44293211:44666572:1 gene:ENSNLEG00000016739 transcript:ENSNLET00000021347 gene_biotype:protein_coding transcript_biotype:protein_coding [NOMLE]
PKSFLEQ-------I--SLFKNLLKK---------------------------------KQNEVSEKKE--H
L-------------VNG-IQKLKTTASQ---VG------------DLKARLASQEAELQLRNHEAEA-----
-LITKIGLQT---EKVSREKTI-ADAEER-------------------------------------KVTAIQ
TEVFQKQR--E--CEADLLKAE------------PALVAATA--------------AL----NTLNR--VNL
SELKAFPNPPIAVTNVTAAVM-VL------L--A----PRG-RVP--K------------------------
--D-RS---WKAAK-VFMGKVDDF---LQALI-N-YDK------E--HIPE--NCLKVVNEQ-----YL-K-
DP------E--F-----NPNLIRT---------------------------------KSFA----AAGLCAW
VINIIKFYE-V----------------------------------------------YCDVE----PKRQA-
-LA----Q-ANLE-LAAATEKL-E---------------AIRKKLVD-L-------DRNLSR-LTASFE-K-
-ATAEKVRCQE-EVNQTNKTIKL------ANR----LVKELE-------AKKIRWGQSIKSFEAQEKTL--C
GDVLLTAA--FVSY
>ENSOANP00000009129/3175-3518 pep:known ultracontig:OANA5:Ultra378:7131433:7213764:1 gene:ENSOANG00000005733 transcript:ENSOANT00000009131 gene_biotype:protein_coding transcript_biotype:protein_coding [ORNAN]
PRHYLDF-------I--NHYANLFNE---------------------------------KRSELEEQQM--H
L-------------NVG-LRKIKETVDQ---VE------------ELRRDLRIKSQELEVKNAAAND-----
-KLKKMVKDQ---QEAEKKKVM-SQEIQE-------------------------------------QLHKQQ
EVIADKQM--S--VKEDLDKVE------------PAVIEAQN--------------AV----KSIKK--QHL
VEVRSMANPPAAVKLALESIC-LL------L--G----EST-------------------------------
----TD---WKQIR-SIIMRE-NF---IPTIV-N-FSA------E--EISD--AIREKMKKN-----YM-S-
NP------S--Y-----NYEIVNR---------------------------------ASLA----CGPMVKW
AIAQLNYAD-M----------------------------------------------LKRVE----PLRNE-
-LQ----K-LEDD-AKDNQQKA-N---------------EVEQMIRD-L-------EASIAR-YKEEYA-V-
-LISEAQAIKA-DLAAVEAKVNR------STA----LLKSLS-------AERERWEKTSETFKNQMSTI--A
GDCLLSAA--FIAY
>ENSOANP00000020803/3262-3617 pep:known ultracontig:OANA5:Ultra330:2842979:3027616:-1 gene:ENSOANG00000013163 transcript:ENSOANT00000020806 gene_biotype:protein_coding transcript_biotype:protein_coding [ORNAN]
PKSYLSF-------I--NGYKNVYSE---------------------------------KLKYINEQAE--R
M-------------NIG-LNKLMEASES---VN------------KLSQELAVKEKELAVASVKADQ-----
-VLAEVTVSA---QASAKVKNE-VQEVKD-------------------------------------RAQKIV
DEIDCEKV--I--AESKLEAAK------------PALEEAEA--------------AL----NTIKP--VDI
ATVRKLAKPPHLIMRIMDCCL-LL------F--Q-----KK--IDPVT-MDPEK-P---------CC-----
--K-PS---WGE-SLKLMSAS-GF---LQNLQ-Q-FPK------D--SINE--ETVELLQ-P-----YF-L-
MD------D--Y-----TFENGKK---------------------------------VCGN----VAGLLSW
TLAMATFYG-I----------------------------------------------NREVL----PLKVN-
-LA----K-QQGR-LAVANAEL-D---------------KAQALLDE-K-------QAELDK-VQAKFD-A-
-AMTEKMDLLN-DADVCRRKMQA------AST----LIDGLS-------GEKVRWTQQSKEFRAQINRL--V
GDVLLSTG--FLSY
>ENSOANP00000016597/2863-3207 pep:known ultracontig:OANA5:Ultra192:1833233:2033724:-1 gene:ENSOANG00000010474 transcript:ENSOANT00000016600 gene_biotype:protein_coding transcript_biotype:protein_coding [ORNAN]
PSRYMTF-------L--RVYGAINSS---------------------------------KKTELLKRQS--H
L-------------QAG-VSKLNEAKAL---VD------------ELNRKAGEQSILLKTKQEEADA-----
-ALQEITVSM---QDASEQKTE-LERLKH-------------------------------------KIAEEV
VKIEERKS--K--IDDELKEVQ------------PLVNEAKL--------------AV----GNIKP--ESL
SEIRSLRMPPDIIRDILEGVLRLM----GIF-----------------------------------------
--D-TS---WVSMK-SFLAKR-GV---REDIA-T-FDA------R--NIPR--EIRESVEEL-----LF-KN
KA------S--F-----DSKNAKR---------------------------------ASTA----AAPLAVW
VKANVQYSH-V----------------------------------------------LERIQ----PLEAE-
-QA----G-LEAN-LKKTEARK-K---------------KLEDMLNS-V-------GQKVSE-LKDKFQ-S-
-RTTEAAKLEA-EVSKAQETIKA------AEI----LINQLD-------REHKRWNAQVLEITEELATL--P
KRAQLAAA--FITY
>ENSOANP00000018390/3176-3531 pep:known supercontig:OANA5:Contig22:3201562:3362840:-1 gene:ENSOANG00000011603 transcript:ENSOANT00000018393 gene_biotype:protein_coding transcript_biotype:protein_coding [ORNAN]
PKSYLSF-------I--QGYKSIYRE---------------------------------KHAEVQTLAH--R
M-------------NTG-LEKLKEASES---IV------------SLSRELEVKEKELQVANDKADM-----
-VLKEVTVKA---QAAERVKAE-VQKVKD-------------------------------------KAQAIV
DSISADKA--I--AEEKLEAAK------------PALEEAEA--------------AL----QTIKP--SDI
ATVRTLGRPPHLIMRIMDCVL-LL------F--Q-----RK--VNTVK-ADPEK-A---------CS-----
--I-PS---WQE-SLKLMTAG-NF---LQNLQ-Q-FPK------D--SINE--EVIEFLS-P-----YF-E-
MP------D--Y-----NIETAKR---------------------------------VCGN----VAGLCSW
TKAMASFFS-I----------------------------------------------NKEVL----PLKAN-
-LA----V-QENR-HDTAMLDL-Q---------------KAQAELDD-K-------QTELDI-VQGEYE-K-
-ATKEKQMLLE-DAERCRHKMKT------ASR----LISGLA-------GEKERWTQQSKEFSVQTKRL--V
GDVLLATA--FLSY
>ENSOANP00000018393/3141-3496 pep:known supercontig:OANA5:Contig22:3201559:3356308:-1 gene:ENSOANG00000011603 transcript:ENSOANT00000018396 gene_biotype:protein_coding transcript_biotype:protein_coding [ORNAN]
PKSYLSF-------I--QGYKSIYRE---------------------------------KHAEVQTLAH--R
M-------------NTG-LEKLKEASES---IV------------SLSRELEVKEKELQVANDKADM-----
-VLKEVTVKA---QAAERVKAE-VQKVKD-------------------------------------KAQAIV
DSISADKA--I--AEEKLEAAK------------PALEEAEA--------------AL----QTIKP--SDI
ATVRTLGRPPHLIMRIMDCVL-LL------F--Q-----RK--VNTVK-ADPEK-A---------CS-----
--I-PS---WQE-SLKLMTAG-NF---LQNLQ-Q-FPK------D--SINE--EVIEFLS-P-----YF-E-
MP------D--Y-----NIETAKR---------------------------------VCGN----VAGLCSW
TKAMASFFS-I----------------------------------------------NKEVL----PLKAN-
-LA----V-QENR-HDTAMLDL-Q---------------KAQAELDD-K-------QTELDI-VQGEYE-K-
-ATKEKQMLLE-DAERCRHKMKT------ASR----LISGLA-------GEKERWTQQSKEFSVQTKRL--V
GDVLLATA--FLSY
>ENSOCUP00000012037/3032-3381 pep:known chromosome:oryCun2:10:6671117:7032094:1 gene:ENSOCUG00000013961 transcript:ENSOCUT00000014002 gene_biotype:protein_coding transcript_biotype:protein_coding [RABIT]
PKSFLEQ-------I--SLFKNLLKK---------------------------------KQEEVAHKKE--H
L-------------VNG-IQKLQTTASQ---VE------------DLKGRLASQEAELQLRNQDAEA-----
-LIAKIGLQT---EKVSREKAT-ADAEQR-------------------------------------KVAAIQ
TEVSQKQR--E--CEADLLKAE------------PALVAATA--------------AL----NTLNR--INL
TELKVFPNPPNAVTNVTAAVM-VL------L--A----PRG-RVP--K------------------------
--D-RS---WKAAK-VFMGKVDDF---LQALI-N-YDK------E--HIPD--NCLQVVKEQ-----YL-K-
DP------E--F-----NPNFIRT---------------------------------KSFA----AAGLCAW
VINIVKFYE-V----------------------------------------------YCDVE----PKRQA-
-LA----Q-TNLE-LAAATEKL-E---------------TIRKKLVD-L-------DRHLSR-LTASFE-K-
-AIAEKIRSQE-EVNRTNTTIAL------ANR----LVTELE-------TEKTRWGQSIRSFEAQEKTL--C
GDVLLAAA--FVSY
>ENSOCUP00000020893/2981-3322 pep:novel chromosome:oryCun2:19:11364874:11482793:-1 gene:ENSOCUG00000012688 transcript:ENSOCUT00000025725 gene_biotype:protein_coding transcript_biotype:protein_coding [RABIT]
PTNYLEL-------V--SGYKKLLAE---------------------------------KHQELLDQAN--K
L-------------RTG-LFKIDETREK---VE------------VMSLELEDAKKKVAEFQKQCEE-----
-YLVIIVQQK---READEQQKA-VTANSE-------------------------------------KIAVEE
IKCQALAD--N--AQKDLEEAL------------PALEEAMR--------------AL----ESLNK--KDI
GEIKSYGRPPAQVEIVMQAVM-IL------R--G-------------N------------------------
--E-PT---WAEAK-RQLGEQ-NF---IKSLI-H-FDK------D--NISD--KVLKKIG-A-----YC-A-
QP------D--F-----QPDIIGR---------------------------------VSLA----AKSLCMW
VRAMELYGR-L----------------------------------------------YRVVE----PKRIR-
-MN----A-ALAQ-LQEKQAAL-A---------------EAKRSCGR-V-------AEKLEM-LKKQYD-E-
-KLAQKEELRK-KSEEMELKLER------AGM----LVSGLA-------GEKARWEETVKGLEEDLGYL--V
GDCLLAAA--FLSY
>ENSOCUP00000016693/2869-3213 pep:novel chromosome:oryCun2:1:113097794:113452044:-1 gene:ENSOCUG00000016257 transcript:ENSOCUT00000022604 gene_biotype:protein_coding transcript_biotype:protein_coding [RABIT]
PSRYMTF-------L--HVYSSISSS---------------------------------KKKELLKRQS--H
L-------------QAG-VSKLNEAKAL---VD------------ELNRKAGEQSVLLKTKQDEADA-----
-ALQEITVSM---QDASEQKTE-LERLKH-------------------------------------RIAEEV
IKIEERKN--K--IDDELKEVQ------------PLVNEAKL--------------AV----GNIKP--ESL
SEIRSLRMPPDVIRDILEGVLRLM----GIF-----------------------------------------
--D-TS---WVSMK-SFLAKR-GV---REDIA-T-FDA------R--NIPK--EIRESVEEL-----LF-KN
KG------S--F-----DPKNAKR---------------------------------ASTA----AAPLAAW
VKANVQYSH-V----------------------------------------------LERIQ----PLEIE-
-QA----G-LESN-LRRTEDRK-R---------------KLEELLNS-V-------GQKVSE-LKEKFQ-S-
-RTSEAAKLEA-EVSKAQETIKA------AEV----LINQLD-------REHKRWNAQVAEITEELATL--P
KRAQLAAA--FITY
>ENSOCUP00000021337/3286-3641 pep:novel chromosome:oryCun2:12:28519393:28859668:1 gene:ENSOCUG00000013305 transcript:ENSOCUT00000029678 gene_biotype:protein_coding transcript_biotype:protein_coding [RABIT]
PKSYLSF-------I--NGYKNIYTE---------------------------------KLKYIHEQAE--R
M-------------NIG-LDKLMEASES---VA------------KLSQDLAVKEKELAVASVKADE-----
-VLAEVTISA---QAAAKVKND-VQEVKD-------------------------------------KAQKIV
DEIDREKV--K--AETKLEAAK------------PALEEAEA--------------AL----NTIKP--NDI
ATVRKLAKPPHLIMRIMDCVL-LL------F--Q-----KK--IDPVT-MDPEK-P---------CC-----
--K-PS---WAE-SLKLMSAT-GF---LFSLQ-Q-FPK------D--TINE--ETIELLQ-P-----YF-N-
MD------D--Y-----TFESAKK---------------------------------VCGN----VAGLLSW
TLAMATFYG-I----------------------------------------------NREVL----PLKAN-
-LA----K-QEGR-LANANGDL-A---------------KAQVQLDE-K-------QAELDK-VQAKFD-S-
-AMNEKMDLLN-DADMCRKKMQA------AST----LIDGLS-------GEKVRWTQQSKEFKAQINRL--V
GDILLCTG--FLSY
>ENSORLP00000004421/3188-3543 pep:novel chromosome:MEDAKA1:6:8154310:8212621:1 gene:ENSORLG00000003542 transcript:ENSORLT00000004422 gene_biotype:protein_coding transcript_biotype:protein_coding [ORYLA]
PKSYLSF-------I--QGYKTIYVE---------------------------------KRAEVQMLAN--R
M-------------NTG-LQKLKEASES---VA------------ALSKELEVKEKELQIANEKADM-----
-VLKEVTVKA---EASELVKVE-VQKVKD-------------------------------------KAQAIV
DSITADKA--I--AEEKLEAAR------------PALEEAEA--------------AL----QTIKP--SDI
ATVRTLSRPPPLIMQTMDCVL-LL------L--R-----RR--VNPVE-INAET-N---------FI-----
--T-SS---WQE-SLNLMTSG-SF---LSELK-Q-FPK------D--TINE--ETVELLQ-P-----YF-N-
LP------N--Y-----NIERART---------------------------------ASSN----VAGLLSW
TKAMASFFA-I----------------------------------------------NKEVL----PLKAN-
-LA----V-QENR-LAVANLDL-E---------------KAQAELDA-K-------QAELNV-VRAEYE-E-
-AMTEKLTLLE-DAKRCRRKMQI------ASN----LISGLA-------GEKERWTEQSKEFAAQTKRL--V
GDVLLATA--FLSY
>ENSORLP00000004700/2884-3225 pep:novel chromosome:MEDAKA1:18:6107791:6190084:1 gene:ENSORLG00000003766 transcript:ENSORLT00000004701 gene_biotype:protein_coding transcript_biotype:protein_coding [ORYLA]
PNNYLEL-------V--SGYKKLLTE---------------------------------KHTEVGEQVG--K
L-------------RSG-LFKIDDTHEK---VK------------AMSVELEEAKRKVAQFTKECEE-----
-YLSHILQQQ---EAAADQQKA-VTEHSE-------------------------------------KIAAEE
AQCKLMAE--T--AQKDLDKAL------------PALEAALK--------------AL----ESLNK--KDL
TEMKSYDRPPALVETVMQAVM-TL------L--G-------------K------------------------
--S-PS---WAEAK-KELGDT-NF---IKTLV-N-FDK------N--RITD--QVLKKIG-T-----FC-R-
QK------D--F-----QPETVGR---------------------------------VSLA----AKSLCMW
VRAMEVYGH-V----------------------------------------------YREVE----PKRAQ-
-LN----A-AKAQ-LADKQAAL-S---------------ESQDKLGE-V-------GERLEE-LKRQYG-E-
-KEVMRESLRK-KSEEMEVKLDR------AAK----LVIGLA-------GEKIRWEERVKGLEEDVRFL--V
GDCLLAAA--FLSY
>ENSORLP00000009067/3020-3355 pep:novel chromosome:MEDAKA1:16:12742311:12779145:-1 gene:ENSORLG00000007223 transcript:ENSORLT00000009068 gene_biotype:protein_coding transcript_biotype:protein_coding [ORYLA]
PKSFLQQ-------I--SLYRNLLEK---------------------------------SRSQLQHKMN--R
L-------------ENG-LQKLHTTAAQ---VE------------DLKCKLASQEAELSFKNQNIED-----
-LITRIGLQT---EKVRKKKEA-ADVEAQ-------------------------------------KVAVMQ
AEIAAKQK--E--CESDLVKAE------------PSLTAALA--------------AL----DTLNK--VNL
TELKAFPNPPDAVRNVAAAVM-VL------L--S----PRG-RVP--K------------------------
--D-R----WRAAR-AFMKEVTQT---TQTI-------------------Q--LANQLVKGL-----MV-N-
NE--------------------RS---------------------------------ERMV----VSLGLAW
-------HR-I----------------------------------------------NCHLAWGMHRERLAV
ELH----P-KLKD-LPVCSLKR-F---------------ACTENIYL-I--------------LSLKFGLK-
-KNLLRFSCLE-N-TRYADACKVYTYFFSANLLECFLICFLQ-------SEKERWGKEMISYEKQQKSL--C
VDVLLTSA--FVSY
>ENSORLP00000013450/2870-3214 pep:novel chromosome:MEDAKA1:13:20680560:20857080:-1 gene:ENSORLG00000010725 transcript:ENSORLT00000013451 gene_biotype:protein_coding transcript_biotype:protein_coding [ORYLA]
PSQYMAF-------L--HVYTSLYSR---------------------------------KKNQLTTRQQ--H
L-------------QAG-VSKLNEAKAL---VD------------DLKRRAAEQSALLKTKQQEADA-----
-ALQEITTSM---QNASDQKTE-MEKIKE-------------------------------------KMAVEV
SKIEERKA--K--IEDELKEVQ------------PLVDEAKR--------------AV----GNIKP--EAL
SEIRSLRMPPDVIRDILEGVLRLM----GIF-----------------------------------------
--D-TT---WVSMK-SFLAKR-GV---REDIA-T-FDA------R--NITP--EIRQSVEEL-----LN-RN
KA------S--F-----DPKNAKR---------------------------------ASAA----AAPLAAW
VKANVQYSF-V----------------------------------------------LERIG----PLEKE-
-QA----G-LLEN-LRKTENRK-N---------------KLEDQLNN-V-------GAKVNK-LKEKFQ-R-
-HTAEAAKLEA-EVTKAQDTITA------AEQ----LISQLV-------GEHTRWNAQMSEIKTELDTL--P
FRTLLASG--FITY
>ENSORLP00000015944/3173-3516 pep:novel chromosome:MEDAKA1:22:6207929:6237581:1 gene:ENSORLG00000012723 transcript:ENSORLT00000015945 gene_biotype:protein_coding transcript_biotype:protein_coding [ORYLA]
PRHYLDF-------I--NQYANLFNE---------------------------------KRSELEEQQM--H
L-------------NVG-LRKIKETVDQ---VE------------ELRRDLRIKSQELEAKNAAAND-----
-KLKKMVKDQ---QEAEKKKVM-SQEIQE-------------------------------------SVYKQQ
EVIKDKQL--S--VKQDLDQVE------------PAVIEAQN--------------AV----SSIKR--QHL
VEVRAMTNPPAAVKLALESIC-LL------L--G----EET-------------------------------
----ND---WKKIR-QVIIRD-NF---ISNIV-N-FSS------D--EMSD--SIREKMKKN-----YM-S-
NP------S--Y-----NYDQVNR---------------------------------ASLA----CGPMVKW
AIAQLNYAD-M----------------------------------------------LKRVE----PLRSE-
-LQ----K-LEDD-AKDNKTKA-E---------------EVEQMIRD-L-------EASIAR-YKEEYA-V-
-LISEAQAIKA-DLAAVEAKVNR------STA----LLKSLS-------AERDRWEKTSETFKNQMSTI--A
GDCLLSAA--FITY
>ENSORLP00000018220/3036-3385 pep:novel chromosome:MEDAKA1:17:22205780:22243243:-1 gene:ENSORLG00000014526 transcript:ENSORLT00000018221 gene_biotype:protein_coding transcript_biotype:protein_coding [ORYLA]
PKSFLEF-------M--KLYDNLLRQ---------------------------------KRTELTQKMD--R
L-------------ENG-LQKLLNTASQ---VE------------DLKAKLAVQEVELYQRNHDIEA-----
-LIAKIGQQT---DKVNQERAV-ADAEEQ-------------------------------------KVAAIQ
ASVTKQQQ--D--TEADLAKAE------------PALQAANA--------------AL----NTLNR--LNL
TELRTFPNPPIIVANVSAAVL-VL------L--S----PQG-RIP--K------------------------
--D-RS---WKASK-VVMSKVDDF---LQALV-N-FDK------E--NIPK--ATVKCVKDE-----YL-S-
DP------E--F-----NPEFVRQ---------------------------------KSSA----AAGLCAW
VINIINFHE-E----------------------------------------------LREVE----MKRMC-
-LA----Q-ANAD-LAEAAEKL-G---------------VIRKKLAE-L-------DGNLET-LTTAFE-K-
-ATEEKLCFQD-EVNRTNKTIEL------ANR----LVKGLE-------SENVRWAHSVAQYHEQEETL--C
GDLLLTAA--FISY
>ENSORLP00000020554/2995-3343 pep:novel chromosome:MEDAKA1:9:27063894:27138100:1 gene:ENSORLG00000016407 transcript:ENSORLT00000020555 gene_biotype:protein_coding transcript_biotype:protein_coding [ORYLA]
PKSFLEQ-------I--TLFRSLLGH---------------------------------RSKELTGKIN--R
L-------------ENG-LQKFESAASQ---VD------------TLKVKLADQQLVLQQKNDDADK-----
-LIQVLGVEK---EKVSKERAL-ADEEEK-------------------------------------KVAAIT
DTVSAKQK--D--CQIDLDNAE------------PLLEAARK--------------AL----NILNK--KNL
TELKSFKAPVEAVTRVLEAVM-IL------K--A----PIG-KVP--K------------------------
--D-LS---WKEAK-VMMANVDKF---LESLK-T-FDG------R--NIPE--TSLKAL-EP-----YL-Q-
DP------S--F-----CPAQVAA---------------------------------KSSA----AEGLCSW
VLNTVNFYK-I----------------------------------------------YCEVE----PKKQA-
-LE----K-ANDE-LQAAEKNL-N---------------RIRGKVKT-L-------DDNFAK-LQSNFE-K-
-ATEEKLQCQR-EAEETEQTIVQ------ANR----LMKALA-------SEKIRWTKDIENLKKQESTM--C
GDVLLITA--FVSY
>ENSOGAP00000008813/3078-3427 pep:novel scaffold:OtoGar3:GL873547.1:4108502:4465910:1 gene:ENSOGAG00000009835 transcript:ENSOGAT00000009858 gene_biotype:protein_coding transcript_biotype:protein_coding [OTOGA]
PKSFLEQ-------I--SLFKNLLKK---------------------------------KQYEVSQKKE--H
L-------------VNG-IEKLKTTASQ---VG------------DLKARLASQEAELQLRNQDAEA-----
-LISKIGLQT---EKVSREKAI-ADSEER-------------------------------------KVTAIQ
TEVSQKQR--E--CEADLVKAE------------PALVAATA--------------AL----NTLNR--VNL
TELKAFPNPPNAVTNVTAAVM-VL------L--A----PRG-RVP--K------------------------
--D-RS---WKAAK-VFMGKVDDF---LQALI-N-YDK------E--HIPE--NCLKVVNEQ-----YL-K-
DP------E--F-----NPNLIRT---------------------------------KSFA----AAGLCAW
VINIIKFYE-V----------------------------------------------YCDVE----PKRQA-
-LA----Q-ANLE-LAAATEKL-E---------------AIRKKLLD-L-------DRNLSR-LTASFE-K-
-AIAEKVRCQE-EVNQTSKTIEL------ANR----LVKELE-------AKKIRWGQSIKAFEAQEKTL--C
GDVLLTAA--FVSY
>ENSOGAP00000005622/3173-3516 pep:novel scaffold:OtoGar3:GL873668.1:308981:401070:1 gene:ENSOGAG00000006276 transcript:ENSOGAT00000006294 gene_biotype:protein_coding transcript_biotype:protein_coding [OTOGA]
PRHYLDF-------I--NHYANLFHE---------------------------------KRSELEEQQM--H
L-------------NVG-LRKIKETVDQ---VE------------ELRRDLRIKSQELEVKNAAAND-----
-KLKKMVKDQ---QEAEKKKVM-SQEIQE-------------------------------------QLHKQQ
EVIADKQM--S--VKEDLDKVE------------PAVIEAQN--------------AV----KSIKK--QHL
VEVRSMANPPAAVKLALESIC-LL------L--G----EST-------------------------------
----TD---WKQIR-SIIMRE-NF---IPTIV-N-FSA------E--EISD--AIREKMKKN-----YM-S-
NP------S--Y-----NYEIVNR---------------------------------ASLA----CGPMVKW
AIAQLNYAD-M----------------------------------------------LKRVE----PLRNE-
-LQ----K-LEDD-AKDNQQKA-N---------------EVEQMIRD-L-------EASIAR-YKEEYA-V-
-LISEAQAIKA-DLAAVEAKVNR------STA----LLKSLS-------AERERWEKTSETFKNQMSTI--A
GDCLLSAA--FIAY
>ENSOGAP00000017279/3006-3354 pep:novel scaffold:OtoGar3:GL873537.1:3749483:3866353:1 gene:ENSOGAG00000011341 transcript:ENSOGAT00000028891 gene_biotype:protein_coding transcript_biotype:protein_coding [OTOGA]
PKTFLEQ-------I--KLYQNLLAK---------------------------------KRMELVAKIE--R
L-------------ENG-LMKLQSTASQ---VD------------DLKAKLAIQEAELKQKNENADK-----
-LIQVVGVET---EKVSKEKAI-ADEEEV-------------------------------------KVEVIN
KNVTEKQK--A--CETDLAKAE------------PALLAAQE--------------AL----DTLNK--NNL
TELKSFGSPPDAVVNVTAAVM-IL------T--A----PGG-KIP--K------------------------
--D-KS---WKAAK-IMMGKVDTF---LDSLK-K-FDK------E--HIPE--ACLKAF-KP-----YQ-G-
NP------T--F-----DPEFIRS---------------------------------KSTA----AAGLCSW
CINIVRFYE-V----------------------------------------------YCDVA----PKRQA-
-LE----E-ANAE-LAEAQEKL-S---------------RIKNKIAE-L-------NANLNN-LTSAFE-K-
-ATAEKIKCQQ-EADATNRVISL------ANR----LVGGLA-------SENVRWAESVENFKKQGITL--C
GDVLLISA--FVSY
>ENSOGAP00000007126/3236-3591 pep:novel scaffold:OtoGar3:GL873550.1:9482753:9785531:1 gene:ENSOGAG00000007946 transcript:ENSOGAT00000007963 gene_biotype:protein_coding transcript_biotype:protein_coding [OTOGA]
PKSYLSF-------I--NGYKNIYAE---------------------------------KVKYINEQAE--R
M-------------NIG-LDKLMEASES---VA------------KLSQDLAVKEKELAVASVKADE-----
-VLAEVTVSA---QASAKIKNE-VQEVKD-------------------------------------KAQKIV
DEIDTEKV--K--AESKLEAAK------------PALEEAEA--------------AL----NTIKP--NDI
ATVRKLAKPPHLIMRIMDCVL-LL------F--Q-----KK--IDPVT-MDPEK-P---------CC-----
--K-PS---WGE-SLKLMSAT-GF---LWSLQ-Q-FPK------D--TINE--ETVELLQ-P-----YF-S-
MD------D--Y-----SFESAKK---------------------------------VCGN----VAGLLSW
TLAMATFYG-I----------------------------------------------NKEVL----PLKAN-
-LA----K-QEGR-LSVANAEL-G---------------KAQALLDE-K-------QAELDK-VQAKFD-A-
-AMNEKMDLLN-DADMCRKKMQA------ASA----LIDGLS-------GEKVRWTQQSKEFKAQINRL--V
GDILLCTG--FLSY
>ENSOGAP00000016520/2869-3213 pep:novel scaffold:OtoGar3:GL873520.1:8016430:8284049:1 gene:ENSOGAG00000033838 transcript:ENSOGAT00000026847 gene_biotype:protein_coding transcript_biotype:protein_coding [OTOGA]
PSRYMTF-------L--HMYSAISNS---------------------------------KRKELLKRQS--H
L-------------QAG-VSKLNEAKAL---VD------------ELNRKAGEQSILLKTKQDEADA-----
-ALQEITVSM---QDASEQKTE-LERLKH-------------------------------------KIAEEV
VKIEERKN--K--IDDELKEVQ------------PLVNEAKL--------------AV----GNIKP--ESL
SEIRSLRMPPDVIRDILEGVLRLM----GIF-----------------------------------------
--D-TS---WVSMK-SFLAKR-GV---REDIA-T-FDA------R--NIPK--EIRESVEEL-----LF-KN
KG------S--F-----DPKNAKR---------------------------------ASTA----AAPLAAW
VKANVQYSH-V----------------------------------------------LERIQ----PLETE-
-QA----G-LESN-LKKTEDRK-R---------------KLEELLNS-V-------GQKVSE-LKEKFQ-S-
-RTSEAAKLEA-EVSKAQETIKA------AEV----LINQLD-------REHKRWNAQVAEITEELATL--P
KRAQLAAA--FITY
>ENSOGAP00000010877/2914-3262 pep:novel scaffold:OtoGar3:GL873565.1:7247393:7611814:-1 gene:ENSOGAG00000012147 transcript:ENSOGAT00000012160 gene_biotype:protein_coding transcript_biotype:protein_coding [OTOGA]
PKSFLEF-------I--RLYQSLLRR---------------------------------HREGLMAKTK--R
L-------------ENG-LLKLHSTSAQ---VD------------ALKAKLAAQEVELKQKNEDADK-----
-LIQMVGVET---DKVSREKAL-ADKEEQ-------------------------------------RVALIM
LEVTQKQK--D--CEEDLAKAE------------PTLTAAQA--------------AL----NTLNK--TNL
TELKSFGSPPLAVSNVSAAVM-VL------T--A----PGG-KVP--K------------------------
--D-RS---WKAAK-VTMAKVDGF---LDSLI-N-FDK------E--NIHE--NCLKAI-RP-----YL-Q-
DP------E--F-----NPEFVAS---------------------------------KSYA----AAGLCSW
VINIVRFYE-V----------------------------------------------FCDVE----PKRQA-
-LS----K-ATLD-LTAAQEKL-S---------------VIKAKITH-L-------NENLAK-LTAKFE-R-
-ATADKLKCQQ-EAEATAATISL------ANR----LVGGLA-------SENVRWAEAVQNFQQQERTF--C
GDILLTTA--FISY
>ENSOGAP00000001958/2903-3244 pep:novel scaffold:OtoGar3:GL873565.1:11465048:11579067:-1 gene:ENSOGAG00000002181 transcript:ENSOGAT00000002190 gene_biotype:protein_coding transcript_biotype:protein_coding [OTOGA]
PTNYLEL-------V--SGYKMLLGE---------------------------------KRQELLDQAN--K
L-------------RTG-LFKIDETREK---VQ------------VMSLELEDAKKKVAEFQKQCEE-----
-YLVIIVQQK---READEQQKA-VTANSE-------------------------------------KIAVEE
IKCQALAD--N--AQKDLEEAL------------PALEEAMR--------------AL----ESLNK--KDI
GEIKSYGRPPAQVEIVMQAVM-IL------R--G-------------N------------------------
--E-PT---WAEAK-RQLGEQ-NF---IKSLI-N-FDK------D--NISD--KVLKKIG-A-----YC-A-
QP------D--F-----QPDIIGR---------------------------------VSLA----AKSLCMW
VRAMELYGR-L----------------------------------------------YRVVE----PKRAR-
-MN----A-ALAQ-LQEKQAAL-A---------------EAQEKLRE-V-------AEKLEM-LKKQYD-E-
-KLAQKEELRK-KSEEMEMKLER------AGM----LVSGLA-------GEKARWEETVKGLEEDLGYL--V
GDCLLAAA--FLSY
>ENSOGAP00000008472/3171-3526 pep:novel scaffold:OtoGar3:GL873552.1:11987542:12219629:1 gene:ENSOGAG00000009433 transcript:ENSOGAT00000009464 gene_biotype:protein_coding transcript_biotype:protein_coding [OTOGA]
PKSYLSF-------I--QGYKVTYRE---------------------------------KHEEVQTLAN--R
M-------------NTG-LKKLKEASES---VA------------ALSKELEVKEKELQVANNKADT-----
-VLKEVTMKA---QAAEKVKAE-VQKVKD-------------------------------------KAQAIV
DSISKDKA--I--AEEKLEAAK------------PALEEAEA--------------AL----QTIKP--SDI
ATVRTLGRPPHLIMRIMDCVL-LL------F--Q-----RK--VNAVK-IDLEK-S---------CP-----
--V-PS---WQE-SLKLMTAG-NF---LQNLQ-Q-FPK------D--TINE--EVIEFLN-P-----YF-D-
MA------D--Y-----NIEMAKR---------------------------------VCGN----VAGLCSW
TKAMASFFS-I----------------------------------------------NREVL----PLKAN-
-LV----V-QENR-HVLALQDL-Q---------------KAQAELDD-K-------QAELDV-VQAEYE-Q-
-ATAEKQTLLE-DAERCRHKMQT------AST----LISGLA-------GEKERWTEQSREFAAQTKRL--V
GDVLLATA--FLSY
>ENSPTRP00000028711/3170-3525 pep:known chromosome:CHIMP2.1.4:5:13831535:14100868:-1 gene:ENSPTRG00000016734 transcript:ENSPTRT00000031082 gene_biotype:protein_coding transcript_biotype:protein_coding [PANTR]
PKSYLSF-------I--QGYKFIYGE---------------------------------KHVEVQTLAN--R
M-------------NTG-LEKLKEASES---VA------------ALSKELEAKEKELQVANDKADM-----
-VLKEVTMKA---QAAEKVKAE-VQKVKD-------------------------------------RAQAIV
DSISKDKA--I--AEEKLEAAK------------PALEEAEA--------------AL----QTIRP--SDI
ATVRTLGRPPHLIMRIMDCVL-LL------F--Q-----RK--VSAVK-IDLEK-S---------CT-----
--M-PS---WQE-SLKLMTAG-NF---LQNLQ-Q-FPK------D--TINE--EVIEFLS-P-----YF-E-
MP------D--Y-----NIETAKR---------------------------------VCGN----VAGLCSW
TKAMASFFS-I----------------------------------------------NKEVL----PLKAN-
-LV----V-QENR-HLLAMQDL-Q---------------KAQAELDD-K-------QAELDV-VQAEYE-Q-
-AMTEKQTLLE-DAERCRHKMQT------ASM----LISGLA-------GEKERWTEQSQEFAAQTKRL--V
GDVLLATA--FLSY
>ENSPTRP00000014844/2979-3320 pep:known chromosome:CHIMP2.1.4:17:7790992:7905468:1 gene:ENSPTRG00000008709 transcript:ENSPTRT00000016042 gene_biotype:protein_coding transcript_biotype:protein_coding [PANTR]
PTKYLEL-------L--SGYKKLLGE---------------------------------KRQELLDQAN--K
L-------------RTG-LFKIDETREK---VQ------------VMSLELEDAKKKVAEFQKQCEE-----
-YLVIIVQQK---READEQQKA-VTANSE-------------------------------------KIAVEE
IKCQALAD--N--AQKDLEEAL------------PALEEAMR--------------AL----ESLNK--KDI
GEIKSYGRPPAQVEIVMQAVM-IL------R--G-------------N------------------------
--E-PT---WAEAK-RQLGEQ-NF---IKSLI-N-FDK------D--NISD--KVLKKIG-A-----YC-A-
QP------D--F-----QPDIIGR---------------------------------VSLA----AKSLCMW
VRAMELYGR-L----------------------------------------------YRVVE----PKRIR-
-MN----A-ALAQ-LREKQAAL-A---------------EAQEKLRE-V-------AEKLEM-LKKQYD-E-
-KLAQKEELRK-KSEEMELKLER------AGM----LVSGLA-------GEKARWEETVQGLEDDLGYL--V
GDCLLAAA--FLSY
>ENSPTRP00000039719/3039-3394 pep:known chromosome:CHIMP2.1.4:6:39248191:39569352:1 gene:ENSPTRG00000018129 transcript:ENSPTRT00000047053 gene_biotype:protein_coding transcript_biotype:protein_coding [PANTR]
PKSYLSF-------I--NGYKNIYAE---------------------------------KVKFINEQAE--R
M-------------NIG-LDKLMEASES---VA------------KLSQDLAVKEKELAVASIKADE-----
-VLAEVTVSA---QASAKIKNE-VQEVKD-------------------------------------KAQKIV
DEIDSEKV--K--AESKLEAAK------------PALEEAEA--------------AL----NTIKP--NDI
ATVRKLAKPPHLIMRIMDCVL-LL------F--Q-----KK--IDPVT-MDPEK-S---------CC-----
--K-PS---WGE-SLKLMSAT-GF---LWSLQ-Q-FPK------D--TINE--ETVELLQ-P-----YF-N-
MD------D--Y-----TFESAKK---------------------------------VCGN----VAGLLSW
TLAMAIFYG-I----------------------------------------------NREVL----PLKAN-
-LA----K-QEGR-LAVANAEL-G---------------KAQALLDE-K-------QAELDK-VQAKFD-A-
-AMNEKMDLLN-DADTCRKKMQA------AST----LIDGLS-------GEKIRWTQQSKEFKAQINRL--V
GDILLCTG--FLSY
>ENSPTRP00000057387/2867-3211 pep:known chromosome:CHIMP2.1.4:11:100954413:101332360:1 gene:ENSPTRG00000004224 transcript:ENSPTRT00000065820 gene_biotype:protein_coding transcript_biotype:protein_coding [PANTR]
PSRYMTF-------L--HVYSAISSS---------------------------------KKKELLKRQS--H
L-------------QAG-VSKLNEAKAL---VD------------ELNRKAGEQSVLLKTKQDEADA-----
-ALQMITVSM---QDASEQKTE-LERLKH-------------------------------------RIAEEV
VKIEERKN--K--IDDELKEVQ------------PLVNEAKL--------------AV----GNIKP--ESL
SEIRSLRMPPDVIRDILEGVLRLM----GIF-----------------------------------------
--D-TS---WVSMK-SFLAKR-GV---REDIA-T-FDA------R--NISK--EIRESVEEL-----LF-KN
KG------S--F-----DPKNAKR---------------------------------ASTA----AAPLAAW
VKANIQYSH-V----------------------------------------------LERIH----PLETE-
-QA----G-LESN-LKKTEDRK-R---------------KLEELLSS-V-------GQKVSE-LKEKFQ-S-
-RTSEAAKLEA-EVSKAQETIKA------AEV----LINQLD-------REHKRWNAQVVEITEELATL--P
KRAQLAAA--FITY
>ENSPTRP00000052909/3040-3388 pep:known chromosome:CHIMP2.1.4:17:44077339:44457954:-1 gene:ENSPTRG00000008779 transcript:ENSPTRT00000043834 gene_biotype:protein_coding transcript_biotype:protein_coding [PANTR]
PKSFLEF-------I--RLYQSLLHR---------------------------------HRKELKCKTE--R
L-------------ENG-LLKLHSTSAQ---VD------------DLKAKLAAQEVELKQKNEDADK-----
-LIQVVGVET---DKVSREKAM-ADEEEQ-------------------------------------KVALIM
LEVKQKQK--D--CEEDLAKAE------------PALTAAQA--------------AL----NTLNK--TNL
TELKSFGSPPLAVSNVSAAVM-VL------M--A----PRG-RVP--K------------------------
--D-RS---WKAAK-VTMAKVDGF---LDSLI-N-FNK------E--NIHE--NCLKAI-RP-----YL-Q-
DP------E--F-----NPEFVAT---------------------------------KSYA----AAGLCSW
VINIVRFHE-V----------------------------------------------FCDVE----PKRQA-
-LN----K-ATAD-LTAAQEKL-A---------------AIKAKIAH-L-------NENLAK-LTARFE-K-
-ATADKLKCQQ-EAEVTAVTISL------ANR----LVGGLA-------SENVRWADAVQNFKQQERTL--C
GDILLITA--FISY
>ENSPTRP00000052469/3072-3415 pep:known chromosome:CHIMP2.1.4:14:101664239:101750900:1 gene:ENSPTRG00000006735 transcript:ENSPTRT00000048193 gene_biotype:protein_coding transcript_biotype:protein_coding [PANTR]
PRHYLDF-------I--NHYANLFHE---------------------------------KRSELEEQQM--H
L-------------NVG-LRKIKETVDQ---VE------------ELRRDLRIKSQELEVKNAAAND-----
-KLKKMVKDQ---QEAEKKKVM-SQEIQE-------------------------------------QLHKQQ
EVIADKQM--S--VKEDLDKVE------------PAVIEAQN--------------AV----KSIKK--QHL
VEVRSMANPPAAVKLALESIC-LL------L--G----EST-------------------------------
----TD---WKQIR-SIIMRE-NF---IPTIV-N-FSA------E--EISD--AIREKMKKN-----YM-S-
NP------S--Y-----NYEIVNR---------------------------------ASLA----CGPMVKW
AIAQLNYAD-M----------------------------------------------LKRVE----PLRNE-
-LQ----K-LEDD-AKDNQQKA-N---------------EVEQMIRD-L-------EASIAR-YKEEYA-V-
-LISEAQAIKA-DLAAVEAKVNR------STA----LLKSLS-------AERERWEKTSETFKNQMSTI--A
GDCLLSAA--FIAY
>ENSPTRP00000056845/2799-3141 pep:known chromosome:CHIMP2.1.4:12:124634280:124787985:1 gene:ENSPTRG00000005610 transcript:ENSPTRT00000065279 gene_biotype:protein_coding transcript_biotype:protein_coding [PANTR]
PKNYLDF-------I--NTYSKLLDE---------------------------------KTQYNIAQCK--R
L-------------DGG-LDKLKEATIQ---LD------------ELNQKLAEQKIVLAEKSAACEA-----
-LLEEIAINT---AVAEEKKKL-AEEKAM-------------------------------------EIEEQN
KVIAMEKD--E--AETTLAEVM------------PILEAAKL--------------EL----QKLDK--SDV
TEIRSFAKPPKQVQTVCECIL-IM------K--G----Y--------K------------------------
--E-LN---WKTAK-GVMSDP-NF---LRSLM-E-IDF------D--SITQ--SQVKNIK-G-----LL-K-
TL------N--T-----TTEEMEA---------------------------------VSKA----GLGMLKF
VEAVMGYCD-V----------------------------------------------FREIK----PKREK-
-VA----R-LERN-FYLTKREL-E---------------RIQNELAA-I-------QKELET-LGAKYE-A-
-AILEKQKLQE-EAEIMERRLIA------ADK----LISGLG-------SENIRWLNDLDELMHRRVKL--L
GDCLLCAA--FLSY
>ENSPPYP00000008984/2870-3141 pep:known chromosome:PPYG2:17:11784578:12175051:1 gene:ENSPPYG00000007991 transcript:ENSPPYT00000009350 gene_biotype:protein_coding transcript_biotype:protein_coding [PONAB]
PKSFLEF-------I--RLYQSLLHR---------------------------------HRKELKCKTE--R
L-------------ENG-LLKLHSTSAQ---VD------------DLKAKLATQEVELKQKNEDADK-----
-LIQVVGVET---HKVSREKAM-ADEEEQ-------------------------------------KVALIM
LEVKQKQK--D--CEEDLAKAE------------PALTAAQA--------------AL----NTLNK--TNL
TELKSFGSPPLAVSNVSAAVM-VL------M--A----PGG-RVP--K------------------------
--D-RS---WKAAK-VTMAKVDGF---LDSLI-N-FNK------E--NIHE--NCLKAI-RP-----YL-Q-
DP------E--F-----NPEFVAT---------------------------------KSYA----AAGLCSW
VINIVRFYE-V----------------------------------------------FCDVE----PKRQA-
-LS----K-ATAD-LTAAQEKL-A---------------AIKAKIA--------------------------
------------------------------------------------------------------------
--------------
>ENSPPYP00000008924/2663-3004 pep:known chromosome:PPYG2:17:7706014:7833776:1 gene:ENSPPYG00000007935 transcript:ENSPPYT00000009289 gene_biotype:protein_coding transcript_biotype:protein_coding [PONAB]
PTNYLEL-------V--SGYKKLLGE---------------------------------KRQELLDQAN--K
L-------------RTG-LFKIDETREK---VQ------------VMSLELEDAKKKVAEFQKQCEE-----
-YLVIIVQQK---READEQQKA-VTANSE-------------------------------------KIAVEE
IKCQALAD--N--AQKDLEEAL------------PALEEAMR--------------AL----ESLNK--KDI
GEIKSYGRPPAQVEIVMQAVM-IL------R--G-------------N------------------------
--E-PT---WAEAK-RQLGEQ-NF---IKSLI-N-FDK------D--NISD--KVLKKIG-A-----YC-A-
QP------D--F-----QPDIIGR---------------------------------VSLA----AKSLCMW
VRAMELYGR-L----------------------------------------------YRVVE----PKRIR-
-MN----A-ALAQ-LREKQAAL-A---------------EAQEKLRE-V-------AEKLEM-LKKQYD-E-
-KLAQKEELRK-KSEEMELKLER------AGM----LVSGLA-------GEKARWEETVQGLEEDLGYL--V
GDCLLAAA--FLSY
>ENSPPYP00000019889/3084-3433 pep:known chromosome:PPYG2:7:62577473:62908390:-1 gene:ENSPPYG00000017745 transcript:ENSPPYT00000020675 gene_biotype:protein_coding transcript_biotype:protein_coding [PONAB]
PKSFLEQ-------I--SLFKNLLKK---------------------------------KQNEVSEKKE--H
L-------------VNG-IQKLKTTASQ---VG------------DLKARLASQEGELQLRNHDAEA-----
-LITKIGLQT---EKVSREKTI-ADAEER-------------------------------------KVTAIQ
TEVFQKQR--E--CEADLLKAE------------PALVAATA--------------AL----NTLNR--VNL
SELKAFPNPPIAVTNVTAAVM-VL------L--A----PRG-RVP--K------------------------
--D-RS---WKAAK-VFMGKVDDF---LQALI-N-YDK------E--HIPE--NCLKVVNEQ-----YL-K-
DP------E--F-----NPNLIRT---------------------------------KSFA----AAGLCAW
VINIIKFYE-V----------------------------------------------YCDVE----PKRQA-
-LA----Q-ANLE-LAAATEKL-E---------------AIRKKLVD-L-------DRNLSR-LTASFE-K-
-ATAEKVRCQE-EVNQTNKTIKL------ANR----LVKELE-------AKKIRWGQSIKSFEAQEKTL--C
GDVLLTAA--FVSY
>ENSPPYP00000018533/3053-3408 pep:novel chromosome:PPYG2:6:38786789:39077773:1 gene:ENSPPYG00000016570 transcript:ENSPPYT00000019272 gene_biotype:protein_coding transcript_biotype:protein_coding [PONAB]
PKSYLSF-------I--NGYKNIYAE---------------------------------KVKFINEQAE--R
M-------------NIG-LDKLMEASES---VA------------KLSQDLAVKEKELAVASIKADE-----
-VLAEVTVSA---QASAKIKNE-VQEVKD-------------------------------------KAQKIV
DEIDSEKV--K--AESKLEAAK------------PALEEAEA--------------AL----NTIKP--NDI
ATVRKLAKPPHLIMRIMDCVL-LL------F--Q-----KK--IDPVT-MDPEK-P---------CC-----
--K-PS---WGE-SLKLMSAT-GF---LWSLQ-Q-FPK------D--TINE--ETVELLQ-P-----YF-N-
MD------D--Y-----TFESAKK---------------------------------VCGN----VAGLLSW
TLAMAIFYG-I----------------------------------------------NREVL----PLKAN-
-LA----K-QEGR-LAVANAEL-G---------------KAQALLDE-K-------QAELDK-VQAKFD-A-
-AMNEKMDLLN-DADTCRKKMQA------AST----LIDGLS-------GEKVRWTQQSKEFKAQINRL--V
GDILLCTG--FLSY
>ENSRNOP00000007233/3040-3389 pep:known chromosome:RGSC3.4:6:145190957:145517035:-1 gene:ENSRNOG00000005451 transcript:ENSRNOT00000007233 gene_biotype:protein_coding transcript_biotype:protein_coding [RAT]
PRSFLEQ-------I--SLFKSLLKK---------------------------------KRGEVQRKKE--H
L-------------GNG-IQKLQTTASQ---VG------------NLKARLASQEAELQLRNQDAEA-----
-LITKIGLQT---EKVSREKAI-ADAEER-------------------------------------KVAAIQ
TEASQKQR--E--CEADLLKAE------------PALVAATA--------------AL----NTLNR--VNL
TELKTFPNPPNAVTNVTAAVM-VL------L--A----PRG-RVP--K------------------------
--D-RS---WKAAR-IFMGKVDDF---LQALI-N-YDK------E--HIPE--NCLKVVNEQ-----YL-K-
DP------E--F-----NPNLIRT---------------------------------KSFA----AAGLCAW
VINIIKFYE-V----------------------------------------------YCDVE----PKRQA-
-LA----Q-TNLD-LAAATEKL-E---------------AVRRKLVD-L-------DHNLRR-LTASFE-K-
-ATAEKVRCQE-EVNQTNKTIDL------ANR----LVSELE-------AKKIRWGQSIKSFETQEKTL--C
GDVLLTAA--FVSY
>ENSRNOP00000000651/3279-3634 pep:known chromosome:RGSC3.4:20:8936173:9199913:1 gene:ENSRNOG00000000542 transcript:ENSRNOT00000000651 gene_biotype:protein_coding transcript_biotype:protein_coding [RAT]
PKSYLSF-------I--NGYKNIYTE---------------------------------KVKYINEQAE--R
M-------------NIG-LDKLMEASES---VA------------KLSQDLAVKEKELAVASVKADE-----
-VLAEVTVSA---QASAKVKNE-VQEVKD-------------------------------------KAQKIV
DEIDSEKV--K--AESKLEAAK------------PALEEAEA--------------AL----NTIKP--NDI
ATVRKLAKPPHLIMRIMDCVL-LL------F--Q-----KK--IDPVT-MDPEK-P---------CC-----
--K-PS---WGE-SLKLMSAT-GF---LFSLQ-Q-FPK------D--TINE--ETVELLQ-P-----YF-N-
MD------D--Y-----TYESAKK---------------------------------VCGN----VAGLLSW
TLAMAIFYG-I----------------------------------------------NREVL----PLKAN-
-LA----K-QEGR-LAVANAEL-G---------------KAQALLDE-K-------QAELDK-VQAKFD-A-
-AMNEKMDLLN-DADMCRKKMQA------AST----LIDGLS-------GEKVRWTQQSKEFKAQINRL--V
GDVLLCTG--FLSY
>ENSRNOP00000047546/2903-3245 pep:known chromosome:RGSC3.4:10:56215639:56348171:-1 gene:ENSRNOG00000021356 transcript:ENSRNOT00000045220 gene_biotype:protein_coding transcript_biotype:protein_coding [RAT]
PTNYLEL-------V--SGYKKLLGE---------------------------------KRQELLDQAN--K
L-------------RTG-LFKIDETREK---VE------------VMSLELEDAKKKVAEFQKQCEE-----
-YLVIIVQQK---READEQQKA-VTANSE-------------------------------------KIAIEE
VKCQALAD--N--AQKDLEEAL------------PALEEAMR--------------AL----ESLNK--KDI
GEIKSYGRPPAQVEIVMQAVM-IL------R--G-------------N------------------------
--E-PT---WAEAK-RQLGEQ-NF---IKSLI-Y-FDK------D--NISD--KVLKKIG-A-----YC-A-
QP------D--F-----QPDIIGR---------------------------------VSLA----AKSLCMW
VRAMEVAAN-F----------------------------------------------YKIFS----PKLLR-
-LN----S-LVER-LPRKRKALEP---------------KKKKKKKN-V-------AEKLEM-LKKQYD-E-
-KLAQKEELRK-KSEEMELKLER------AGM----LVSGLA-------GEKARWEETVQGLEEDLGYL--V
GDCLIAAA--FLSY
>ENSRNOP00000004035/3001-3349 pep:known chromosome:RGSC3.4:10:108013512:108130864:-1 gene:ENSRNOG00000003028 transcript:ENSRNOT00000004035 gene_biotype:protein_coding transcript_biotype:protein_coding [RAT]
PKTFLEQ-------I--KLYQNLLAK---------------------------------KRMELVAKIE--R
L-------------ENG-LMKLQSTASQ---VD------------DLKAKLAVQEAELKQKNENADK-----
-LIQVVGVET---EKVSKEKAI-ADEEEI-------------------------------------KVEVIN
KNVTEKQK--A--CETDLAKAE------------PALLAAQE--------------AL----DTLNK--NNL
TELKSFGSPPDAVVNVTAAVM-IL------T--A----PGG-KIP--K------------------------
--D-KS---WKAAK-IMMGKVDTF---LDSLK-R-FDK------E--HIPE--ACLKAF-KP-----YQ-G-
NP------T--F-----DPEFIRS---------------------------------KSTA----AAGLCSW
CINIVRFYE-V----------------------------------------------YCDVA----PKRQA-
-LE----E-ANAE-LAEAQDKL-S---------------RIKNKIAE-L-------NANLNN-LTSAFE-K-
-ATAEKIKCQQ-EADATNRVISL------ANR----LVGGLA-------SENVRWAESVENFRSQGVTL--C
GDVLLISA--FVSY
>ENSRNOP00000017372/2421-2776 pep:known chromosome:RGSC3.4:2:80163788:80390049:1 gene:ENSRNOG00000012624 transcript:ENSRNOT00000017372 gene_biotype:protein_coding transcript_biotype:protein_coding [RAT]
PKSYLSF-------I--QGYKFIYEE---------------------------------KHVEVQSLAN--R
M-------------NTG-LEKLKEASES---VA------------ALSQELAVKEKELQVANEKADM-----
-VLKEVTMKA---QAAEKVKAE-VQKVKD-------------------------------------KAQAIV
DSISKDKA--I--AEEKLEAAK------------PALEEAEA--------------AL----QTIKP--SDI
ATVRTLGRPPHLIMRIMDCVL-LL------F--H-----RR--VNAVK-IDLDK-S---------CT-----
--V-PS---WQE-SLKLMTAG-NF---LQNLQ-Q-FPK------D--TINE--EVIEFLS-P-----YF-E-
MS------D--Y-----NIETAKR---------------------------------VCGN----VAGLCSW
TKAMASFFS-I----------------------------------------------NKEVL----PLKAN-
-LI----V-QENR-HALAMQDL-Q---------------KAQAELDD-K-------QAELDV-VQAEYE-Q-
-AMTEKQTLLE-DADRCRHKMQT------AST----LISGLA-------GEKERWTEQSKEFAAQIKRL--V
GDVLLATA--FLSY
>ENSSHAP00000007164/2850-3205 pep:novel scaffold:DEVIL7.0:GL841211.1:213064:439806:-1 gene:ENSSHAG00000006224 transcript:ENSSHAT00000007226 gene_biotype:protein_coding transcript_biotype:protein_coding [SARHA]
PKSYLSF-------I--QGYKHIYKE---------------------------------KHAEVQTLAN--R
M-------------NTG-LEKLKEASES---VA------------ALSKELEVKEKELQVANDKADT-----
-VLKEVTVKA---QAAEKVKAE-VQKVKD-------------------------------------KAQAIV
DSISADKA--I--AEEKLEAAK------------PALEEAEA--------------AL----QTIKP--SDI
ATVRTLGRPPHLIMRIMDCVL-LL------F--Q-----RK--VNVVK-IDLEK-S---------CV-----
--I-PS---WQE-SLKLMTAG-NF---LQNLQ-Q-FPK------D--TINE--EVVEFLV-P-----YF-E-
MS------D--Y-----NIETAKR---------------------------------VCGN----VAGLCSW
TKAMVSFFS-T----------------------------------------------NKEVL----PLKAN-
-LV----V-QENR-YVTAMQDL-Q---------------KAQAELDD-K-------QAELDV-VQEEYE-K-
-AMTEKQTLLE-DAERCRHKMQT------AST----LISGLA-------GEKERWTQQSKEFAAQTKRL--V
GDVLLATA--FLSY
>ENSSHAP00000017406/2983-3324 pep:novel scaffold:DEVIL7.0:GL856861.1:1581301:1687215:-1 gene:ENSSHAG00000014791 transcript:ENSSHAT00000017551 gene_biotype:protein_coding transcript_biotype:protein_coding [SARHA]
PTNYLEL-------V--SGYKKLLAE---------------------------------KKQELLDQAN--K
L-------------RTG-LFKIDETREK---VQ------------VMSLELEEAKQKVAEFQKQCEE-----
-YLVIIVQQK---READEQQKA-VTANSE-------------------------------------KIAVEE
VKCKALAE--N--AQKDLEEAL------------PALEEAMR--------------AL----ESLNK--KDI
GEIKSYGRPPTQVETVMQAVM-IL------R--G-------------N------------------------
--E-PT---WVEAK-RQLGDP-NF---IKSLI-N-FDK------D--NISD--KVLKKIG-A-----FC-A-
QP------D--F-----QPDIIGR---------------------------------VALA----AKSLCMW
VRAMELYGR-L----------------------------------------------YRVVE----PKRAR-
-MN----A-ALAQ-LQEKQAAL-A---------------EAQEKLRE-V-------AEKLEM-LKKQYD-E-
-KLAQKEELRK-KSEEMELKLER------AGM----LVSGLS-------GEKARWEENVKGLEEDLGYL--V
GDCLLAAA--FLSY
>ENSSHAP00000019002/2928-3270 pep:novel scaffold:DEVIL7.0:GL841442.1:2039693:2177099:1 gene:ENSSHAG00000016128 transcript:ENSSHAT00000019158 gene_biotype:protein_coding transcript_biotype:protein_coding [SARHA]
PKNFLDF-------I--STYSKLLDE---------------------------------KTQYNIAQCK--R
L-------------EGG-LDKLKEATIQ---LD------------ELNIKLAEQKIVLAEKSAACEA-----
-LLEEISTNT---AIAEEKKKL-AEEKAI-------------------------------------EIEEQN
KIIAVEKA--E--AETALEEAM------------PILEAAKL--------------EL----QKLDK--SDV
TEIRSFAKPPKQVQTVCECIL-II------K--G----Y--------K------------------------
--E-LN---WKAAK-GMMSDP-NF---LRSLM-D-MDF------D--SISQ--SQVKNIR-G-----LL-K-
NL------N--T-----TMEEMEA---------------------------------VSKA----GLGMLKF
VEAVMGYCD-V----------------------------------------------FKEIK----PKREK-
-VA----R-LERN-YFLSKREL-E---------------RIQNELAT-L-------HAELEA-LGAKYE-A-
-AILEKQQLQE-EAEIMERRLIA------ADK----LISGLG-------SENVRWLADLDELIHRRFKL--L
GDCLLCAA--FLSY
>ENSSSCP00000001722/3278-3633 pep:known chromosome:Sscrofa9:7:39153770:39437066:1 gene:ENSSSCG00000001588 transcript:ENSSSCT00000001768 gene_biotype:protein_coding transcript_biotype:protein_coding [PIG]
PKSYLSF-------I--NGYKNIYTE---------------------------------KVKYINEQAE--R
M-------------NIG-LDKLMEASES---VA------------KLSQDLAVKEKELAVASVKADA-----
-VLAEVTVSA---QASAKVKNE-VQEVKD-------------------------------------KAQKIV
DEIDTEKV--K--AETKLEAAR------------PALEEAEA--------------AL----NTIKP--NDI
ATVRKLAKPPHLIMRIMDCVL-LL------F--Q-----KK--IDPVT-MDPEK-P---------CC-----
--K-PS---WGE-SLKLMSAT-GF---LWSLQ-Q-FPK------D--TINE--ETVELLQ-P-----YF-N-
MD------D--Y-----TFESAKK---------------------------------VCGN----VAGLLSW
TLAMATFYG-V----------------------------------------------NREVL----PLKAN-
-LA----K-QEGR-LAVANAEL-G---------------KAQALLDE-K-------QAELDK-VQAKFD-A-
-AMNEKMDLLN-DADMCRKKMQA------AST----LIDGLS-------GEKVRWTQQSKEFKAQINRL--V
GDILLCTG--FLSY
>ENSTGUP00000003413/2896-3244 pep:known chromosome:taeGut3.2.4:18:1614043:1645771:1 gene:ENSTGUG00000003207 transcript:ENSTGUT00000003447 gene_biotype:protein_coding transcript_biotype:protein_coding [TAEGU]
PKTFLEH-------I--KLYQNLLAD---------------------------------KRSTLSASID--R
L-------------EKG-LMKLRSTASQ---VD------------DLKAMLAVQEIELKQKNEDTDK-----
-LIHVVGVET---EKVSKEKAI-ADEEEL-------------------------------------KVEAIN
KMVAEKQR--A--CASDLAEAE------------VVLSAARE--------------AL----DTLNK--YNL
TELKSFGAPPPEVVNVMAAVL-IL------T--A----ENG-KIP--K------------------------
--D-KS---WTAGK-VKIGKADTF---LASLK-N-YDG------E--NIPE--ACLKAF-EP-----YR-N-
DP------A--F-----NPEFIKS---------------------------------KSTA----AAGLCSW
CLNMVRFYE-V----------------------------------------------HCTVK----PKRQA-
-VA----D-ADAE-LAEAQARL-S---------------RIKSKIVA-L-------NENLAT-LTAQFE-K-
-ATAEKIKCQQ-EADETNKVITL------ANR----LVGGLA-------SENIRWAESVEQLREQEKTL--C
GDVLLVSA--FVSY
>ENSTGUP00000005932/2908-3256 pep:known chromosome:taeGut3.2.4:18:5012239:5137013:-1 gene:ENSTGUG00000005689 transcript:ENSTGUT00000005991 gene_biotype:protein_coding transcript_biotype:protein_coding [TAEGU]
PKSFLEQ-------I--KLYQNLLLE---------------------------------KDRDLKAKME--R
L-------------ENG-LEKLKSTSAQ---VD------------ELKAKLAAQEVELKQKKEDADK-----
-LIQVVGVET---EKVSRKKAV-ADEEER-------------------------------------KVALIA
QEVEQKQK--D--CEEDLAKAE------------PALEAAQA--------------AL----NTLNK--TNL
TELRSFGSPPSAVSNVTAAVM-VL------T--A----PGG-KIP--K------------------------
--D-RS---WKAAR-VAMARVDSF---LDSLI-K-FNK------E--NIHE--NCLRAL-QP-----YL-Q-
DP------R--F-----NPESVAT---------------------------------KSAA----AAGLCSW
VLNIARFHR-V----------------------------------------------FCEVQ----PKRQA-
-LE----R-ANAE-LAAAQDKL-A---------------TVKAKIAR-L-------NENLGK-LTARFE-K-
-ATSDKLRCQQ-EAEATACTISL------ANR----LVGGLA-------SENVRWAEAVKDFKQQQSTL--C
GDVLLVTA--CVSY
>ENSTGUP00000007744/3176-3531 pep:known chromosome:taeGut3.2.4:2:81235805:81361081:1 gene:ENSTGUG00000007486 transcript:ENSTGUT00000007825 gene_biotype:protein_coding transcript_biotype:protein_coding [TAEGU]
PKSYLTF-------I--QGYKTTYKE---------------------------------KHAEVQILSN--R
I-------------NTG-LEKLKEASES---VA------------ALSRELEVKEKELQIANEKADM-----
-VLKEVTVKT---QAAENMKGD-VQKVKD-------------------------------------KAQAIV
DSITVDKA--I--TEEKLEAAK------------PALEEAEA--------------AL----QTIKP--ADI
ATVRTLGRPPHLIMRIMDCVL-LL------F--Q-----RK--VNHVK-IDQEK-C---------CT-----
--V-PS---WQE-SLKLMTTG-NF---LQSLQ-Q-FQK------D--TITE--EVVELLS-P-----YF-E-
MV------D--Y-----NTETAKR---------------------------------VCGN----VAGLCSW
TKAMAVFFS-I----------------------------------------------NKEVL----PLKAN-
-LA----I-QEKH-LTSAMLDL-Q---------------KAQEELGA-K-------QEELDI-VQAEYE-N-
-AMREKQTLLE-DAERCRHKMQT------ASS----LISGLA-------GEKERWTEESKEFAMQTKTL--V
GDVLLATA--FLSY
>ENSTGUP00000007747/2899-3254 pep:known chromosome:taeGut3.2.4:2:81248369:81361081:1 gene:ENSTGUG00000007486 transcript:ENSTGUT00000007828 gene_biotype:protein_coding transcript_biotype:protein_coding [TAEGU]
PKSYLTF-------I--QGYKTTYKE---------------------------------KHAEVQILSN--R
I-------------NTG-LEKLKEASES---VA------------ALSRELEVKEKELQIANEKADM-----
-VLKEVTVKT---QAAENMKGD-VQKVKD-------------------------------------KAQAIV
DSITVDKA--I--TEEKLEAAK------------PALEEAEA--------------AL----QTIKP--ADI
ATVRTLGRPPHLIMRIMDCVL-LL------F--Q-----RK--VNHVK-IDQEK-C---------CT-----
--V-PS---WQE-SLKLMTTG-NF---LQSLQ-Q-FQK------D--TITE--EVVELLS-P-----YF-E-
MV------D--Y-----NTETAKR---------------------------------VCGN----VAGLCSW
TKAMAVFFS-I----------------------------------------------NKEVL----PLKAN-
-LA----I-QEKH-LTSAMLDL-Q---------------KAQEELGA-K-------QEELDI-VQAEYE-N-
-AMREKQTLLE-DAERCRHKMQT------ASS----LISGLA-------GEKERWTEESKEFAMQTKTL--V
GDVLLATA--FLSY
>ENSTGUP00000008933/2685-3040 pep:novel chromosome:taeGut3.2.4:2:93945597:94086912:-1 gene:ENSTGUG00000008651 transcript:ENSTGUT00000009030 gene_biotype:protein_coding transcript_biotype:protein_coding [TAEGU]
PKSYLSF-------I--GGYKTIYKE---------------------------------KIASLGSLSE--R
M-------------RTG-LAKLVEAEVS---VN------------QLSKELVMKEKDLAIASKKGDE-----
-VLLEVTMKA---HAAEKVKTQ-VQTVKD-------------------------------------KAQAIV
DSIAIDKA--A--AEDKLEAAR------------PALEEAKA--------------AL----QTIKP--SDI
ATVRKLGKPPHLIMRIMDCVL-LL------F--Q-----RK--IDSVT-LDHEH-P---------CV-----
--K-PS---WTE-AQKLMNNS-GF---LSMLL-T-FQK------D--SITE--ETVELLE-P-----YL-D-
ME------D--Y-----NLETAKK---------------------------------VCGN----VAGLCSW
TQAMAYFYS-I----------------------------------------------NKEVL----PLKTN-
-LA----F-QERR-LAAAQMEL-N---------------SAQNQLDE-K-------QKELDE-VQAMYD-A-
-AVKEKQALLD-DAAACRRKMNN------ASV----LIEGLG-------GEKLRWTESSKNFQNQINNL--V
GNVLLATG--FLSY
>ENSTGUP00000013096/2815-3159 pep:known chromosome:taeGut3.2.4:1:76500909:76643183:-1 gene:ENSTGUG00000012697 transcript:ENSTGUT00000013245 gene_biotype:protein_coding transcript_biotype:protein_coding [TAEGU]
PSRYMTF-------L--HVYSTINSS---------------------------------KRRELTKRQN--H
L-------------QAG-VSKLNEAKAL---VD------------ELNRKAGEQSILLKMKQDEADA-----
-ALQEITVSM---QSASEQKAE-MEKIKH-------------------------------------RIAEEA
AEIERRKR--K--IEDELKEVQ------------PLVSEAKL--------------AV----GNIKP--EAL
LEIRSLRMPPDIIRDILEGVLRLM----GIF-----------------------------------------
--D-TS---WVSMK-SFLAKR-SV---REDIG-S-FDA------R--NIPK--EIRESVEEL-----LS-KN
RA------S--F-----DPKNAKR---------------------------------ASAA----AAPLAAW
VNANIQYSH-V----------------------------------------------LERIQ----PLEKE-
-KA----G-LEAN-LKKTEDRK-R---------------KLEELLNS-V-------GQKVSE-MKDKFQ-N-
-RTTEAAKLEA-ELSKAQKTLKA------AEV----LINQLD-------REHKRWSTQVSEITDDLATL--P
KRAQLAAA--FITY
>ENSTGUP00000013186/3090-3433 pep:known chromosome:taeGut3.2.4:5:50745608:50787399:1 gene:ENSTGUG00000012793 transcript:ENSTGUT00000013335 gene_biotype:protein_coding transcript_biotype:protein_coding [TAEGU]
PRHYLDF-------I--NHYANLFNE---------------------------------KRSELEEQQM--H
L-------------NVG-LRKIKETVDQ---VE------------ELRRDLRIKSQELEVKNAAAND-----
-KLKKMVKDQ---QEAEKKKVM-SQEIQE-------------------------------------QLHKQQ
EVIADKQM--S--VKEDLDKVE------------PAVIEAQN--------------AV----KSIKK--QHL
VEVRSMANPPAAVKLALESIC-LL------L--G----EST-------------------------------
----TD---WKQIR-SIIMRE-NF---IPTIV-N-FSA------E--EISD--AIREKMKKN-----YL-S-
NP------S--Y-----NYEIVNR---------------------------------ASLA----CGPMVKW
AIAQLNYAD-M----------------------------------------------LKRVE----PLRNE-
-LQ----K-LEDD-AKDNQQKA-N---------------EVEQMIRD-L-------EASIAR-YKEEYA-V-
-LISEAQAIKA-DLAAVEAKVNR------STA----LLKSLS-------AERERWEKTSETFKNQMSTI--A
GDCLLSGA--FIAY
>ENSTRUP00000000142/3033-3377 pep:novel scaffold:FUGU4:scaffold_286:100731:267674:-1 gene:ENSTRUG00000000064 transcript:ENSTRUT00000000142 gene_biotype:protein_coding transcript_biotype:protein_coding [FUGRU]
PKSFLEQ-------I--KLYCSLLGQ---------------------------------KSKDLSNKME--R
L-------------QNG-LTKLNSTSAQ---VD------------DLKAKLAAQEVNLKQKNKDADK-----
-LIQVVGIET---EKMSKEKFV-ADEEER-------------------------------------KVAAIA
VVVSGKQR--D--CEEDLAKAE------------PALLAAQD--------------AL----NTLNK--SLI
SSSQLFNS---AVNKISESIWGGI------R--K----VKS-HLL--M------------------------
--M-NT---WRAST-VVMKKTSMFEECLVELL-D-WPW------E--QAHAVYNCKKKA-EL-----Y----
-S------D--W-----NRSFFVT---------------------------------KN-------------
IHEVWFFYD-F----------------------------------------------IMDLK----KRIID-
-LN----K-SGKS-LGAISKQL-Q-------------PREVECKLSP-A-------AERKLV-RRVKSQ-P-
-RSTKKHICQELEAAGTQVSVST------VKR----VLPCLP-------SSTVVWEHTTDQRQKHEEKLLCC
GTHTIVCC--LIIY
>ENSTRUP00000000144/3019-3346 pep:novel scaffold:FUGU4:scaffold_286:100731:267611:-1 gene:ENSTRUG00000000064 transcript:ENSTRUT00000000144 gene_biotype:protein_coding transcript_biotype:protein_coding [FUGRU]
PKSFLEQ-------I--KLYCSLLGQ---------------------------------KSKDLSNKME--R
L-------------QNG-LTKLNSTSAQ---VD------------DLKAKLAAQEVNLKQKNKDADK-----
-LIQVVGIET---EKMSKEKFV-ADEEER-------------------------------------KVAAIA
VVVSGKQR--D--CEEDLAKAE------------PALLAAQD--------------AL----NTLNK--FHM
KILQQY-----SVGKTTGAILIVL------L--K----VKS-HLL--M------------------------
--M-NT---WRAST-VVMKSFAHY----FLLA-H-WPW------E--QAHAVYNCKKKA-EC-----HL-K-
RA------H--WIKTPTNATMGKS---------------------------------KE-------------
LS--------------------------------------------------------TDLK----KRIID-
-LN----K-SGKS-LGAISKQL-QVCKYKVHGAVLLLPREVECKLSP-A-------AERKLV-RRVKSQ-P-
-RSTKKHICQELEAAGTQVSVST------VKR----VL------------------------------LLCC
GPVLLSME--LVLY
>ENSTRUP00000008414/3178-3532 pep:novel scaffold:FUGU4:scaffold_22:38309:81680:1 gene:ENSTRUG00000003584 transcript:ENSTRUT00000008464 gene_biotype:protein_coding transcript_biotype:protein_coding [FUGRU]
PKSYLSF-------I--QGYKTIYAE---------------------------------KRSEVRNLAE--R
M-------------HTG-LEKLKEASES---VA------------LLSKELEEKEKVLQVANEKADM-----
-VLKEVTVKA---QAAEKVKAE-VQKVKD-------------------------------------KAQALV
DSITADKA--T--ATEKLEAAR------------PALEEAEA--------------AL----QTIKP--SDI
ATVRTLGRPPHLIMRIMDCVL-LL------F--Q-----KK--INTVK-VDTEK-N---------CI-----
--T-PS---WQE-SLKLMTAG-NF---VSNLQ-Q-FPK------D--TITE--EVVELLL-P-----YF-D-
MP------D--Y-----NIETAKR---------------------------------VCGN----VAGLASW
TKAMATFFS-I----------------------------------------------NKEVL----PLKAN-
-LA----V-QENR-LNIANRDL-Q---------------EAQAELDA-K-------QAELDL-VQAQYE-K-
-AMMEKQALLE-DAERCRHKMQT------ASS----LISGLA-------GEKERWTEQSKEFAAQTKRL--V
GDVLLAT---FLSY
>ENSTRUP00000008415/3120-3477 pep:novel scaffold:FUGU4:scaffold_22:40015:81680:1 gene:ENSTRUG00000003584 transcript:ENSTRUT00000008465 gene_biotype:protein_coding transcript_biotype:protein_coding [FUGRU]
PKSYLSF-------I--QGYKTIYAE---------------------------------KRSEVRNLAE--R
M-------------HTG-LEKLKEASES---VA------------LLSKELEEKEKVLQVANEKADM-----
-VLKEVTVKA---QAAEKVKAE-VQKVKD-------------------------------------KAQALV
DSITADKA--T--ATEKLEAAR------------PALEEAEA--------------AL----QTIKP--SDI
ATVRTLGRPPHLIMRIMDCVL-LL------F--Q-----KK--INTVK-VDTEK-N---------CI-----
--T-PS---WQE-SLKLMTAG-NF---VSNLQ-Q-FPK------D--TITE--EVVELLL-P-----YF-D-
MP------D--Y-----NIETAKR---------------------------------VCGN----VAGLASW
TKAMATFFS-I----------------------------------------------NKEVL----PLKAN-
-LA----V-QENR-LNIANRDL-Q---------------EAQAELDA-K-------QAELDL-VQAQYE-K-
-AMMEKQALLE-DAERCRHKMQT------ASS----LISGLA-------GEKERWTEQSKEFAAQTKRL--V
GRWWSCGSYWFLSY
>ENSTRUP00000010597/3031-3380 pep:novel scaffold:FUGU4:scaffold_214:280173:305879:-1 gene:ENSTRUG00000004455 transcript:ENSTRUT00000010655 gene_biotype:protein_coding transcript_biotype:protein_coding [FUGRU]
PKSFLEF-------M--KLYGNLLRK---------------------------------KRTDLAQKME--R
L-------------ENG-LQKLLTTASQ---VE------------DLKAKLALQEVELWQKNADIEA-----
-LIAKIGQQT---DKLNQERAV-ADAEEQ-------------------------------------KVAAIQ
TEVTKQQR--E--TEEDLSKAE------------PALQAANA--------------AL----NTLNR--LNL
TELRTFPNPPAIVTNVSAAVL-VL------L--S----PQG-RIP--K------------------------
--D-RS---WKASK-MVMSKVDDF---LQALV-N-FDK------E--HIPE--VTVKCVKEE-----YL-R-
DP------E--F-----NPEFVRQ---------------------------------KSSA----AAGLCAW
VINIIRFQE-V----------------------------------------------FCEVE----MKRMC-
-LS----Q-ANAD-LAEAADKL-E---------------AIRKKLAE-L-------DGSLEI-LTTSFE-K-
-ATSEKLRFQE-EVNCTNNTIEL------ANR----LVKGLE-------SENVRWANSLAQFHEQEETL--S
GDVLLTAA--FISY
>ENSTRUP00000024656/2893-3234 pep:known scaffold:FUGU4:scaffold_114:460278:501538:-1 gene:ENSTRUG00000009810 transcript:ENSTRUT00000024756 gene_biotype:protein_coding transcript_biotype:protein_coding [FUGRU]
PTNYLEL-------V--SGYKKLLGE---------------------------------KNLELGEQVN--K
L-------------CNG-LLKISDTREK---VE------------GMTVELEEAKKQVAEFQTQCEE-----
-YLTVILEQK---READRHQKV-VSEDRE-------------------------------------KIGAEE
LQCKEMAA--N--AQRDLDEAL------------PALEEALK--------------AL----ESLNK--KDM
TEIKSYGRPPALVETVMQAVM-IL------L--E-------------K------------------------
--D-PS---WAEAK-RQLGDS-NF---IKTLI-N-FDK------N--NISA--RVLKRIG-Q-----FC-M-
LS------D--F-----QPEVIGK---------------------------------VSLA----AKSLCMW
VRAMEVYGR-I----------------------------------------------YRIVE----PKQAL-
-LK----T-ATEQ-LEEKQAAL-A---------------AAQEKLQE-V-------DRMLKQ-LKDQHA-E-
-KLLMKENLRK-KSEEMEIKLDR------ADK----LVTGLA-------GERIRWENTVSGLKENMGYL--V
GDCLLAAS--FLSY
>ENSTRUP00000031696/3176-3522 pep:novel scaffold:FUGU4:scaffold_10:1289494:1313144:1 gene:ENSTRUG00000012516 transcript:ENSTRUT00000031819 gene_biotype:protein_coding transcript_biotype:protein_coding [FUGRU]
PRHYLDF-------I--NQYANLFNE---------------------------------KRSELEEQQM--H
L-------------NVG-LRKIKETVDQEKKVE------------ELRRDLRIKSQELEAKNAAAND-----
-KLKKMFKDQ---QEAEKKKVM-SQEIQE-------------------------------------AVYKQQ
EVIKDKQL--S--VKQDLDQVE------------PAVIEAQN--------------AV----KSIKK--QHL
VEVRSMANPPAAVKLALESIC-LL------L--G----EST-------------------------------
----TD---WKQIR-SIIMRE-NF---IPTIV-N-FSA------D--EISD--SIREKMKKN-----YL-S-
NP------G--Y-----NYEQINR---------------------------------ASLA----CGPMVKW
AIAQLNYAD-M----------------------------------------------LKRVE----PLRNE-
-LQ----K-LEDD-ATDNKTKA-E---------------EVEQMIRD-L-------ESSIAR-YKEEYA-V-
-LISEAQAIKA-DLAAVEAKVNR------STA----LLKSLS-------AERDRWEKTSETFKNQMSTI--A
GDCLLSAA--FITY
>ENSXETP00000032790/3154-3514 pep:known scaffold:JGI_4.2:GL172776.1:1262475:1493083:-1 gene:ENSXETG00000014981 transcript:ENSXETT00000032790 gene_biotype:protein_coding transcript_biotype:protein_coding [XENTR]
PKSYLSF-------I--GGYKTIYGE---------------------------------KIEYVGNLSN--R
M-------------KTG-LAKLMEAEVS---VN------------QLSKELAVKEKDLAVASKKADE-----
-VLQEVTFKA---HAAEKVKMQ-VQKVKD-------------------------------------KAQAIV
DEIAIDKA--A--AEEKLEVAR------------PALQEAEA--------------AL----ETEKS--FSV
QNMKELSNPPRCSLFVLLCVK-IN------N--N-----HS--YKKKK-IDLQF-S--------YCITFMNF
KEE-RS---KCC-LSKFMRN-------LYLLI-K-RCN------D--SITE--EIVELLQ-P-----YL-D-
ME------D--Y-----NLESAKK---------------------------------VCGN----VAGLCSW
TQAMAYFFG-I----------------------------------------------NKEVL----PLKAN-
-LA----L-QGAK-LAVAQQEL-N---------------NAQSQLDA-K-------QRELDD-VQAMYD-A-
-AMREKQALLD-DAEACRRKMIN------ATA----LIEGLG-------GEKIRWTESSKNFQNQITRL--V
GDVLLATG--FLSY
>ENSXETP00000016136/3003-3357 pep:known scaffold:JGI_4.2:GL172688.1:288733:442744:-1 gene:ENSXETG00000007412 transcript:ENSXETT00000016136 gene_biotype:protein_coding transcript_biotype:protein_coding [XENTR]
PKSFLEQ-------I--TLYKNLLEK---------------------------------KRRELSQRME--H
L-------------MNG-LQKLTTTASQ---VE------------DLKVKLASQEAELQQRNQDAEA-----
-LITKIGRQT---EKVSQEKAT-ADAEEQ-------------------------------------KVASIQ
EEVSVKQK--D--CEEDLSKAE------------PALIAATA--------------AL----DTLNK--TNL
TELKTFPNPPIAVTNVTAAVM-VL------L--A----PKG-RVP--K------------------------
--D-RS---WKAAK-VFMGKVDDF---LQALI-K-YDK------E--HIHE--NCLKVAKEQ-----YL-N-
DP------G--F-----SPDLVRT---------------------------------KSFA----AAGLCAW
VINIVKYYENL----------------------------------------------DCHVT----GVART-
-LVIKHDR-KYTD-LLIRQYTV-F---------------NTKDYIWD-L-------DNNLKK-LTHSFE-K-
-ATAEKVRCQE-EVNRTNTTIEM------ANR----LVKGLE-------SENIRWSESIKSFKAQEKTL--C
GDVLLTAA--FVSY
>ENSXETP00000046310/3188-3543 pep:known scaffold:JGI_4.2:GL172641.1:3454610:3645106:-1 gene:ENSXETG00000021408 transcript:ENSXETT00000046310 gene_biotype:protein_coding transcript_biotype:protein_coding [XENTR]
PKSYLSF-------I--QGYKAIYKE---------------------------------KHAEVQTLAN--R
M-------------NTG-LQKLKEASES---VA------------ALSKELEVKEKELQIANQKADM-----
-VLKEVTVKA---QAAEKVKAE-VQKVKD-------------------------------------KAQAIV
DNISADKA--V--AEEKLEAAK------------PALEEAEA--------------AL----QTIKP--TDI
ATVRTLGRPPHLIMRIMDCVL-LL------F--Q-----RK--VNPVK-LDQEK-G---------CT-----
--I-PS---WQE-SLKLMI-G-NF---LQNLQ-Q-FPK------D--TINE--EVVELLQ-P-----YF-E-
MQ------D--Y-----NIETAKR---------------------------------VCGN----VAGLCSW
TKAMASFYS-I----------------------------------------------NKEVL----PLKVN-
-LL----Q-TWGQVHMPQTYSL-R---------------RENHAIEK-Q-------QAQISQ-TGIEEE-N-
-ALGIKNTLLE-DADRCRHKMQT------ASS----LISGLA-------GEKERWTEQSKEFAAQTKRL--V
GDVLLATA--FLSY
>ENSXETP00000058458/3180-3523 pep:known scaffold:JGI_4.2:GL172858.1:174429:235845:-1 gene:ENSXETG00000034056 transcript:ENSXETT00000061102 gene_biotype:protein_coding transcript_biotype:protein_coding [XENTR]
PRHYLDF-------I--NHYADLFNE---------------------------------KRSELEEQQM--H
L-------------NVG-LRKIKETVDQ---VE------------ELRRDLRIKSQELEVKNAAAND-----
-KLKKMVKDQ---QEAEKKKVM-SQEIQE-------------------------------------QLHKQQ
AIIADKQM--S--VKEDLDQVE------------PAVIEAQN--------------AV----KSIKK--QHL
VEVRSMANPPAAVKLALESIC-LL------L--G----EST-------------------------------
----TD---WKQIR-SIIMRE-NF---IPTIV-N-FSA------E--EISD--AIREKMKKN-----YL-S-
NP------S--F-----NYELVNR---------------------------------ASLA----CGPMVKW
AIAQLNYAD-M----------------------------------------------LKRVE----PLRNE-
-LQ----K-LEDD-AKDNQQKA-N---------------EVEQMIRD-L-------EASIAR-YKEEYA-V-
-LISEAQAIKA-DLAAVEAKVNR------STA----LLKSLS-------AERDRWEKTSETFKNQMSTI--A
GDCLLSAA--FIAY
>jgi|Triad1|22099|e_gw1.3.2.1/2883-3226 [TRIAD]
PRRFMTL-------L--QSCQAVYNM---------------------------------KREGIEKRQS--R
L-------------QAG-LSKLNEAKSL---VD------------DLKKDAAKQSTLLAEKQADADQ-----
-ALQEISTSM---QRASDQRNE-MEILKQ-------------------------------------KLAEES
AKLEKRKK--A--IDIELSEIE------------PLVQSARQ--------------AV----GNIKP--ESL
SEIRSLRMPPDVIRDILEGVLRLM----GIF-----------------------------------------
--D-TS---WVSMK-SFLAKR-GV---KEEIC-T-FDA------R--KITT--DIRDNVNEL-----L--KS
SN------S--F-----DEKVAKR---------------------------------ASAA----AAPLAEW
VKANIKFSI-V----------------------------------------------LEKIE----PLETE-
-QN----A-LKRN-LDKSQARL-D---------------KLVKALNA-V-------DKEVAA-MKERFE-K-
-RTTEAAKLKI-QLEKAQETIDA------AET----LVTKLD-------GEYKRWSTQVTNLTSEMNQL--P
RWSLITAG--FMTY
>jgi|Triad1|23475|e_gw1.4.693.1/2880-3221 [TRIAD]
PTNYLEL-------V--AGYKSLLHE---------------------------------KKKELGNEAN--K
L-------------RNG-LEKIDETRTK---VE------------TMSIELERTKNKVAQFQKQCEE-----
-YLVIIVQQK---RETDEHQKT-VAARSE-------------------------------------KIEEEE
QRCRQLAE--T--AQHDLDEAL------------PALEEAVK--------------AL----EALNK--KDI
TEIRSYGRPPPLVEKVMEAVM-IL------L--G-------------A------------------------
--E-PT---WAEAK-RQLGET-NF---IKTLV-N-FDK------D--HMTD--RVLKKVT-G-----YC-S-
QS------D--F-----QPDIIGR---------------------------------VSLA----AKSLCMW
VRATELYGR-I----------------------------------------------YRIVE----PKKQR-
-LN----H-ARAQ-LHEKERSL-A---------------AAKSKLKE-I-------TDQMEK-LKREYD-E-
-KLAQKDDLRK-TAELNELRLDR------AGR----LVAGLS-------GEKLRWENSVTELQSNIAYL--P
GDCLVAAA--FLSY
>jgi|Triad1|59929|fgeneshTA2_pg.C_scaffold_12000280/3233-3589 [TRIAD]
PKSYLSF-------I--NSYKIVYYD---------------------------------KRKDIGELAK--R
M-------------NVG-LDKLLEASES---VH------------SLSKELAIKEKELAIASEKADD-----
-VLKEVTASA---HAAEKVKTQ-VQKVKD-------------------------------------KAQAIV
DTIEKDKN--I--AEAKLEAAR------------PALEEAEA--------------AL----QTIKP--SHI
ATVRKLQKPPHLIMRIMDCVL-LL------F--M-----RS--MDKVH-VDLDRPQ---------FT-----
--K-PS---WAE-SLKLMGGS-SF---LSGLQ-N-FPK------D--SINE--ETVELLE-P-----YI-T-
QD------D--Y-----NNDNAKR---------------------------------VCGD----VAGLCSW
TKAMAYFFG-I----------------------------------------------NKEVL----PLKAN-
-LI----I-QQAR-YDSAMQDL-Q---------------KAQSDLDE-K-------QRELDE-VQALYE-A-
-AVKEKQDLIN-DAETCRRKMQA------ATA----LIEGLA-------GERQRWTQQSKEFESEIGRL--V
GDVLLCTA--FLSY
>jgi|Triad1|24890|e_gw1.5.691.1/3175-3517 [TRIAD]
PRHYLDF-------I--NQYVKLHHE---------------------------------KRADLEEQQL--H
L-------------NVG-LQKIRDTVDQ---VE------------ELQKSLAIKSRELEAKNDAANQ-----
-KLKQMVKDQ---QEAEQKKVE-AQDVQV-------------------------------------RVETQT
KEIAERRE--V--VEEDLAKVE------------PAVKDAAQ--------------AV----KSIKK--QHL
VEVRSMGNPPVIVKMALESIC-LL------L--G----ENT-------------------------------
----TD---WKAIR-GVLMKD-NF---IGTIV-N-FTT------E--NMSD--SIRRKMD-K-----YL-N-
DP------N--Y-----NFEKVNR---------------------------------ASAA----CGPLVKW
AIAQCGYAE-M----------------------------------------------LQKVE----PLRNE-
-LR----Q-LEKQ-ANVNKAKK-E---------------ELEKTVTQ-L-------EKSIAM-YKEEYA-K-
-LISEAQAIKA-DKESVEAKVTR------SQA----LLRSLS-------SERERWESTSNTFKTQMSTI--V
GDVLLSAA--FMAY
>jgi|Triad1|56504|fgeneshTA2_pg.C_scaffold_5000398/3107-3462 [TRIAD]
PKSYLSF-------I--NGYKLIYRN---------------------------------QKESIGLLAE--R
M-------------RTG-LDKLVEATQS---VN------------RLSEELIIKEKELEIASDKADV-----
-VLKEVTAKA---HAAEKVKQQ-VLKVKE-------------------------------------KAQAIV
DEIAVDKA--A--AEERLEAAK------------PALEEAEA--------------AL----QTIKA--QHI
ATVRKLAKPPHLIMRIMDCVL-LL------F--N-----KR--LDPTQ-PDPEK-P---------TI-----
--K-PS---WGE-ALRMMNNS-GF---LQSLV-Q-FQK------D--SIND--ETVELLE-I-----YF-A-
NE------D--Y-----NIDTAKK---------------------------------ACGD----VAGLLSW
TKAMCAFYA-V----------------------------------------------NKEVL----PLKAN-
-LM----V-QEAR-LNQANGNL-T---------------KAQNQFDE-K-------QAELDA-VQKQYE-A-
-AVTEKQNLIN-DAETCRRKMNN------ATT----LIDGLG-------GEKIRWTEQSKMFEEQTNRL--V
GDVLLATG--FLSY
>jgi|Triad1|50643|fgeneshTA2_pm.C_scaffold_9000026/2808-3150 [TRIAD]
PKNYLDF-------I--NTYTRLLEE---------------------------------KDQSLHEQCQ--R
L-------------EGG-LTKLIEASEA---LK------------ELNQKLEIQKVAVTQKTIACER-----
-LLEEISTRT---QEVTEKKEL-AIAKSI-------------------------------------DIEEQH
KIIQVEKA--A--AETALNEAL------------PALEEARL--------------AL----QDIDR--SDV
TEFRSFASPPKAVRTVSECIV-VL------H--G----I--------K------------------------
--E-VS---WKTAK-SIMSDV-NF---LRSLQ-N-INA------D--KLSS--TQVKTVK-T-----FL-K-
EL------D--I-----TPERMSD---------------------------------ISRA----GSGLLRF
VLAVIGYCD-V----------------------------------------------AREIK----PKREK-
-VA----R-LEKN-CNTSKREL-D---------------RIQREVAS-L-------EAELKE-LTDRHQ-Q-
-TTIDRGRLQE-ETEIMERRLIA------ADK----LITGLG-------SEKVRWKVDLDQLKEKRVRL--L
GDCLLSSA--FLCY
>jgi|Triad1|20411|e_gw1.2.838.1/3019-3367 [TRIAD]
PKSFLEQ-------I--KLYRNLLKK---------------------------------KSKELTSKME--R
L-------------ENG-LLKLESTSSQ---VD------------DLKAKLASQEVELKQKNEDADK-----
-LIQKVGIET---EKVSKEKEI-ADEEEK-------------------------------------KVALIA
QEVAEKQK--S--CEEDLLKAE------------PALVAAKE--------------AL----NTLNK--ANL
TELKSFGQPPEAVKNVTAAVM-VL------L--A----TPN-KIP--K------------------------
--D-RS---WRQAK-LMMSRVDTF---LETLI-N-FDK------E--HIDD--SNLKAL-QP-----YL-N-
NP------E--F-----NPDFIRN---------------------------------KSLA----AGGLCSW
VKNTVVFYN-V----------------------------------------------YCEVE----PKRIA-
-LE----Q-ANAE-LAAAQEKL-A---------------NIKVKINI-L-------DDNLSR-LTAEFE-K-
-ATSEKLKCQQ-EADTTAKTITL------ANR----LVGGLS-------SEKIRWNESVVNLKHQEITL--P
GDVLLTAA--FISY
>Aqu1.212008|PACid:15710536/3155-3510 [AMPQU]
PKSYLSF-------I--SSYKTVYKE---------------------------------KKSQIGELAD--R
M-------------NTG-LDKLVEASES---IA------------QLSKDLVVKEKELAIASEKAGK-----
-VLIEVTAKA---QAAEKVKAS-VQTVKD-------------------------------------KAQALV
DDINADKE--I--AEEKLEAAR------------PALEEAES--------------AL----QTIKA--ADI
STVRKLAKPPHLIMRIMDCVL-IL------F--Q-----RR--LDLMQ-QDPEK-P---------GP-----
--K-PS---WGE-SLKLMSQQ-GF---MTGLQ-T-FPK------D--SINE--ETVELLA-P-----YL-D-
ME------D--Y-----TLETAKK---------------------------------VCGN----VAGLLSW
TRAMSVFYG-I----------------------------------------------NKEVL----PLKAN-
-LV----V-QEGR-LAIANQDL-A---------------KAQAQLDE-K-------QRELDE-VQAQYD-T-
-AMREKQALID-DAEACRKRMTA------ATA----LIDGLA-------GEKDRWTLQSKEFQEQIGRL--V
GDVLLATG--FLSY
>Aqu1.219516|PACid:15718044/3050-3392 [AMPQU]
PKNYLDF-------I--NTYTKLLQE---------------------------------KDKFVQDQCQ--R
L-------------SSG-LTKLIEAADQ---IK------------VMNEKLEVQQVAVKQKSEACDT-----
-LLEDITTKT---ELAKEKKEL-AQTKSK-------------------------------------EIEEQN
KVIATEKS--E--AEAALAEAL------------PALKEARL--------------AL----SDLDK--SDV
TEIRSFATPPPQVQAVCECVA-IF------K--G----I--------K------------------------
--D-PD---WKAAK-GLMADT-NF---LSSLQ-N-MDV------D--GISA--GQVAKVK-G-----RM-D-
KL------D--S-----DYQRMKE---------------------------------ISHA----GGGLFKF
TKAVLGYCF-V----------------------------------------------AREIK----PKREK-
-VA----L-LEKN-FQLSKREL-A---------------NIQKELSN-I-------ESQLEA-LNKQFE-E-
-AMAEKRALEE-EAEIMQRRLTA------ASK----LISGLS-------SEKVRWLEDLEELKRKRHQL--L
GDCLLSSA--FLSY
>Aqu1.222291|PACid:15720819/2885-3229 [AMPQU]
PQHFMCF-------L--HTYQSVLSH---------------------------------KREGLIKQQD--R
L-------------QAG-IGKLNEATSL---VD------------ELKTKAAAQRSLLAVKQSEADE-----
-ALEQITASM---SAASERKSE-MEVIRS-------------------------------------KQSEER
AKLETRKK--A--IDIELSTIE------------PLVEQAKK--------------AV----GSIKP--ATL
AEIRALHVPPTAIRDILEGVLCIM----GIY-----------------------------------------
--D-TS---FSNMR-TFLGRR-EV---KDDII-N-FDV------R--KITP--EIRKNVEAL-----LE-KN
KN------S--F-----EDSVAKR---------------------------------ASAA----ALPLATW
VKATVKFSN-V----------------------------------------------LEKIG----PLERE-
-QA----S-LQSN-LDKSEQKL-T---------------KLSTGLEQ-L-------DRKVAD-MRLKFE-G-
-RTTEAARLKL-EVEREEETIIA------AEN----LVGKLK-------GEHERWTEQIEVLNKEMKEI--P
VSSLLAAA--FLTY
>Aqu1.222989|PACid:15721517/3163-3518 [AMPQU]
PKSYLSF-------I--SGYKKIYIE---------------------------------KKSQVQELFD--R
M-------------NTG-LDKLLEAGES---VA------------ELAKELAVKEKDLVVASKEAEK-----
-VLAEVTVKA---QAAEKVKAE-VQKVKD-------------------------------------RAQAVA
DAISADKS--V--AEEKLEKAR------------PALEEAEA--------------AL----QTIKS--GDI
ATVRKLGTPPHLIMRIMDCVL-LL------F--Q-----KK--LNNMA-QDPER-P---------GP-----
--K-PS---WSE-SLKLMSQT-GF---LASLQ-T-FPK------D--SINE--ETVELLE-P-----YF-R-
ME------D--Y-----NSETAKK---------------------------------VCGN----VAGLCSW
TKAMSFFYG-I----------------------------------------------NKEVL----PLKAN-
-LA----I-QEVK-FQAAQAEL-E---------------EANKTLAA-K-------QEELDV-VRALYD-E-
-AMSKKQALID-DAETCKRKMKA------ASA----LIEGLG-------GEKERWTQQSKEFKSQLGRL--V
GDILLATG--FLSY
>Aqu1.229315|PACid:15727843/2986-3334 [AMPQU]
PKSFLEL-------I--ALYQNLLTS---------------------------------KHSELIANME--R
L-------------EGG-LEKLKSTAAQ---VD------------DLKEKLAAQEVELKQKNEDADK-----
-LIEIVGVEQ---EKVSKEKAI-ADGEEK-------------------------------------KVAKIN
EEVTKKQK--D--CERDLARAE------------PALKAAAA--------------AL----DTLNK--ANL
TELKSFGKPPPIVVQVVASVM-ML------L--S----PSN-KIP--K------------------------
--D-TS---WNSGK-NFMGKVDQF---LDSLI-H-FDK------E--NIQE--ANRKAV-EP-----YL-Q-
MK------E--F-----DPDFVKG---------------------------------KSFA----AAGLCAW
TVNIVKFYE-V----------------------------------------------FCDVE----PKRKA-
-LA----A-ANAE-LAAAQDKL-S---------------KIKAKIKE-L-------DDNLAE-LTRQFE-E-
-ATSAKLKCQQ-EAESTATTISL------ANR----LVNGLS-------AEKVRWGESVERMKKEEILL--P
GDVLLTAA--YLSY
>jgi|Nemve1|135061|e_gw.350.7.1/2458-2813 [NEMVE]
PKSYLSF-------L--DGYKTIYAE---------------------------------NKGHIGELAN--R
M-------------KTG-LDKLVEATMS---VN------------QLSKELVVKEKDLAVASVKADK-----
-VLAEVTVSA---QAAEKVKAS-VQKVKD-------------------------------------KAQIIV
DEINADKV--V--AEGKLAAAK------------PALEEAEA--------------AL----QTIKA--ADI
STVRKLAKPPHLIMRIMDCVL-LL------F--R-----RS--ISNVV-PDFDR-G---------CP-----
--T-PS---WGE-AQKLMSSS-GF---LQALM-N-FQK------D--TINE--ETVELLQ-P-----YL-E-
ME------D--Y-----NLETAKK---------------------------------VCGN----VAGLCSW
TQAMSFFYG-V----------------------------------------------NKEVL----PLKAN-
-LI----V-QEAR-LKVAMGDL-N---------------KAQGQLDE-K-------QAELDK-VQAMYD-A-
-AVGEKQTLLD-DAESCKNKMVA------ASA----LINGLG-------GEKERWTQQSKEFQAQIGRL--V
GDVLLATG--FLSY
>jgi|Nemve1|159788|estExt_gwp.C_100077/3021-3369 [NEMVE]
PKSFLEQ-------I--NLYRNLLKK---------------------------------KSKELTQKTE--R
L-------------ENG-LLKLQSTAQQ---VD------------DLKAKLASQEVELKQKNEDADK-----
-LIQKVGVET---EKVSKEKAI-ADDEEK-------------------------------------KVQVIA
KDVSEKQR--S--CEEDLAKAE------------PALLAAQE--------------AL----NTLNK--GNL
TELKSFGSPPGAVVNVCSAVM-VL------L--A----PAN-KIP--K------------------------
--D-RS---WKAAK-IMMGKVDAF---LDQLI-N-YDK------E--NIHE--SNLKAV-QP-----YL-D-
NP------E--F-----EPDFIKG---------------------------------KSLA----AGGICAW
VINIVQFYY-I----------------------------------------------FCDVE----PKRKA-
-LE----A-ANAE-LAAAEEKL-S---------------KIKAKIQE-L-------DENLAE-LTANFE-R-
-ATSEKLKCQQ-EAESTAKTIEL------ANR----LVGGLA-------SENVRWGESVKSFKEQEKTL--P
GDVLLTTA--FVSY
>jgi|Nemve1|171736|estExt_gwp.C_1870002/3164-3519 [NEMVE]
PKSYLSF-------I--NGYKSIYTE---------------------------------KRGEIGELAQ--R
M-------------HTG-LDKLMEASDS---VA------------QLSKELAVKEKELAVASEKADK-----
-VLKEVSIKA---QAAEKVKAQ-VQKVKD-------------------------------------KAQAIV
DEIAVDKA--V--AEGKLEKAK------------PALEEAEA--------------AL----QTIKP--AHI
STVRKLAKPPHLIMRIMDCVL-LL------M--V-----KK--VDPVV-HDPER-N---------ML-----
--K-PS---WSE-SLKLMSKS-DF---LNNLL-N-FDK------D--SIND--ETVELLA-A-----YL-E-
AD------D--Y-----NMETAKR---------------------------------VCGD----VAGLCSW
TRAMSTFFG-I----------------------------------------------NKEVL----PLKAN-
-LA----V-QEAR-LGVAQGDL-N---------------KAQAQLDE-K-------QAELDE-AQAMYE-N-
-AVKEKQDLLD-DAEACRRKMLA------ASA----LISGLG-------GEKERWTEQSKEFAEQIGRL--V
GDVLVCTG--FLSY
>jgi|Nemve1|173194|estExt_gwp.C_2390090/2799-3140 [NEMVE]
PTNYLEL-------V--SGYQSLLAE---------------------------------KKKELGDAAS--K
L-------------RNG-LDKIDDTRAK---VE------------VMSVELEDATLKVAEFQKQCEE-----
-YLVVIVQQK---READEQQKM-VQARSE-------------------------------------KIAIEE
DKCRVMAE--N--AQHDLDEAI------------PALQEAMK--------------AL----ESLNK--KDM
TEIKSYGRPPALVEKVMEAVM-IL------R--Q-------------S------------------------
--E-PT---WAEAK-RQLGDG-NF---IKQLV-N-YDK------D--NMTD--RILKKIG-T-----YC-A-
QP------D--F-----QPEIIGR---------------------------------VSLA----AKSLCMW
VRAMEVYGR-I----------------------------------------------YRVVE----PKKQR-
-LH----Q-ATAQ-LEEKQAIL-A---------------EAKAKLKE-V-------TDRMEE-LKRQYD-E-
-KSAQKEELRA-KAELLEIKLDR------AGK----LVSGLA-------GERDRWEASVTILEENIGYL--V
GDCLIAAA--FMSY
>jgi|Nemve1|241316|estExt_fgenesh1_pg.C_430104/3173-3516 [NEMVE]
PRHYLDF-------I--NHYVKLFSE---------------------------------KRSDLEEQQL--H
L-------------NVG-LQKIRETVDQ---VE------------ELQKSLSLKSQELEAKNALANQ-----
-KLKQMVKDQ---QEAEKKKVT-SMEIQT-------------------------------------TIEKQT
KQIKEKQQ--A--VMKDLAQVE------------PAVDEARQ--------------AV----KGIKK--QHL
VELRTMGNPPATVKLALESIC-LL------L--G----EQA-------------------------------
----AD---WKQIR-AIIIKD-NF---IPTIV-N-FST------E--DISD--SVTRTMQSK-----YL-S-
NP------D--Y-----TFEKANR---------------------------------ASQA----CGPLVKW
AIAQLQYAD-M----------------------------------------------LNRVE----PLRNE-
-LK----S-LEME-AQASKIKA-E---------------EISRVISE-L-------ERSISQ-YKEEYA-A-
-LISQAQAIKT-DLSAVEDKVSR------STA----LLRSLS-------VERQRWEAGSNAFQTQMGTI--V
GDVLLSSA--FLAY
>jgi|Nemve1|244113|estExt_fgenesh1_pg.C_1090048/2906-3232 [NEMVE]
PRRYMTF-------L--QNYKAIYTE---------------------------------KKEGLVKRQT--H
L-------------QAG-ISKLTDAKNL---VD------------NLKQKAGEQSRKLAEKQEEADT-----
-ALQEITTSM---QRASESKSE-METLKQ-------------------------------------KQGEES
VKLEKRKK--A--IEIELSEIE------------PLVQEAKD--------------AV----GNIKP--ESL
SEIRSLRMPPEVIRDILEAVLRLM----GIF-----------------------------------------
--D-TS---WVSMK-SFLAKR-GV---KDEIC-S-FDA------R--KITP--DIRASVEEL-----LT-KN
AN------S--F-----DPKLAKR---------------------------------ASVA----AAPLAAW
VRANVKFSV-V----------------------------------------------LEKIE----PLENE-
-QA----Q-LQRN-LDKSQQRL-E---------------KLGRALDK-V-------DHEVAE-MRNRFE-L-
-RTKEATQLKM-ELDKAQETIAA------AET----LVSKLD-------GEFNRWTGQTG------------
----------FVTY
>jgi|Nemve1|245829|estExt_fgenesh1_pg.C_1790010/2852-3194 [NEMVE]
PKNYLDF-------I--STYNRLLEI---------------------------------KDKYVLEQCH--R
L-------------EGG-LGKLLAASEQ---LA------------ELNEKLAVQKIAVTEKSEACEK-----
-LLVEIQRAT---QQANEKKEM-AIGKKK-------------------------------------EIAEQN
KVIVVEKT--E--AEEALAAAL------------PALEEAKL--------------AL----QDLDK--SDV
TEIRSFAKPPRAVQMVSECIV-AL------R--G----Y--------K------------------------
--E-IS---WKSAK-AMMSEG-NF---LKSLT-E-MDV------D--GITT--GQVKKCR-D-----ML-K-
EM------N--T-----TVEEMKE---------------------------------VSKA----GAGLFKF
VIAVMGYCS-V----------------------------------------------AREIK----PKREK-
-VA----R-LERN-FHLSKREL-E---------------KIEKELKA-L-------EEELER-LGKQYD-D-
-AMREKSSLQE-EAEIMERRLIA------ADK----LISGLG-------SEKIRWTKDLQDLKDQRVRL--L
GDCLLGAA--FLSY
>Hma2.226909/2312-2660 [HYDMA]
PKSFLEQ-------I--SLYKNLIKR---------------------------------KSRDLLQNME--R
L-------------ENG-LTKLQSTAQQ---VD------------DLKSKLASQEIELAQKNEDADA-----
-LIKRVGIET---EKVSKEKAF-ADDEEK-------------------------------------KVAVFA
KEVGIKQV--S--CETDLAKAE------------PALAAAQE--------------AL----NTLNK--NNL
TELKSFGTPPPAVVSVTSAVM-VL------L--A----PDG-KVP--K------------------------
--D-RS---WKAAK-VMMGKVDQF---LDQLI-N-YNK------E--NIHE--NCLKAV-QP-----YL-D-
DP------Q--F-----NADFIRA---------------------------------KSGA----AAGLCAW
VVNIVTFYR-V----------------------------------------------FCDVE----PKRKA-
-LA----Q-ANSD-LAVAEEKL-S---------------KIKAKIKE-L-------DANLAE-LTASFE-Q-
-ATSAKLRCQK-EAERTSKTIEL------ANR----LVGGLA-------SENIRWAESVLKFKKQAMTL--P
GDVLLISA--FISY
>jgi|Capca1|225405|estExt_fgenesh1_pg.C_4850008/2861-3202 [CAP]
PTNYLEL-------V--AGYKELLYE---------------------------------KRKELGDASG--K
L-------------KNG-LSKIDETSAK---VA------------AMSVELEEAKTKVVQFQKQCEE-----
-YLVVIVQQK---READEQQKT-VAQKSE-------------------------------------KIGEEE
IKCQHMAD--L--AQHDLDEAL------------PALQEAMK--------------AL----EDLNK--KDI
TEIKSYGRPPTLVEKVMEAVM-IL------K--G-------------A------------------------
--E-PS---WSESK-RQLGDQ-NF---IKHLM-N-FDK------D--NISD--RVLKKIG-Q-----YV-A-
SP------D--F-----MPDIIGR---------------------------------VSLA----ARSLCMW
VRAMEMYGR-I----------------------------------------------YRVVE----PKRQR-
-LQ----A-AQST-LKEKQHQL-Q---------------EAKNKLAE-V-------EAKMTE-LKLQYE-E-
-KLSQKEELRK-KSEHTEMMLDR------ASK----LVSGLA-------GERERWEETVKDLEERMGYL--I
GDVLIASA--FLSY
>jgi|Capca1|162628|estExt_Genewise1.C_2870028/2957-3312 [CAP]
PKSYLSF-------I--SGYKAIYDQ---------------------------------KKGEIGILAE--R
M-------------NTG-LEKLIEATGA---VN------------ELSKELAVKEKELAVASKKADQ-----
-VLAEVTVSA---QAAEKVKAQ-VQKVKD-------------------------------------KAQGIV
DEIVEDKG--K--AELKLEAAR------------PALEEAEA--------------AL----GTIKS--SHI
STVRKLAKPPHLIMRIMDCVL-LL------F--Q-----RR--LELVT-ADPER-V---------CP-----
--K-PS---WSD-AMKLMSGS-SF---LQGLL-T-FPK------D--TING--ETVELLQ-A-----YL-Q-
MD------D--Y-----NLETAKK---------------------------------VCGD----VAGLCAW
TRAMAFFYS-I----------------------------------------------NKEVL----PLKAN-
-LA----V-QEAR-YQGAQADL-N---------------KAQGQLDE-K-------QKELDF-VQAQYD-A-
-AMSEKQTLLD-DAESCRRKMIN------ATA----LIDGLS-------GERVRWTEASKNFEAQINRL--V
GDSLLAAG--FLSY
>jgi|Capca1|183261|estExt_Genewise1Plus.C_6050022/3167-3510 [CAP]
PRHYLDF-------I--NHYVKLYTE---------------------------------KREDLEEQQL--H
L-------------NVG-LQKIRETVEQ---VE------------ELQKSLSVKRNDLEEKNSLANA-----
-KLKQMVKDQ---QEAERKKVT-SQEIQV-------------------------------------ALEEQT
KVIHKKQI--E--VRSDLEKVE------------PAVIEAQQ--------------AV----KGIKK--QHL
VEIRSLANPPPAVKLALESIC-TL------L--G----EPN-------------------------------
----VD---WKTLR-SIIMKE-NF---IPTIV-N-FNT------E--EISD--EIRAKMNAK-----YM-N-
NP------D--Y-----NFEKVNR---------------------------------ASLA----CGPMVKW
AIAQLNYSD-M----------------------------------------------LKRVD----PLRNE-
-LL----E-LESS-ANSARQKN-E---------------EVFKLISE-L-------EKSIQR-YKDEYA-V-
-LISQAQAIKT-DLATVEAKVER------SVA----LLRSLG-------GERDRWELGSEAFKNQMSTI--I
GDVLLMSA--FITY
>jgi|Capca1|174571|estExt_Genewise1Plus.C_3040002/2873-3217 [CAP]
PRRYMAF-------V--HAFNEVYNN---------------------------------NKKGIQDRQT--H
L-------------NAG-VAKLNEAKEL---VA------------DLNSKAAEQSRVLAEKQEEADQ-----
-SLKEITFTM---QSASDQKSE-METLKK-------------------------------------QAAEEN
KKLEKRKV--E--IDKELREIQ------------PLVDEASA--------------AV----GAIKN--ETL
GEIRALRAPPDVIRDILEGVLRLM----GIF-----------------------------------------
--D-TS---WVSMK-SFLAKR-GV---KEDIQ-T-FEA------R--KITP--EIRDGVEKM-----LS-KN
GA------S--F-----EPKNAKR---------------------------------ASQA----AAPLAAW
VKANVKFSY-V----------------------------------------------LERIE----PLESE-
-QA----K-LQKN-LQKAESRM-E---------------KLGRALDE-V-------DRKVEG-LKRKFE-K-
-TTTEAAKLKY-ELEKAQETIAA------AEN----LVGKLQ-------GEYERWNGQVGELSQELTEL--P
LKALLASA--FITY
>jgi|Capca1|175142|estExt_Genewise1Plus.C_9470004/3015-3364 [CAP]
PKSFLEQ-------I--KLYQNLLNT---------------------------------KHVELQAKMN--R
L-------------ENG-LEKLKSTAQQ---VD------------DLKAKLAAQEIELAIKNEEANK-----
-LISVVGAET---EKVSKEKAI-ADEEEA-------------------------------------KVKVIN
DDVSKKAT--S--CQADLAKAE------------PALKAAQA--------------AL----DTLNK--TNL
TELKSFGSPPGPVVNVLGAVM-VL------L--S----NQTLKIP--K------------------------
--D-RS---WKAAK-VVMGKVDDF---LNSLI-N-YDK------E--NIPE--VCQKAV-QP-----YL-D-
NP------E--F-----DANFVAG---------------------------------KSLA----AAGLCAW
VVNIMSFFK-V----------------------------------------------FCDVE----PKRLA-
-LE----Q-ANSQ-LSAAQEKL-K---------------VIQGKITS-L-------EEALGK-LTAEFE-K-
-ATGEKLRCQQ-EAETTNKTIEL------ANR----LVGGLA-------SENVRWADAVASFKEQEKTI--P
GDVLLITA--FVSY
>jgi|Helro1|155577/2956-3305 [HELRO]
PKSFLEL-------I--QLYQNLLAK---------------------------------KHENLQASVL--R
L-------------ETG-LEKLKGSSSQ---VE------------SLKLKLAQQKQELAIKDEQANK-----
-LINVVEADT---IKVSKEKSL-ASEEEK-------------------------------------KVQVIN
EEVQRRFK--E--CQEDLAKAE------------PALIEAKE--------------AL----ATLNK--SNL
SELKGFAKPVTAVVNVTAAVM-VL------L--A----NKTKKIP--K------------------------
--D-RT---WNAAK-VMMGKVDDF---LNALL-N-YEK------E--NIPD--VCRQAV-QP-----YL-Q-
NP------E--F-----NAESIKQ---------------------------------KSVA----AAGLCKW
VINIMKYYA-V----------------------------------------------YCDVE----PKRQA-
-LN----Q-ATQT-RQAAEERL-Q---------------HIQSKIAS-L-------EEALSK-LKAEYD-Q-
-ATEAQIKCKQ-EADATNKTIIL------ANR----LVSGLT-------SENDRWTEQVKHFRRQETTL--A
GDMLLVAA--FISY
>jgi|Helro1|106966/3176-3518 [HELRO]
PRHYLDF-------I--NHYVKLYNE---------------------------------KRSDLEEQQL--H
L-------------NIG-LQKIRETVEQ---VE------------ELQRSLSIKRNELEEKNNLANN-----
-KLKQMVKDQ---QEAERKKQT-SMEIQQ-------------------------------------ALEKQT
EVIQEKRA--S--VMGDLSKVE------------PAVTEAQQ--------------AV----KGIKK--QNL
VEVRSLPSPPPAVKLALEGIC-TL------L--G----EKD-------------------------------
----MD---WKSMR-QVIMRD-NF---ISTII-N-FNT------E--DITA--EIRQKMD-K-----YI-K-
NP------E--Y-----TFEKINR---------------------------------ASIA----CGPMVKW
TIAQIMYSE-M----------------------------------------------LNKIE----PLKNE-
-LT----A-LEVE-ANENRKKN-E---------------EMQNLVAQ-L-------EKSIAR-YKEEYA-L-
-LISQAQAIKA-DLASVETKVGR------SVA----LLQSLT-------GERARWEMGSESFKNQMSTI--I
GDVLVMSA--FMAY
>jgi|Helro1|162498/3112-3467 [HELRO]
PKSFLNF-------L--KTYKTLYSE---------------------------------RFKNSNQLLD--R
M-------------QTG-LEKLEEASES---VN------------QLSEELKMKEKELVVATEEADK-----
-VMHDVQTRA---QAAEQVKGQ-VLAVME-------------------------------------KAQKIV
NDINIDKA--K--AELKLEAAK------------PALEAAEA--------------AL----RTIHY--SHI
ASVRRLGRPPNLIMRIMDCVL-LL------F--R-----LP--ILPVS-INMER-L---------CP-----
--E-PS---WNE-ALKLMAQA-NF---LQGLT-N-FPK------D--TINE--ETVELLQ-P-----YL-N-
MP------D--Y-----NIETATK---------------------------------VCGD----VAGLASW
TKAMAEFYV-I----------------------------------------------NKEVL----PLKAN-
-LA----V-HQAK-HQLAIKDL-D---------------KARAELDE-K-------QLELDK-AQALHN-Q-
-AIKKKKALLD-DATSCKKKMNN------AKI----LIESLA-------GEKERWVESSCTFKRQIGQL--V
GDVLLAAG--FLSY
>jgi|Helro1|66985/2785-3129 [HELRO]
PRKFVTL-------L--KTFSNLYQS---------------------------------KKKTIIERLQ--R
L-------------QKG-LSKLQEAKNH---VD------------SLKREADEQHKVLAEKQKEADN-----
-SMSEITSTL---SNAGNRKIE-MEDLQK-------------------------------------EAVKEG
EKLEKRKK--L--IEAELSEIE------------PIVQEAKS--------------AV----GNIRT--ETL
GEIRALRAPPDTIRDILEGVMIIM----GNP-----------------------------------------
--D-TS---WLAMK-SFLAKR-GV---KEEIQ-N-FDA------R--KITP--ETRKSIENL-----LK-KN
GN------S--F-----DIKNAKR---------------------------------ASEA----AAPLASW
VTANTKYAA-I----------------------------------------------LEKIQ----PLERE-
-QN----E-LQKN-MSSVGNKM-K---------------KLGDGLQR-V-------DERVNE-LRQKFE-R-
-ITNENAQLKI-KLDKSQEIISS------AET----LVTKLS-------EEFKRWTAQIKELETELNEL--N
EKALYSSA--FIIY
>jgi|Helro1|67881/2882-3224 [HELRO]
PKNYLDF-------L--ATYIKLVKE---------------------------------QYSYINMQCD--R
L-------------DGG-IKKLLESAVQ---LN------------DFNAKLAVQKIAVNEKTQSCQK-----
-LLTRIAQAT---AEAEAKQSL-ALIKSA-------------------------------------QIEEQT
KDITREKE--E--AREALSKAM------------PALESAKQ--------------AL----DYIDR--NDV
TEIRSFAKPPKPVQTIGECIV-VL------K--G----I--------K------------------------
--D-VS---WKSAK-TLMTDP-NF---LKSLK-E-LDV------D--NIPI--RNIHVVK-Y-----CL-K-
EM------N--I-----TVEEMRD---------------------------------KSRA----GAGLMKF
VQAVVGYCE-V----------------------------------------------YKEVK----PKKEK-
-VE----R-LEKE-FATTMHEL-E---------------KITSQLNQ-L-------QKTLDN-LKHQYE-T-
-AMLDKKQLED-ETDLMQRRIVA------ADR----LIKGLG-------SERIRWQKELEDLYLQKGNV--I
GDCLLCAG--FLTY
>jgi|Helro1|96436/2870-3213 [HELRO]
PKNYLDY-------I--NTYLKLLEE---------------------------------KDAYICTQCE--R
L-------------SSG-IQKLAEAREQ---LA------------VLNEKLTLQKAAVTEKTKSCED-----
-LLGDISNNT---IRAEEKKKL-AEEKGK-------------------------------------EVEDQN
RVIESEKS--E--AEEVLAEAM------------PALEAARL--------------AL----DDLDR--NDV
TETRSFAKPPLPVQTVCECIV-VL------K--G----I--------K------------------------
--E-VS---WKSAK-AMMSEV-NF---LRSLR-D-MDA------D--AITQ--KQVQTVK-E-----KL-R-
EM------D--I-----TVEEMSE---------------------------------KSIA----AAGLMKF
VKAVVGYCD-V----------------------------------------------AKEVR----PKREKV
-VA----K-LEKV-YNQTTKEL-E---------------KINSDISK-L-------VEELNV-LSGNYE-L-
-ASVERQTLQE-ETDVMERRLIA------ADK----LISGLG-------SENERWSNDLIKLREQKVKL--L
GDCLLGSA--FLCY
>jgi|Helro1|80768/2980-3335 [HELRO]
PKSYLSF-------I--SGYKTIYDN---------------------------------KRSEIGQLAE--R
M-------------NTG-LMKLIEATEN---VN------------ELSKELEIKEKELFVASKKADK-----
-VLAEVTVSA---QAAEKVKAQ-VEKVKD-------------------------------------KAQKIV
DEISMDKL--K--AEEKLEAAR------------PALEEAEA--------------AL----QTIKP--AHI
ATVRKLAKPPHLIMRIMDCVL-LL------F--Q-----RR--VDPVT-IDPDR-P---------CP-----
--K-PS---WHE-ALKLMSAT-NI---LQGLL-A-FPK------D--TINE--ETVELLQ-P-----YL-Q-
ME------D--Y-----NMESARK---------------------------------VCGD----VAGLASW
TQSMAYFYG-I----------------------------------------------NKEVL----PLKAN-
-LA----V-QEAR-YEAAMKDL-N---------------KAQMQLDE-K-------QAELEA-VQAQYD-Q-
-AMTEKQTLVD-DANNCRHKMTT------ARA----LIDGLS-------GEKIRWTSASKTFESQIQKL--V
GDVLLATA--FLSY
>jgi|Lotgi1|122204|e_gw1.39.37.1/3003-3345 [LOTGI]
PKNYLDF-------I--NTYLKLLEE---------------------------------KDQYILSQCE--R
L-------------AGG-LSKIADASDM---LA------------VLSDKLAVQEVAVREKTAACQE-----
-LLEEIAIGT---KQATEKKEM-AQKKGK-------------------------------------EIEEQN
KIIVVEKK--E--AEDALAEAL------------PALEMARI--------------AL----EDLEK--SDV
TEIRSFAKPPKAVQTVCECIV-VM------R--G----I--------R------------------------
--E-VS---WKSAK-GMMSEA-NF---LKSLT-E-MDV------D--GITP--KQTAAVK-G-----LL-K-
EM------D--T-----TPADMKA---------------------------------VSRA----GAGLLKF
VEAVMGYCS-V----------------------------------------------AREIK----PKREK-
-VA----K-LERS-YHQAKRDL-D---------------KITKEISA-L-------ESELSK-LNQKYE-E-
-AMSEKKALQE-EAEIMERRLRA------ADK----LISGLG-------SENVRWVKNLEELKNKRVRL--L
GDCLLNSA--FLSY
>jgi|Lotgi1|151884|fgenesh2_pg.C_sca_1000022/3147-3490 [LOTGI]
PRHYLDF-------I--NHFAKLYNE---------------------------------KRSDLEEQQL--H
L-------------NIG-LQKIRETVDQ---VE------------ELQKSLSVKRLELEQKNNAANQ-----
-KLQQMVKDQ---QEAEKKKVT-SQEIQQ-------------------------------------ALIEQT
KVISEKKV--S--VTEDLSKVE------------PAVIEAQN--------------AV----KSIKK--QHL
VEIRSMGNPPPVVKLALEGIC-LL------L--G----ESS-------------------------------
----GD---WKTIR-AVIMKE-NF---ITNLI-N-MDT------N--DISD--EIRNKMKNK-----YL-S-
NP------D--Y-----NYEKVNR---------------------------------ASLA----CGPMVKW
AIAQIQYAD-M----------------------------------------------LNRVE----PLRNE-
-LQ----D-LEDK-AKENQRKG-D---------------EVMKLIKD-L-------ENSIAQ-YQDEYA-G-
-LISEAQAIKA-SLAAVEAKVER------SVA----LLNNLG-------SEKQRWEAGSETFKNQMATI--I
GDTLLSSA--FMAY
>jgi|Lotgi1|154478|fgenesh2_pg.C_sca_5000518/3170-3525 [LOTGI]
PKSYLSF-------L--AGYKVIYAE---------------------------------KKEEIGVLAN--R
M-------------DTG-LKKLIEASES---VN------------VLKKELAVKEKELAVASKKADE-----
-VLAVVTVKA---QAAEKVKAQ-VQKVKD-------------------------------------KAQAIV
DAISADKA--V--AMGKLEAAK------------PALEAAEA--------------AL----QTIKP--AHI
STVRKLGKPPHLIMRIMDCVI-IL------F--Q-----VK--IDPIT-MDPER-P---------CM-----
--K-PS---WGE-ALKLMSKS-NF---LPSLL-N-FQK------D--LINE--ETVELMQ-P-----YL-N-
ME------D--Y-----SVETAKK---------------------------------VCGD----VAGLASW
TEAMAIFYG-I----------------------------------------------NKEVL----PLKAN-
-LT----V-QEAR-LNVAMKDL-G---------------DAQAQLDE-K-------QAELDA-VQAQFD-E-
-AMSQKQALMD-DADACRRKMNN------AEA----LINGLS-------GERVRWTEASKSFESQIVRL--V
GDVLLATG--FLSY
>jgi|Lotgi1|182347|estExt_Genewise1.C_sca_30515/3033-3388 [LOTGI]
PKSYLSF-------L--DGYKTVYKQ---------------------------------KIDVIGDLAG--R
M-------------NTG-LDKLIEATIS---VD------------QLSKELAVKEVDLEVANKKADK-----
-VLAEVTVSA---QAAEKVKAS-VQKVKD-------------------------------------RAQKVV
NEIADVKA--V--AEGKLEAAK------------PALKEAEM--------------AL----QTIKP--GDI
STVKKLGKPPHLIMRIMDSVL-IL------F--Q-----KK--LEPMQ-QDPER-A---------CP-----
--K-PS---WSE-SLKLMSNS-SF---LHNLQ-T-FSK------D--TINE--ETVELLK-P-----YL-D-
MD------D--Y-----NMETAKK---------------------------------ACGN----VAGLLSW
TVAMSVFFG-I----------------------------------------------NKEVL----PLKAN-
-LV----A-QEAR-LGVATREL-N---------------AAQEQLDE-K-------QRELDV-VQAKFD-A-
-AMKEKQELMD-DAESCRRRMIA------ASA----LIGGLS-------GEKVRWTAQSKEFKSQIERL--V
GDVLLCTG--FLSY
>jgi|Lotgi1|184938|estExt_Genewise1.C_sca_100407/2893-3234 [LOTGI]
PTNYLEL-------V--SGYKKLLFK---------------------------------KRKELGDAAN--K
L-------------RNG-LSKIDDTREK---VQ------------NMSVELELAKTKVAQFQKQCEE-----
-YLVVIVQQK---READEQQKS-VAQKGE-------------------------------------RIAEEE
TKCRHMAE--L--AQQDLDEAL------------PALQEAIK--------------AL----ESLNK--KDM
TEIRSYGRPPPLVEKVMEAVM-IL------R--G-------------G------------------------
--E-PT---WAEAK-KQLGDG-NF---LKQLM-N-FDK------D--NITD--RILKKIG-Q-----YC-S-
QA------D--F-----QPETIGR---------------------------------VSRA----ARSLCMW
VRAMEVYGR-I----------------------------------------------YRVVE----PKRQR-
-LN----G-AMTQ-LKEKQDAL-S---------------DAQAKLAE-V-------EEKMAK-LKLEYD-E-
-KLAQKEELKR-KAEHTEMMLDR------ASK----LVSGLA-------GERIRWQETVKDLEERMGFL--V
GDCLIAAA--FLSY
>jgi|Lotgi1|192667|estExt_Genewise1.C_sca_470144/3125-3481 [LOTGI]
PKSYLSF-------I--NGYKTIYAN---------------------------------KKMEIGELAE--R
M-------------NTG-LSKLIEASEA---VA------------ELKVELAEKEKELAIASEKAEK-----
-VLKEVTVKA---QAAEKVKNQ-VQKVKD-------------------------------------KAQAIV
DMIDRDKE--V--AERKLEAAR------------PALEEAEA--------------AL----NTIKP--ADI
ATVRKLGRPPHLIMRIMDCVL-LL------F--Q-----NK--VLPVT-VDADKPE---------YI-----
--K-PS---WGE-SLKLMAGT-NF---LQALV-T-FPK------D--SIND--ETVEFLA-P-----YF-D-
SE------D--Y-----TLETAKR---------------------------------VCGN----VAGLAAW
TKAMSYFFE-I----------------------------------------------NKEVL----PLKAN-
-LI----V-QQSK-LNSAMADL-N---------------AAQETLDA-K-------EKELAV-VRAEYE-K-
-AMSEKQALVE-DAETCRRKMNA------ASA----LIDGLA-------GEKERWTEQSREFKAQIGRL--V
GDVLICTA--FLSY
>jgi|Lotgi1|209197|estExt_Genewise1Plus.C_sca_30020/2868-3212 [LOTGI]
PRRFMVF-------L--NTYQQVYNE---------------------------------KKSSIEKRQH--H
L-------------QAG-VSKLNDAKHL---VD------------ELKSKAAEQSIQLAEKQREADK-----
-ALSEITVSM---QNAGDQKNE-MEVLKQ-------------------------------------QAAEEN
KKLEKRKV--A--IDQELSEIE------------PLVQETRK--------------AV----GNIKT--ESL
SEIRSLRAPPDVIRDILEGVLRLM----GIF-----------------------------------------
--D-TS---WVSMK-SFLAKR-GV---KEEIQ-T-FDA------R--KISS--EIRKSVEDL-----LR-KN
GA------S--F-----DPKNARR---------------------------------ASVV----AEPLAAW
VRANVKYSY-V----------------------------------------------LEKIE----PLESE-
-QA----M-LRKN-LEKAESKM-E---------------RLGRDLDE-V-------DNKVAQ-LRARFE-N-
-FTKEAAELKI-KLDKENETIQA------AET----LVSKLD-------VEYDRWNAQVGELSNELNAL--P
KLALLAAG--FITY
>jgi|Lotgi1|229063|estExt_fgenesh2_pg.C_sca_50270/3583-4063 [LOTGI]
PTTYRRF-------K--ESFRWLYNI---------------------------------KSKERTQVVE--Q
L-------------KKV-LGTLDQTRVD---SK------------IMKKAIKSTNVKFDDARKNTAN-----
-LLHQLTMKA---TVLEKLKAK-VGLSKSLNAYLHLTELEADEIEEDELLKQEEYDDYDAEFDKMREANLKT
RHIQAKEEYTL--AVKAVEDCK------------HRLEHSKS--------------QVTEWKNKIDR--SCI
ETIRSMSNPPMLVGQVMEMVMTLI---GKRLPSQRIVEVREHTGKEDMSSRISSSSSSTKHLVKKSKQKEGE
RFDRSV---WKGML-LTMSDSVKFVDMVRNVPWE----------D--GLPE--DVLRAVESY-----LAISK
DGQLGVYGDASMLD---TSDKHKRTPSPDGRQAGITIA-------------------AAKYSNEDCATLVNY
SIAIVEYCR-L-------------------------------------------CSPLKAAK----ERQQE-
-LA----REIEEN--ERKQRQQ-EEEPENDDQPNAVDENLTEDDLPR-I-------QEEENG-LQRKFD-E-
-AVMEKHSLEM-ELQSMNERLKA------ATE----LVESLK-------GQEEEWRQYVKDNDSNELLL---
ANCLTAAA--FLTY
>jgi|Lotgi1|230271|estExt_fgenesh2_pg.C_sca_110289/3018-3367 [LOTGI]
PKSFLEL-------I--NLYHNLLGI---------------------------------KNKELQAKIV--R
L-------------ENG-LEKLRSTASQ---VD------------DLKSKLASQEVELAQKNEDANK-----
-LIQVVGAET---EKVGKEKAI-ADEEEL-------------------------------------KVSKIT
VEVEKKAA--D--CERDLAKAE------------PALLAAKE--------------AL----NTLNK--NNL
TELKSFGSPPTAVTNVTAAVM-CL------L--A----PGG-KVP--K------------------------
--D-KS---WKSAKSSIMNKVDAF---LDNLI-N-YDK------D--NIPE--SCLKAV-QP-----FL-N-
DP------E--F-----EPEFIKS---------------------------------KSLA----AGGLCAW
VVNIVMYYN-V----------------------------------------------YCTVE----PKRMA-
-LK----Q-ANDE-LSAAREKL-R---------------VIKAKVAD-L-------EATLAT-CQAEFE-R-
-ATSEKLRCQQ-EAESTAKTIEL------ANR----LVGGLA-------SENVRWAEAINGFREQEKSL--P
GDVLITTA--FISY
>CBG11853	CBP17300	WBGene00032899	locus:Cbr-che-3	status:Predicted	UniProt:A8XE59/3379-3723 [CAEBR]
TIKYRQF-------V--ENCCQLLGY---------------------------------KRSTLSARLD--R
L-------------KGG-VSKLNEAREE---VA------------KMQKKAGKKSKLLAEKQAEADE-----
-ALKAITESM---SGAEDQKLS-MEQLKE-------------------------------------ATEKEN
VVIEEKKA--K--IDEQLKEVQ------------PLIDEARR--------------AV----GSIKS--ESL
SEIRSLRAPPEAVRDILQAVLVFM----GIL-----------------------------------------
--D-TS---WEAMR-KFLSKS-GV---KDDIM-N-FDA------N--RITS--EIHKKVTAI-----VK-QK
SA------S--F-----EEANAKR---------------------------------ASAA----AAPLAAW
VKANLEYSK-I----------------------------------------------LEKIS----PLENE-
-KN----K-LIKN-LKKAEKQM-E---------------NLSKGLQS-V-------DEVVGE-LKRKFE-V-
-LMKEATQIKV-DLDREQDTIRI------AGT----LVESLS-------GEFERWKVQIETLVEEQSKI--E
MCSLITSA--FLTY
>CBG12193	CBP02963	WBGene00033180	locus:Cbr-dhc-1	status:Predicted	UniProt:A8XF10/3117-3460 [CAEBR]
PRHFLDF-------I--KQFMAVFHE---------------------------------KRSDLEEEKI--H
L-------------NIG-LNKISETEEQ---VE------------ELQKSLHLKRKELEEKKEAANL-----
-KLKEMLGDQ---QKAEEEKKF-SEQLQK-------------------------------------ELAEQL
KQMAEKKT--V--VESDLAQVE------------PAVAEAQT--------------AV----QGIKK--SQL
VEVKSMSSPPVTVKLTLEAIC-IL------L--G----EQV-------------------------------
--G-TD---WKAIR-QVMMKE-DF---MTRIL-Q-FDT------E--SLTP--QILSQME-R-----YI-Q-
NP------D--W-----EFEKVNR---------------------------------ASVA----CGPMVKW
ARAQLLYST-M----------------------------------------------LHKVE----PLRNE-
-LK----R-LEKE-AAKKTEEG-K---------------VVDVRITE-L-------EESIGK-YKEEYA-Q-
-LIGQAENIKQ-DLSSVQEKVNR------STQ----LLSSLR-------SERDRWSSGSAGFSQQMDSL--V
GDALLSSA--FLAY
>jgi|Dappu1|305659|PASA_GEN_0400298/3173-3516 [DAPPU]
PRHYLDF-------I--NQFVNLYHE---------------------------------KRSDLEEQQL--H
L-------------NVG-LNKIAETVEQ---VE------------EMQKSLAVKSQELQTKNEAANS-----
-KLRQMVKDQ---NEAEQKKIQ-SQEIQT-------------------------------------MIEKQT
YEIAIKKK--D--VMADLDQVE------------PAVIEAQS--------------AV----KGIKK--QHL
VELKSLNNPPAPVKLALEAIC-LL------L--G----EAT-------------------------------
----SD---WKTIR-SIIVRE-NF---ISTIV-N-FCT------E--DISD--NVRDQMINK-----YL-N-
NP------D--Y-----NFDKVNR---------------------------------ASVA----CGPLVKW
ATAQVNYAD-M----------------------------------------------LKRVE----PLRNE-
-LK----S-LEKQ-ADVNKRRG-E---------------ETTTLIAT-L-------EHSIAS-YKEEYA-L-
-LISQAQAIKM-DLETVQGKVDR------SIG----LLKSLA-------IEKERWEASSETFRTQMSTI--V
GDTLLSSA--FLAY
>jgi|Dappu1|309044|PASA_GEN_0900108/3104-3452 [DAPPU]
PKSFLEQ-------L--QLFVRLLER---------------------------------QTSLLQAKIG--R
L-------------ENG-LDRLRVAALQ---VD------------DLKEVLAVQEVELLKKTEEADR-----
-LINVVRIET---EKVSKEKLL-ADAEEK-------------------------------------RVAAMA
IEVAQRQR--E--CEEDLVRAE------------PALVAAQE--------------AL----NTLNK--ANL
TELKSFSSPPLAVTNVTAAVL-VL------L--S----PQG-KIP--K------------------------
--D-RS---WRSSK-IMMGRVDQF---LDSLI-N-YDK------E--HIHP--DVIRAI-HP-----YL-D-
NP------E--F-----DPEFISS---------------------------------KSSA----AAGLCSW
VINIILFYE-V----------------------------------------------YCNVE----PKRRA-
-LE----A-ADAE-LVAAQEKE-A---------------AIKSKVRT-L-------EATLEQ-LTAEFE-R-
-ANAEKRECQE-EAEHTNRTLVQ------ANR----LIHGLA-------SEKIRWFQAVEFLRRNELTM--A
GDVLLTTA--FVSY
>jgi|Dappu1|324408|NCBI_GNO_6100136/2650-2994 [DAPPU]
PRRYVSF-------I--QTFSSICGK---------------------------------KTDRIFEQQQ--R
I-------------QTG-VSKLSDAREL---VA------------QLQAEAGQQEQLLAQKQMEAQA-----
-ALQKITDTI---QSAGVKRDE-MQDLRS-------------------------------------TIANEN
VALTTRKE--A--IDQELAEIE------------PLLMEARA--------------AV----SDIRN--EAL
SEIRSLRAPPEVIRDILEGVLRLM----GIL-----------------------------------------
--D-TS---WTSMK-SFLAKR-GI---KEEIR-S-FDA------R--KISG--ESRRAVEQL-----LA-RR
KE------S--F-----DDRVAKR---------------------------------ASAA----AAPLASW
VRANVSYSR-V----------------------------------------------LERIT----PLEQE-
-QA----N-LRRN-LQAAEDSM-T---------------RLATGLDD-V-------DKQVAI-LRDQLS-A-
-STREASEIEI-GLKKARETLSV------SQN----LVLELA-------DEYDRWRLQLEELEHDRHNV--A
FYALLAAA--FINF
>jgi|Dappu1|316462|NCBI_GNO_1700257/3288-3643 [DAPPU]
PRTYLSF-------L--SSYKTVFAN---------------------------------KTMEIGGMST--R
I-------------ETG-LAKLQEASET---VE------------KLKMDLAEMEKELALASETAET-----
-VLVEVTHRA---REAETTKNH-VLLAKD-------------------------------------RAQQLV
DVIAADKA--V--AEQKLEAAR------------PALEEAEA--------------AL----NTIKP--AHI
ATVRKLGRPPPLIMRIMDAVL-IL------F--Q-----RK--IQPVC-HEPAM-G---------GF-----
--K-PS---WNE-SLKMMAST-SF---LQQLQ-Y-FPK------D--SISD--ETVELLE-P-----YF-R-
DE------E--Y-----NIETAKR---------------------------------VCGD----VAGLLSW
SRAMAFFFT-V----------------------------------------------NKEVL----PLKAN-
-LA----L-QEVR-LSAAMSEL-A---------------KAEDVLSE-K-------ERALEF-VTSQYD-S-
-AMGNKRRLTE-AAAVCRRKMGI------AAA----LISGLS-------GEKLRWTLQCRAFKEQIGRL--V
GDAILATA--FLSY
>gi|193582590|ref|XP_001951535.1|/3181-3525 PREDICTED: similar to dynein heavy chain [Acyrthosiphon pisum] [ACYPI]
PRHYLDF-------I--NHFVKLHKE---------------------------------KRAELEEQQL--H
L-------------NVG-LSKIAETVEQ---VE------------EMQKSLAVKSIELNTKNEAANA-----
-KLQQMFKEQ---HEAEKRKVQ-SQEIQA-------------------------------------QIKKQQ
VLISEKRK--D--VMADLAHVE------------PAVMDAQQ--------------AV----KEIKK--QQL
VEVRSMANPPAVVKLALESIC-LL------L--G----ENA-------------------------------
----SD---WKAIR-AVVMRE-NF---INSIVNN-FST------E--NISD--DVREKMHSR-----YL-N-
NP------D--Y-----TFEKVNR---------------------------------ASMA----CGPMVKW
AIAQVSYAD-V----------------------------------------------LKKVE----PLRDE-
-LK----S-LENQ-ASENKVKN-E---------------ETTSLIAQ-L-------EQTITE-YQEEYA-Q-
-LISQAQAIKS-DLENVQSKVDR------SIA----LLKSLV-------IERERWESTRDTFRSQMATI--I
GDVLLSSA--YLAY
>gi|193664449|ref|XP_001947345.1|/2704-3052 PREDICTED: similar to AGAP010435-PA [Acyrthosiphon pisum] [ACYPI]
PKSFLEQ-------I--NLYMKLLVS---------------------------------KTKDIKHGIH--R
F-------------QNG-IKQLLSCAAQ---VD------------VLKVELDVQEIELTKKNTKAEE-----
-LIKVVQKET---EKVKYEKYK-AAEEED-------------------------------------KVKLIE
EDVALKQR--L--CAEDLEKAE------------PALVAAQS--------------AL----DTLNK--NNL
TELKSFGSPPLAVINVVSGVM-VL------Q--A----KKG-KVP--K------------------------
--D-RS---WKACK-VMMAKVDGF---LDSLI-H-YDK------E--HIHP--DVVKAI-QP-----YL-K-
DP------E--F-----DPDLIAS---------------------------------KSSA----AAGLCKW
VINIMKFND-V----------------------------------------------WQVVE----PKRRA-
-RD----Q-ANEE-LSAARTKL-M---------------ELRNMIIE-L-------ERKQKI-LTDEFD-G-
-AVAEKTNCQN-QADETSMRIDL------ANR----LVNGLA-------SENVRWKESVSTLQKSLQTL--P
GDTLMISA--FVSY
>gi|193606293|ref|XP_001943595.1|/3106-3461 PREDICTED: similar to CG9492 CG9492-PA, partial [Acyrthosiphon pisum] [ACYPI]
PKSYLNF-------I--GGYKSIYHQ---------------------------------KQKELGEGAH--R
M-------------DTG-LAKLEEASIS---VE------------LLKKDLDDMEQELANASQKAET-----
-VLVEVTDRA---RQAEIVKNQ-VMKVKV-------------------------------------KAEALV
ESIAKEKA--I--AEEKLEAAR------------PALEEAES--------------AL----NTIKP--AHI
ATVRKLGRPPHLIMRIMDCVL-IL------F--K-----RK--LHPVI-SDTTV-R---------CP-----
--K-PS---WPE-SLKMMAST-TF---LLQLQ-N-YPK------D--TITN--EMVELLQ-L-----YF-S-
ME------D--Y-----NMDTAKR---------------------------------VCGD----VAGLLSW
TKAMAFFHS-I----------------------------------------------NKEVL----PLKAN-
-LT----L-QEAR-LTIAMDDL-S---------------RAELQLYE-R-------EVALNE-VKSQYD-A-
-AVQEKQRLTD-AANVCLRKMTS------ATA----LINGLG-------GEKIRWTQQSKEFKKQLGRL--V
GDVLLATG--FLSY
>gi|193577835|ref|XP_001949713.1|/2947-3295 PREDICTED: similar to dynein heavy chain [Acyrthosiphon pisum] [ACYPI]
PKSFLEQ-------I--SLYSKLLRR---------------------------------KSAELASKID--R
L-------------ENG-LEKLKSTANQ---VD------------NLKEKLAIQEVELKIKNDAADK-----
-LIQIVGIET---EKVSKEKAF-ADDEEK-------------------------------------KVGSIA
EEVKKKQR--D--CEEDLVKAE------------PALLAAQE--------------AL----NTLNK--SNL
TELKSFGSPPGVVTNVTAAVM-VL------L--A----QNG-KIP--K------------------------
--D-RS---WKATK-IMMAKVDSF---LDLLI-N-YDK------E--NIHP--EVTKAI-KP-----YL-K-
DP------E--F-----EPEFVRS---------------------------------KSAA----AAGLCAW
VINIIKFYE-V----------------------------------------------YCDVE----PKRLA-
-LA----Q-ANLE-LAQAQEKL-A---------------VIKKKVAS-L-------EEQLSK-LTADFE-Q-
-ATSEKLHCQQ-EADATNKTIEL------ANR----LIGGLG-------SENVRWAEAVACFMQQSTTL--P
GDVLLITA--FISY
>gi|193610654|ref|XP_001945824.1|/2509-2864 PREDICTED: similar to dynein heavy chain [Acyrthosiphon pisum] [ACYPI]
PKSFLSF-------V--DDYKSLYSK---------------------------------NIYEIEQMKK--Q
R-------------ILG-LEKLADASIQ---VE------------VLKEELIEKEKEIIIATEASTE-----
-VTTKVNVVV---KAAEISKAE-VAVVKD-------------------------------------RAELLL
KSISKEKK--I--AEVKLAKAK------------PALDAAEA--------------AL----LTLTA--TDI
ATVRKLGKPPYLITLIMDCVL-IF------F--Q-----RK--LPKVI-KDTTK-L---------FL-----
--E-PN---WKE-SLKLMSDT-RF---LFNLQ-N-FPK------N--QING--ETIDLLQ-P-----YF-N-
YQ------D--Y-----TFEKAKL---------------------------------ACGN----VAGLLSW
TLAMSDFYN-V----------------------------------------------NKEVL----PLIAN-
-LA----K-QEGK-HIQAKEQL-K---------------AAETIAFE-K-------NKELLE-AKRKLN-I-
-ALSSQQVIQT-EANRCKNKMMS------ATA----LIEGLE-------GERKRWKQQLAGFNLEIKYS--L
GDIVILTA--FLNY
>AGAP010435-PA/3041-3389 pep:novel chromosome:AgamP3:3L:3313175:3329775:-1 gene:AGAP010435 transcript:AGAP010435-RA [ANOGA]
PKSYLEQ-------I--SLYDKLLKE---------------------------------KHGELRKKVE--R
L-------------ENG-LEKLRNTADQ---VA------------ALKQKLAVQEIELKEKNDAADA-----
-LIEIVGIET---EKVQTEKAI-ADEEEQ-------------------------------------KVAIIA
EEVAKKQR--D--CEEDLVKAE------------PALLAAQE--------------AL----NTLNK--ANL
TELKSFGSPPGVVTNVTAAVM-VL------L--A----PNG-KIP--K------------------------
--D-RS---WKAAK-ITMAKVDTF---LDALI-N-YDK------E--HIHP--EIIKAI-QP-----YL-K-
DS------E--F-----EPDFVRS---------------------------------KSAA----AAGLCAW
VINIIKFYD-V----------------------------------------------YCDVE----PKRRA-
-LA----A-ANAE-LTASQEKL-A---------------NIKRKVAS-L-------EEQLAK-LTADFE-K-
-ATADKLRCQQ-EADATQATIQL------ANR----LVGGLA-------SENVRWAEAVAEFMQQATTL--P
GDILLVTA--FISY
>AGAP010790-PA/2651-2995 pep:novel chromosome:AgamP3:3L:10395300:10408422:1 gene:AGAP010790 transcript:AGAP010790-RA [ANOGA]
PLRRIHL-------I--RSYFHLYGQ---------------------------------EKAKKEQYKA--K
I-------------QIG-VDKLSETHRV---VE------------QLKIVAQEKQQALAEKRKLANQ-----
-SLDMISNTM---SSANDKKTE-LLELQR-------------------------------------QAQESS
EKLIERKR--A--IEEELSLVE------------PTLREASA--------------AV----GQIKT--EAL
SEIRSLRAPPEIVRDILEGVLRLM----GIR-----------------------------------------
--D-TS---WNSMK-TFLAKR-GV---KEDIR-S-LDP------S--RISP--ENCASVEKL-----LQ-AK
AD------S--Y-----EQRNAKR---------------------------------ASAA----AAPLAAW
VIANVKYAK-V----------------------------------------------MQSIK----PLERE-
-QN----L-LKEN-LDQAEADM-Q---------------SLSSGLDN-V-------NDTVRS-LSEQLN-V-
-YTQEAAMLEI-KLEEAKNTLHT------AEI----LVQNLN-------SEYTSWSRELDDLNDAITHL--D
GRCFMTAL--NITQ
>AGAP007675-PA/3152-3507 pep:novel chromosome:AgamP3:2L:48928933:48943191:-1 gene:AGAP007675 transcript:AGAP007675-RA [ANOGA]
PKSFLSF-------L--EGYKVIYRQ---------------------------------KHENIAVLAS--R
M-------------QTG-LVKLIEAAES---VD------------VLRLELEEKEKDIVIATKAAEV-----
-VLASVTESQ---CAAELVKAD-VLVVKN-------------------------------------KADILV
EQIQADTL--V--AEDKLEAAR------------PALEQAEA--------------AL----KTVTG--ADI
ATVRKLGKPPYLITLIMDVVL-IL------F--G-----RR--IAVVK-PDEER-Q---------FM-----
--L-AS---WEQ-SLKVMADT-GF---LGKIV-R-YQA------D--LINA--ETVDLMM-P-----YF-N-
YH------L--Y-----TFEAAKA---------------------------------ACGN----VAGLLKW
TVAMADFYD-V----------------------------------------------NKDVL----PLKAN-
-LV----R-QQKK-LDIAMAEK-A---------------EAEALLKA-K-------EEELAV-VQQMFD-E-
-AMAKKKAVLD-DAKQCQDKMDA------ASA----LIDGLA-------DERVRWTEQLEQFKDETERL--V
GDVLILTG--FLSY
>AGAP001660-PA/3567-3908 pep:novel chromosome:AgamP3:2R:7568310:7607358:1 gene:AGAP001660 transcript:AGAP001660-RA [ANOGA]
PKHYLDF-------I--NTYLKLIEE---------------------------------KDNFIMQQCS--R
L-------------SDG-IEKINEASLQ---ID------------QLSIIVEEQRKNVIEAADRCES-----
-MLAGIETST---EKANVKKLE-ASEKSV-------------------------------------EVEQQK
KIITVEKA--E--AEEALAAAL------------PALEVARL--------------AL----SDLDK--SDI
TEIRSFATPPEPVQVVCECVA-II------K--G----F--------K------------------------
--E-IS---WKTAK-GMMSEG-NF---LRSLQ-E-LDC------D--AITQ--KQVATVR-A-----NM-K-
R-------S--Q-----KLDEMQS---------------------------------ISKA----GYGLLKF
VRAVLGYCD-V----------------------------------------------FKEIK----PKKDR-
-VA----F-LESE-LNGQIRLL-V---------------RLTNEIGK-L-------ENELAE-LNSKYA-N-
-AIKEKQMLQE-MMEQAERRLLA------ADK----LISGLS-------SERDRWVIDLGKLQIERTKV--I
GNALLSAS--FLAY
>AGAP001672-PA/3113-3461 pep:novel chromosome:AgamP3:2R:7770071:7787763:-1 gene:AGAP001672 transcript:AGAP001672-RA [ANOGA]
PKSFLEL-------I--SLYAKLLTD---------------------------------KTLELHDRIH--R
L-------------ESG-ILKLAECAKQ---VD------------SLQLQLADQEIVLKVKNEEADK-----
-LIKVVGAEN---EKVQKEKNI-AAEEEL-------------------------------------KVRVIE
EDVGAKAR--V--CEEDLRKAE------------PALLAAQA--------------AL----DTLDK--TNL
TELKSFGSPPDAVVNVCAAVL-VL------F--S----PKG-KIP--K------------------------
--D-RS---WKSCK-MIMNKVDVF---LNDLL-Y-YDK------E--HIHP--DVIKAL-QL-----YL-R-
DP------E--F-----DPDKIRA---------------------------------KSIA----AAGLSAW
VINIHRFYE-V----------------------------------------------YQVVE----PKQRA-
-LN----E-AQTE-LKDAQDKL-M---------------ELESKITE-L-------EDKLGV-IEAAFN-N-
-ALAEKQKCQD-EADKTAFTIDL------AHR----LVNGLA-------SENVRWRESIAMLKGQTVTL--P
GDVLLVAC--FISY
>AGAP002015-PA/3183-3527 pep:novel chromosome:AgamP3:2R:13936707:13955790:1 gene:AGAP002015 transcript:AGAP002015-RA [ANOGA]
PRHYLDF-------I--HHFVKLYSE---------------------------------KRSDLEEQQL--H
L-------------NVG-LNKIAETVEQ---VE------------EMQKSLAVKSQELQAKNEAANA-----
-KLKQMFKDQ---QEAEIKKVQ-SQEIQQ-------------------------------------QLAEQT
VKIEEKRK--D--VMADLAQVE------------PAVIDAQA--------------AV----KSIKK--QHL
VEVRSMANPPAVVKLALESIC-LL------L--G----ENA-------------------------------
----SD---WKSIR-AVIMRE-NF---INLIVSN-FST------E--DITD--EVREKMKSK-----YL-S-
NP------D--Y-----NFEKVNR---------------------------------ASMA----CGPMVKW
AIAQVEYAD-M----------------------------------------------LKRVE----PLREE-
-LS----S-LERQ-ADTNIKHG-R---------------EVKELIAQ-L-------EQSIAA-YKEEYA-Q-
-LISQAQAIKT-DLENVQAKVDR------SIA----LLKSLV-------IERERWEATSETFRSQMSTI--V
GDVLLSAA--FIAY
>AGAP003271-PA/3213-3568 pep:novel chromosome:AgamP3:2R:34745881:34762354:-1 gene:AGAP003271 transcript:AGAP003271-RA [ANOGA]
PKSYLNF-------I--AGYKNIYMQ---------------------------------KHRELCDGAD--K
M-------------DTG-LEKLAEASES---VE------------VLKKDLAIMEKDLVEASAKAER-----
-VLVEVTERA---MQAEVFKNQ-VQVVKE-------------------------------------KAEALV
SSIAQEKA--L--AEEKLEAAK------------PALEEAEA--------------AL----NTIKP--AHI
ATVRKLGRPPHLIMRIMDCVL-IM------F--Q-----RK--LHPVI-ADTGA-P---------SP-----
--K-PS---WQE-SLKMMAST-TF---LLQLQ-N-YPK------D--TIND--EMIEHLQ-P-----YF-R-
ME------D--Y-----NMDTARR---------------------------------VCGD----VAGLLSW
TKAMAFFHG-V----------------------------------------------NKEVL----PLKAN-
-LM----L-QEAR-LRIAMDDL-A---------------AAENQLAE-R-------EAALQK-VKDQYD-A-
-AVSEKQRLTD-AANSCLRKMTA------ATA----LINGLG-------GEKARWTQQSKEFKIQLGKL--V
GDVLLATG--FLSY
>CpipJ_CPIJ007950-PA/3169-3513 |  Culex pipiens dynein heavy chain (4656 nt) [CULPI]
PRHYLDF-------I--HHFVKLYSE---------------------------------KRSDLEEQQL--H
L-------------NVG-LNKIAETVEQ---VE------------EMQKSLAVKSQELHSKNEAANA-----
-KLKQMFKDQ---QEAEKKKVQ-SQEIQQ-------------------------------------QLAEQT
IKIEEKRK--D--VMADLAQVE------------PAVIDAQA--------------AV----KSIKK--QHL
VEVRSMANPPAVVKLALESIC-LL------L--G----ENA-------------------------------
----SD---WKSIR-AVIMRE-NF---INSIVSN-FST------E--DITD--DVREKMKSR-----YL-S-
NP------D--Y-----NFEKVNR---------------------------------ASMA----CGPMVKW
AIAQVEYAD-M----------------------------------------------LKRVE----PLRDE-
-LD----S-LERR-ADTNIKHG-Q---------------EVKELITQ-L-------EQSIAS-YKEEYA-Q-
-LISQAQAIKT-DLENVQAKVDR------SIA----LLKSLV-------IERERWEATSETFRSQMSTI--I
GDVLLSAA--FIAY
>CpipJ_CPIJ005887-PA/2738-3082 |  Culex pipiens cytoplasmic dynein heavy chain (4155 nt) [CULPI]
PKRRTLL-------V--RSYGHIYTN---------------------------------NKSDKQLYKD--K
I-------------QIG-VDKLSETHKV---VE------------KLKLEAEEKQKALAEKRKLANQ-----
-SLEMISSTM---RGANDQKTE-LLELQR-------------------------------------KTQESS
VKLMERKK--A--IEEELSLVE------------PILREASA--------------AV----GQIKT--EAL
SEIRSLRAPPEAVRDILEGVLRLM----GIR-----------------------------------------
--D-TS---WNSMK-TFLAKR-GV---KEDIR-S-LDP------V--RISP--ENCASVEKL-----LQ-TK
AD------S--Y-----EQKNAKR---------------------------------ASAA----AAPLAAW
VMANVKYSK-V----------------------------------------------IQSIK----PLERE-
-QT----E-LREN-LEKAESEM-K---------------SLSSGLDN-V-------NGKVKE-LSEQLN-S-
-YTQEAAMLEI-KLQDAKQTLHS------AEV----LVQSLS-------SEYVSWSTELEELNATIANM--D
KRSFLTAF--CITH
>CpipJ_CPIJ007215-PA/3213-3568 |  Culex pipiens ciliary dynein heavy chain 5 (4613 nt) [CULPI]
PKSYLNF-------I--AGYKNIYTQ---------------------------------KHKELCDGAE--K
M-------------DTG-LEKLAEASES---VE------------ILKIELAVMEKDLVEASAKAER-----
-VLVEVTERA---MQAEIFKNQ-VQVVKE-------------------------------------KAEALV
QNIAQEKG--F--AEEKLEAAK------------PALEEAEA--------------AL----NTIKP--AHI
ATVRKLGRPPHLIMRIMDSVL-IM------F--Q-----RK--LHPVI-ADTSA-P---------SP-----
--K-PS---WQE-SLKMMAST-TF---LLQLQ-N-YPK------D--TIND--EMIEHLQ-P-----YF-R-
ME------D--Y-----NMDTARR---------------------------------VCGD----VAGLLSW
TKAMAFFHG-V----------------------------------------------NKEVL----PLKSN-
-LM----L-QEAR-LKIAMDDL-A---------------AAEDQLAE-R-------ENALQK-VKDQYD-A-
-AVSEKQRLTD-AANSCLRKMTA------ATA----LINGLG-------GEKARWTQQSKEFKIQLGKL--V
GDVLLATG--FLSY
>CpipJ_CPIJ011172-PA/3037-3385 |  Culex pipiens dynein beta chain (4474 nt) [CULPI]
PKSYLEQ-------I--SLYDKLLKD---------------------------------KHGDLRQKVE--R
L-------------ENG-LEKLRTTADQ---VA------------SLKQKLAVQEIELKEKNDAADA-----
-LIEMVGVET---EKVQTEKAI-ADEEEQ-------------------------------------KVAVIA
QEVAKKQR--D--CEEDLVKAE------------PALLAAQE--------------AL----NTLNK--ANL
TELKSFGSPPGAVTNVTAAVM-VL------L--A----PNG-KIP--K------------------------
--D-RS---WKAAK-ITMAKVDGF---LDMLV-N-YDK------E--HIHP--EIIKAI-QP-----YL-K-
DT------E--F-----DPEFVRT---------------------------------KSGA----AAGLCAW
VINIIKFYD-V----------------------------------------------YCDVE----PKRRA-
-LA----A-ANAE-LCASQDKL-A---------------MIKRKVAS-L-------EEQLAT-LTADFE-K-
-AIADKIRCQQ-EADATQATIQL------ANR----LVGGLA-------SENVRWAEAVAEFMQQATTL--P
GDILLVTA--FISY
>CpipJ_CPIJ012527-PA/3135-3490 |  Culex pipiens ciliary dynein heavy chain 5 (4565 nt) [CULPI]
PKSFLSF-------L--EGYKVIYQE---------------------------------KHDNIAVLAS--R
M-------------QTG-LVKLIEAAAS---VD------------VLRVELEEKEKDIIMATQAAEI-----
-VLASVTQSQ---QDAEVVKAE-VMVVKN-------------------------------------KADILV
EQIAAETA--V--AEEKLEAAR------------PALEAAEA--------------AL----KTVTP--ADI
ATVRKLGKPPYLITLIMDVVL-IL------F--R-----RR--MNAVK-PDPER-Q---------FL-----
--M-AS---WEA-SLKVMADT-GF---LNKIV-R-YQA------D--LINA--ETVDLMI-P-----YF-K-
YP------L--Y-----TFEAAKA---------------------------------ACGN----VAGLLQW
TKAMAQFYD-V----------------------------------------------NKDVL----PLKAN-
-LA----R-QQKK-LDIASVQR-E---------------EAEQQLMA-K-------EKELAQ-VQQEFD-D-
-AMSKKQAVLD-DAKACQDKMDA------ASA----LINGLA-------DERVRWTDQLSQFKSETDRL--V
GDVLILTG--FLSY
>CpipJ_CPIJ001823-PA/3486-3827 |  Culex pipiens conserved hypothetical protein (5022 nt) [CULPI]
PKHYLDF-------I--NTYLKLIEE---------------------------------KDNFIMQQCS--R
L-------------SDG-IEKINEASLQ---ID------------QLSILVEEQRKNVVEAAQRCEQ-----
-MLVGIESST---EKANSKKAE-ASEKST-------------------------------------EVEQQK
KVITVEKA--E--AEEALAAAM------------PALEVARL--------------AL----SDLDK--SDI
TEIRSFATPPEAVQVVCECVA-IV------K--G----F--------K------------------------
--E-IS---WKTAK-GMMSEG-NF---LRSLQ-E-LDC------D--QISQ--KQVASVR-A-----HM-K-
K-------S--Q-----KLDDMQS---------------------------------ISKA----GFGLLKF
VRAVLGYCD-V----------------------------------------------YREVK----PKKDR-
-VA----Y-LEAE-LDSQMKLL-N---------------KLTKEINK-L-------ESELNE-LNNQYA-T-
-AIKEKQMLQE-MMEQAERRLLA------ADK----LISGLS-------SERDRWKIELSNLQDDKTKV--V
GTCLLSAS--FLAY
>CpipJ_CPIJ001845-PA/3098-3446 |  Culex pipiens dynein heavy chain (4544 nt) [CULPI]
PKSFLEL-------I--ALYSKFLTE---------------------------------KYAELSDRVV--R
L-------------ESG-ILKLAECAEQ---VD------------SLQIQLAEQEVVLKKKNQEADK-----
-LIKVVGAEN---EMVQKEKNF-AAEEEK-------------------------------------KVRVIE
EDVGAKAK--V--CEEDLRKAE------------PALLAAQA--------------AL----DTLDK--NNL
TELKSFGSPPELVVKVCAAVL-VL------F--S----PKG-KIP--K------------------------
--D-RS---WKACK-LMMNKVDVF---LNDLI-Y-YDK------E--HIQP--DVVKAL-QE-----YL-K-
DP------D--F-----DPDKIRA---------------------------------KSAA----AAGLCAW
VINIHRFYQ-V----------------------------------------------YQVVE----PKQRA-
-LN----E-AQSD-LKGAQDKL-M---------------DLTNKINE-L-------EERLGV-IQAEFN-D-
-ALAEKQKCQD-EADKTAFTIDL------AHR----LVNGLA-------SENVRWRESIAHLKSQSVTL--P
GDVLLIAC--FISY
>AAEL009881-PA/3213-3568 pep:novel supercontig:AaegL1:supercont1.436:779768:910459:1 gene:AAEL009881 transcript:AAEL009881-RA [AEDAE]
PKSYLNF-------I--AGYKNIYTQ---------------------------------KHKELCDGAE--K
M-------------DTG-LEKLAEASES---VE------------ILKQELAVMEKDLVEASAKAER-----
-VLVEVTERA---MQAEVFKNQ-VQVVKE-------------------------------------KAEALV
QNIAAEKG--F--AEEKLEAAK------------PALEEAEA--------------AL----NTIKP--AHI
ATVRKLGRPPHLIMRIMDCVL-IM------F--Q-----RK--LHPVI-ADTSA-P---------SP-----
--K-PS---WQE-SLKMMAST-TF---LLQLQ-N-YPK------D--TIND--EMIEHLQ-P-----YF-R-
ME------D--Y-----NMDTARR---------------------------------VCGD----VAGLLSW
TKAMAFFHG-V----------------------------------------------NKEVL----PLKAN-
-LM----L-QEAR-LKIAMDDL-S---------------AAENQLAE-R-------EAALQK-VKDQYD-A-
-AVSEKQRLTD-AANSCLRKMTA------ATA----LINGLG-------GEKTRWTQQSKEFKIQLGKL--V
GDVLLATG--FLSY
>AAEL008855-PA/3027-3375 pep:novel supercontig:AaegL1:supercont1.353:413692:444461:-1 gene:AAEL008855 transcript:AAEL008855-RA [AEDAE]
PKSYLEQ-------I--SLYDKLLKE---------------------------------KHGELRKKVE--R
L-------------ENG-LEKLRTTADQ---VA------------TLKQKLAVQEVELQEKNDAADA-----
-LIEMVGVET---DKVQTEKAI-ADEEEQ-------------------------------------KVAVIA
KEVAKKQR--D--CEEDLVKAE------------PALIAAQE--------------AL----NTLNK--ANL
TELKSFGSPPGAVTNVTAAVM-VL------L--A----PNG-KIP--K------------------------
--D-RS---WKSAK-ITMAKVDSF---LDMLI-N-YDK------E--HIHP--EIIKAI-QP-----YL-K-
DT------E--F-----DPDFVRS---------------------------------KSAA----AAGLCAW
VINIIKFYD-V----------------------------------------------FCDVE----PKRKA-
-LA----A-ANAE-LTASQEKL-A---------------NIKKKVAS-L-------EEQLAK-LTADFE-K-
-ATADKLRCQQ-EADATQATIQL------ANR----LVGGLA-------SENVRWAEAVAEFMQQATTL--P
GDILLITA--FISY
>AAEL007225-PA/3151-3506 pep:novel supercontig:AaegL1:supercont1.244:545378:572508:1 gene:AAEL007225 transcript:AAEL007225-RA [AEDAE]
PKSFLSF-------L--EGYKVIYKE---------------------------------KHDNIAVLAS--R
M-------------QTG-MVKLIEAAES---VD------------ILRVELEEKEKDIIIATDAAEI-----
-VLASVTKSQ---QDAEVVKAQ-VMAVKE-------------------------------------QADILV
AQIAVDEA--I--ANESLKAAE------------PALLAAAA--------------AL----DTIQQ--SDI
ATVRKLGKPPYLITLIMDAVL-LL------F--Q-----KR--VLPVK-PDPER-Q---------FL-----
--T-AS---WEA-SLKLMSET-GL---LNKLQ-N-FKK------D--LINA--EMIDLLV-P-----YY-K-
YP------L--Y-----TIEAARA---------------------------------ACGN----VAGLLQW
TVAMGNFFE-I----------------------------------------------NKDVL----PLKAN-
-LA----R-QQKK-SKIAQAQQ-A---------------QAEEQLLA-K-------EAELAE-VQKEFD-S-
-AMSKKQAVLD-DAKMCQDKMDA------ATA----LINGLA-------DERVRWTEQLSQFKSETDRL--V
GDVLILTG--FLSY
>AAEL007132-PA/3176-3520 pep:novel supercontig:AaegL1:supercont1.238:1543360:1570951:-1 gene:AAEL007132 transcript:AAEL007132-RA [AEDAE]
PRHYLDF-------I--HHFVKLYSE---------------------------------KRSDLEEQQL--H
L-------------NVG-LNKIAETVEQ---VE------------EMQKSLAVKSQELQAKNEAANA-----
-KLKQMFKDQ---QEAEKKKVQ-SQEIQQ-------------------------------------QLVEQT
VKIEMKRK--D--VMADLDLVE------------PAVIDAQA--------------AV----KSIKK--QHL
VEVRSMANPPAVVKLALESIC-LL------L--G----ENA-------------------------------
----SD---WKSIR-AVIMRE-NF---INSIVSN-FST------E--DITD--DVREKMKSR-----YL-S-
NP------D--Y-----NFEKVNR---------------------------------ASMA----CGPMVKW
AIAQVEYAD-M----------------------------------------------LKRVE----PLRDE-
-LS----S-LERR-ADTNIKHG-Q---------------EVKELIAQ-L-------EQSIAS-YKEEYA-Q-
-LISQAQAIKT-DLENVQAKVDR------SIA----LLKSLV-------IERERWEATSETFRSQMSTI--I
GDVLLSAA--FIAY
>AAEL003155-PA/3100-3448 pep:novel supercontig:AaegL1:supercont1.80:713444:780187:-1 gene:AAEL003155 transcript:AAEL003155-RA [AEDAE]
PKSFLEL-------I--ALYSKFVKE---------------------------------KHTELNDRVH--R
L-------------ESG-ILKLAECAEQ---VD------------SLQVQLAEQEVVLKKKNQAADI-----
-LIKDVGAKN---ETVQKEKNF-AAEEEK-------------------------------------KVRVIQ
EDVGAKKK--I--CEEDLRKAE------------PALMAAQQ--------------AL----DTLDK--NNL
TELKSFGSPPEQVVKVCAAVL-VL------F--S----PRG-KIP--K------------------------
--D-RS---WKSCK-MMMNKVDVF---LNDLL-Y-YDK------E--HIQP--DVIKAL-QE-----YL-K-
DP------E--F-----DPEKIRA---------------------------------KSAA----AAGLCAW
VINIHKFYQ-V----------------------------------------------YLVVE----PKQRA-
-LD----E-AEAE-LKAAQDKL-I---------------DLTARINE-L-------EDQLGV-IQADFN-D-
-ALAEKQKCQD-EADKTAFTIDL------AHR----LVNGLA-------SENVRWRESIAQLKGQTVTL--P
GDVLLIAC--FISY
>AAEL000885-PA/2626-2970 pep:novel supercontig:AaegL1:supercont1.18:499311:512011:-1 gene:AAEL000885 transcript:AAEL000885-RA [AEDAE]
PKRSIQL-------V--RTYRHVYES---------------------------------EKTDKERYKF--K
I-------------QIG-VDKLSETHKV---VE------------KLKLEAQEKQAALAEKRKLANT-----
-SLEMISSTM---RGANDQKTE-LLELQR-------------------------------------KTRESS
VKLMERKK--V--IEEELSQVE------------PILREASA--------------AV----GQIKT--EAL
SEIRSLRAPPETVRDILEGVLRLM----GIR-----------------------------------------
--D-TS---WNSMK-TFLAKR-GV---KEDIR-S-LDP------V--RINP--ENCQAVEKL-----LQ-AK
AE------S--Y-----DQKNAKR---------------------------------ASAA----AAPLAAW
VIANVKYSK-V----------------------------------------------IQSIK----PLERE-
-QN----E-LKEN-LEKAEREM-K---------------SLSSGLDN-V-------NDKVKE-LSEQLN-V-
-YTQEAAMLEI-KLEEAKHTLHC------AEV----LVQSLS-------SEYISWSKELEELNETITHM--D
RRSFMTAY--CITH
>gnl|Amel|GB10147-PA/3016-3364 GLEAN3_08752 [APIME]
PKSFLEQ-------I--SLYTRLLKT---------------------------------KASELRGRVA--R
L-------------ENG-LEKLRSTAVQ---VD------------KLKEKLAMQELELQQKNEAADT-----
-LIAIVGVET---DKVQKEKAI-ADEEES-------------------------------------KVAIIA
EEVSKKQK--D--CEMDLMKAE------------PALLAAQE--------------AL----NTLNK--ANL
TELKSFGSPPGAVTNVTAAVM-VL------L--A----PAG-KIP--K------------------------
--D-RS---WKSAK-IMMAKVDTF---LDSLI-N-YDK------E--NIHP--EVIKAI-QP-----YL-K-
DS------E--F-----EPEFVRS---------------------------------KSAA----AAGLCAW
VINIIKFYE-V----------------------------------------------FCDVE----PKRKA-
-LA----Q-ANAE-LAAAQEKL-A---------------VIKRKVAS-L-------EEQLGK-LTADFE-Q-
-ATAEKVKCQE-EADATNATIVL------ANR----LVGGLA-------SENVRWADSVATFMQQASTL--P
GDVLLVTA--FISY
>gnl|Amel|GB10385-PA/2512-2856 GLEAN3_01011 [APIME]
PARFFAL-------L--YTWKHLHVT---------------------------------WSEEVEQKLN--S
L-------------EAG-VGKLKEAGEQ---VA------------KLEDEVFKQRQELEAEQGRANA-----
-ALEQITATM---RGATGQRGE-MANLKA-------------------------------------ETELES
AELARRKA--D--IEEELGKVE------------PLVEQAAQ--------------AV----AGISA--DAL
AEVRSLRAPPAPVRDVLEGVLRLM----GIK-----------------------------------------
--D-TS---WNSMK-TFLAKR-GI---KDEIR-T-WDA------R--RSTT--SSLEAVAKL-----VK-ER
PE------S--F-----EEKTAKR---------------------------------ASVA----AAPLAAW
VLANLQYGQ-V----------------------------------------------LQQVA----PLERE-
-QR----Q-LAER-LSAAEAQI-G---------------KLAAGLNT-V-------ESRVAQ-LQEELA-E-
-HSRGAAALQL-RAETTEARLAT------ARA----LLQKLD-------TEHRNWQEQLEELNNRKQRL--D
VEAAKVAS--LLVY
>gnl|Amel|GB11197-PA/3352-3693 GLEAN3_04241 [APIME]
PKHYLDF-------I--NVFLQLLVE---------------------------------TKNYINSQCN--R
L-------------SGG-LQKIAEASMT---LN------------ELNEILAVQRVKVADQTRNCEQ-----
-LLASIGEST---DIAMEKKQF-SEKERQ-------------------------------------AIEVQR
KIINKEET--E--AKEALAEAQ------------PALDAARL--------------AL----GELDK--ADI
TEIRSFATPPEPVQIVSECVA-IL------R--G----V--------K------------------------
--E-IS---WKSAK-GMMSDP-AF---LRQLQ-E-MNC------D--KITL--KQQQAVK-A-----HL-K-
K-------T--T-----KLDQMQY---------------------------------ISKA----GYGLYRF
VLAVLDYCA-V----------------------------------------------FREVK----PKIDR-
-VK----E-LEAE-SERARKAL-E---------------KEERELRR-L-------EKTITD-LNAKYE-K-
-AMEERQKLQE-ETDLLQRRLIA------ADK----LISGLS-------SENERWKKDLENLKIQIEKI--I
GNCLLSAG--FLAY
>gnl|Amel|GB11916-PA/3027-3375 GLEAN3_07448 [APIME]
PKTFLEQ-------I--SLYSKLLVE---------------------------------RTYDVKSMIE--R
L-------------KNG-LDKLESCAGQ---VS------------ELRVVLAAQEIELKKKNEIADR-----
-ILTEVRLEN---TKAEAEKAI-VSEEEA-------------------------------------KVAEIK
ETVAEKQR--R--CDEDLAKAE------------PAVRQAEA--------------AL----DTLNK--GNL
TELKAFVTPPEQVAMVVQAVL-VL------F--S----PRG-VIP--K------------------------
--D-RS---WKACK-AMMGHIDTF---LSQLR-N-YDK------E--NIHP--EVVKAI-QP-----YI-N-
HK------D--F-----DPEIIVT---------------------------------KSLA----AAGLCSW
VRNIMVFHY-I----------------------------------------------NETVK----PLRAA-
-LA----Q-ANAE-LKAAMDHL-N---------------ALRARLAE-L-------QKVLDI-LGERMN-A-
-ALAEKQKCQD-EADATALTIDL------ANR----LVNGLA-------SEKIRWTEEVEMLTNSFVMV--P
GDVLLVTA--FLSY
>gnl|Amel|GB17001-PA/3039-3394 GLEAN3_05038 [APIME]
PKSYLNF-------I--GGYKNIYQS---------------------------------KQYELGEGAK--R
M-------------DTG-LAKLEEASIS---VE------------ILKRDLDVMEKELVQASEKAET-----
-VLLEVTERA---MQAEAFKNQ-VQKVKE-------------------------------------KAEQLV
ACIAEEKA--L--AEQKLEAAK------------PALEEAEA--------------AL----NTIKP--AHI
ATVRKLGRPPHLIMRIMDCVL-IL------F--Q-----RK--IGSVI-PDMAA-P---------CP-----
--K-PS---WAE-SLKLMAST-TF---LLQLQ-N-YPK------D--IINN--EMVELLQ-P-----YF-N-
ME------D--Y-----NMETARR---------------------------------VCGD----VAGLLSW
TKAMAFFHS-V----------------------------------------------NKEVL----PLKAN-
-LA----L-QEVR-LKMAMEDL-A---------------NAERELSE-R-------EMALQA-VKEQYD-S-
-AVSEKQRLTE-AANVCLRKMTA------ATA----LINGLG-------GEKIRWTEQSSEFKIQLGRL--V
GDVLLATG--FLSY
>gi|156549477|ref|XP_001604286.1|/2711-3055 PREDICTED: similar to dynein heavy chain isotype 1B [Nasonia vitripennis] [NASVI]
PARFLAL-------L--HKWKELREQ---------------------------------WLEEILSKLK--N
L-------------NAG-IERLKEAGDR---VA------------KLEEDVTKQRRELEVERGRANA-----
-ALEQITATM---RGATGQRGE-MAALKT-------------------------------------ETERES
AELARRKA--D--IEGELGKVE------------PLVEQASQ--------------AV----AGISS--DAL
SEVRSLRAPPAPVRDVLEGVLRLM----GIR-----------------------------------------
--D-TS---WNSMK-TFLAKR-GI---KEEIR-N-WDA------R--RSTA--ASLEAVSKL-----VK-ER
PE------S--F-----EEKTAKR---------------------------------ASVA----AAPLAAW
VLANLQYGQ-I----------------------------------------------LQQVA----PLERE-
-QR----V-LADR-LAAAEAQI-G---------------KLESGLNS-V-------ESKVAQ-LQEELA-A-
-HSRGAAELQL-RTEATESSLAT------ARA----LLGKLD-------AEHADWQTQSQTLSMRKNRI--G
IEAANAAA--LLIY
>gi|156542518|ref|XP_001600478.1|/3031-3379 PREDICTED: similar to dynein heavy chain [Nasonia vitripennis] [NASVI]
PKSFLEQ-------I--ALYAKLLKE---------------------------------KTVNLKAMIE--R
L-------------ENG-LEKLNSCAGQ---VD------------ELKVVLAVQEVDLKKKNEVADK-----
-ILAEVTAEN---TKAEVEKAF-VSEEEA-------------------------------------KVAEIK
ESVSEKQR--K--CDEDLAKAE------------PAVRQAEA--------------AL----NTLNK--NNL
TELKAFASPPEAVAKVAQAVL-VL------F--S----PKG-KVP--K------------------------
--D-RS---WKACK-AMMGGADQF---LSSLK-N-YDK------E--NIHP--EVVKAI-QP-----YI-N-
DK------E--F-----DPEFIQS---------------------------------KSQA----AAGLCSW
VINIMVFHY-I----------------------------------------------NENVK----PLRQA-
-LA----Q-ANAE-LKAALDKL-T---------------ALRARLAE-L-------QKVLDA-LGEKME-I-
-AMAEKQKCQK-EADATAMAIDL------ANR----LVNGLA-------SEKIRWAETVEELKASGIKI--P
GDVLLVTA--FISY
>gi|156542088|ref|XP_001602948.1|/3168-3523 PREDICTED: similar to dynein heavy chain [Nasonia vitripennis] [NASVI]
PKSYLNF-------I--GGYKNIYRM---------------------------------KQHELGEGAR--R
M-------------DTG-LAKLEEASIS---VE------------ILKRDLAEMEKDLVQASQTAET-----
-VLVEVTERA---MQAETFKNQ-VQKVKE-------------------------------------KAEQLV
ACIAEEKA--L--AEEKLEAAK------------PALEEAEA--------------AL----NTIKP--AHI
ATVRKLGRPPHLIMRIMDCVL-IL------F--Q-----RR--LGPVV-PDTTT-P---------CP-----
--K-PS---WAE-SLKMMAST-TF---LLQLQ-N-YPK------D--IINN--EMVELLQ-P-----YF-K-
ME------D--Y-----NMETARR---------------------------------VCGD----VAGLLSW
TKAMAFFHS-V----------------------------------------------NKEVL----PLKAN-
-LT----M-QEAR-LKVAMEDL-A---------------DAERELSE-R-------EMALQA-VKAQYD-A-
-AVAEKQRLTD-DANVCLRKMTA------ATA----LINGLG-------GEKIRWTEQSKDFKVQLGRL--V
GDVLLATG--FLSY
>gi|156554705|ref|XP_001604907.1|/3042-3383 PREDICTED: similar to dynein, axonemal, heavy chain 2 [Nasonia vitripennis] [NASVI]
PTNFLEL-------V--AGYKQMLGE---------------------------------KRLELSEQAN--K
L-------------RNG-LFKLDDTREK---VN------------EMAVELAATQQQVQRSTAECEE-----
-YLVSIVSQR---RDADETQKL-VTARSV-------------------------------------RIAEES
KVCKRLEE--I--ARADLATVE------------PALQEAMM--------------AL----DALSK--KDI
SEIKSFTRPPARVEMVLEAVM-IL------K--N-------------S------------------------
--E-PT---WAESK-RQLGDV-NF---INTLR-D-FDK------D--HISD--KTLRTIS-K-----YT-S-
NP------E--F-----EPEKVGI---------------------------------VSNA----AKSLSMW
VIAMEQYGK-L----------------------------------------------YRIVA----PKREK-
-LE----A-ALAS-LREKETAL-A---------------EARAQLQK-L-------QEELER-LQQVYD-A-
-KMKEKEDLIS-LEELLKLKLER------AAM----LVDGLS-------GERVRWESSVRELDGLFDSL--P
GDCLIATA--FVSY
>gi|156554707|ref|XP_001604928.1|/2932-3278 PREDICTED: similar to dynein heavy chain [Nasonia vitripennis] [NASVI]
PRSFLCF-------I--ESYKAVYQQ---------------------------------NLEEINVLAF--R
M-------------SNG-LNKLVDAAAQ---VD------------DLRKVLVKNQEEIVVKNVQVEA-----
-V------------KAETVKTK-VQKSKD-------------------------------------EAEALL
KIISKEKA--V--AEKKLKAAE------------PALLEAEA--------------AL----QTIKA--ADI
STVRKLAKPPYLITLIMDCVI-IL------F--G-----KR--LEPVK-PDPDK-K---------FL-----
--Q-AS---WSE-ALKVMADT-RF---LFNLQ-N-FPK------D--NINA--ETVDLMM-P-----YL-N-
YH------L--Y-----TYEAAKT---------------------------------ACGN----VAGLIQW
TMSMVTFYG-I----------------------------------------------NKDVL----PLKAN-
-LA----I-QQGK-HDKANRNL-E---------------AAEKLLKA-K-------DEDLRQ-VQSEFD-A-
-VMSERQAIVD-LANICQAKMDT------AKA----MIDGLS-------GERLRWTDQLTMFKSETERL--V
GDVLILTG--FLSY
>gi|156552335|ref|XP_001601632.1|/3347-3688 PREDICTED: similar to hCG1811879 [Nasonia vitripennis] [NASVI]
PRHYLDA-------L--ETYVNLLSE---------------------------------RRQYIEAQCQ--R
L-------------SGG-LSRIAEASAN---LD------------KLNAVLAVQRLKVKSQTQECEA-----
-LLATIGEST---SIAVAKKSL-GEEKRK-------------------------------------EIEDRN
KIIAKESS--E--AREALAEAQ------------PALDGARK--------------AL----GDLDK--SDI
TEIRSFATPPEPVQVVCECVA-II------R--G----L--------K------------------------
--E-IS---WKSAK-GMMSDP-NF---LRVLQ-E-MNC------D--EITL--KQQQMVK-A-----HL-K-
K-------S--N-----KMEQMKT---------------------------------ISTA----GYGLYKF
VLAVLDYCT-V----------------------------------------------FREVK----PKIDR-
-VQ----E-LEAE-SEKARKAL-D---------------KEERELEK-V-------EKQLQE-LNAKYE-K-
-AMTERQSLQE-ETDLLQRRLVA------ADK----LIGGLS-------SENERWKMELEALKNELGKT--V
GNCLLSSG--FLAY
>Bmb004237/2623-2952 [BOMMO]
PKTFLEQ-------I--SLYTKLLNE---------------------------------KTTNLKMMIA--R
L-------------ENG-LEKLASCAAD---VA------------VLKVTLAEQEIILKEKNRAAEA-----
-LIEVVGAES---EKVSKEKAF-AAEEEK-------------------------------------KVKVIE
EDVTIKAK--I--CADDLAKAE------------PALLAAQE--------------AL----NTLNK--NNL
TELKSFGSPPDAVVNVTAAVL-VL------F--S----KKG-KIP--K------------------------
--D-RS---WKSCK-SIMAKVDQF---LNDLV-F-YDK------E--NIHP--DVIKAV-MP-----YI-K-
NP------E--F-----NAEFIMS---------------------------------KSAA----AAGLCAW
VINIVKFYD-V----------------------------------------------YVVVE----PKRRA-
-LN----Q-ANAE-LQAARDKL-A---------------FLTDQIKE-L-------EEKLEV-LLKAFQ-E-
-AVNEKMKCQA-EADATNATIDL------ANR----LVNGLA-------SEKIR------------------
---QIILN--IIP-
>TC003808	GLEAN_03808/3125-3480 [TRICA]
PKTFISF-------L--ETYKTVYVK---------------------------------KLANIGEMDS--R
M-------------RTG-LTKLVEAQQN---VD------------ELKKELIIKEQEMKVATDAAEK-----
-VLDEVLAAS---EITNKIKEE-ATVVKD-------------------------------------KAEKLV
AIISVDQQ--E--AESKLLAAK------------PALDAAEA--------------AL----LTIKA--ADI
ATVRKLGKPPYLITLIMDCVL-IY------F--K-----RK--LEPVK-ADPEK-G---------FL-----
--I-SS---WTE-SLKVMADT-KF---LNKLQ-E-YPK------D--TINA--EIVDLLQ-P-----YF-A-
FP------L--Y-----TYENAKT---------------------------------ACGN----VAGLISW
TIAMASFFE-V----------------------------------------------NREVL----PLKAN-
-LA----I-QQAK-LDKAQAEL-S---------------SAMTLLAE-K-------EEEVRQ-CQIQYE-E-
-AMRHKQEVFD-DAMKVKNKMDS------ATA----LIDGLA-------GERIRWTEQLAQFKAETDRL--I
GDVVLLVG--FLSY
>TC008109	GLEAN_08109/2793-3137 [TRICA]
PARFIAM-------I--KLYIEIFID---------------------------------KKSAIISKQS--K
L-------------QAG-VDKLNEAGNL---VA------------TLKQKAAEQQNKLAEKQAKANT-----
-ALDMISNTM---KNANTHKEE-MEVLKH-------------------------------------KTEEEN
KQLMVRKK--E--IELELAEVE------------PLIQEARS--------------AV----GNIKS--EAL
SEIRSLRAPPDVIRDILEGVLRLM----GIQ-----------------------------------------
--D-TS---WNSMK-TFLAKR-GV---KEEIR-S-FDA------T--RITP--ENRQAVERL-----MA-NK
SD------S--F-----DPKSAKR---------------------------------ASVA----AAPLAAW
VGANVKYAH-V----------------------------------------------VEKIK----PLERE-
-QN----K-LQEN-LASAEAQL-G---------------ELSAGLSD-V-------DATVAK-LKVQLS-A-
-YTKEAAEIEI-DLNKARETLMV------AEG----LVFKLN-------DEYERWQQQLKDLSLEIEKL--P
ENCSLAAA--FITY
>TC008640	GLEAN_08640/3128-3476 [TRICA]
PKSFLEQ-------I--ALYSKLLYE---------------------------------KTKNLEDNIE--R
L-------------ESG-LLKLASTSEE---VD------------GLKEVLAVQEVELNEKNEAAGK-----
-LIAVLSAEN---EKVAKEQAI-ASEEEA-------------------------------------KVKLIE
EDVSVKQK--I--CADDLAKAE------------PALIAAQQ--------------AL----NTLNK--NNL
TELKSFTQPPEAVVAVTAAVL-IL------F--S----PKG-RIP--K------------------------
--D-RS---WKACK-GLMTKVDKF---LEDLI-N-YDK------E--NMQP--EVVKAT-LE-----YT-K-
NP------E--F-----NPEKILS---------------------------------KSVA----AAGLCAW
VINILKFYD-V----------------------------------------------FVVVE----PKRKA-
-LQ----K-ANQE-LADARAKL-A---------------ELNEKLNY-L-------ESQLAI-LKADFE-E-
-ATAAKMKCQA-EADATTQMIDL------ANR----LVNGLA-------SENIRWRELVKLYRKMIITL--P
GDVLMITC--FISY
>TC008801	GLEAN_08801/3165-3509 [TRICA]
PRHYLDF-------I--HHFVKLYKE---------------------------------KRSDLEEQQL--H
L-------------NVG-LSKIAETVEQ---VE------------EMQKSLAVKSQELQAKNEAANA-----
-KLRQMVKDQ---QEAEKKKVQ-SQEIQL-------------------------------------QLSEQT
VHIEQKRQ--E--VMADLAQVE------------PAVIDAQN--------------AV----KSIKK--QQL
VEIRTMANPPAVVKLALESIC-LL------L--G----ENA-------------------------------
----SD---WKSIR-AVIMRD-NF---INTVVNN-FNT------E--DISD--DVREKMKTR-----YL-N-
NP------D--Y-----NFEKVNH---------------------------------ASNA----CGPLVKW
AKAQILYAD-M----------------------------------------------LKKVE----PLREE-
-LS----S-LERQ-AETNQKRG-E---------------EVKNLISQ-L-------EQSIAS-YKEEYA-Q-
-LIAQAQAIKT-DLENVQAKVDR------SIA----LLKSLV-------IERERWEATSETFRSQMSTI--I
GDVLLSAA--FIAY
>TC009719	GLEAN_09719/3344-3685 [TRICA]
PKHYLDL-------M--QIYLKLLEE---------------------------------KNQYIDSQCS--R
L-------------QSG-MTKIEEASAE---LA------------VLNKRLAKQKIRVEEATRACEA-----
-MLAEIDEGT---RKATEKKDL-ASLKSS-------------------------------------EIEEQA
RIISLEQA--D--AEEALAAAM------------PALEVARL--------------AL----SDLDK--SDI
TEIRSFATPPEAVQIVCECVA-IV------R--G----Y--------K------------------------
--E-IS---WKTAK-GMMAEA-NF---LRTLQ-E-MNC------D--LITQ--AQIRAVK-A-----HM-K-
K-------S--S-----KLDDMAS---------------------------------ISKA----GFGLLKF
VQAVLGYCA-V----------------------------------------------YREVK----PKKER-
-VE----Q-LQRE-YDAAKKSL-E---------------KLYNEIAK-L-------EAALDE-LNQKYE-A-
-AMKRRQELQE-ETDIMMRRLIA------ADK----LITGLS-------SERERWTKDLEMLHLEKERL--V
GNCLLSSA--FLSY
>TC010846	GLEAN_10846/3025-3373 [TRICA]
PKSYLEQ-------I--NLYSKLLIK---------------------------------KNNELQCKIE--R
L-------------ENG-LDKLKSTAVQ---VD------------ELKKKLAIQEVELKEKNEAADA-----
-LIEIVGIET---EKVSIEKRL-ADEEEE-------------------------------------KVAMIA
EEVSKKQK--D--CEEDLLKAE------------PALIAAQE--------------AL----NTLNK--ANL
TELKSFGSPPGAVTNVTAAVM-VL------L--A----PAA-KIP--K------------------------
--D-RS---WKAAK-IVMAKVDAF---LDSLI-N-YDK------E--NIHP--EIIKAI-EP-----YL-K-
DA------E--F-----EPEFVRS---------------------------------KSAA----AAGLCAW
VINIIKFYE-V----------------------------------------------YCDVE----PKRKA-
-LA----A-ANAE-LAAAQEKL-S---------------GIKKKVAS-L-------EEQLAK-LTADFE-K-
-ATTEKLLCQQ-EADATNATIQL------ANR----LVGGLA-------SENVRWAEAVNNFMEQGTML--P
GDVLLVTA--FISY
>lcl|hmm.127084.p/3185-3540 Model predicted by Gnomon on Saccoglossus kowalevskii, Primary Assembly (chromosome Unplaced, NW_003158728.1) [SACKO]
PKSYLSF-------L--EGYKNIYQQ---------------------------------KRDAIGVLAK--R
M-------------ETG-LAKLVEATES---VN------------ELSKELAVKEKELAVASKKADA-----
-VLAEVTVSA---QAAEKVKAQ-VQKVKD-------------------------------------KAQAIV
DEIAADKT--V--ALAKLEAAK------------PALEEAER--------------AL----ETIKP--AHI
STVRKLAKPPHLIMRIMDCVL-LL------F--Q-----RR--LDPVT-QDPER-P---------CC-----
--K-PS---WGE-SLKLMSSG-GF---LQGLM-T-FPK------D--YITA--ETVELMA-P-----YI-E-
AE------D--Y-----SMETAKR---------------------------------VCGD----VAGLASW
TRAMSFFFG-I----------------------------------------------NKEVL----PLKAN-
-LA----V-QESR-LNAATAEL-N---------------SAQAQLDA-K-------QKELDA-VQAQYD-A-
-AMGEKQALLN-DAENCRRKMSN------ATA----LIEGLG-------GEKVRWTAASKMFSDQINRL--V
GDVLLATG--FLSY
>lcl|hmm.350053.p/3022-3370 Model predicted by Gnomon on Saccoglossus kowalevskii, Primary Assembly (chromosome Unplaced, NW_003147285.1) [SACKO]
PKSFLEQ-------I--KLYDSLLQM---------------------------------KSKELTGKME--R
L-------------ENG-LTKLQSTASQ---VD------------DLKAKLAAQEVELKQKNEDADK-----
-LIQRVGIET---EKVSKEKMI-ADEEEK-------------------------------------KVAVIN
EEVSKKQR--D--CEADLAKAE------------PALIAAQE--------------AL----NTLNK--NNL
TELKSFGSPPGAVVNVVAGVM-VL------L--A----PNG-KIP--K------------------------
--D-RS---WKAGK-VMMGKVDSF---LDQLV-N-YDK------E--NIHE--NCLKAI-RP-----YI-D-
NP------E--F-----DADFIRS---------------------------------KSAA----AAGLCAW
VINIVSFYE-V----------------------------------------------FSDVE----PKRIA-
-LN----Q-ANAE-LQAAQDKL-T---------------TIKNKIAE-L-------DASLAV-LTSEFE-T-
-ATAAKLKCQQ-EAESTAKTIEL------ANR----LVGGLA-------SENVRWAESVSNFKEQEKTL--P
GDVLLITA--FVSY
>lcl|hmm.12714.p/3158-3500 Model predicted by Gnomon on Saccoglossus kowalevskii, Primary Assembly (chromosome Unplaced, NW_003126906.1) [SACKO]
PKNYLDF-------V--STYLGLLDE---------------------------------KDEYILSQCK--R
L-------------ESG-MLKLEEASVQ---LN------------ELNEKLAVQKVAVTEKTEACEQ-----
-LLEEISSGT---ALATEKKGI-AVAKSK-------------------------------------EIEVQS
KVIAVEKV--E--AEDALQEAL------------PALEAARI--------------AL----QDLDK--SDV
TEIRSFAKPPKPVQTVCECIV-VL------R--G----I--------K------------------------
--E-VS---WKSAK-AMMAES-SF---LKSLT-E-MDV------D--NITS--SQTRTVK-G-----FV-K-
EM------N--I-----SQQEMRD---------------------------------VSKA----GSGLLKF
VTAVMGYCD-V----------------------------------------------AREVK----PKREK-
-VA----R-LERS-FHQAKRDL-E---------------KINNEVGK-L-------ESELKR-LGEKYE-T-
-AMRERQQLQE-ETEIMERRLIA------ADK----LISGLS-------SENVRWTKDLEDLRQRRIRL--L
GDCLLASG--FLSY
>GLEAN3_24529/2888-3243 [STRPU]
PKSYLSF-------L--DGYKSIYLE---------------------------------KYSEISELAQ--R
M-------------NTG-LDKLIEASES---VA------------ELSIQLVVKEKELEIASKKADL-----
-VLAEVTVSA---QAAEKVKAS-VQVVKD-------------------------------------KAQHIV
TSIEAEKS--V--AEGKLEAAR------------PALEEAEN--------------AL----NTIKP--THI
STVRKLAKPPHLIMRIMDSVL-IL------F--Q-----KR--VDPPS-LDPER-P---------CP-----
--K-PS---WSE-SLKLMSGG-GF---LNALQ-T-FAK------D--SITG--ETVELLH-P-----YL-S-
ME------D--Y-----SFANAKK---------------------------------VCGD----VAGLCSW
TCAMATFFG-I----------------------------------------------NKEVL----PLKAN-
-LA----V-QEAK-LNIATREL-E---------------KAQGQLDE-K-------QRELDE-VQAKFD-A-
-AMLEKQTLLA-DAESCRHKMTA------ASA----LINGLG-------GEKIRWTQQSKEFKSQINRL--V
GDVLLATG--FLSY
>SNAPOd2T00003292001/2946-3295 [OIKDI]
PKSFLEQ-------I--KLYENLLRS---------------------------------KKKELLGKME--R
L-------------ENG-LEKLKATASQ---VD------------DLKGKLASQEVELKIKNENADK-----
-LIIEVGIKT---EIVEKERAF-AEIEEE-------------------------------------KVAVIS
KEVGIKRA--D--CERDLAAAE------------PALLAAQG--------------AL----DTLNK--NNL
TELKSFGSPPPAVVNVVSAVM-VL------L--A----PGG-KVP--K------------------------
--D-RS---WKAAKSTSMANVGQF---LDALV-N-YDK------E--NIPD--TCLKAI-QP-----YL-D-
DP------D--F-----NPEFIKA---------------------------------KSSA----GAGLCSW
VVNIVSFYR-I----------------------------------------------FCDVE----PKRNA-
-LA----Q-ANAD-LAAATEKL-E---------------GIRAKLKE-L-------NDNMAE-LNAKFE-K-
-ATNDKLRCQQ-EADATQSTISL------ANR----LVGGLA-------SENVRWAESVALFKEQEKML--P
GDVLLITA--FVSY
>SNAPOd2T00011255001/2963-3304 [OIKDI]
PTNYLEL-------V--SGYKILLAE---------------------------------KREEIGSQVK--K
L-------------RNG-LFKIDDTREK---VE------------KMSAELEIAKVKVAEFKKQCEE-----
-YLVTLVQQK---KSADEQQKQ-VSATRE-------------------------------------KISQEE
IKCKAIAD--N--AQRDLDEAT------------PALEAALV--------------AL----ESLNK--KDI
TEIKSYSKPPPLVDTVLQAVM-IL------R--G-------------A------------------------
--E-PT---WAEAK-RHLGQG-DF---IQQLI-D-FEK------D--KMTD--KTLKKVA-Q-----YC-A-
NS------E--F-----QPEIVGK---------------------------------VSSA----AKSLCLW
VRAMEVYGR-I----------------------------------------------FRVIE----PKRKR-
-LN----E-ATSL-LAEKQAIL-A---------------DAEQKLNA-V-------NELMNN-LKMQYE-E-
-KLAEKVRLEK-EAKITEEKLHR------AGM----LVDGLA-------GEKIRWTASAERLEESIAYL--P
GDCLIAAA--FLSY
>SNAPOd2T00015764001/2686-3028 [OIKDI]
PKNYLDF-------A--TSYLKLLEE---------------------------------KDEEVEGMCE--R
L-------------EGG-LKKIAEAQIQ---LD------------DLNAKLVVQKVVVKEKSEACEE-----
-LLKVISESK---SVASIKQEE-AGSKAI-------------------------------------EIEHQS
KIIAVEKK--D--AEESLAEAL------------PALEAARK--------------AL----EDLDK--SDV
TEIRSFAKPPKAVQTICECIL-VM------K--G----I--------K------------------------
--E-IS---WKAAK-GMMSEA-GF---LSSLM-N-MDV------D--AIGN--SQVKQIK-G-----FL-K-
VI------G--V-----TQTEMKS---------------------------------ISNA----GAGMMKF
VEAVMGYCE-V----------------------------------------------AREIK----PKREK-
-VA----T-LEKN-FFIMKKDL-A---------------AAKKELAA-V-------EKQLAE-LEAQFE-A-
-AMTEKQELEE-EASIMERRLIA------ADK----LIGGLG-------SERERWKVELAGLKEMRVRL--L
GDCLLGAA--FLSY
>jgi|Brafl1|121671|estExt_fgenesh2_pg.C_700096/3391-3746 [BRAFL]
PKSYLSF-------I--NGYKTIYGD---------------------------------KSSEVQELQR--R
M-------------NTG-LDKLMEAQHS---VS------------QLSVELADKEKDLAVASAKAEK-----
-VLKEVTEKA---QAAEKVKAR-VQKVKD-------------------------------------KAQAIV
DDIAADKA--V--AEEKLEVAR------------PALEAAEA--------------AL----QTIKP--SDI
ATVRRLGKPPHLIMRIMDCVL-LL------F--Q-----RK--LDTVT-QDPER-A---------CP-----
--K-PS---WAE-SLRVMGGA-DF---LKVLT-N-FPK------D--TINE--ETVELLQ-P-----YL-E-
ME------D--Y-----NMETATR---------------------------------VSGN----VAGLCSW
TKAMAYFYG-I----------------------------------------------NKEVL----PLKAN-
-LA----V-QEAR-LEKANFDL-Q---------------EAQEQLDA-K-------QRELDI-VQAQYD-S-
-AVRERQELMD-DAETCRRKMQT------ASS----LIEGLA-------GEKERWTQQSKEFAAQIRRL--V
GDVLMATG--FLSY
>jgi|Brafl1|126416|estExt_fgenesh2_pg.C_2140024/3608-3983 [BRAFL]
PKNYLDF-------I--TSYTKLLQEKDQYILSQVRVYRVQGKGNYLDFITSYTKLLQKKDQYILSQCK--R
L-------------EGG-MAKLAEASVQ---LN------------ELNEKLAVQKVAVTEKTAACEA-----
-LLEEISSSS---TEATEKKKF-AEATAI-------------------------------------QLDEQN
KVIAVEKK--D--AEESLAEAM------------PALEAARL--------------AL----QDLDK--SDV
TEIRSFAKPPKAVQTVCECIV-VM------R--G----I--------K------------------------
--E-VS---WKSAK-GMMSEP-NF---LKSLM-E-MDV------D--AITQ--GQTKTVK-G-----FV-K-
SM------A--V-----SIEEMSA---------------------------------ISRA----GAGMLKF
VEAVMGYCD-V----------------------------------------------AREIK----PKREK-
-VA----R-LERN-YHQSKREL-E---------------KIQKEVQG-L-------EDTLAK-LSQKYE-D-
-AMREKRELQE-EAEIMERRLIA------ADK----LISGLG-------SENVRWRRDLEDLKEQRVRL--L
GDCLLASA--FLSY
>jgi|Brafl1|200305|e_gw.5.205.1/3013-3361 [BRAFL]
PKSFLEQ-------I--SLYSNLMIK---------------------------------KNKEVSANVD--R
L-------------ENG-LLKLQSTASQ---VD------------DLKAKLASQEVELKQKNEDADK-----
-LIQVVGVET---EKVSKEKAF-ADEEEK-------------------------------------KVAVIN
EEVGEKQR--S--CERDLARAE------------PALKAAQE--------------AL----NTLNK--NNL
TELKSFGSPPGAVTNVTAAVM-VL------L--A----PGG-KVP--K------------------------
--D-RS---WKAAK-VVMGKVDEF---LNNLI-T-YDK------E--NIHE--NCLKAI-AP-----YL-A-
DP------E--F-----DPDFIRA---------------------------------KSLA----AAGLCAW
VVNIVKFYE-V----------------------------------------------YCDVE----PKRIA-
-LA----A-ANAD-LAAAQKKL-S---------------EIKEKIRQ-L-------DENLAE-LTANFE-K-
-ATAEKLKCQQ-EADDTARTINL------ANR----LVGGLA-------SENVRWADSVQKLREAEKTL--C
GDVLITTA--FVSY
>jgi|Brafl1|267223|estExt_GenewiseH_1.C_2670012/3073-3428 [BRAFL]
PKSYLSF-------I--DGYKSIYSE---------------------------------KYAHIGELSR--R
M-------------NTG-LEKLIEAGES---VA------------ELSKELVVKEKDLAVASAKADK-----
-VLAEVTVSA---QAAEKVKNE-VQKVKD-------------------------------------AAQHIV
DDIAVEKA--I--AEEKLEAAK------------PALAEAEA--------------AL----QTIKA--ADI
GTVRKLAKPPHLIMRIMDCAG-IL------F--R-----RR--LDIVT-LDPDR-P---------CP-----
--K-PS---WSE-SLKLMSAS-GF---LSMLQ-N-FAK------D--TITE--EMVELMQ-P-----YI-T-
ME------D--Y-----TLENAKK---------------------------------VCGN----VAGLLAW
TRAMAVFYG-I----------------------------------------------NKEVL----PLKAN-
-LA----V-QEAQ-LHKAMDQL-N---------------KAQAQLDA-K-------QAELDE-VQAKFD-A-
-AMKEKQDLLD-DAEACKKKMDA------ASA----LIGGLA-------GEKTRWTQQSKEFKAQIDRL--V
GDSLLCTA--FLSY
>jgi|Brafl1|272000|estExt_GenewiseH_1.C_5070021/3015-3376 [BRAFL]
PKSYLSF-------L--AGYRTIYTE---------------------------------HLNEVGILDQ--R
M-------------KTG-LAKLVEAQES---VN------------ELSKELAVKEKDLAVASKNADKASRWI
VVLVEVTASA---QAAEKVKAQ-VQKVKD-------------------------------------KAQAIV
DEIAADKS--I--AESKLAAAK------------PALEEAEA--------------AL----QTIKP--ADI
ATVRKLGKPPHLIMRIMDCTL-LL------F--Q-----RK--INPVV-QDPER-P---------CA-----
--A-PS---WSE-ALKLMNNS-GF---LQSLL-T-FPK------D--TINE--ETVELLT-P-----YL-E-
ME------D--Y-----TLDSAKK---------------------------------VCGN----VAGLCAW
TRAMAFFYT-I----------------------------------------------NKEVL----PLKAN-
-LA----V-QEAR-LGVAMGDL-N---------------TAQAQLDA-K-------QKELDI-VQAQYD-A-
-AMKTKQDLLD-DAEACRRKMNN------AEA----LIHGLS-------GEKVRWTAASKLFEDQIRRL--V
GDVLLATG--FLSY
>jgi|Brafl1|275161|estExt_gwp.C_40085/2906-3254 [BRAFL]
PKSFLEQ-------I--ILYQNLLRK---------------------------------KGKELQGKME--R
L-------------ENG-LQKLQSTAAQ---VD------------DLKAKLASQEVELKQKNEDADK-----
-LIQVVGVET---EKVSKEKAI-ADEEEK-------------------------------------KVAVIN
TEVSEKAA--S--CEADLAKAE------------PALLAAQA--------------AL----DTLNK--TNL
TELKSFGSPPAAVVNVTAGVM-VL------L--A----PGG-KVP--K------------------------
--D-RS---WKAAK-VVMAKVDDF---LNQLV-N-YDK------E--NVHE--NCQKAI-QP-----YL-A-
DK------E--F-----DPDFIRA---------------------------------KSQA----AAGLCAW
VINIMRFYE-V----------------------------------------------YCDVE----PKRIA-
-LN----Q-ANAE-LAAAQDKL-A---------------TIKAKIKE-L-------DANLAE-LTAAFE-K-
-ATAEKLRCQE-EAESTQRTISL------ANR----LVGGLA-------SENVRWAESVAQFKEQEKML--V
GDVLLITA--FVSY
>PTSG_02320T0/3277-3618 | PTSG_02320 | Salpingoeca rosetta dynein heavy chain 2 (4725 aa) [SALS5]
PTNYLEL-------V--TGYRLLLAE---------------------------------KRKELGDAAD--K
L-------------ING-LDKIDETREK---VE------------VMSVELEETKKQVAQFQRECDD-----
-YLVIIVQQK---RDADDQQKA-VSARSE-------------------------------------KIGIEA
QECEKLAA--D--AEADLKEAL------------PALQAAMD--------------AL----KSLNK--NDI
SEIKAYTKPPDLVAMVMEAVM-VL------R--K-------------S------------------------
--K-PE---WSEAK-RQLADP-NF---IKQLV-E-FDK------D--NMSD--KVLRKIH-S-----YV-T-
RP------E--F-----DPDQVGR---------------------------------VSNA----AKSLCMW
VRAMDVYGR-I----------------------------------------------FKVVE----PKRLA-
-LK----K-TQDA-LAAKQKSL-A---------------DAQRKLKE-V-------TEKVEE-LQRNYE-A-
-KLKQQQELAE-KSRVTALKLDR------AAK----LVTGLA-------GERSRWEQSVAELRVSMGYL--V
GDCLLAAG--FLSY
>PTSG_05192T0/3095-3438 | PTSG_05192 | Salpingoeca rosetta dynein cytoplasmic 1 heavy chain 1 (4580 aa) [SALS5]
PRHFLEF-------V--AQLSRFHTE---------------------------------KRKDLEAQKS--H
L-------------LNG-VTKIDETRDT---VA------------ELQVTLAEKKQQLEAKSKAAKE-----
-KLDLMLSKK---QAANAKREE-SLNIDK-------------------------------------ELQAKQ
EQADARKA--E--VEAELAAVA------------PAVEEAKA--------------AV----KGIKK--RDL
QEIRTLAKPPQAVQVALEGVV-TL------L--G----KHT-------------------------------
----TD---WKKIR-SIIAQD-HF---TSDVM-N-FDS------N--SITS--KIMGKMESS-----YL-T-
NE------L--F-----TFEKANR---------------------------------ASKA----AGPLVKW
ANAQMAYAK-Q----------------------------------------------LLKVE----PLNNE-
-LR----Q-LEEE-SMAMREQQ-D---------------ALQVLVAE-L-------EETIKT-YEAEYA-V-
-LISEQEAIKN-DLTTVSDKVSR------SEK----LLENLA-------SEKDRWTTSAADFDAQMSTI--I
GDCLISAA--FVGY
>PTSG_06350T0/3102-3445 | PTSG_06350 | Salpingoeca rosetta dynein heavy chain (4593 aa) [SALS5]
PRHFLEF-------V--QQIVHVYNE---------------------------------KRSNLEEQQL--H
L-------------NVG-LDKIEQTFKA---VE------------QEQAKMAEEEVKLREMNARAND-----
-KMKEVMVNR---EKTQAKQDE-SAKLEA-------------------------------------ELVQKQ
KQVRENKA--G--VEAELAEVE------------PAVREAKT--------------AV----QGIEK--RHL
TELKALGNPPQAVKLALESVL-CM------L--G----EAN-------------------------------
----AD---WKFIR-SYITRD-DF---ISSII-N-FNP------D--SVTP--RIRDTMEKR-----YL-S-
NP------D--Y-----DVDKAFR---------------------------------ASQA----AGPLVKW
ARAMVGYAT-M----------------------------------------------LLKIE----PLRNE-
-LR----S-LTQE-AEAMAQQH-E---------------EVQVLLKE-L-------EGTLEA-LTLEYN-E-
-LQKDIGRTEE-QLRITKSKVER------SMK----LLESLN-------DERERWSKGSEEFTQQMATI--A
GDSLLAGA--FLAY
>PTSG_08094T0/2910-3254 | PTSG_08094 | Salpingoeca rosetta dynein heavy chain isotype 1B (4433 aa) [SALS5]
PHDFTQF-------I--VTFARLFQN---------------------------------KTQESGKEGQ--R
F-------------RRG-LDKLHEAGAR---VD------------ELKAQASEQQEVLAAKQAEANQ-----
-ALQDIQAAM---EQASEQKTQ-VEQLKR-------------------------------------QLAEEE
AKLSQRKK--A--IEVELSSIE------------PILAAAQK--------------AV----GSIKS--EAL
TEIRSLRAPPDAVRDILQGVLMLM----GIY-----------------------------------------
--D-TS---WKSMK-SFLAKR-GV---KDEII-N-FDQ------R--KITP--SIREQVEAL-----IE-DR
HA------S--F-----EAANAKR---------------------------------ASRA----AAPLSSW
VQANLKYAA-V----------------------------------------------LEKVG----PLEEE-
-NK----E-LEAS-LAKAEAKL-K---------------ALTDDLSK-I-------DAHVAE-LRERFE-R-
-NTTEGAKLKV-EVDQAQATINS------AEM----LISKLD-------GEKQRWSRQVSAIEDEARLL--P
LEAMLSAA--FVTY
>PTSG_09910T0/3153-3500 | PTSG_09910 | Salpingoeca rosetta outer dynein arm heavy chain beta (4615 aa) [SALS5]
PKSFLEQ-------I--ALYQHLLEQ---------------------------------KHTELQNAMD--R
M-------------ENG-LTKLKSTAAQ---VD------------DLKEKLKAQEIELDQKNREADA-----
-LIEKVGVET---EKVNKEKEV-AAVEQE-------------------------------------KVRVIN
EDVSAKQK--S--CEEDLAKAE------------PALVAAQE--------------AL----NTLNK--NNL
TELKSFGAPPAIVVTVSAAVM-CL------L--A----PG--KVP--K------------------------
--D-RS---WKAAK-AMMGNVTEF---LDKLL-N-YDK------E--NIPE--PNLKAV-YP-----YL-K-
DP------E--F-----DPDFVRG---------------------------------KSLA----AAGLCAW
ARNIVTFYE-I----------------------------------------------FCDVE----PKRQA-
-LA----A-ANAQ-LEAAQTKL-N---------------KIMDKIKK-L-------DEALHR-LQMEFQ-E-
-ATDAKLKCQA-EADATNRTISL------ANR----LVGGLA-------SEKERWGEAVQNFKQQGITL--P
GDVLMVTA--FISY
>PTSG_09935T0/3369-3723 | PTSG_09935 | Salpingoeca rosetta dynein (4820 aa) [SALS5]
PASYLSF-------L--NSYRHLYSD---------------------------------KKEHFENLRQ--R
M-------------QTG-LDKLLEASES---VA------------QLSEELVVKEKDLAVASEETER-----
-VLQEVSQSA---AAAEKVKSE-VQKVKD-------------------------------------KAQEIV
DTIDKDKK--V--AEKKLAAAV------------PALAAAER--------------AL----ETIKP--ADI
ATVKKLGKPPHLIMRIMDAVV-IL------F--G-----RK--LDPVV-PDPER-P---------CP-----
--T-PS---WKE-SLKTMNGP--L---LSELV-N-FDK------D--TIND--EMVELLE-P-----YL-G-
ME------D--Y-----NIDQAKR---------------------------------VCGN----VAGLLSW
TEAMATFFG-I----------------------------------------------NKEVL----PLKAN-
-LA----V-AEAK-LKVAQGEL-A---------------EAQGELDA-K-------QAELDV-VQARYD-A-
-VMKKKQELQA-DAETCRRKMAS------ASA----LIGGLS-------GEKVRWTQQAKEFEAQINRL--V
GDVLLMCA--FMSY
>PTSG_09985T0/3832-4265 | PTSG_09985 | Salpingoeca rosetta hypothetical protein (5698 aa) [SALS5]
DSSRLDLFAVLHKMV--NFFCVIFTE---------------------------------KRRQQREEQR--R
L-------------ERV-LANCAATDEY---IR------------SIRKSAAENAERIRTLDQKVQE-----
-ALVALSDAAA--GEISQMTDE-GLESDD-------------------------------------DEELLT
NFVNQKKRERRRMASSKVSTNETMRE--------QRVLAALD--------------DVEMWQSKLTL--KRL
DNLRSLTNPPQLVKLVADMIMVVL------KQPLDNDTSRRRGTSLFA------------------------
----DN---WETTT-AHMQSP-SI---LAKLQ-Q-FNP------D--MLDH--ETVELLDV------FL-Q-
LP------N--L-----TPASVKR---------------------------------ASKD----AHVLLEW
MLHLMEYHR-VRCMTSGQQKYISGSIVVTHAGSGQKHIAVPSETTPGGLIAITEDQNAEEEEEQENPSPAE-
-AP----ATAGQD-LSSSTKRK-----------------RPKDAVDT-TGLDVIISSENIAQ-LQRAYD-E-
-LVLQKQRCEE-TAKVLQQRLQA------ASK----RRKSFT-------SHLPKWTGELETLKNGGWNC--V
RNSIVSAA--FAAF
>PTSG_10214T0/3451-3793 | PTSG_10214 | Salpingoeca rosetta dynein heavy chain 10 (4906 aa) [SALS5]
PKNYLDF-------I--SSYLNLLDK---------------------------------QDKFVQSQCD--R
L-------------DGG-MSKLIQAGKD---LD------------IMNTKLAEQEITLKASTEACAK-----
-LLEDISIAR---EEATRKQTM-AEAKAK-------------------------------------EIEVQS
AQIQVEKK--E--AEDALAVAL------------PALEEARN--------------AL----KGLDK--NDV
TEIRSFAKPPAAVQTVCECVV-II------K--G----G--------K------------------------
--D-VS---WKAAK-GMMADP-GF---LSSLM-T-LDV------D--GIKS--KQVTAVN-S-----SL-K-
KA------D--L-----SLDKMKD---------------------------------ISTA----GAGLLKF
VQAVMGYCA-V----------------------------------------------AKEIK----PKRER-
-VA----E-LERT-FHKAKRDL-D---------------RIQKELAA-L-------EAELDE-LKRKYE-E-
-ATSEKMKLKE-EAEIMQRRLVA------ADK----LITGLS-------SEKQRWKEELAELRAKRVRL--L
GDCLLGSA--FLSY
>jgi|Monbr1|8849|fgenesh1_pg.scaffold_12000214/3019-3366 [MONBE]
PKSFLEQ-------I--SLYQSLIGR---------------------------------KVGELQNAQE--R
M-------------ENG-LTKLQSTAAQ---VD------------DLKEKLAAQEIELDQKNREADA-----
-LIERVGVET---EKVNKEKEI-AAVEQE-------------------------------------KVRVIN
EDVSAKQQ--S--CEADLAKAE------------PALLAAQE--------------AL----NTLNK--NNL
TELKSFGAPPDIVVTVAAAVM-CL------L--S----KG--KVP--K------------------------
--D-RS---WKSCK-SIMGNVSEF---LDKLL-N-YDK------E--NIPD--ANLKAV-EP-----YL-A-
DP------E--F-----DPDFVRG---------------------------------KSLA----AAGLCSW
VRNIVTFYH-I----------------------------------------------FCDVE----PKRNA-
-LA----E-ANAE-LEAAQTKL-N---------------KIMEKIQK-L-------DEALGR-LTAEFQ-A-
-ATDAKLKCQA-EADATNKTISL------ANR----LVNGLA-------SEKIRWGQAVQDFKAQGVTM--P
GDVLLVTA--FLSY
>jgi|Monbr1|11532|fgenesh1_pg.scaffold_29000117/2970-3312 [MONBE]
PRHFLEF-------V--NQMLAIYTM---------------------------------KRRELEEQQL--H
L-------------NRG-LEKIQATFEA---VE------------EEQQKMAVEEAKLREMNARANE-----
-KMVEVMSSK---EETQTKQRE-AESLER-------------------------------------ELVQKQ
KEVAERKS--E--VATELAGVE------------PAVLAAKE--------------AV----EGIPP--SAL
RELKALGNPPATVKMALEAAL-CM------L--N----EFT-------------------------------
----TD---WKAIR-SVVSRP-DF---LPRIK-D-FDP------D--SVDG--SIRAQMEK------YV-S-
NP------D--F-----NEERANK---------------------------------ASKA----AGPLVKW
ATAMLSYTT-M----------------------------------------------LAKIE----PLRNQ-
-LK----K-LARD-ADEMAAKH-A---------------AVMALLQE-L-------QGRLAG-LTSEYN-E-
-LQKNIGKTED-QLNTTRLKVQR------SVQ----LLESLK-------DERERWSLGTAEFSAQLSTM--V
GDALLAGA--FIGY
>jgi|Monbr1|12266|fgenesh1_pg.scaffold_37000020/2934-3276 [MONBE]
PRHYLEF-------L--EQFARFVAE---------------------------------KRRELEEQKE--H
L-------------LSG-VIKIAETKQT---VE------------EMQGSLAEKEAQLKEKSELAKQ-----
-KLEVILEQK---QAANDKKTE-SLKIDE-------------------------------------ELQVKQ
QQANERKA--Q--VEEELAAVA------------PAVEEAKQ--------------AV----SGISK--KDL
DEVRKLINPPKKVKLALEGAL-TL------M--G----KHT-------------------------------
----TD---WKQIR-SLIAQD-NF---TRDVR-N-FDT------E--SVTP--KVMKQLQ-P-----YL-D-
DP------D--F-----TFEAANK---------------------------------ASKA----AGPLVKW
ARASVLYAT-Q----------------------------------------------LLKIE----PLTNE-
-LR----D-LERA-AEDMQVQQ-A---------------ELQVLIQE-L-------ESKIQE-LEADYA-V-
-LISEQEAIKA-SLATVLKKVER------SEK----LLRDLS-------SERERWSDSAKDFDAQMITI--V
GDCLLAAA--FVAY
>jgi|Monbr1|20211|estExt_Genewise1.C_50118/2828-3169 [MONBE]
PTNYLEL-------V--MGYKQLLAE---------------------------------KRRELGDAAD--K
L-------------ANG-LGKIDETSAK---VE------------QMSIELVETKKQVAEFQRECEE-----
-YLVIIVQQK---READDQQMA-VSQRSE-------------------------------------KISVEA
KQCQKLAS--D--AQADLDEAL------------PALESAME--------------AL----NSLNK--GDI
TEIKSYSKPPDLVAMVMEAVM-VL------R--K-------------S------------------------
--K-PD---WAEAK-RQLGDT-NF---INQLI-E-FDK------D--NMSE--KTLKKVR-T-----YV-V-
RP------E--F-----DPDVVGR---------------------------------VSNA----ARSLCMW
VRAMDVYGR-I----------------------------------------------FKVVE----PKRQA-
-LQ----A-AQTA-LKAKEDSL-A---------------EAEAKLRE-V-------TEKVAK-LQSDYE-S-
-KLQTKEELRI-KSEQTEIKLER------AAK----LVSGLA-------GERSRWEQSVGELRRGIKFL--V
GDCLMCAG--FLSY
>jgi|Monbr1|26740|fgenesh2_pg.scaffold_15000174/2340-2684 [MONBE]
PRHYTRF-------L--SKFADLFRS---------------------------------KRDAKQAEAA--R
F-------------TAG-LTKLDEAAAL---VD------------ELKQNASSQKVRLAEKQQQADQ-----
-ALHDITTAM---ANASNQKTE-AEQLKV-------------------------------------TVAQEE
TKLSERKR--A--IDLELSGIE------------PVLEAAKK--------------AV----GAITT--ATL
TEIRNLRAPPEVIRDILEGVLLLM----GIE-----------------------------------------
--D-TT---WSSMR-SFLGKR-GV---TSDII-N-FDQ------R--SITP--AIREKVEAL-----MT-RK
PS------S--F-----ELSAAKR---------------------------------ASKA----AAPLVKW
MTANLQYAS-V----------------------------------------------LEKVA----PLESE-
-NA----A-LQAG-LADAQNKL-H---------------HLEQELRV-I-------DDKVAG-LRQNFE-R-
-NTTEGAKLKL-ELEKAESVIQQ------AES----LIGKLA-------GERERWGDQVATLNADVDRL--P
LQALLVAA--FCVY
>CAOG_02097T0/3245-3588 | CAOG_02097 | Capsaspora owczarzaki ATCC 30864 dynein heavy chain (4751 aa) [CAPOWC]
PRHYLDF-------I--NHYVELFTE---------------------------------KRTELEEQQL--H
L-------------NVG-LSKIRETVDQ---VE------------ELQKSLAIKKTELEAKNELANV-----
-KLQQMVRDQ---QEAETKRVT-SIELQA-------------------------------------ALEEQE
KVITVKRA--S--VLADLSQVE------------PAVRDAQS--------------AV----QSIKK--QHL
TEIRSMANPPEMVKLAMEAVC-VL------L--G----ESK-------------------------------
----LD---WKDLR-GVIIRD-DF---IPSIV-N-FKT------E--DLKD--STRVRMQKE-----FL-S-
NP------S--F-----KFETVDH---------------------------------ASKA----CGPLVKW
CIAQVGYAD-M----------------------------------------------LRRIE----PLRNE-
-LA----S-LESA-ATANKSSA-A---------------QTNQLVQN-L-------EASINK-YKEEYA-V-
-LIAQAQSIRQ-EMETVKAKVER------SIA----LLGSLS-------SERTRWELESEQFRSQMSTI--T
GDVLLAAA--FLAY
>jgi|Phybl1|42477|estExt_Genewise1Plus.C_650002/3168-3512 [PHYBL]
PRHFLDF-------I--SHYVRLYNE---------------------------------KREDLEEQQR--H
L-------------NVG-LEKLKDTVVK---VE------------ELRKSLAIKKNQLEVKNAQANE-----
-KINQMLADE---KEAEQKKAV-SIKIQA-------------------------------------GLEVQN
RELQKRRT--V--VLHDLANAE------------PAVAEARK--------------SV----SSIKR--QHL
TEVRSMGNPPEAVKLTMESVC-TM------L--G----HKI-------------------------------
----DS---WKTVQ-SVIRRD-DF---ITSIV-N-YNT------EG-QMTK--NMREFMRRN-----YL-N-
NP------A--F-----EYDTVNR---------------------------------ASTA----CGPLCKW
VYAQVTYSD-I----------------------------------------------LDRVG----PLREE-
-VN----Q-LEIS-AEESERKA-A---------------EIEKMILD-L-------ETSIAR-YKDEYA-A-
-LVGETQLIKA-EMDRVKSKVDR------SVT----LLSSLS-------SEKVRWETASQAFESQMGTI--V
GDVILAAA--FLAY
>RO3G_06230.1/3208-3552 | rhizopus_oryzae conserved hypothetical protein (translation) (4665 aa) [RHIOR]
PRHFLDF-------I--SHYVRLYNE---------------------------------KREDLEEQQR--H
L-------------NVG-LEKLKDTVIK---VE------------ELRKSLAIKKSQLELKQNQANE-----
-KIKQMVEDE---KEAERKKAD-SLIIKN-------------------------------------NLKIQT
KEIEARRI--E--VDNDLANAE------------PAVKEAEM--------------SV----RSIKR--QHL
TEVRSMSNPPEAVKLTMESVC-TM------L--G----HKI-------------------------------
----DS---WKTVQ-GIIRRD-DF---ISSIV-N-YDT------EA-QITK--QLRDYMNKN-----FL-N-
NP------N--F-----DYDMVNR---------------------------------ASKA----CGPLYKW
VTAQCNFSS-I----------------------------------------------LDRVG----PLREE-
-LN----Q-LQRS-SEDTQQQA-V---------------EMDKVISD-L-------EVSIRR-YRDEYA-E-
-LVGETQIIKA-EMERVKFKVDR------SIT----LLSSLS-------SEKVRWESASQAFESQMGTI--V
GDVLLAAA--FMAY
>jgi|Mucci2|107829|Genemark1.3592_g/3235-3579 [MUCCI]
PRHFLDF-------I--SHYVRLYNE---------------------------------KREDLEEQQR--H
L-------------NVG-LEKLKDTVIK---VE------------ELRKSLAIKKNQLELKEAQANE-----
-KIKQMLADE---KITEQKKAD-SLEIKK-------------------------------------NLKIQN
REIEARRQ--V--VDNDLANAE------------PAVKEAEQ--------------SV----RSIKR--QHL
TEVRSMSNPPEAVKLTMESVC-TM------L--G----HKI-------------------------------
----DS---WKTVQ-SIIRRD-DF---ISSIV-N-YNT------EL-QITK--QLRNYMRQN-----FL-N-
NP------N--F-----EYDIVNR---------------------------------ASKA----CGPLFKW
VSAQCNFSE-I----------------------------------------------LDRVG----PLREE-
-LN----Q-LQQS-SEDTKNQA-V---------------EIEQMIAD-L-------ETSIGR-YKGEYA-A-
-LVGETQLIKS-EMDRVKFKVDR------SIT----LLSSLS-------SEKTRWESASQAFESQMGTI--V
GDVLLAAA--FMAY
>SJAG_02286/2997-3341 | Schizosaccharomyces japonicus conserved hypothetical protein (translation) (4141 aa) [SCHJP]
ANWYSEF-------L--RHFFVLIKK---------------------------------RYSHLLHSHS--R
L-------------DTG-LLKLCETHQE---VA------------ILKESLRNKEQELTAKDTEANQ-----
-SLQQMAGKK---EIAEDSRRK-ALEFEN-------------------------------------VLKIRS
KEIEARKQ--Q--AMHRLADVK------------PKLLKAKE--------------SV----SCISK--QQL
IELRSMGHPPDTVKLAMESVC-FL------L--G----YKF-------------------------------
----KT---WRDVQ-SLLRKD-DL---IPNIL-N-YKL------EK-ELPR--GFFEVLNTK-----YF-N-
NP------N--Y-----SYENANR---------------------------------ASRA----CGPLVLW
VQSQVSYAQ-V----------------------------------------------VNDIK----PLEQE-
-ID----L-LTKQ-NAEAEETM-K---------------ATQSDISN-L-------QEEIEI-YRANYA-K-
-LLQEIEQLKT-EMVNVNRKIEK------SEK----LLAALN-------NEKQRWEVSVSGFEKELEFL--I
GDTLLLAF--YIDF
>SPAC1093.06c/3087-3431 |dhc1|SPAC30C2.01c|dynein heavy chain |Schizosaccharomyces pombe|chr 1|||Manual [SCHPO]
CLHFIRF-------L--NTFCLIFGR---------------------------------DANKLSKEKS--R
I-------------ENG-FKKIKETSQG---ID------------KFKEALSDQQNVLFSKTKTAND-----
-RLQCIIQTK---QAVEAKKVY-SLQAEA-------------------------------------SLQKKS
FLLNEKKN--S--VMKEVSYAK------------PAVIEARK--------------SV----SDIKK--AHL
IELRSLSRPPMAIRITMEVVCKLL---------G--------------------------------------
----FSATDWKNVQ-QLLKRD-DF---IPKIL-N-YNL------EK-ELSI--NLRRKIEQD-----YF-S-
NP------I--F-----TFDSVNR---------------------------------ASKA----CGPLLLW
IKSICNYSK-V----------------------------------------------LEKLE----PLNSE-
-VD----R-LKLE-QKNAEECI-Q---------------ETIAACKD-L-------DEKLLQ-LQEEYA-S-
-MISEIHSMEL-QMDEVKCKMQR------SIE----VITDLS-------IERNEWSGFLNLYPKRMWNL--V
GESLMEAS--FVVY
>SOCG_00875/3067-3411 | Schizosaccharomyces octosporus yFS286 dynein heavy chain (translation) (4183 aa) [SCHOT]
PNFLSDF-------V--VLFVKVIRK---------------------------------LRSRLYNEKD--H
V-------------DNG-LKKLKQTEQQ---IH------------VLKNMLYEQESVLNDKTKHANS-----
-RLHNLMNAK---QEVEIRQKE-VLDLER-------------------------------------NLRGQN
EEIESKTS--L--VLKELSIVK------------PAIEEAKA--------------SV----SNIKK--SHL
SELRSLSRPPDVVKLTMEAVCKLL---------G--------------------------------------
----HKITSWKSVQ-SLLKRE-DF---ITNVL-T-FDS------EK-QLNP--TLRKRLETE-----YF-R-
NS------T--F-----KYEVVNR---------------------------------ASKA----CGPLFLW
IRSHCNYSK-V----------------------------------------------LQKIS----PLNDS-
-VS----Q-LKAK-GEDMQRKL-S---------------EVKSISEG-L-------DKELMG-MQEDYA-T-
-LITEVHTLKI-ELANIQDKLKR------SLK----IIDDMA-------SEKDYWENFMNSFDEALSNL--N
GRSVLVAF--IINY
>Q9C1M7|DYHC_ASHGO/2983-3327 Dynein heavy chain, cytosolic - Ashbya gossypii (Yeast) (Eremothecium gossypii) [ASHGO]
PSAFLTS-------L--RRFQSLYMS---------------------------------KLKELEEHQR--F
T-------------LVG-LEKLKDTVIK---VK------------QLNQSLSQKQVELQQKEKEARD-----
-TLDKMLVDQ---NEAERKQEA-SVEIQK-------------------------------------ILALQE
KEINERRK--I--IMADLAVAE------------PAILEAQR--------------GV----KNIKK--QQF
TELRSMLNPPDAVKTTLEAVC-VI------L--G----YSC-------------------------------
----KT---WKDIQ-LAIRKD-EF---VTDIV-Y-YNT------ET-MMTP--AMKQDIETD-----YL-S-
RP------K--F-----NYESVNR---------------------------------ASLA----CGPLYQW
IVAQISYSE-M----------------------------------------------LVKVT----PLKEE-
-MV----K-VENE-MLQNKARL-M---------------AAGEMIKE-L-------QTSIES-SKVSYS-K-
-LIREVEITKT-EMESVQSKVER------SIK----LMESLT-------GEKERWIKNTEHFKDWNKNL--I
GNCFLSSL--YESY
>gnl|GLV|DEHA0F17941g/3044-3388 similar to sp|P36022 Saccharomyces cerevisiae YKR054c DYN1 dynein heavy chain, cytosolic, hypothetical start  [Debaryomyces hansenii] Complete CDS. DEHA0F17941g|DEHA-IPF7675|DEHA-CDS0001.1 [DEBHA]
PGKIMSF-------V--KEFIRIFND---------------------------------KQFSLEETQR--H
I-------------TNG-LDKLRETVLQ---VN------------DLKRKLSEKRNYLMIKDKEAKA-----
-MLSKMLTEQ---NEAERKQEF-SVATQE-------------------------------------ELAKQE
IEIERRKV--N--VTKDLELAE------------PAVLEAQR--------------GV----QNIKK--QHL
TEIRSMSNPPAAVKMTMESVC-IL------I--G----YEV-------------------------------
----SS---WRDVQ-LIVRRD-DF---ISNIV-A-YDN------EL-QLTS--NIRKYMEKT-----YL-S-
RS------D--Y-----NFDAVNR---------------------------------ASKA----CGPLLQW
IQAQLTYST-I----------------------------------------------LEKIG----PLREE-
-VH----H-LEHQ-KKKTKAQL-I---------------AIDEMIRE-L-------EESIDQ-YKENYS-S-
-LIREAENIKS-EMKVVELRVNR------SLK----LIDDLT-------AERERWKSSINKFGYQRDRL--V
GNGILTAA--FIVY
>gnl|GLV|KLLA0A05621g/2965-3309 similar to sp|Q9C1M7 Ashbya gossypii Dynein heavy chain 1, start by similarity [Kluyveromyces lactis] Complete CDS. KLLA0A05621g|KLLA-IPF8054|KLLA-CDS0002.1 [KLULA]
PALFLDS-------L--KVLRIEYTK---------------------------------KLTESDNNQR--F
I-------------RNG-LIKLKESVIM---VK------------KLNKEMESKKNILQEKKIEARK-----
-TLDQMLHDQ---NESERKQEA-SIEIQK-------------------------------------ILNLQE
QEISKRRD--V--VMNDLAKAE------------PAILEAQR--------------GV----KNIKK--QQL
TELRTMINPPEAVKITLEAVC-VL------L--G----FQI-------------------------------
----GT---WKDIQ-QTIRKD-DF---IARIV-T-FET------ET-MLSQ--ELKHYIQTH-----YL-N-
RS------N--F-----KYENVLR---------------------------------ASQA----CGPLYLW
IEAQILFSD-A----------------------------------------------LTRVG----PLQRD-
-LQ----I-LEDE-ILRTRAKV-L---------------AADEMINE-L-------QEQIEK-SKELYS-K-
-IIRDIEVLKS-EMSLVESKVSK------STT----LLESLN-------SEKERWTFETRQFTEVKKNL--L
GDTILSSL--YSAY
>yeast
PGYFIDG-------L--RALVKLVTA---------------------------------KYQDLQENQR--F
V-------------NVG-LEKLNESVLK---VN------------ELNKTLSKKSTELTEKEKEARS-----
-TLDKMLMEQ---NESERKQEA-TEEIKK-------------------------------------ILKVQE
EDIRKRKE--V--VMKSIQDIE------------PTILEAQR--------------GV----KNIKK--QQL
TEIRSMVNPPSGVKIVMEAVC-AI------L--G----YQF-------------------------------
----SN---WRDIQ-QFIRKD-DF---IHNIV-H-YDT------TL-HMKP--QIRKYMEEE-----FL-S-
DP------N--F-----TYETINR---------------------------------ASKA----CGPLYQW
VNAQINFSK-V----------------------------------------------LENVD----PLRQE-
-MK----R-IEFE-SLKTKANL-L---------------AAEEMTQD-L-------EASIEV-SKRKYS-L-
-LIRDVEAIKT-EMSNVQANLDR------SIS----LVKSLT-------FEKERWLNTTKQFSKTSQEL--I
GNCIISSI--YETY
>gnl|GLV|YALI0E32857g/2936-3279 similar to sp|P36022 Saccharomyces cerevisiae YKR054c DYN1 dynein heavy chain, cytosolic, hypothetical start  [Yarrowia lipolytica] Complete CDS. YALI0E32857g|YALI-IPF2835|YALI-CDS0003.1 [YARLI]
PDLSLAS-------I--KLFIKVYLE---------------------------------KKAQLQQEQR--H
L-------------NSG-VDKLKETVLA---VR------------EMELTLEKSKIELNAKTEAAQR-----
-TLQQMITNQ---NDAEKKKQA-SLQIQE-------------------------------------SLESQK
EEIARRQE--V--VAKDLALAE------------PAVISAKK--------------SV----SNIKK--QHL
TELRSMLNPPETIKLCMESVC-VI------L--G----YKT-------------------------------
----SS---WRDVQ-AIIRRD-DF---ISSIV-N-FDS------S--EMDS--RLRLTMERE-----YL-S-
RE------N--Y-----TYEAANR---------------------------------ASKA----CGPLLQW
VVAQIQYCE-I----------------------------------------------LERIS----PLKEE-
-VE----M-LRHQ-SQQTQAQA-T---------------AICDMIDE-L-------EGKIEG-YRTEYA-G-
-LIGESERLKD-ELATVGERITR------SRD----LVTSLS-------DEKRRWAKSIVDFDSKLANL--A
GNCLICGF--ALAR
>AFL2G_08304/3177-3521 | Aspergillus flavus dynein heavy chain (translation) (4347 aa) [ASPFL]
PRHYLDF-------V--AHYVKLFNE---------------------------------KREDLEEQQR--H
L-------------NVG-LEKLRDTVDK---VS------------DLRASLAQKKTQLEQKDKEANE-----
-KLQRMVADQ---QEAERRKAA-SLEVQA-------------------------------------ALEKQE
QEVASRKE--V--VLNDLARAE------------PAVLEAKK--------------SV----SNIKR--QHL
TEVRSMGNPPASVRLALDAVC-TL------L--G----HRV-------------------------------
----DS---WKTIQ-GIVRRD-DF---IASIV-N-YNN------EE-QMTT--KLRVRMQND-----FL-S-
NE------D--F-----TYERVNR---------------------------------ASKA----CGPLVQW
VEAQVNYSE-I----------------------------------------------LDRVG----PLREE-
-VG----K-LEEK-ALNTKAEA-Q---------------AIENTIQD-L-------ESSIAT-YKAEYA-A-
-LISETQAIKT-EMSRVQFKVDR------SVR----LLDSLA-------SERTRWEEGSRSFETQINTL--V
GDVLIAAA--FLAY
>CIMG_09183/3171-3515 | Coccidioides immitis RS hypothetical protein similar to cytoplasmic dynein heavy chain (translation) (4343 aa) [COCIM]
PRHYLDF-------V--AQYVRLFNE---------------------------------KREDLEEQQR--H
L-------------NVG-LEKLRETVDK---VR------------DLRASLAQKKSQLEKKDAEANE-----
-KLQRMVADQ---REAEQRKSA-SLEIQA-------------------------------------ALEKQE
QEVAKRKE--I--VLHDLARAE------------PAVIEAQK--------------SV----SNIKK--QHL
TEVRSMANPPAGVRLALESVC-TL------L--G----HRV-------------------------------
----DS---WKTIQ-GIIRRD-DF---IASIV-N-YDN------ER-QMTR--GLRTRMNND-----YL-S-
KE------D--F-----TFERVNR---------------------------------ASKA----CGPLVQW
VEAQVNYSE-I----------------------------------------------LDRVG----PLREE-
-VI----Q-LEDQ-ALQTKAEA-Q---------------AIENTINN-L-------EDSIAT-YKAEYA-A-
-LISETQAIKA-EMSRVEFKVDR------SVR----LLDSLS-------SERSRWEEGSKSFETQISTL--V
GDVLIAAA--FLAY
>NFIA_075490/3178-3522 | Neosartorya fischeri null (translation) (4348 aa) [NEOFI]
PRHYLDF-------V--AQYVKLFNE---------------------------------KREDLEEQQR--H
L-------------NVG-LEKLRDTVDK---VS------------DLRASLAQKKMQLEKKDAEANE-----
-KLQRMVADQ---REAEQRKAV-SLEVQA-------------------------------------ALEKQE
KEVALRKE--V--VLNDLARAE------------PAVLEAQK--------------SV----QNIKR--QHL
TEVRSMGNPPASVRLALEAVC-TL------L--G----HKV-------------------------------
----DS---WKTIQ-GIVRRD-DF---IASIV-N-YDN------EK-QMTR--NHRLKMQSE-----FL-S-
KE------D--F-----TYERVNR---------------------------------ASRA----CGPLVQW
VEAQVNYSE-I----------------------------------------------LDRVG----PLREE-
-VG----Q-LEEQ-ALQTKAEA-Q---------------AIENTVQN-L-------ESSIAT-YKAEYA-A-
-LISETQAIKT-EMSRVQFKVDR------SVR----LLDSLS-------SERTRWEEGSKSFETQISTL--V
GDVLIAAA--FLAY
>AN0118/3171-3515 | Aspergillus nidulans (AN0118.3) dynein heavy chain (translation) (4346 aa) [EMENI]
PRHYLDF-------V--AQYVKLFNE---------------------------------KREDLEEQQR--H
L-------------NVG-LEKLRDTVEK---VS------------DLRGSLAQKKMQLEKKDAEANE-----
-KLQRMVADQ---REAEQRKAV-SLEVQA-------------------------------------ALEKQE
KEVALRKD--V--VLHDLARAE------------PAVLEAQK--------------SV----SNIKR--QHL
TEVRSMGNPPAGVRLALEAVC-TL------L--G----HKV-------------------------------
----DS---WKTIQ-GIVRRD-DF---IASIV-N-YDN------EK-QMTK--NHRLKMQNE-----FF-S-
KE------D--F-----TYERVNR---------------------------------ASKA----CGPLVQW
VEAQVNYSA-I----------------------------------------------LDRVG----PLRDE-
-VG----Q-LEEQ-ALQTKAEA-Q---------------AIENTIND-L-------ESSIAT-YKSEYA-A-
-LISETQAIKA-EMERVQFKVDR------SVR----LLDSLS-------SERTRWEEGSKSFETQISTL--I
GDVLIAAA--FLAY
>UREG_05232.1/3126-3470 | Uncinocarpus reesii dynein heavy chain (translation) (4283 aa) [UNCRE]
PRHYLDF-------V--AQYVRLFNE---------------------------------KREDLEEQQR--H
L-------------NVG-LEKLRETVDK---VR------------DLRASLAQKKSQLEKKDAEANE-----
-KLQRMVADQ---REAEQRKAA-SLEIQT-------------------------------------ALEKQE
QEVAERKE--I--VLSDLAKAE------------PAVLEAQK--------------SV----SNIRK--QHL
TEVRSMGNPPAGVRLALESVC-TL------L--G----HRV-------------------------------
----DS---WKTIQ-GIIRRD-DF---IASIV-T-YDN------EK-QMTP--SLRNRMQND-----YL-S-
KE------E--F-----TFERANR---------------------------------ASRA----CGPLVQW
VEAQVNYSE-I----------------------------------------------LDRVG----PLREE-
-VI----Q-LEDQ-ALQTKAEA-Q---------------AIENMINN-L-------ENSIAT-YKTEYA-A-
-LISETQAIKT-EMARVEFKVDR------SVR----LLDSLS-------SERSRWEEGSKSFETQISTL--V
GDVLIAAA--FLAY
>FGSG_09607/3180-3524 | Fusarium graminearum dynein heavy chain (translation) (4348 aa) [GIBZE]
PRHFLDF-------V--AQYVKLYNE---------------------------------KREDLEEQQR--H
L-------------NVG-LEKLRDTVDK---VR------------DLRVSLAEKKKQLEQKDAEANE-----
-KLQRMVADQ---REAEQRKST-ALEIQA-------------------------------------ALDKQE
IEVASRKK--V--VLEDLAKAE------------PAVEEAKA--------------SV----SNIKR--QHL
TEVRSMGNPPQGVKLAMDAVC-TL------L--G----HKI-------------------------------
----ND---WKAVQ-GIVRKD-DF---IASIL-M-FDN------AR-QMNK--SLRNRMRSD-----FL-S-
NP------E--F-----TFEKVNR---------------------------------ASKA----CGPLVQW
VTAQVNYFD-I----------------------------------------------LDRVG----PLKHE-
-VE----Q-LEEQ-ALQTKAEA-Q---------------ATQDEIVG-L-------ESSINQ-YKTEYA-A-
-LISETQSIKA-EMSKVQFKVDR------SVR----LLDSLS-------SERVRWEEGSKSFEIQISTL--V
GDVLVAAA--FLAY
>MGG_11205/3151-3495 |  Magnaporthe grisea hypothetical protein similar to dynein heavy chain (4330 nt) [MAGGR]
PRHYLDF-------V--AQYVKLYNE---------------------------------KREDLEEQQR--H
L-------------NVG-LEKLRDTVDK---VR------------DLRVSLAEKKTQLEKKDAEANA-----
-KLQIMVKDQ---QEAEQKKAD-SQVLQK-------------------------------------SLGEQE
KDVAARRA--V--VMEDLSKAE------------PAVEDAKA--------------SV----SKIKR--QHL
TEVRSMSSPPQGVRLALDSVC-TL------I--G----HKV-------------------------------
----TD---WKSIQ-AIVRRD-DF---IASIV-N-FDN------ER-QMTK--NLRQKMRTE-----FL-S-
NP------E--F-----TVEKVNR---------------------------------ASQA----CGPLVQW
VGAQVEYAE-I----------------------------------------------LDRVG----PLRDE-
-VA----R-LEEA-AIQTRANA-Q---------------AVEKNINT-L-------EEKIAT-YKAEYA-E-
-LVSETQAIKA-EMSRVQFKVDR------SVK----LLDSLS-------SERVRWEEGSKSFETQISTL--V
GDVLVAAA--FLAY
>NCU06976/3184-3528 |  neurospora_crassa dynein heavy chain (4368 nt) [NEUCR]
PRHFLDF-------V--AQYVKLYNE---------------------------------KREDLEEQQR--H
L-------------NVG-LEKLRDTVDK---VR------------DLRVTLSEKKAQLEQKDAEANE-----
-KLQRMVADQ---REAEQRKNI-SLEIQA-------------------------------------ALEKQE
AEVASRKK--V--VLEDLARAE------------PAVEEAKA--------------SV----SSIKR--QHL
TEVRSMPTPPSGVKLALESVC-TL------I--G----HKA-------------------------------
----ND---WKTIQ-GIVRRD-DF---IASIV-N-FNN------EK-QMTK--SLRVKMRNE-----FL-A-
NP------E--F-----TFEKVNR---------------------------------ASKA----CGPLVQW
VEAQVNYAE-I----------------------------------------------LDRVG----PLREE-
-VM----L-LEEQ-ALQTKAEA-K---------------AVEQTIST-L-------ENSIAR-YKTEYA-A-
-LISETQAIKA-EMSRVQFKVDR------SVK----LLDSLS-------SERTRWEEGSRSFETQISTL--V
GDVLVAAA--FLAY
>jgi|Trive1|90029|estExt_Genewise1.C_190044/3089-3433 [TRIVE]
PRHFLDF-------V--TQYVKLYNE---------------------------------KREDLEEQQR--H
L-------------NVG-LEKLRDTVDK---VR------------DLRVSLAEKKAQLEQKDAEANE-----
-KLQRMVADQ---REAEQRKNT-SLEIQA-------------------------------------ALEKQE
AEVAMRKK--V--VLEDLAKAE------------PAVEEAKA--------------SV----SNIKR--QHL
VEVRGMSNPPQSVRLALDAVC-TL------L--G----HKI-------------------------------
----ND---WKAVQ-GVVRRE-DF---IASII-M-FDN------AK-MMTK--GLRNRMRND-----FL-S-
NP------E--F-----TFEKVNH---------------------------------ASRA----CGPLVQW
VIAQVSYSD-I----------------------------------------------LDRVG----PLREE-
-VA----Q-LEEQ-ALETKASA-M---------------AVEKNIAE-L-------ESSINT-YKTEYA-T-
-LISETQAIKA-EMSKVQFKVDR------SVR----LLDSLS-------SERARWEEGSKSFETQISTL--V
GDVLVAAA--FLAY
>jgi|Mycgr1|85729|estExt_fgenesh2_pg.C_80026/3149-3493 [MYCGR]
PRQFLDF-------V--EQFVKLFNE---------------------------------KRDDLEEQQR--H
L-------------NVG-LDKLRETVDK---VS------------ELKKSLATKKIDLEKKDAEASE-----
-KLQRMVADQ---REAEQRRAS-SLEIQA-------------------------------------ALEVQE
QEVAKRRE--V--VMRDLAKAE------------PAVEEAQR--------------SV----SNIKR--QHL
TEVRSMQNPPAGVKLALESVC-TL------L--G----HKA-------------------------------
----ND---WKTIV-SIVRRD-DF---IASIV-G-YDN------ER-QMTP--QLRNKMTAE-----YI-S-
KE------E--F-----TFERVQR---------------------------------ASKA----CGPLVQW
VEAQVNYSE-I----------------------------------------------LDRVG----PLREE-
-VD----T-LQDE-ALQTKAEA-K---------------AIMNTLTE-L-------EQSIAT-YKAEYA-S-
-LISQTEAIKA-EMTRVQSKVDR------SMR----LLNSLS-------SERGRWEDTSKTFQVQMETI--I
GDVFLAAG--FLAY
>PTRG_03132/3153-3497 | Pyrenophora tritici-repentis dynein heavy chain (translation) (4326 aa) [PYRTR]
PRHFLDF-------V--AQYVKLYNE---------------------------------KREDLEEQQR--H
L-------------NVG-LEKLRETFDK---VK------------ELRASLAEKQTQLTKKDAEANE-----
-KLQRMIADQ---NEAEQKKAG-SIKMQA-------------------------------------RLAKDK
EEIQKRQE--V--VNHDLAAAE------------PAVLEAQK--------------SV----QNIKR--QHL
TEVRSMQNPPAGVKLALEAVC-TI------L--G----HKP-------------------------------
----DS---WKTIV-SIVRRD-DF---IASIV-Q-FDN------ER-QMTA--AHRRKMQNE-----YL-S-
KE------E--F-----TFEKVNR---------------------------------ASKA----CGPLVQW
VSAQVTYSD-I----------------------------------------------LDRVG----PLRAE-
-VD----N-LQVE-LQKTEEGA-K---------------ETQILIQN-L-------EDSIGR-YKTEYA-A-
-LISETQAIKT-EMSTVQFKVDR------SVR----LLDSLS-------SERTRWEESSKSFDSQIDTI--V
GDVLVAAA--FIAY
>jgi|CocheC5_1|80660|estExt_Genewise1.C_20719/3077-3421 [COCHE]
PRHFLDF-------V--AQYVKLYNE---------------------------------KREDLEEQQR--H
L-------------NVG-LEKLRETFDK---VK------------ELRASLAEKQTQLTKKDAEANE-----
-KLQRMIADQ---NEAEQKKAG-SIKMQA-------------------------------------RLAKDK
EEIQKRQE--V--VNTDLAAAE------------PAVIEAQK--------------SV----QNIKR--QHL
TEVRSMQNPPAGVKLALEAVC-TI------L--G----HKP-------------------------------
----DS---WKTIV-SIVRRD-DF---IASIV-T-FDN------ER-QMTA--AHRRKMQNE-----YL-S-
KE------E--F-----TFEKVNR---------------------------------ASKA----CGPLVQW
VSAQVTYSD-I----------------------------------------------LDRVG----PLRAE-
-VD----N-LQVE-LQKTEEGA-K---------------ETQILIQN-L-------EESIGR-YKTEYA-A-
-LISETQAIKT-EMSTVQFKVDR------SVR----LLDSLS-------SERTRWEESSKSFDSQIDTI--V
GDVMVAAA--FIAY
>jgi|Settu1|171154|estExt_fgenesh1_pm.C_2_t10277/3153-3497 [SETTU]
PRHFLDF-------V--AQYVKLYNE---------------------------------KREDLEEQQR--H
L-------------NVG-LEKLRETFDK---VK------------ELRASLAEKQTQLTKKDAEANE-----
-KLQRMIADQ---NEAEQKKAG-SIKMQA-------------------------------------RLAKDK
EEIQKRQE--V--VNNDLAAAE------------PAVIEAQK--------------SV----QNIKR--QHL
TEVRSMQNPPAGVKLALEAVC-TI------L--G----HKP-------------------------------
----DS---WKTIV-SIVRRD-DF---IASIV-Q-FDN------ER-QMTA--AHRRKMQNE-----YL-S-
KE------E--F-----TFEKVNR---------------------------------ASKA----CGPLVQW
VSAQVTYSD-I----------------------------------------------LDRVG----PLRAE-
-VD----N-LQVE-LQKTEEGA-K---------------ETQILIQN-L-------EESIGR-YKTEYA-A-
-LISETQAIKA-EMSTVQFKVDR------SVR----LLDSLS-------SERTRWEESSKSFDSQIDTI--V
GDVLVAAA--FIAY
>CNAG_05894.1/3182-3525 | Cryptococcus neoformans hypothetical protein similar to dynein heavy chain (translation) (4628 aa) [CRYNE]
PRHFLDF-------I--NHYVRLFNE---------------------------------KKEDLEEQQR--H
L-------------NVG-LDKLRETVSQ---VE------------ELRHSLAAKSSQLEEKNDEANQ-----
-KLKQMVTDQ---QEAEAKKAA-SIDIQA-------------------------------------ALERQD
EFIRQRQE--V--VKEDLALAE------------PAVLEALA--------------AV----GNIKK--QHL
SEVRSMANPPEAVKMAMESAC-TV------L--G----HQI-------------------------------
----DS---WRTVQ-GIIRRE-DF---ISSIQ-N-FDT------KK--MSK--TVRDRMNRD-----YI-S-
KP------T--F-----NFETVNR---------------------------------ASRA----CGPLVQW
VIAQVRYSE-I----------------------------------------------LEKVA----PLRQE-
-VA----S-LEKQ-ADATKQQV-Q---------------VAMDTIAE-L-------ESSIDR-YKEEYA-L-
-LISETQSIKS-EMDRVQTKVDR------SMT----LLQSLS-------SEQERWDTGSKTFETEMGTI--V
GDVMVSAA--FLAY
>jgi|Sporo1|21679|estExt_Genewise1Plus.C_40274/3195-3539 [SPORO]
PRHYLDF-------I--NQYVRLFNE---------------------------------KRDELEEQQR--H
V-------------NVG-LDKLRDTVVQ---VE------------QLRKSLAVKRNQLEAKNAEANE-----
-KLKRMVADQ---QDAEQKKVA-SIEMQA-------------------------------------AIEEQK
EAIAERKE--I--VMGELSDAE------------PAVLDAQA--------------AV----SNIKK--QQL
TEVRSMANPPEAVKLSMEAVC-IV------L--G----HKI-------------------------------
----EG---WKSVQ-AVLRGE-SF---ITNIV-N-FDT------AR-SMTV--QVRNRVQAE-----YL-S-
RP------G--F-----NFETVNR---------------------------------ASKA----CGPLCKW
VIAQVKYSD-I----------------------------------------------LDKVG----PLRNE-
-VQ----E-LEDQ-AETTFHQA-Q---------------AIITMIAE-L-------ESRIAS-YKDEYA-A-
-LISETQAIKT-EMETVQTRVDR------SIT----LLDSLG-------SEKERWESGSKTFEEQMSTV--A
GDVLLSAA--FLAY
>jgi|Mellp1|46877|estExt_Genewise1Plus.C_30275/3221-3565 [MELLP]
PRHYLDF-------I--KNYVSLFNE---------------------------------KRDDLEEQQR--H
L-------------NIG-LDKLRDTVVQ---VE------------ELRKSLAIKSAQLETKDIEAEA-----
-KLNQMLEDQ---KQAETKKQA-SIQIQA-------------------------------------ALEQQN
KDIAERRS--V--VMRDLADAE------------PAVEEAQA--------------AV----SNIKK--QHL
TEVRSMANPPEAVKLAMESVC-TV------L--G----HKI-------------------------------
----ES---WKSVQ-GIIRKD-DF---IASIV-N-FDT------DR-RMTR--QLREKMKAD-----FL-S-
RP------S--F-----NFDTVNR---------------------------------ASKA----CGPLCKW
VIAQVKFSE-I----------------------------------------------LDKVG----PLRNE-
-VQ----S-LEDQ-ASSTQDQA-G---------------TIVTMIAE-L-------EAKIAR-YKPEYA-T-
-LISETETIKN-EMKRVQSKVDR------SIK----LLDSLG-------SEKTRWEAGSATFDTQMSTM--A
GDVLLSAA--FMTY
>PGTG_11227/3361-3705 |  Puccinia graminis f. sp. tritici dynein heavy chain (4830 nt) [PUCGR]
PRHYLDF-------I--SNYVKLFNE---------------------------------KRDDLEEQQR--H
L-------------NIG-LDKLRDTVIQ---VE------------EMRQSLAIKRTQLAEKEKEAES-----
-KLAQMLADQ---KEAESKRQA-SIQIQA-------------------------------------ALEQQN
KDIAERRS--V--VMADLADAE------------PAVEEAQA--------------AV----SNIKK--QHL
TEVRSMANPPEAVKLAMESVC-TI------L--G----HRI-------------------------------
----DS---WKTVQ-GIIRKD-DF---IASIV-N-FDT------DR-RMTR--QLREKMNAD-----FL-S-
RP------S--F-----NFDTVNR---------------------------------ASKA----CGPLCKW
VIAQVKFSE-I----------------------------------------------LDKVG----PLRNE-
-VN----S-LEEQ-AATTQEKA-A---------------TIVTMIAE-L-------ESSIAR-YKPEYA-T-
-LIGETESIKQ-EMNRVESKVER------SIT----LLESLG-------SEKTRWEAGSATFDTQMSTI--A
GDVLLSAA--FMTY
>jgi|Acral1_c3a|1041995|estExt_Genewise2.C_40431/3179-3523 [ACRALC]
PRHFLDF-------V--AQYVKLYNE---------------------------------KREDLEEQQR--H
L-------------NVG-LEKLRDTVDK---VR------------DLRASLAEKKAQLEQKDAEANE-----
-KLQRMVADQ---REAEQRKNT-SLEIQA-------------------------------------ALEIQE
AEVASRKK--I--VLEDLARAE------------PAVEEAKA--------------SV----SNIKR--QHL
TEVRSMGNPPQGVRLALDSVC-TL------L--G----HKV-------------------------------
----HD---WKTIQ-AIVRKD-DF---IASIV-N-YNN------EG-KMTK--ALRMKMRND-----FL-S-
NP------E--F-----TVEKVNR---------------------------------ASKA----CGPLVQW
VEAQVTYSE-I----------------------------------------------LDRVG----PLRNE-
-VE----Q-LEEQ-ALQTKAEA-K---------------AVENTINN-L-------EASIGT-YKTEYA-A-
-LISETQAIKA-EMSRVQFKVDR------SVR----LLDSLS-------SERVRWEEGSKSFETQIGTL--V
GDVLVAAA--FLAY
>jgi|Hanpo2|76585|estExt_fgenesh1_pg2.C_4_t10236/2986-3330 [PICAN]
PNEFFTL-------V--NNFVGSFKQ---------------------------------KETELQEHQS--H
I-------------NVG-LDRLRETFLE---VK------------KLSESLSVKKLLLDKKNKEARE-----
-MLDKMITDQ---NEAERKQEA-SIEIHK-------------------------------------RFTEQE
RIISDRRN--V--VLEDLKNVE------------PLILEAQK--------------GV----KNIKK--QHL
TELRSMNNPPEAVKMTLESVC-IL------L--G----YDV-------------------------------
----NT---WRDVQ-LIIRRD-DF---IASIV-G-FDS------EV-HLTK--ELADFMERE-----FI-S-
RP------G--Y-----NFEAVNR---------------------------------ASKA----CGPLLLW
VEAQLRYAS-V----------------------------------------------VEKVQ----PLRNE-
-VR----A-LENE-LIDTKAKL-I---------------AIDGMIND-L-------QESIEV-YKEKYS-E-
-TIRDSEKIKA-EMQDVETKVGR------STL----LLESLR-------EEKVRWEASVVAFQSERECL--I
GNTLLGAA--YMSY
>jgi|Rhoba1_1|34515|estExt_Genewise1Plus.C_3_t10449/3225-3568 [RHOGR]
PRHYLDF-------V--NQYVRLFTE---------------------------------KRDELEDQQR--H
L-------------NVG-LDKLRETVVQ---VE------------ELRKSLAVKRTQLELKNGEAND-----
-KLKRMVADQ---QDAEQKKVA-SLEMST-------------------------------------ALEQQE
RAIAERRD--V--VMGELADAE------------PAVEDAQA--------------AV----SNIKK--QQL
TEVRSMANPPEAVKLSMEAVC-IL------L--G----HKI-------------------------------
----DS---WKAVQ-AVLRSD-SF---ISHIV-N-FDT------AQ--LTR--HLRDKMRAE-----YL-S-
RP------S--F-----TFETVNR---------------------------------ASKA----CGPLVKW
VIAQVNYSS-I----------------------------------------------LDKVG----PLRDE-
-VR----A-LEDQ-AETTTHQA-H---------------ALQGMIAE-L-------EARIAA-YKDEYA-A-
-LISETQAIKT-AMETVQTRVDR------SVT----LLDSLS-------SEKVRWEAGSRTFEGQMATV--A
GDVLLSAA--FLAY
>jgi|Dotse1|74215|estExt_fgenesh1_kg.C_9_t10116/3153-3497 [MYCPJ]
PRQFLDF-------V--AQFVKLFNE---------------------------------KRDDLEEQQR--H
L-------------NVG-LDKLRETVDK---VS------------ELKRSLADKKSELEKKDSEASE-----
-KLQRMVADQ---REAEQRRAA-SLEIQD-------------------------------------ALAKQE
KEVAKRRE--V--VLNDLAQAE------------PAVEEAQR--------------SV----SNIKR--QHL
TEVRSMQNPPAGVKLALEAVC-TL------L--G----HKA-------------------------------
----VD---WKTIV-GIIRRD-DF---IASIV-N-YDN------EG-QMTP--QHRTKMQAE-----YL-S-
KD------E--F-----TFERVNR---------------------------------ASKA----CGPLVQW
VQAQVNYSA-I----------------------------------------------LDKVG----PLRGE-
-VD----Q-LEAE-AVQTKAEA-Q---------------VIENTLNE-L-------ERSIST-YKSEYA-S-
-LISQTEAIKA-EMTRVQSKVDR------SMR----LLNSLS-------SERGRWEQSSKTFQVQMETI--I
GDVFLASG--FLAY
>SPPG_00478T0/3030-3372 | SPPG_00478 | Spizellomyces punctatus DAOM BR117 dynein (4482 aa) [SPIPN]
PKNYLDY-------V--NTYNRLLEE---------------------------------NRDLNTRSCA--R
L-------------ETG-LGKLEESSRQ---LD------------VLNAQLAEQNIAVKEKTEACNR-----
-LLEVITSST---KEAEEKKEL-AEKKET-------------------------------------ELDAQN
TQIAKDKE--E--AEAALAEAL------------PALEEARL--------------AL----QNLSA--SEI
TEIRSFAKPPKEVQKVCECVC-VI------K--G----I--------K------------------------
--D-VS---WKSAK-TMMSAT-DF---KSSLQ-A-LDV------D--GISS--AQIKAVK-G-----IL-K-
EM------D--V-----SMQRMNE---------------------------------ISAA----GAGLLKF
VLAVVGYCN-V----------------------------------------------AKQIA----PKRAA-
-VA----T-LEKN-LALSKNEF-E---------------KITKELKR-L-------NDELGS-LQQQFH-Q-
-AKAEQLELQK-MAEIMERRLQA------ADK----LISGLG-------SERIRWAKDLESLKEQRIQL--V
GDCLLVSG--FLSY
>SPPG_02933T0/3077-3432 | SPPG_02933 | Spizellomyces punctatus DAOM BR117 dynein (4528 aa) [SPIPN]
PKSYLSF-------L--DSYKTLYVQ---------------------------------KRNEVGGLAD--R
M-------------NMG-LAKLVEASKS---VA------------QLQEELVVKERDLAVASKAADA-----
-VLAEVTAST---ASAEKVKDA-VLKVKT-------------------------------------KSEGIA
NAIKADKE--Y--AESQLEAAK------------PALEEATN--------------AL----NSIQP--AHI
STVRKLAKPPHLVMRIMDGVL-LL------Q--K-----RK--VDPVV-QDPDR-P---------CV-----
--K-PS---WSE-SLKLMSAS-DF---LSSLV-N-FPK------D--EINE--ETVELLE-P-----YL-E-
MP------D--F-----NLEGAKK---------------------------------VSAD----VAGLTSW
VKAMAFYFG-V----------------------------------------------NKKVI----PLKAN-
-LI----V-QEHK-LALAMEDL-N---------------KAQQQLDE-K-------QAELDV-FKEKYN-Q-
-AVGTKQALQA-DADNCKRKMNA------ATA----LISGLK-------GEKDRWTIQSKEFAERIGRL--V
GDIILATA--FLSY
>SPPG_06258T0/2606-2949 | SPPG_06258 | Spizellomyces punctatus DAOM BR117 dynein heavy chain (4077 aa) [SPIPN]
PRHYLDF-------I--NHYVKLFHE---------------------------------KREDLEERQR--H
L-------------NVG-LDKLRETVVK---VE------------ELRKSLAIKRSELEAKNHEANE-----
-KLKKMVADQ---QEAEQKKQA-SLEIQQ-------------------------------------AIAAQN
QEIEERRK--V--VLQDLAEAE------------PAVLQAQN--------------SV----SSIKK--QHL
QEVRTMSNPPEAVKMAMESVC-ML------L--G----HKA-------------------------------
----DS---WKTVQ-SIIRKD-DF---IPSIV-N-YDT------D--KMSA--KVREDVVSS-----YL-A-
NP------K--Y-----NFETVNR---------------------------------ASQA----CGPLVQW
VIAQVKYAS-I----------------------------------------------LERVG----PLRQE-
-VQ----Q-LEAS-AEVTKTRA-A---------------SIETMIRD-L-------EESIGR-YKEEYA-V-
-LISETQSLKT-EMETVQTRVER------SLR----LLDNLA-------SEKERWESGSRSFEAQMATI--V
GDVLLSAA--FMAY
>SPPG_06593T0/2813-3157 | SPPG_06593 | Spizellomyces punctatus DAOM BR117 dynein heavy chain isotype 1B (4259 aa) [SPIPN]
PKHFNDY-------V--SAYERIYCK---------------------------------QRDSFHKKQK--Y
L-------------EGG-LSKMNEAANY---VD------------KLSVEAKKQGEELIAKQKEADA-----
-ALKQITDSM---VRASEQKKE-MEELSV-------------------------------------HLREEE
ETLMKRKQ--V--IEQELAEVE------------PTIRAAKA--------------AV----GEIRS--DSL
SEIRSLRAPPPAIRDVLEGVLRIM----GIL-----------------------------------------
--D-MS---WNSMK-SFLGKR-TV---KDEIM-N-FDA------R--NINK--QVRESVGEL-----LQ-QK
RE------S--F-----EEANIKR---------------------------------VSLA----AAPLASW
VKANLQYSV-I----------------------------------------------LEKIA----PLETD-
-LA----R-LTKS-LDASRERV-Q---------------TLKEGLAV-V-------DQKVAA-LKDDFS-G-
-KTREAETLRT-NLEKATATIQT------AQG----LLGKLS-------GEGKRWASQVNDINESLSSL--P
KNALLASA--FMTY
>SPPG_07404T0/3111-3452 | SPPG_07404 | Spizellomyces punctatus DAOM BR117 dynein (4557 aa) [SPIPN]
PINYLEL-------V--TGYLELLKE---------------------------------KRKQIGEAAA--K
L-------------RNG-LSKLDDTRQN---VE------------KISVELEEAKKQVAQYQKQCED-----
-YLVIIVQQK---READEQAKS-VAAKAE-------------------------------------KLGAEE
EEVRAVAD--A--AQADLDQAI------------PALNAAMK--------------AL----EALNK--KDL
NEIRSYGKPPPLVEKVMEAVM-VL------K--K-------------S------------------------
--E-PT---WDEAK-RQLGNP-YF---IKQLI-N-FDK------D--NISD--KILKRIN-Q-----YC-A-
DE------N--F-----QPDVVGR---------------------------------VSGA----AKSLCMW
VRAMESYGT-I----------------------------------------------FRQVA----PKREK-
-LR----L-AQET-LEKKQKSL-R---------------EAKAKLQE-I-------QDKLVE-LKTQYD-D-
-KVGLKEKLRQ-DSELTELKLQR------AEQ----LVSGLA-------GERDRWERSIKNYEEAMGYL--P
GDCLLAAA--FLSY
>BDEG_01802/2945-3293 | BDET_01806 | Batrachochytrium dendrobatidis dynein beta chain (translation) (4392 aa) [BATDE]
PKSFLAL-------I--SLYKEMLEK---------------------------------KALELTKSMD--R
L-------------ENG-LTKLQATAGQ---VD------------DLKAKLATQEVELKSKNEEANR-----
-LIERVAIDT---EKVNKEKAI-AAEEEK-------------------------------------KVDAIT
KEVGEKQT--A--CMRDLSAAE------------PALAAAAN--------------AL----NSLNK--ANL
TELKSFGSPSDEVKNVAAAVM-VL------L--S----PPG-KIA--K------------------------
--D-RS---WKASK-NMMAKVDAF---LESLI-N-FNK------E--AIDQ--SNLDAI-QP-----YL-Q-
DP------N--F-----NEEFMKS---------------------------------KSLA----AASLCAW
VVNIVMYYH-V----------------------------------------------YCDVE----PKRKA-
-LE----S-ANAE-LQSSQVRL-R---------------DIQSKIGE-L-------DRNLGD-LRAKFE-K-
-ATADKLKCEE-EAKSTQETIVL------ANR----LVNGLA-------SEKVRWSEAVGRFKQQEKTI--A
GDVLVSAA--FVSY
>BDEG_02775/3071-3426 | BDET_02782 | Batrachochytrium dendrobatidis ciliary dynein heavy chain 5 (translation) (4522 aa) [BATDE]
PKSYLSF-------L--ASYKSYYRN---------------------------------KREEVGGLSD--R
M-------------NMG-LSKLVEASKS---VA------------VLQDQLVVKEKELAVASKAADA-----
-VLAEVTAST---MSAEKVKDA-VLKVKT-------------------------------------KSEGIA
NTIKADKV--Y--AESQLEAAK------------PALEEARN--------------AL----NSIQP--AHI
STVRKLAKPPHLIMRIMDGVL-LL------M--K-----RR--IDTIT-QDPDK-P---------CM-----
--K-PS---WSE-SLKLMSAS-DF---LTNLL-N-FAK------D--EINE--ETVEFLE-P-----LM-E-
MP------D--F-----NLEGAKK---------------------------------VSAD----VAGLASW
VGAMATYYG-V----------------------------------------------NKKVI----PLKAN-
-LI----V-QEHK-LTIAMEDL-N---------------KAQQMLDE-K-------QAELDV-FQAKYN-E-
-AISNKQMLQA-DADSCKRKMNA------ATA----LISGLK-------GEKDRWTIQSKEFAERIGRL--V
GDIILATA--FLSY
>BDEG_04571/3246-3588 | BDET_04585 | Batrachochytrium dendrobatidis dynein-1-alpha heavy chain (translation) (4698 aa) [BATDE]
PKNYLDY-------I--NTYNRLLEE---------------------------------NRELNGRLCG--R
L-------------ESG-LGKLEESSQQ---LD------------VLNKQLAEQNIAVRNKTEACSR-----
-LLEVITTNT---KTAEEKKTL-AEKKET-------------------------------------ELDAQT
VQIVKDKE--E--AEVALAEAL------------PALEEARL--------------AL----ANLSS--SEI
TEIRSFAKPPKEVQKVCECIC-VI------K--G----I--------K------------------------
--D-VS---WKSAK-TMMSQT-DF---KSSLS-L-LDV------D--GISS--NQIKLVK-N-----IL-R-
EM------D--V-----SVSRMLE---------------------------------ISSA----GAGLLKF
VLAVVGYCN-V----------------------------------------------AKQIA----PKRAA-
-VA----S-LEKN-LAFSKHEF-D---------------KITKELRR-L-------SEELSA-LQIQFH-T-
-AKVEQLELKQ-MAEVMERRLLA------ADK----LISGLG-------SERIRWARDLELLREQRIQL--L
GDCMVVSG--FLSY
>BDEG_07384/3101-3442 | BDET_07404 | Batrachochytrium dendrobatidis hypothetical protein similar to dynein heavy chain domain 3 (translation) (4546 aa) [BATDE]
PTNYLEL-------V--TGYKELLLQ---------------------------------KRREIGNSAQ--K
L-------------QSG-LSKLDDTRQN---VE------------QISVELEVSKKQVSQYQKQCED-----
-YLVVIVQQK---READEQAKS-VSAKAE-------------------------------------KLGVEE
EEVRAVAE--A--AQADLDQAI------------PALNAAVK--------------AL----EAINK--KDL
NEIRSYGKPPPLVEKVMEGVM-VL------K--K-------------C------------------------
--E-PT---WEEAK-RQLGNP-YF---IKQLV-N-FDK------D--NISD--KILKRIS-Q-----YC-A-
DE------N--F-----QPDIVGR---------------------------------VSGA----SKSLCMW
VRAMETYGT-I----------------------------------------------FRQVA----PKKEK-
-LR----V-AQET-LEKKQKTL-R---------------EAKFKLQE-I-------QDKLVE-LKTQYD-E-
-KVTLKEKLRQ-ESEQTEVKLSR------AEK----LVSGLS-------GERDRWEKSIQQYEEALCCL--P
GDCLLAAA--FLSY
>BDEG_08543/2859-3203 | BDET_08568 | Batrachochytrium dendrobatidis dynein heavy chain family protein (translation) (4218 aa) [BATDE]
PKHFIEY-------L--AMYNQVYSS---------------------------------KLDSLCIRQN--Y
L-------------LEG-LKKLNEASTY---VD------------KLSSDAKRQQTELTQKQQQADA-----
-ALGQITDSM---VQASEQKKE-MELLTI-------------------------------------SLKEEE
TKVLVQKQ--A--VQKELSEVE------------PIIKSAKA--------------AV----GEIRS--ESL
SEIRSLRAPPPAIRDVLEGVLRLM----GVL-----------------------------------------
--D-MS---WNSMK-GFLGQR-SI---KEEIM-N-FDA------H--SITK--QTREAVFEL-----IK-QK
QS------S--F-----EEATIRR---------------------------------VSVA----AAPLALW
VKANLQYST-V----------------------------------------------VEKVA----PLEQN-
-LQ----R-LSAT-LDASRSWL-S---------------KLKDQLSA-V-------DAKVQA-LKDDFS-D-
-KTREAESLKI-SLDNAMGIIKR------SQG----LLEKLS-------GEGDRWNSQVSSIGQEIQKL--P
RNGLLAAA--FIVY
>AMAG_01476T0/2413-2757 | AMAG_01476 | Allomyces macrogynus ATCC 38327 cytoplasmic dynein heavy chain (3845 aa) [ALLMA]
PAQLVAV-------V--KVFHAIIDR---------------------------------ISVKLQERRK--F
L-------------LSG-LDKLIAAKAA---VD------------RLSVEAREQQRQLQEKQVQADS-----
-YLKQITDTM---VNVSNQKAE-MEQLTA-------------------------------------QLSKEE
AVIEEQRQ--G--IQNELARVE------------PLLLKAKS--------------AV----SEIKA--EHL
TEVRSLRAPPAVVRDVLEGVLRLL----GQQ-----------------------------------------
--D-MS---WAAMK-AVLGKR-SF---KDDVL-N-FDA------K--AVTP--AIRAQVEQL-----MK-QK
PD------S--F-----VEATVRK---------------------------------SSVA----AAPLAVW
VTANLEYSK-V----------------------------------------------IERVA----PLQSK-
-LN----Q-LNLS-LDQSRKRI-I---------------ELNEAVTS-V-------DQTVAK-LKTEFA-E-
-KTGEAQRLAD-VLAKTQANLAR------AQS----LLSSLL-------AEEMRWKQQLATIDDRLLHL--E
PIAMCCAM--YCVW
>AMAG_01535T0/3073-3428 | AMAG_01535 | Allomyces macrogynus ATCC 38327 dynein (4524 aa) [ALLMA]
PKSYLSF-------I--NSYRTLYKQ---------------------------------KRSEVGELAD--R
M-------------NMG-LNKLLEAAQS---VS------------VLQSELVVKEKDLAIASKAADE-----
-VLADVTVST---AAAEKVKDE-VLKVKT-------------------------------------KAETMA
NAIKADKS--L--AEGELEAAK------------PALEEAAS--------------AL----NSIQP--SHI
SSVRKLAKPPHLIMRIMDGVG-LL------M--K-----RR--VDPVT-QDPDR-P---------CC-----
--K-PS---WAE-SLKLMSQP-DF---LSSLL-N-FGK------D--EINE--ETVELLE-P-----YL-D-
MP------D--F-----SLEGAKK---------------------------------VSAD----VAGLASW
VRAMSSYYR-I----------------------------------------------NKKVI----PLKAN-
-LV----V-QEHK-LALAMAEL-N---------------SAQMVLDE-K-------QAVLDV-LKEKYN-Q-
-AITTKQALQA-DADSCKRKMTA------ATA----LIGGLK-------GEKDRWTQQSKEFAERIGRL--V
GDMMLCSA--FLSY
>AMAG_01636T0/3094-3442 | AMAG_01636 | Allomyces macrogynus ATCC 38327 dynein subunit beta heavy chain (4531 aa) [ALLMA]
PKSFLEL-------I--NLYKQMLEK---------------------------------KAGELTRSME--R
L-------------ENG-LTKLESTASQ---VD------------DLKAKLATQEVELRAKNEEAER-----
-LIERVGIDT---EKVNKEKAI-ADEEER-------------------------------------KVAQFT
KEVQEKAR--Q--CQEDLQAAE------------PALAAAAT--------------AL----NTLNK--ANL
TELKSFGSPAQEVVDTVAAVM-VL------L--S----PAG-KIA--K------------------------
--D-RS---WKAGK-NMMAKVDAF---LETLI-N-FNK------E--KIDQ--SNLDAL-AP-----YL-K-
NE------N--F-----NEEFMKS---------------------------------KSIA----AAGLCSW
VVNIVGYYH-V----------------------------------------------YCDVE----PKRKA-
-LE----S-ATTE-LAASQAKL-A---------------EIKAKIAE-L-------DSNLSA-LKASFE-K-
-ATADKLKCEE-EARSTQETIVL------ANR----LVGGLA-------SEKVRWSEAVAKFKEQQKTL--A
GDVLLASA--FISY
>AMAG_02736T0/3222-3564 | AMAG_02736 | Allomyces macrogynus ATCC 38327 dynein heavy chain 10 (4615 aa) [ALLMA]
PKNYLDY-------V--NFYITLLKE---------------------------------QRDMNGKLCT--R
L-------------ESG-LAKLDEASVQ---IK------------DLGAKLAEQNVMVKEKSEACQA-----
-LLEVITTQT---AQAEEKKDL-AMKKET-------------------------------------ELDAQN
QQIAKDKE--E--AEVALAEAL------------PALEQART--------------AL----NKLSA--ADI
TELRSFAKPPREVQKVCECVC-VI------K--G----I--------K------------------------
--D-VS---WKSAK-TMMSAI-DF---RASLT-T-MDV------D--AISA--NQVKMVK-T-----IL-R-
EL------D--V-----TVERMAE---------------------------------ISSA----GSGLYIF
VLAVVGYCN-V----------------------------------------------AKTIQ----PKRLA-
-VA----T-LERN-LAQSKAEY-E---------------KITRELVK-L-------NQNLAQ-LQVQFQ-Q-
-ARSEQMELKE-MAEIMQRRLDA------ADK----LISGLQ-------SEKIRWSSDLKTLQEQRNQL--V
GDCLIVSG--FMSY
>AMAG_03969T0/2339-2683 | AMAG_03969 | Allomyces macrogynus ATCC 38327 cytoplasmic dynein heavy chain (3447 aa) [ALLMA]
PAQLVAV-------V--KVFHAIIDR---------------------------------ISVKLQERRK--F
L-------------MSG-LDKLIATKAA---VD------------RLSVEAREQQRQLQEKQVQADS-----
-YLKQITDTM---VNVSSQKAE-MEQLTV-------------------------------------QLSKEE
AIIEEQRQ--G--IQSELARVE------------PLLLKAKS--------------AV----SEIKA--EHL
TEVRSLRAPPAVVRDVLEGVLRLL----GQQ-----------------------------------------
--D-MS---WAAMK-AVLGKR-SF---KDDVL-N-FDA------K--AVTP--AIRAQVEQL-----MK-QK
PD------S--F-----VEATVRK---------------------------------SSVA----AAPLAVW
VTANLEYSK-V----------------------------------------------IERVA----PLQSK-
-LN----Q-LNLS-LDQSRKRI-I---------------ELNEAVTS-V-------DQTVAK-LKAEFA-E-
-KTGEAQKLAD-VLAKTQANLSR------AQS----LLSSLL-------AEEMRWKQQLATIDDRLLHL--E
PIALCCAM--YCVW
>AMAG_04028T0/2954-3309 | AMAG_04028 | Allomyces macrogynus ATCC 38327 dynein heavy chain 5 (4352 aa) [ALLMA]
PKSYLSF-------I--NSYRTLYKQ---------------------------------KRSEVGELAD--R
M-------------NMG-LNKLLEAAQS---VS------------VLQSELVVKEKDLAIASKAADE-----
-VLADVTVST---AAAEKVKDE-VLKVKT-------------------------------------KAETMA
NAIKADKS--L--AEGELEAAK------------PALEEAAS--------------AL----NSIQP--SHI
SSVRKLAKPPHLIMRIMDGVG-LL------M--K-----RR--VDPVT-QDPDR-P---------CC-----
--K-PS---WAE-SLKLMSQP-DF---LSSLL-N-FGK------D--EINE--ETVELLE-P-----YL-D-
MP------D--F-----SLEGAKK---------------------------------VSAD----VAGLASW
VRAMSSYYR-I----------------------------------------------NKKVI----PLKAN-
-LV----V-QEHK-LALAMAEL-N---------------SAQMVLDE-K-------QAVLDV-LKEKYN-Q-
-AITTKQALQA-DADSCKRKMTA------ATA----LIGGLK-------GEKDRWTQQSKEFAERIGRL--V
GDMMLCSA--FLSY
>AMAG_04077T0/3130-3471 | AMAG_04077 | Allomyces macrogynus ATCC 38327 dynein heavy chain 2 (4588 aa) [ALLMA]
PINYLEL-------V--TNYGELYKT---------------------------------KKKAIGDLAN--K
L-------------SNG-LRKLDDTKEN---VQ------------KISVELEGARKQVAQFQKQCED-----
-YLVIIVQQK---READEQAKQ-VSARSE-------------------------------------KLQVEE
EEVKGVAD--A--ARADLDQAL------------PALEAATK--------------AL----EALNK--KDL
NEIRSYGKPPPLVEKVMEAVM-VL------K--K-------------C------------------------
--E-PT---WDEAK-RQLGNP-NF---IKQLI-G-FDK------D--NISD--KILKRIS-Q-----YC-A-
DE------N--F-----QPDVVGK---------------------------------VSGA----AKSLCLW
VRAMETYAN-I----------------------------------------------YRTVA----PKREK-
-LR----S-AQEA-LEKKQATL-R---------------EAKEKLQE-I-------QDKLAH-LQQQYD-E-
-KLALKEKLKK-ESDMTELKLAR------AEQ----LVSGLS-------GEKSRWESSIKVYQEAIGYL--P
GDCLLASA--FLSY
>AMAG_14553T0/3137-3480 | AMAG_14553 | Allomyces macrogynus ATCC 38327 conserved hypothetical protein (4360 aa) [ALLMA]
PRHYLDF-------I--RHYVRLFNE---------------------------------KREELEEQQR--H
L-------------NVG-LDKLNDTVKQ---VE------------DLRASLAVKKHELELKTKQAND-----
-KLVKMVAEQ---QEAERKKVE-SQKMSR-------------------------------------DLEIQN
KKIEERRK--I--VMADLARAE------------PAVAEAQR--------------SV----SGIKK--QQL
TEVRSMGNPPEAVKLAMESVC-SL------L--G----HQI-------------------------------
----DS---WKNVQ-AIIRKD-DF---IASIV-N-YDT------D--RMTN--ALREKMKRD-----YL-S-
NA------A--Y-----KFETVNR---------------------------------ASRA----CGPLVQW
VIAQVSYSE-I----------------------------------------------LERVG----PLRNE-
-VQ----E-LEQS-AEVTKQEA-A---------------ATEQLLRE-L-------EASIAR-YKEEYA-E-
-LISETQSLKG-EMERVKFKVDR------SVS----LIASLS-------SEKTRWESTSQTFEVQMSTL--V
GDVLLSAA--YLAY
>AMAG_15539T0/3168-3511 | AMAG_15539 | Allomyces macrogynus ATCC 38327 conserved hypothetical protein (4590 aa) [ALLMA]
PRHYLDF-------I--RHYVRLFNE---------------------------------KREELEEQQR--H
L-------------NVG-LDKLNDTVKQ---VE------------DLRASLAVKKHELELKTKQAND-----
-KLVKMVAEQ---QEAERKKVE-SQKMSR-------------------------------------DLEIQN
KKIEERRK--I--VMADLARAE------------PAVAEAQR--------------SV----SGIKK--QQL
TEVRSMGNPPEAVKLAMESVC-SL------L--G----HQI-------------------------------
----DS---WKNVQ-AIIRKD-DF---IASIV-N-YDT------D--RMTN--ALRERMKRD-----YL-S-
NA------A--Y-----KFETVNR---------------------------------ASRA----CGPLVQW
VIAQVSYSE-I----------------------------------------------LERVG----PLRNE-
-VQ----E-LEQS-AEVTKQEA-A---------------ATEQLLRE-L-------EASIAR-YKEEYA-E-
-LISETQSLKG-EMERVKFKVDR------SVS----LIASLS-------SEKTRWESTSQTFEVQMSTL--V
GDVLLSAA--YLAY
>jgi|Cocsa1|186482|estExt_fgenesh1_pg.C_1_t20091/3168-3512 [COCSA]
PRHFLDF-------V--AQYVKLYNE---------------------------------KREDLEEQQR--H
L-------------NVG-LEKLRETFDK---VK------------ELRASLAEKQTQLTKKDAEANE-----
-KLQRMIADQ---NEAEQKKAG-SIKMQA-------------------------------------RLAKDK
EEIQKRQE--V--VNNDLAAAE------------PAVIEAQK--------------SV----QNIKR--QHL
TEVRSMQNPPAGVKLALEAVC-TI------L--G----HKP-------------------------------
----DS---WKTIV-SIVRRD-DF---IASIV-T-FDN------ER-QMTA--AHRRKMQNE-----YL-S-
KE------E--F-----TFEKVNR---------------------------------ASKA----CGPLVQW
VSAQVTYSD-I----------------------------------------------LDRVG----PLRAE-
-VD----N-LQVE-LQKTEEGA-K---------------ETQILIQN-L-------EESIGR-YKTEYA-A-
-LISETQAIKT-EMSTVQFKVDR------SVR----LLDSLS-------SERTRWEESSKSFDSQIDTI--V
GDVLVAAA--FIAY
>jgi|Saico1|70683|estExt_fgenesh1_pg.C_80190/3155-3499 [SAICOM]
PRHYLDF-------V--NQFVRLFNE---------------------------------KRAELEEEQR--H
L-------------NVG-LDKLQDTFTK---VE------------ELRGSLAEKRVRLEQMNAQANE-----
-KLQSMVADQ---QEAEQKRAA-SLVIQQ-------------------------------------ALAVQE
KEIDERRE--I--VIRDLERAE------------PAVLEAQR--------------SV----QNIKK--QHL
TEVRSMANPPEAVKTAMESVC-VL------L--S----NKV-------------------------------
----DT---WRSVQ-SVIRRD-DF---IPSIV-N-FDN------AE-SMTP--QLRAKMERE-----FL-S-
RP------G--Y-----DFESVNR---------------------------------ASKA----CGPLVQW
VIAQCDYSI-I----------------------------------------------LEKVG----PLREE-
-VD----Q-LEYE-AESTKAKA-E---------------TIIEMIDE-L-------EASIAQ-YKEEYA-A-
-LISETQLIKQ-EMQTVESKVNR------SAT----LLESLS-------SEKERWESGSHGFKDQMSTL--I
GDVLLAAA--FLAY
>jgi|Botci1|12312|BC1T_08693/3143-3487 [BOTFU]
PRHFLDF-------V--AQYVKLYTE---------------------------------KRDDLEEQQR--H
L-------------NVG-LEKLRDTVDK---VR------------DLRVSLADKKGQLERKDAEANE-----
-KLQRMVADQ---REAEQRKTT-SLEIQA-------------------------------------ALEIQE
KEVAERRE--V--VLNDLANAE------------PAVIEAQK--------------SV----SNIKR--QHL
TEVRSMGNPPQGVKLALDSVC-TL------L--G----HKI-------------------------------
----ES---WKTVQ-GIIRKD-DF---IASIV-N-YDN------ER-QMTK--NLRVKMRNE-----FL-S-
ND------D--F-----TYEKVNR---------------------------------ASKA----CGPLVQW
VQAQVNYSE-I----------------------------------------------LDRVG----PLREE-
-VG----L-LEEQ-ALQTKAEA-Q---------------TIENTINT-L-------EQSIAT-YKTEYA-A-
-LISETQAIKS-EMSKVQFKVDR------SVR----LLDSLS-------SERTRWEEGSKSFETQISTL--V
GDVLVAAA--FLAY
>jgi|Oidma1|125387|e_gw1.8.1308.1/3113-3457 [OIDMAI]
PRHFLDF-------V--AQYVKLYNE---------------------------------KREDLEEQQR--H
L-------------NVG-LEKLRDTVDK---VR------------DLRASLAEKKGQLERKDAEANE-----
-KLQRMVADQ---REAEQRKTT-SLEIQS-------------------------------------ALEKQE
AEVAERRE--L--VLSDLANAE------------PAVIEAQK--------------SV----SNIKR--QHL
TEVRSMGNPPQGVKLALDSVC-TL------L--G----HRV-------------------------------
----DS---WKTVQ-AIVRKD-DF---IASIV-N-YDN------ER-QMTK--ALRLKMRNE-----YL-S-
NE------D--F-----TYEKVNR---------------------------------ASKA----CGPLVQW
VQAQVNYSE-I----------------------------------------------LDRVG----PLREE-
-VN----M-LEEQ-ALQTKAEA-Q---------------AVENTINN-L-------EQSIAT-YKTEYA-A-
-LISETQAIKT-EMSRVQFKVDR------SVR----LLDSLS-------SERVRWEEGSKSFETQINTL--V
GDVLVAAA--FLAY
>jgi|Coere1|46106|e_gw1.28.9.1/3241-3586 [COEREV]
PRHFLDF-------L--AHFRRLHST---------------------------------RRDALEEQQR--H
V-------------HVG-LEKLQATFAQ---VE------------ELRGALGEAQAALGRKTREADA-----
-KLQQMVGDQ---QRAEQQQAA-SRALQA-------------------------------------ELAQKE
AEIAERRR--V--VGRDLERAE------------PAVADAQR--------------AV----SNIKK--QQL
AEVRAMANPPPAVKLAIESVC-TL------L--G----HRS-------------------------------
--G-GD---WKALQ-SAVRRD-DF---IASIV-N-FDT------DA-QMTR--ALRAHMRRT-----FL-A-
RP------E--F-----NFETVSR---------------------------------ASKA----CGPLVRW
VAAQVDYAD-I----------------------------------------------LERVG----PLRAE-
-VQ----S-LERD-AEESAVRA-A---------------ALADMVRD-L-------EASLAQ-YKAEYA-L-
-LIAETERLKA-EMARVEAKVAR------SQR----LLDSLG-------SERARWDAGREAFGREMATL--V
GDVLLASA--LLAY
>jgi|PirE2_1|6637|gm1.5583_g/3305-3647 [PIRSPE]
PKNYLDY-------I--NTYNMLLKD---------------------------------NLELNGKLCN--R
L-------------ETG-LGKLEEASSQ---LD------------VLNEQLAEQNIAVKNKTEACNQ-----
-LLEVITKNT---AEAEEKKAL-AVKKEA-------------------------------------ELTTQT
LQIASDKE--E--AENALAEAL------------PALEEAKL--------------AL----NNLSS--AEI
TEIRSFAKPPKEVQKVCECIC-VI------K--G----I--------K------------------------
--D-IS---WKSAK-TMMSQV-DF---KSSLS-N-LDI------D--NISG--QQLKSVK-A-----II-R-
EM------D--I-----QPARMKE---------------------------------ISSA----GAGLLQF
VNAVVGYCN-V----------------------------------------------AKQIQ----PKRNA-
-VA----A-LEKN-LQQSKRDY-E---------------KITKELAD-L-------NDQLNS-LQENFQ-Q-
-KKTEQIELKQ-MAELMERRLIA------ADK----LISGLS-------SERIRWSKDLESLKEQRVQL--I
GDCLLESG--FLSY
>jgi|PirE2_1|41778|e_gw1.89.44.1/3101-3442 [PIRSPE]
PINYIEL-------V--TGYVDLIKN---------------------------------KKKEIEAAAL--K
L-------------KNG-LSKLDDTRVL---VE------------KISIDLEKAKVQMVQYQKECEE-----
-YLVTIVQQT---READEQAKQ-VSARTE-------------------------------------KLAIEE
EDVRAVAV--A--AQNDLDLAM------------PKLIEAMK--------------AL----EALNK--KDL
QEVRSYGKPPVLVEKVMEAVM-VL------K--K-------------C------------------------
--E-PT---WDEAK-RQLGNP-NF---IKQLV-N-FDK------D--NISD--KVLKKIS-Q-----YC-S-
DE------N--F-----NPEIVGR---------------------------------VSSA----AKSLCMW
VMAMESYGH-I----------------------------------------------YRIVA----PKKEK-
-LR----L-AQET-LEKKQKSV-R---------------EANEKLQE-I-------KNTLKE-LQAQYD-E-
-KIVQKEKLRV-QSEETELKLSR------AEQ----LVSGLS-------GEKDRWEVSIKNYEESLHYL--P
GDCLLASA--FLSY
>jgi|PirE2_1|42227|e_gw1.105.27.1/2991-3346 [PIRSPE]
PKSYLSF-------I--KSYIQLYNK---------------------------------KKSEVGLLAD--R
M-------------NTG-LAKLVEASAS---VA------------TLQEELVIKEKELVVAGKAAQA-----
-VLVEVTAST---TAAEKVKDS-VLKVKN-------------------------------------KAETIA
NAIKADKQ--M--AESQLEAAK------------PALEEATA--------------AL----NSIQP--AHI
ATVRKLAKPPHLIMRIMDCVL-IL------M--K-----KK--LDTVT-QDPDR-P---------CC-----
--K-PS---WSE-SLKLMSQS-DF---LTLLM-N-FPK------D--EINE--ETVELVQ-A-----YM-D-
MP------D--Y-----NLEGAKK---------------------------------VSAD----VAGLASW
TKAMAYYFG-I----------------------------------------------NKKVI----PLKAN-
-LV----V-QEHK-LEMAMNDL-N---------------NAEAQLQE-K-------QAELDV-FNAKYN-D-
-AIAQKKKLQD-DADSYKRKMNV------ATA----LIAGLK-------GEKERWTIQSKEFADRIGRL--V
GDVTLATA--FLSY
>jgi|PirE2_1|16933|gm1.15879_g/2823-3167 [PIRSPE]
PKHFLRF-------L--QCYNKIYQQ---------------------------------NKEIFEERKK--Y
L-------------QGG-VDKLTEASKY---VD------------TLSQDATNQGVLLAEKQKETDS-----
-ALKQITESM---LQASNKKKE-MEQLSV-------------------------------------ELNMEE
EKIQAKKK--A--VEEELKEVG------------PLLEKAKE--------------SV----GAIKP--ENL
TEIRSLRAPPPVIRDVLEGVLRLM----GIY-----------------------------------------
--D-MS---WTSMK-TFLGKR-TI---KEEII-N-FDA------A--NITK--QIRSSVQEL-----IN-QK
PD------S--F-----KEANVKR---------------------------------SFVA----AAPLAVW
VKANIEYSI-V----------------------------------------------IEKIG----PLRES-
-LA----Q-ATKN-LNDARARI-Q---------------KLKDDVIQ-V-------DNKVKA-LRDDFG-V-
-KTGEAEVLRV-NLEKSKEVIKS------AQL----LLGKLE-------GEGKRWESQIKEIKESLDSL--P
KNSLISSA--FVTY
>jgi|PirE2_1|68358|estExt_fgenesh1_pm.C_6750001/3089-3432 [PIRSPE]
PRHYLDF-------I--NHYVRLYQE---------------------------------KREDLEDQQR--H
L-------------NIG-LDRLKDTVEK---VE------------ELRKSLALQKTELETKNTLANE-----
-KLQKMLADQ---QEAMQKQKD-SLEIQE-------------------------------------ELKKKE
KEIEERRS--I--VMADLAKAE------------PAVIEAQK--------------SV----SNIKK--QQL
TEVRAMGNPPDAVKMAMESVC-TL------L--N----HKI-------------------------------
----TD---WKSVQ-SVIRRD-DF---ISSIV-N-FDT------K--KLTP--QMRDHIRNN-----YL-T-
NP------K--Y-----NFETVNR---------------------------------ASKA----CGPLVKW
VIAQTSYSD-I----------------------------------------------LERVG----PLRRE-
-VQ----Q-LEET-AESTKVKA-E---------------KIIKLIGE-L-------EVSIAA-RKQEYA-V-
-LISEIEKIKA-EMERNEIKVNR------SIK----LIENLS-------SEKERWQSSSETFEVQMSTI--V
GDVLLSSA--FLAY
>jgi|Ganpr1|494431|MIX8756_1496_54/3249-3591 [GONPRO]
PKNYLDY-------I--STYNSLLKS---------------------------------QRDLNGKLCT--R
L-------------ESG-LSKLEEASSQ---LD------------VLNKQLAEQNIAVKNKTEACNK-----
-LLEVITTNT---KEAEEKKDM-AEKKGR-------------------------------------ELEVQN
AQIAKDKD--E--AESALAEAL------------PALEEARL--------------AL----ANLSA--SEI
TEIRSFAKPPKEVQKVLECIC-VI------K--G----I--------K------------------------
--D-TS---WKSAK-AMMSAI-DF---KASLQ-S-LDV------D--NISA--NQIKTIR-S-----IL-K-
EM------D--V-----TLERMIE---------------------------------ISVA----GAGLLKF
VLAVVGYCN-V----------------------------------------------AKTIQ----PKRQA-
-VA----E-LERK-YQESKREF-D---------------KITRELAH-L-------SEQLSN-LQNQFH-Q-
-AKSEQLELKN-MAEVMERRLLA------ADQ----LISGLG-------SERGRWSDDLLKLKAQRSRL--L
GDCLLVAG--FMSY
>jgi|Ganpr1|507867|MIX22192_512_41/3006-3347 [GONPRO]
PTNYLEL-------V--TGYRQLLKQ---------------------------------KSIELGNAKQ--K
L-------------QNG-LQKLDETQVN---VK------------SMSNDLEIARKQVAQYQKQCED-----
-YLVVIVQQK---READEQAKQ-VLAKTE-------------------------------------KLMVEE
EEVRGVAQ--A--AQADLDLAM------------PALNAALL--------------AL----EAINK--KDL
QEIKSYGKPPPLVEKVLEAVM-IL------K--K-------------S------------------------
--E-PT---WDEAK-RQLGNP-YF---IKQLV-N-FDK------D--NISD--KILKKIS-S-----YC-A-
DE------S--F-----IPDVVGK---------------------------------VSGA----AKSLCLW
VRAMESYGQ-I----------------------------------------------FRQVA----PKKEK-
-LR----V-AQET-LEKKQKTL-G---------------EAKAKLQE-V-------QDKLSE-LQNLYE-E-
-KVGLKEKLRS-DSEIMALKLSR------AES----LLSGLS-------GERDRWEKSISVYEKQIQHL--F
GDCIIASA--VLSY
>jgi|Ganpr1|500117|MIX14442_1049_50/3076-3431 [GONPRO]
PKSYLSF-------L--SSYKVLYRQ---------------------------------KRKEVGELAD--R
M-------------NMG-LEKLLEAAKA---VA------------VLQEELVVKEKDLAVASKQADA-----
-VLIEVTAST---ASAEKVKDE-VLKVKN-------------------------------------KAEGIA
NAIKADKT--V--AETQLEAAR------------PAIEEATA--------------AL----NSIQP--AHI
ATVRKLAKPPHLIMRIMDCVS-LL------Q--K-----RK--IDVVT-QDPER-P---------CV-----
--K-PS---WSE-ALKLMSQS-DF---LSSLL-N-FPK------D--EMNE--ETVELLE-P-----YL-E-
MP------D--F-----NLEGAKK---------------------------------VSAD----VAGLASW
VKAMYVFYF-I----------------------------------------------NKKVI----PLKAN-
-LI----V-AEHK-LGLAMADL-T---------------KAQSTLDE-K-------QAELDV-FKAKYD-G-
-AISQKQALQA-DADSCKRKMAA------ATA----LIGGLS-------GEKVRWTAQSKEFAEKISRL--V
GDVMLAVG--FLSY
>jgi|Ganpr1|103173|e_gw1.84.41.1/3067-3415 [GONPRO]
PKSFLGL-------L--SIYKEMLEK---------------------------------KHAELMKSMD--R
L-------------ENG-LSKLNSTAAQ---VD------------DLKAKLATQEVELKAKNEEAEK-----
-LIERVAVDT---EHVNKEKAV-ADEEAK-------------------------------------KVEVIN
VEVSQKAA--Q--CEKDLHAAE------------PALAAAAA--------------AL----DTLNK--NNL
TELKSFGSPSNEIIGVTAAVM-VL------L--A----PPG-KIP--K------------------------
--D-RS---WKAAK-NMMAKVDAF---LESLI-N-FKK------E--EIDQ--TNLDAI-DP-----YL-A-
DP------N--F-----TPDYIKT---------------------------------KSVA----AAGLCAW
AVNIVGFYR-V----------------------------------------------YKDVE----PKRKA-
-LE----Q-ANAE-LQAAQSKL-K---------------EVQDKIAE-L-------DANLAD-LKAKFE-K-
-ATNDKLRCEQ-EAKSTQDTIVL------ANR----LVGGLG-------SEKIRWSEAVGKFKEQEKTL--P
GDVLVAAS--FVSY
>GSTUMT00000794001/3016-3360 assembled CDS [TUBMM]
PRHFLDF-------V--AQYVKLYNE---------------------------------KREDLEEQQR--H
L-------------NVG-LEKLKDTVDK---VR------------ELRTSLAEKQGQLERKSAEANE-----
-KLRRMVADQ---QETEQKRAA-SLQVQA-------------------------------------ELEVQE
KVVAQRRE--V--VLSDLAKAE------------PAVIEAQR--------------SV----GNIKK--THL
NEVRVMGKPPLAVRLAMESVC-TL------L--G----HKV-------------------------------
----DA---WSTVQ-SIVGRS-DF---VSSII-N-FDN------EK-QMTK--SLRLKMQKD-----YL-S-
SP------S--Y-----NPEAMNR---------------------------------ASKA----CAPLAQW
VEAQVNYAE-I----------------------------------------------LDRVG----PLRDE-
-VD----Q-LEEQ-AKQTKAQA-Q---------------AMQDTIQE-L-------ERSIAR-YKDEYA-A-
-LISETQALKT-EMSRVQSKVDR------SVK----LLDSLS-------SEKTRWEYGSKSFETQIGTL--I
GDVIVSAA--FLAY
>AMSG_02752T0/3166-3509 | AMSG_02752 | Thecamonas trahens ATCC 50062 cytoplasmic dynein 1 heavy chain 1 (4606 aa) [THETRA]
PRHFLDA-------I--QHYTALHSE---------------------------------RHSSLTEQQE--H
L-------------TNG-LDKLIQTESS---IR------------ELQSTLATTKLTLAEKNELAEA-----
-KLKQMVVDQ---QEAELKKAD-SEIIAA-------------------------------------QVAEKL
VEVEAQRK--V--ALADLNAAE------------PMVRSAEA--------------AV----KGIKK--RHL
DEVRALANPPSKIKKTMEAVA-SL------L--G----ATD-------------------------------
----LS---WKAIK-KLMAGR-TF---IPDII-S-FDA------E--TIAP--PLRAKLMGK-----YL-E-
DP------E--F-----VPEVINK---------------------------------ASQA----CGPLCKW
FRAIVQYSD-I----------------------------------------------LHRVE----PLRAE-
-LA----K-YEAE-AEAMLAKQ-A---------------TLDATIST-L-------EASIAQ-YKDEYS-A-
-LIAETQMIAA-QLEETATKVER------STR----LLASLS-------TEKVRWSEEAAAFDAQLASV--T
GDILLAAS--MLAY
>AMSG_03785T0/3226-3538 | AMSG_03785 | Thecamonas trahens ATCC 50062 dynein heavy chain 2 (4710 aa) [THETRA]
PSAFLEL-------V--TGYVALLSE---------------------------------KRTVLNDAAN--K
L-------------RNG-LLKLQQTRED---VE------------AMSVELEETKAMVSVMQKECEE-----
-FLVMIVQRR---REANEQAKQ-VGADQE-------------------------------------RIAAEE
IEVQAKAA--A--AQEVLDESM------------PALQAAEE--------------QL----KFLKK--EHL
AELRA-------------------------------------------------------------------
---------------RSWCCS-NF---ITRVL-N-YPK------D--SIPE--SVMRKIG-R-----LL-A-
DP------N--F-----AQDKIKK---------------------------------VSYA----AALLAGW
VRSMETYGK-V----------------------------------------------YRDVL----PKKMA-
-VK----E-ASEI-LKKKQSDL-R---------------EAQAQLES-L-------NTTMAE-LKKEHD-E-
-RSQQRDALAR-QAAETETKLNR------ADK----LVNGLS-------GERERWETAIASYEEQIQLL--V
GDCLMASA--FLAY
>AMSG_04108T0/2881-3215 | AMSG_04108 | Thecamonas trahens ATCC 50062 cytoplasmic dynein 2 heavy chain 1 (4340 aa) [THETRA]
PRKFTLL-------L--HTYAKVLAK---------------------------------KRKAQESQTG--H
L-------------RAG-LSKLAEAAKV---VD------------ELGAEAAEQEVLLAEKEAKADA-----
-ALSAITKAV---EDASSQRAE-MERLEE-------------------------------------RLAVEE
EQLTREKA--K--IDAETAQVQ------------PMLESAAA--------------AV----GSLDR--KSL
TEARTMPNPPTAVRDVLTVVLQMM----GSE-----------------------------------------
--D-TS---WNAMR-AFLGRK-GL---VEEVL-S-F--------------------SQAGGL-----VD-KY
AN------S--F-----EASTITR---------------------------------ASRT----IAPLAAW
VLAQLEYAR-V----------------------------------------------VKQIR----PLMDA-
-QA----S-LEAS-LDKSARRV-A---------------RLQGELEE-L-------DARVAK-LKKEFK-K-
-RTRDAEKLQN-SLEGVQVKKAS------ADK----LLSQLG-------GERERWERQLGEYTEAEAAM--P
REAVLAAG--FLVY
>AMSG_04236T0/3100-3449 | AMSG_04236 | Thecamonas trahens ATCC 50062 dynein beta chain (4537 aa) [THETRA]
PKSFLEL-------I--KLYKIKLEE---------------------------------RRDHIIQERN--R
L-------------TSG-LDRLESAADQ---VA------------QLHERLALEKAELEERSKVTQD-----
-LVEQLAADT---EKVNAEREA-AEEEER-------------------------------------KTDLVA
QEVAKRQA--A--CDEDLKLAE------------PALIKAME--------------AL----DTFDR--DDI
VFVRSLPAPPKAVVKVLAAVM-VL------M--S----PPG-RLR--R------------------------
--D-VS---WASAK-KTMKDVNRF---MESLK-E-FDK------D--NIPP--ENLRELERK-----YL-N-
DP------E--F-----NFDSMVS---------------------------------KSKA----AAGLCDF
VINIVEYHR-I----------------------------------------------YVVVQ----PKRDA-
-LA----E-ATQQ-LEVAQAKL-D---------------SVKKRVGA-L-------KRNLEE-LTAKFE-R-
-ANADKMAMEA-QAEQTALTIQL------ADR----LVAGLA-------GEKVRWSQEVDSLRVQESTL--V
GDVLAAAA--FISY
>AMSG_05500T0/3167-3523 | AMSG_05500 | Thecamonas trahens ATCC 50062 dynein heavy chain 5 (4689 aa) [THETRA]
PKSYLSF-------L--SSFRAVYEQ---------------------------------KKAEIDAEDS--R
M-------------KIG-LQKLEAAEIS---VS------------KLKEKLDEQEVELVKAQEVARQ-----
-QLDKIVTKT---AEAKKEKDK-VKAVKD-------------------------------------QVLVQQ
QEAEAASQ--A--ADAELAKAL------------PHLKAAIA--------------AL----EVIDP--KDI
NELRAGNHPVHFTKRVLDCVR-IM---------------RYLGMEPVE-MEENG-----------KI-----
--R-TS---WVE-SKRMMNKK-DF---LDSLL-N-FPL------T--TLNG--EIIELLE-P-----YF-D-
DE------E--F-----MVGSDRA---------------------------------ATVNLA--LKGLFEW
CEAIIKYYH-V----------------------------------------------SRDIE----PKQMA-
-KN----K-AQKR-LQQANEEL-S---------------DAQKQLDE-K-------EAVLAA-MQAKYD-A-
-CQAEEQRLAS-IAEKTKRTMTA------ALA----LIDGLA-------GEKERWTAKSLTFGDVVTKL--V
GDVAVATA--FLSY
>AMSG_08514T0/3158-3501 | AMSG_08514 | Thecamonas trahens ATCC 50062 cytoplasmic dynein (4650 aa) [THETRA]
PRHYLDF-------I--HHYVGLYNE---------------------------------KRGELEEQQA--H
L-------------NTG-LDKLRETEEQ---VL------------ELQKSLAVKNTELAAKNEEANA-----
-KLKQMVKDQ---QVAEEKKKE-SLKMAA-------------------------------------ELEAKS
KVVEEQKE--V--ALGDLAKAE------------PMVEEARA--------------AV----QGIKK--SHL
DEVRALRNPPAKIQLTMEAVL-TL------L--G----AGK-------------------------------
----ID---WKGIK-AAIQKT-SF---ISDVM-S-FDA------E--TISP--RIRAVMEKK-----YL-S-
NP------E--F-----NFESINK---------------------------------ASKA----CGPLCKW
ALAQLAYAD-I----------------------------------------------LHRVE----PLRAE-
-LR----A-LEAD-AAAMAAKK-A---------------EMDDLVAE-L-------EASIAA-YKEEYG-V-
-LIGETQRIKT-EMEVTKVKVER------STS----LLASLG-------SERSRWEAESEGFRNQLASV--V
GDVLVCAA--TMAY
>AMSG_10141T0/3458-3807 | AMSG_10141 | Thecamonas trahens ATCC 50062 dynein-1-alpha heavy chain (4923 aa) [THETRA]
PKNYLDF-------I--SNYVRLLQK---------------------------------RSDEIGEEVA--R
L-------------GGG-LQRLVEAGEQ---LD------------ELNVKLQTQRGVLDEKTLKCNE-----
-LIDLIQEKN---EQVSAKAEA-VRAKEA-------------------------------------ELSAAQ
DQIIIQKK--E--AEEALAEAL------------PALERADA--------------AV----RSLNP--REI
NELRTMARPPEAVQKVCECVL-IL----VER--K----TKA------E------------------------
--D-IN---YKNAR-VMMGKI-TF---LRSLI-EYMDKV-----D--LIKR--SQVKAVT-D-----KL-R-
KH------DL-F-----RPDAMDG---------------------------------TSVA----GAVLLTW
VHAIVYYAD-V----------------------------------------------AKKVN----PKKQK-
-VA----E-LEAS-LKQSEIQL-K---------------ELKAQSVE-L-------QATLEA-LSKELA-Q-
-ADGEKSQLTE-EAAIMQRRLEA------ASK----LMSGLG-------TEKVRWTAQAEDLKEQYERL--Q
GDCMLAAG--FLSY
>DDB0185096/3257-3601 |Protein| gene: dhcA on chromosome: 2 position 6667969 to 6682261 [DICDI]
PRHYLDF-------I--NQVVLLINE---------------------------------KRDQLEEEQL--H
L-------------NIG-LKKLRDTEAQ---VK------------DLQVSLAQKNRELDVKNEQANQ-----
-KLKQMVQDQ---QAAEIKQKD-ARELQV-------------------------------------QLDVRN
KEIAVQKV--K--AYADLEKAE------------PAIIEAQE--------------AV----STIKK--KHL
DEIKSLPKPPTPVKLAMEAVC-LM------L--G----GKK-------------------------------
----LE---WADIR-KKIMEP-NF---ITSII-N-YDT------KK-MMTP--KIREAITKG-----YL-E-
DP------G--F-----DYETVNR---------------------------------ASKA----CGPLVKW
ATAQTYYSE-I----------------------------------------------LDRIK----PLREE-
-VE----Q-LENA-ANELKLKQ-D---------------EIVATITA-L-------EKSIAT-YKEEYA-T-
-LIRETEQIKT-ESSKVKNKVDR------SIA----LLDNLN-------SERGRWEQQSENFNTQMSTV--V
GDVVLASA--FLAY
>jgi|Dicpu1|149208|GID1.0039897/3206-3550 [DICPU]
PRHYLDF-------I--NQVVLLINE---------------------------------KRDQLEEDQL--H
L-------------NIG-LKKLRDTEQQ---VQ------------SLQVSLSQKNRELEIKNDQANK-----
-KLAQMVQDQ---QIAEQKQKE-ALELQK-------------------------------------ILDVRN
KEIEVQKA--K--AYSDLEKAE------------PAILEAQE--------------AV----STIKK--KHL
DEIKALPNPPASVKLAMESVC-LM------L--T----GRK-------------------------------
----LE---WAEIR-KKIMET-TF---ITSIV-N-YDT------KK-NLTS--KTREAIMKG-----YL-N-
DP------D--F-----EYEKVNR---------------------------------ASKA----CGPLVKW
VQAQTFYSD-I----------------------------------------------LDRIK----PLREE-
-VE----K-LESA-AVELKTKQ-D---------------EVVSSIQD-L-------EKSIAT-YKDEYA-T-
-LIRDTELIKT-EMNKVKNKVER------SIA----LLDNLN-------SERGRWEQQSENFNVQMSTV--V
GDVLLSSA--FLAY
>jgi|Phypa1_1|81163|fgenesh1_pg.scaffold_92000043/3142-3484 [PHYPA]
PKNFLDF-------I--MTYCSKLKQ---------------------------------KRQYNTNQVN--R
L-------------QGG-LQKLIQAAKE---VT------------AMQETLAKAKIVVDSKTKEVNA-----
-LIEVISKNT---EIVVAKQTT-AEEKAK-------------------------------------ELATQK
AQIAIEKG--E--AEVALADAL------------PALEAAAE--------------AL----NSLKK--DEI
TEIRSFAKPNIYVQKVCECVC-IL------K--H----I--------P------------------------
--D-VS---WKGAK-GMMADS-SF---LKSLI-E-FEK------D--TISE--RQMKGLR-E-----YF-K-
DP------N--M-----SLENVQT---------------------------------ISQA----AAGLLRW
VVAMMNYYG-I----------------------------------------------LKVVA----PQRNA-
-VA----A-AEKM-LTSAQSEL-D---------------KIQEEVGN-L-------SVQLAE-LNKQYE-V-
-AYGEQMALKT-NADLMKKRLDA------ASQ----LISGLG-------SEHARWSKELEELAFDRVKL--L
GDCLLASS--FLSY
>jgi|Selmo1|130462|e_gw1.101.1.1/3049-3391 [SELMO]
PKNFLDF-------I--ENYRTSLVK---------------------------------TRVNNSDMAA--R
L-------------NGG-LQKLIQAKVE---VS------------EMQITLADAKIVVDAKTKECNE-----
-LLEVISKNT---AEVQTKQGI-ANDKAV-------------------------------------DLSKQS
EVITREKA--E--AEVALAEAL------------PALEAAAE--------------AL----NSLKK--EEI
TEIRSFAKPHILVQKVCECVV-IL------R--G----I--------K------------------------
--D-VS---WKGAK-AMMADN-RF---LATLM-E-FDK------D--SITE--KQMRALK-E-----YF-K-
DP------K--L-----NLDELST---------------------------------ISTA----GAGLLRW
VVAMVNYYG-V----------------------------------------------AKVVQ----PKRLA-
-VA----N-AEKN-LKNAQKEL-E---------------KIQEEVRQ-L-------SEQLGA-LQKQFE-D-
-NTAEQQALKE-KADLMEKRLSA------AER----LIVGLG-------SEHERWSRELGDLAVARVKL--I
GDCLVTSS--FLSY
>jgi|Selmo1|185288|estExt_Genewise1Plus.C_1080113/2878-3219 [SELMO]
PTSYLEF-------A--KGYRKLIAE---------------------------------KKKQLADNAA--K
L-------------RGG-LHTLNETREQ---VA------------ALQIVCQDKKVIVAQAKKDCEE-----
-ILVEIVQEK---RVIDDQEKQ-VNEEAA-------------------------------------KIEKEA
KICNAIAS--D--CQQDLDKAM------------PALMAAEE--------------AL----NVLTK--KDL
SEVKAYAKPPALVELTLGAVM-TV------L--K-------------K------------------------
--P-PT---WDEAK-KQLGDS-QF---LTNLL-K-YDK------D--QLVD--ALLKKIN-K-----YT-A-
NP------D--F-----TPDIIGK---------------------------------VSGA----ARGLCLW
VRAMESYGH-V----------------------------------------------AKEVA----PKKAK-
-LK----S-AQDA-LKKQMDAL-Q---------------AARNTLEE-V-------RMKLQV-LKDKYD-K-
-SMNTKETLQR-EADDLEVKLIR------AEK----LVNGLA-------GEKDRWEASIKSFEEQISKL--P
GDCLVAAA--FLSY
>jgi|Ost9901_3|40832|e_gwEuk.6.2.1/2901-3243 [OSTLU]
PKHYLDF-------I--AAYEAMLKT---------------------------------QRASIETSIK--R
L-------------RGG-LDKLIQASTE---VD------------AMRTKLNDAQIVVTQQAKECDA-----
-LLDRITKRT---AEVETKAAN-ATSKEE-------------------------------------DLINDS
ARIAKEKT--E--AEADLEAAI------------PALEEAAA--------------AL----NNLKK--DEI
TEIRSFSKPNIAVQRVCECVM-IL------K--G----L--------P------------------------
--N-VS---WSGAK-GMMADT-NF---LRSLV-E-FDK------D--GIKE--KQMKAIR-E-----YT-K-
DS------K--F-----KPDEVMK---------------------------------ISTA----GAGLLKW
VFAMINYNK-V----------------------------------------------ARMVN----PKRAA-
-VA----N-AEKT-LKIKEREL-V---------------ETKSELKS-L-------QIELKQ-LSTQFE-E-
-KSARQQDLKE-SAELMANRLAA------AER----LISGLS-------SEKVRWTNEMQELNSRKERL--V
GDCLITSA--FLSY
>jgi|Ost9901_3|43542|e_gwEuk.20.1.1/2925-3266 [OSTLU]
PTNYIEF-------V--NFFRALMVE---------------------------------KKREFNAKIT--K
L-------------RGG-LTKLAETEVQ---VR------------EMQSVCKDKAAVVAQAKKDCEE-----
-LLKVIVQDK---RAADEQSMR-VSAEAE-------------------------------------RIEVEA
KKANAIAD--E--CQLKLDEAL------------PALQEAEA--------------AL----NVLTK--KDM
GELKSYVKPPALVELCLKGVL-TV------L--K-------------R------------------------
--P-TT---WDESK-KQLGDS-GF---LERLL-N-FDK------D--TLVD--SLLTKIA-K-----FV-N-
NP------D--Y-----QPDVIGK---------------------------------VSNA----AKGLCKW
VHAMYSYGN-V----------------------------------------------AREIA----PKRLM-
-LK----Q-AQDE-LKGKQDAL-A---------------LTQANLAE-V-------MAKVAA-LKENYE-K-
-SASNKASLEN-ELADLELKLER------AEA----LVDGLS-------GEKKRWVKSIEDFESQIERL--P
GDVCIAAA--FMSY
>jgi|Ostta4|17641|e_gw1.06.00.8.1/2997-3339 [OSTTA]
PKHYLDF-------I--ASYKTALNE---------------------------------QRTSIDNSIK--R
L-------------SGG-LEKLIQASAE---VD------------VMRTKLNDAQVVVTQQATECDA-----
-LLERITTRT---AEVETKAEN-ASNKEE-------------------------------------ELIKDS
ERIAKEKT--E--AEADLEAAI------------PALEEAAA--------------AL----NNLKK--DEI
TEIRSFAKPNIVVQRVCECVM-IL------K--G----L--------P------------------------
--N-VS---WSGAK-GMMADT-NF---LRSLV-E-FDK------D--GIKE--KQMKAIR-E-----YT-K-
DS------K--F-----NPEEVTK---------------------------------ISTA----GAGLLKW
VFAMINYNK-V----------------------------------------------ARMVN----PKRAA-
-VA----N-AEKT-LSIKEVEL-V---------------ETKSELKS-L-------QEELKQ-LSTQFE-E-
-KSARQQDLKQ-SAELMANRLNA------AER----LISGLA-------SEKVRWTNEMQELSTRKERL--I
GDCLLTSA--FLSY
>jgi|Ostta4|21159|e_gw1.14.00.1.1/2575-2916 [OSTTA]
PTNYIEF-------V--NFFRALMVE---------------------------------KKRELNTKID--K
L-------------QGG-LTKLAETEVQ---VR------------DMQSVCKDKAKVVAEAKTDCEK-----
-LLKVIVQDK---RAADEQSMR-VSAEAE-------------------------------------RIEVEA
QKANVIAE--E--CQLKLDEAL------------PALREAEA--------------AL----NVLTK--KDM
GELKSYVKPPALVELCLKGVL-TV------L--K-------------R------------------------
--P-TT---WDEAK-KQLGDS-GF---LERLL-H-FDK------D--TLVD--GLLTKMA-K-----FV-N-
NP------D--Y-----QPDVIGK---------------------------------VSNA----AKGLCKW
VHAMFSYGN-V----------------------------------------------AREIA----PKRLM-
-LK----Q-AQDQ-LTTKQDDL-A---------------LTQASLAE-V-------MAKVAA-LKENYE-K-
-SASNKASLES-ELADLELKLER------AEA----LVDGLS-------GEKKRWASSIEEFSDQIVRL--P
GDVCIAAA--FMSY
>jgi|OstRCC809_1|24863|e_gw1.6.565.1/2933-3275 [OSTRC]
PKHFLDF-------I--SGYESKLNS---------------------------------QRTMIDDAIK--R
L-------------SGG-LDKLIQASAE---VD------------AMREKLNEAQVIVNQLAVECDA-----
-LLDRITKRT---AEVEAKTTN-ALSKEE-------------------------------------ELVKDS
ARIAVEKT--E--AEADLEAAI------------PALEEAAS--------------AL----NNLKK--EEI
TEIRSFSKPNIAVQRVCECVM-IL------K--G----L--------P------------------------
--N-VS---WSGAK-GMMADT-NF---LRSLV-E-FNK------D--GIKE--KQMKAIR-E-----YT-K-
DS------K--F-----TPDEVMK---------------------------------ISTA----GAGLLKW
VFAMINYYK-V----------------------------------------------ARMVN----PKRAA-
-VA----N-AEKT-LAIKEREL-L---------------ETKEELKS-L-------QVELGE-LSAQFE-D-
-KSARQRDLKT-SAELMASRLSA------AER----LISGLS-------SENVRWTNEINELNSRKDRL--V
GDCLLTSA--FLSY
>jgi|MicpuC2|45916|estExt_fgenesh1_pm.C_140003/3014-3374 [MICPC]
PKSYLSF-------I--SGYRKLYAD---------------------------------KLAEVKTLAD--K
I-------------NSG-LTKLFDAKAD---VK------------TMQIDLTQKNKDLAVAQADAAE-----
-LLKEISAST---AIAEKEKAK-VAVIVE-------------------------------------GVTKKA
NEIAAVKE--D--AEKDLAAAK------------PALDAAIE--------------AL----SSITS--KDI
GAVKALKNPPDVVKRILDAVL-IL------R--Q-----YPMTM-VKW-HD-VKGA--------MVINA---
--S-DN---YSKVSVRMMGDM-AF---LAKLM-N-FPK------E--QIND--ETCELLQ-P-----YF-A-
AP------D--F-----NYEMAKK---------------------------------ASGS----VAGLCNW
AMSMVTYHE-V----------------------------------------------AKVVD----PKILM-
-LR----A-AEAD-MKMAMKEK-N---------------AADDELAK-V-------QAALDE-MQAKFD-A-
-AMAEKKRLED-DAAATQRKMDS------ATA----LISALA-------GEEVRWTEQSKQFDLQIQRL--T
GDCALASS--FVSY
>jgi|MicpuC2|35522|estExt_Genewise1Plus.C_110136/3189-3531 [MICPC]
PKNYLDF-------I--ANYKKSLEE---------------------------------NRVLNQNMTE--R
L-------------DGG-LQKLIMAGEE---VT------------TMQETLSKAKVVVAQKTKEVNE-----
-LLETIAKST---ALAEKKSAN-AVQKEE-------------------------------------KLKIES
EEILKIKE--E--AENDLAEAI------------PALEAAAD--------------AL----KNLRK--EDI
TELKSFAKPNVYVQKVCECVG-IL------Q--G----I--------K------------------------
--D-IS---WAGAK-LMMTDN-NF---LKSLF-E-FDK------D--KIKD--KQIKALK-A-----YT-S-
DE------A--F-----TVENVMG---------------------------------ISQA----GGGMLRW
VFAMIKYNA-V----------------------------------------------ARTVE----PKRKA-
-VA----K-AEKS-LRASEKDL-A---------------KIKKEVKK-L-------NKELAA-FNVKME-E-
-NMSEQQRLKD-EADLMQKRLAA------AEK----LIKGLA-------SERTRWTADLEELAKVRERL--L
GDCLLTSS--FLSY
>jgi|MicpuC2|45975|estExt_fgenesh1_pm.C_150036/2853-3194 [MICPC]
PTNYLEF-------V--NGYRKLLNE---------------------------------KRSKIGGKAT--K
L-------------RGG-LEKLEETGVQ---VT------------EMSKIAEEKQVVVAKAKIDCEE-----
-LLVTIVQDK---RVADEQEKH-VTAEAQ-------------------------------------KIEKEA
EEANAIAA--E--CQAGLDKAM------------PALAAAEA--------------AL----NVLTK--KDM
AELKAYAKPPALVELCLKGVM-TV------L--K-------------K------------------------
--S-PA---WDTAK-KELGDS-QF---LTRLV-E-FDK------E--LLVD--SLLNKMK-K-----YV-N-
DP------E--Y-----QPDVIGK---------------------------------VSGA----AKGLCQW
VHAMFIYGN-V----------------------------------------------AKEVA----PKRAK-
-LK----A-AQEA-LEKKQAAL-T---------------EARAQLKE-V-------LDKVQA-LKDTYE-A-
-STAKKQALED-ELADLEQKLER------AEK----LVSGLA-------GEKDRWENSIVLYEEQIGCL--P
GDVVIAAA--FMSY
>jgi|MicpuC2|46683|estExt_fgenesh1_pg.C_30221/2987-3330 [MICPC]
PRQYVTF-------V--NQYRRIFKA---------------------------------KREEQTEQRT--R
L-------------TAG-LSKLDEAAGK---VA------------ELSTQAVEQQKLLAQKQEQADE-----
-ALQRITVSM---SAASERKKE-VEALQV-------------------------------------KLGQEE
QVLISRKA--G--IEDELKDIQ------------PVIDSARK--------------AV----GQIKS--DNL
NEIKSLRVAPEAIHDVLGGVLTLM----GQT-----------------------------------------
--D-TS---WATMK-KFLTPK--I---KDEII-D-FDA------R--TVTP--RNREAVKKL-----LQ-DK
AA------S--F-----EHANIFR---------------------------------VSVA----AAPLAAW
VKANVKYSI-I----------------------------------------------LEKIK----PLEDD-
-LQ----D-LVDS-LERSKQRV-V---------------QCERDLVD-L-------DQEVVD-LKAEFG-R-
-RTGEAESLKL-SLKKAEDQLEA------AER----LLGKLG-------GEKARWEEQVSAIDATTQAL--P
RDSLLAAG--FITY
>jgi|MicpuC2|70196|SAR_fgenesh1_pm.C_scaffold_13000033/3048-3397 [MICPC]
PKSYLEL-------I--SLYKSMLDQ---------------------------------KRLDLKHAKE--R
L-------------ENG-VDKIAQASAQ---VA------------DLQANLKEEQVIVEEKKANTDA-----
-LIVSIGQEK---AIVDEAVEA-GSADEA-------------------------------------ECAAIA
EEVSAFQA--E--CEEDLKAAE------------PIIQAAEA--------------AL----NSLDK--KSL
GELKSFGSPAAEVVQVASACM-VL------T--A----PGG-KIP--K------------------------
--D-LS---WNAAK-KSMGSVDKF---LNDLI-N-FDK------D--NTPE--NCVEKCEKD-----YL-S-
NP------N--F-----NPEYIVN---------------------------------KSGA----AAGLCAW
VVNICKYFR-I----------------------------------------------YQVVA----PKRKL-
-LA----E-ANAK-LDAANKKL-A---------------GIRAKVKE-L-------QDKVAA-LEDNLM-K-
-ATEDKNAAIA-QAEKTQNKANL------ADR----LVNGLS-------GENKRWGAAIEQFGVQETKL--V
GDVLVASS--FVSY
>jgi|MicpuC2|70197|SAR_EuGene.0000070618/3032-3393 [MICPC]
PKSYLSF-------I--DGYRALYQR---------------------------------KLDEVKQLAD--K
I-------------NSG-LNKLFEAKAD---VK------------NMQIELTQKNKDLAVAQKDAAD-----
-LLKEISAST---AIAEKEKAR-VAVIVE-------------------------------------GVSAKA
DEISIVKE--D--AERDLAAAK------------PALDAAVE--------------AL----NSISA--KDI
GALKALKNPPDVVKRIFDAVL-VL------R--Q-----FPMSSPVTW-HD-VKGA--------MVING---
--S-DN---YKDVTMKMMGDT-QF---LGKLM-A-FPK------E--QIND--ETCELLE-P-----YL-Q-
AP------D--F-----NFEMAQK---------------------------------ASGS----VAGLCNW
CEAMKTYHF-V----------------------------------------------AKVVD----PKIIM-
-LR----A-AEAE-LKVAMKAK-Q---------------AAEDELAK-V-------QANLDE-MQAKFD-A-
-AMAQKQALED-DAAACQRKMEA------ATT----LISALA-------GEEVRWTEQSKQFDLQIQRL--T
GDCALASS--FVSY
>jgi|MicpuN2|104919|estExt_fgenesh2_kg.C_Chr_090001/3029-3390 [MICSR]
PKSYLSF-------I--DGYRSLYQK---------------------------------KLDDVNVLAD--K
I-------------NSG-LSKLFEAKSD---VK------------KMQVELTQKNKDLAEAQKSSEK-----
-LLKEISAST---AVAEKEKAK-VAVIVE-------------------------------------GVTAKA
NEIEAGKI--E--AEEDLKAAQ------------PAMDAALE--------------AL----NSIDQ--KSI
QNTKALKNPPDLVKRILDAVL-VL------R--Q-----YPMSKKVAW-HEPKKGQ--------VVIDA---
--S-EN---WKNVSMAMMGD--NF---LNALL-S-FPK------E--QIND--ETCEFLD-A-----YL-D-
AP------D--F-----NYEGAMK---------------------------------SAQA----VAGLCNW
CEAMKTYHF-V----------------------------------------------AKVVD----PKMRA-
-LR----E-AQAV-LDDANREK-Q---------------KAEDELAE-V-------QAGLDA-MQAKFD-E-
-AMAEKQRLLD-DAEATQKRMDA------ATA----LITALA-------GEEVRWTEQSKQFDLQIQRL--T
GDCAIASS--FVSY
>jgi|MicpuN2|78637|e_gw2.02.2.1/2934-3278 [MICSR]
PKNYLDF-------I--ANYQKSLTT---------------------------------QRKLNTDYTN--R
L-------------DGG-LQKLMMAAED---VA------------QMQKELAAQKIVVQAKTVEVQE-----
-LLEVITKNT---AEVEEKQTA-AATKET-------------------------------------QLAEDS
VRIAREKE--E--AEADLAAAI------------PALEEAAE--------------AL----KNINK--DDI
TNLKSYANPAEVIVKVLECVQ-IL------K--A----VPE------E------------------------
--E-IG---WKGAQ-AMMTDF-NF---IKSLK-E-FEK------D--GITK--DQIKMIK-G-----YM-K-
DK------K--F-----TLEEIKS---------------------------------VSKP----AAGMFKW
VLAMMNYYK-I----------------------------------------------ASGVK----PKRLK-
-VA----K-GVKA-LKKAETEL-A---------------EIKATVEA-L-------NAELAE-LSKTFE-A-
-STAEQKRLKD-EAELMERRLEA------AEK----LIAGLA-------SERVRWTEDLKQLAIVREKL--L
GDCLLTSS--FLSY
>jgi|MicpuN2|105018|estExt_fgenesh2_kg.C_Chr_160010/3044-3392 [MICSR]
PKSYLEL-------I--SLYKDMLAN---------------------------------RRQALSEAKA--R
L-------------ENG-VDKIAFASAQ---VN------------ELQVNLKQEQIIVEEKKKATDQ-----
-LIVSIGKEK---AVVDAAVEA-GAADEA-------------------------------------ECAAIA
EEVSAVQA--E--CAEDLAKAE------------PIIQEAEA--------------AL----NSLDK--KSL
GELKAYSNVDKMISAVTAAVM-IL------F--A-----KG-KIP--K------------------------
--D-VS---WNAAK-KFMGSVDGF---LTNLV-N-FDK------D--NVKE--ECVAEVESK-----YL-T-
MP------K--F-----TVADIEK---------------------------------KSGA----AAGLCSW
VINICKYFR-I----------------------------------------------YQEVA----PKRAA-
-LA----D-ANAK-LDAANEKL-S---------------GIRARVKE-L-------QDKVAA-LEDNLM-K-
-ATEDKNNAIA-AAEKTQRKADL------ADR----LVNGLA-------GENKRWGESIQEMSVSYSKL--V
GDVLVASS--FVSY
>jgi|MicpuN2|105012|estExt_fgenesh2_kg.C_Chr_150013/3038-3399 [MICSR]
PKSYLSF-------L--AGYCALYAA---------------------------------KLSEVNVLAD--K
I-------------NSG-LSKLFTAKED---VG------------TMKIELQQKNVDLEEAQKMSEK-----
-LLKEISAST---AVAEKEKAR-VAVIVE-------------------------------------GVVAKA
NEIDAKKI--E--AEEDLKLAQ------------PAMDEALE--------------AL----NSIDQ--KSI
SQLKTMKNPPDLVKRIFDTVL-LL------R--Q-----LPMSK-IVW-KMKDKVG--------MVIDG---
--S-EN---YKEEAMKMMADT-GF---LNKLL-N-FPK------E--RIND--ETCELLQ-P-----YF-D-
AP------D--F-----NFEDAKK---------------------------------SAGA----VAGLCNW
CRSMVKYHW-V----------------------------------------------AAVVD----PKMRA-
-LR----E-AQAE-LDEANREK-A---------------KAEGELAE-V-------QAGLDA-MQAKFD-E-
-AMAEKQRLID-DAAATQARMDA------AAA----LITALA-------GEEVRWTEQSKQFAAQIQRL--T
GDCAMASS--FTSY
>jgi|MicpuN2|96530|fgenesh2_kg.C_Chr_08000019/2830-3174 [MICSR]
PRQFVTF-------V--DQYRRIFMQ---------------------------------KREEHMEQRD--H
L-------------VAG-LQKLEEAADQ---VS------------DLSTQASEQQRLLAEKQIEADD-----
-ALQRITVAM---SAASERKKE-VEELQV-------------------------------------KLGKEE
ADLSARRG--P--IEKQLAEIQ------------PMIDSARA--------------AV----GSIKS--ENI
SEVKSMRQPPESVNDVLFAVLTLM----GNT-----------------------------------------
--D-TS---WTAMK-RFLGSR-GV---KDEII-N-FDA------R--NVTS--RSRAAVQKL-----ME-DK
AA------S--F-----EHKNILR---------------------------------ASVA----AAPLAAW
AKANLKYSS-V----------------------------------------------LEKIA----PLEED-
-LR----E-LSES-LDTSRTRM-A---------------QCKQDLVD-L-------DKQVVD-LKNEFS-R-
-RTGEAEALKL-SLKKAEDQLNA------AER----LLGKLG-------GEKSRWEEQVTTLETELTSL--T
RDSLLAAG--FIAH
>jgi|MicpuN2|104997|estExt_fgenesh2_kg.C_Chr_130021/2855-3197 [MICSR]
PTNYLEF-------V--RGYRTLLLE---------------------------------KTKEIGGKRD--K
L-------------RGG-LTKLDETGVQ---VE------------EMSVIAEEKRVSVAQAKVDCEE-----
-LLVVIVQDK---RAADEQERL-VKADAE-------------------------------------KIGEEA
KEANAIAA--E--CERGLAQAM------------PALEAASA--------------AL----NVLTK--KDM
SEMKAYAKPPAMVELCLQGVM-TV------L--K-------------K------------------------
--T-PT---WEQAK-KELGKP-DF---LNTLM-N-YDK------DK-HLND--ELLKKIK-K-----FV-D-
NP------D--Y-----EPENIGK---------------------------------VSGA----AKGLCQW
VHAMYVYGG-V----------------------------------------------NKEVA----PKKKK-
-LE----N-AQKA-LEKKQKAL-A---------------AAEEKLQA-V-------LDKVKA-LQDKYE-E-
-STGNKKALED-EFEDLSQKLAR------AET----LVSGLA-------GEKIRWEESIVKYEAEIACL--P
GDVVIAAA--FMSY
>jgi|Chlre3|137221|estExt_gwp_1W.C_170117/3076-3417 {IDA2} Flagellar inner arm dynein 1 heavy chain beta [CHLRE]
PTNYLET-------V--RGYKGLLAE---------------------------------KRTELGEKAA--K
L-------------QGG-LHKLDETSVQ---VA------------AMKKVAEEKKVVVAQAKADCEE-----
-LLVEIVQDK---RVADEQEKQ-VNAEAQ-------------------------------------KIGKEA
EEANIIAA--Q--VQQELDKAL------------PALREAEA--------------AL----DVLTK--KDM
SELKAYAKPPEKVEMTLNAVL-TV------L--R-------------R------------------------
--P-PN---WDEAK-KRLSDA-NF---MQSLK-E-FDK------D--KLDD--SLLKKIG-K-----FT-A-
NP------D--F-----TYEKINT---------------------------------VSAA----ASGMCKW
VHAMETYGY-V----------------------------------------------AKDVA----PKRAK-
-LK----S-AQDT-LARKQAAL-A---------------LAQEQLAV-V-------LAKVQA-LKDKYD-T-
-SIARKQALEE-ELADLEGKLER------AEK----LVTGLA-------GERVRWEASISEYNIALGCL--P
GDVVVAAA--FMSY
>jgi|Chlre3|60432|estExt_GenewiseH_1.C_880001/3160-3504 {PF9} Flagellar inner arm dynein 1 heavy chain alpha [CHLRE]
PKNYLDF-------I--NNYKRALAT---------------------------------NRRTIEDTVT--R
L-------------SGG-LEKLIQAAVE---VD------------AMQKELSQAQVVVAQATKECNE-----
-LLEVISTNT---VDVETKAKA-AAIKEA-------------------------------------QLKVDS
EQIAIEKA--E--AEAALEEAI------------PALEEAAA--------------AL----QDLSK--DHI
TEIRSYAKPPEQVQKVCECVV-IL------R--N----I--------K------------------------
--D-VS---WLGAK-SMMADG-NF---LRSLV-E-FDK------D--SLTD--KQVKKVK-E-----YF-K-
DP------KAPL-----TYDSLRA---------------------------------ISTA----GAGLLKW
VLAMVNYNN-V----------------------------------------------ARTVE----PKRKK-
-VA----E-SEKN-LRIAQKDL-A---------------STKLELQS-L-------NDQLGK-LRTQFE-E-
-KTAEQQDLKA-KADLMERRLIA------ASK----LIAGLG-------SERERWTRDIADLESRRDRL--I
GDCLLTSS--FLSY
>jgi|Chlre3|24252|estExt_fgenesh1_pm.C_250005/3095-3443 {ODA4} Flagellar outer dynein arm heavy chain beta [CHLRE]
PKSYLEL-------I--SLYKMLLQL---------------------------------KRDDLRRSKE--R
L-------------ENG-IDKIAQAAAQ---VT------------DLQRVLKEEQIVVDEKKAQTDE-----
-LIVSIGKEK---AIVDQAVEA-GREDEE-------------------------------------AATALQ
TEVSAFQA--E--CERDLLEAE------------PIIAQAEA--------------AL----NSLNK--KEL
SELKSFGSPAAEIVQVAAACL-VL------T--C-----GG-KIP--K------------------------
--D-RD---WNAGK-KMMADVNSF---LSSLM-N-FDK------D--NVPV--VCVEVVEKD-----YI-S-
NP------G--F-----TPDNIKG---------------------------------KSAA----CAGLCSW
VINICKYFR-I----------------------------------------------YQVVA----PKRAA-
-LA----E-ANKK-LDTANKKL-K---------------VIRDEVKR-L-------QDRVAL-LEQSLM-K-
-ATEDKNAAIA-QADRTARKAQM------AER----LINGLS-------GENTRWGAEIKRLESLEGRL--V
GDVLIASA--FVSY
>jgi|Chlre3|24009|estExt_fgenesh1_pm.C_30073/2885-3229 {DHC1b} Cytoplasmic dynein 1b heavy chain [CHLRE]
TREYLAL-------V--SLYGQIYNR---------------------------------KRTQVLEQQN--F
L-------------KGG-LGKLAEAAVT---VD------------TLSAEAEKQRVVLKAKQAEADE-----
-ALVHIQDSM---LKAADRRKE-VEVLKK-------------------------------------RTAIEE
VEMKERRV--K--VEEELSEVQ------------PLIDAARK--------------AV----GNIKK--DNI
AEIRSLKMPPDAIRDVLEGVLMVL----GQQ-----------------------------------------
--D-TS---WNNMK-TFLGKG-SV---KDDII-N-YDA------H--KITP--EIRARCAKL-----LA-AK
GN------S--F-----EDAVIRR---------------------------------VSVA----AAPMAQW
FKANLEFSK-V----------------------------------------------LERVS----PLESE-
-LH----R-LQSS-LEESQRLI-K---------------QYEEELVQ-L-------DAAVAS-LKAEFS-K-
-KTSEAETLKI-SVDKAESVLSS------ARQ----LLDGLR-------GEKVRWEITVGTLGEQLKEL--P
LSSLLAAA--FITY
>jgi|Volca1|64869|e_gw1.43.81.1/2896-3242 [VOLCA]
GREYLAL-------V--SLYGQIYTR---------------------------------KRTQVLEQQT--F
L-------------KGG-LGKLAEAAVT---VD------------TLSVEAEKQRVVLKAKQAEADE-----
-ALVHIQNSM---LKAADRRKE-VEVLKK-------------------------------------RTAVEE
VEMKQRRI--KATVEEELSEVQ------------PLIDAARK--------------AV----GNIKK--DNI
AEIRSLKMPPDAIRDVLEGVLMIL----GQQ-----------------------------------------
--D-TS---WNNMK-TFLGKS-SV---KDDII-N-YDA------H--KITP--EIRARAEKL-----LA-AK
[truncated: 70,459 more chars]
