# Supplementary material for: Coupling of ATPase activity, microtubule binding, and mechanics in the dynein motor domain
Source: EMBO J. 2019 May 31;38(13):e101414. doi: 10.15252/embj.2018101414 (PMC6600642; doi:10.15252/embj.2018101414)
Supplement: Supplementary file 17 — Source Data for Appendix [file EMBJ-38-e101414-s017.zip › EMBOJ-2018-101414_SourceDataForAppendix/Mutants/Mutant-16_CC1.fasta]

>ENSGALP00000021191/3134-3250 pep:known chromosome:WASHUC2:2:78506658:78616795:1 gene:ENSGALG00000012997 transcript:ENSGALT00000021222 gene_biotype:protein_coding transcript_biotype:protein_coding [CHICK]
PKSYLSFIQGYKTTYEEKHAELQVFANSTRVNNGLEKLKEASESVASLSKELEIKEKELQIANEKADMVLKE
VTVKAQAAEKVKAEVQKVKDKAQAIVDSISVDKAIAEEKLEAAKP
>yeast/1626-1740
PGYFIDGLRALVKLVTAKYQDLQENQR--FVNVGLEKLNESVLKVNELNKTLSKKSTELTEKEKEARSTLDK
MLMEQNESERKQEATEEIKKILKVQEEDIRKRKEVVMKSIQDIEP
>ENSAMEP00000006394/3172-3286 pep:novel scaffold:ailMel1:GL193486.1:523285:592154:1 gene:ENSAMEG00000005977 transcript:ENSAMET00000006659 gene_biotype:protein_coding transcript_biotype:protein_coding [AILME]
PRHYLDFINHYANLFHEKRSELEEQQM--HLNVGLRKIKETVDQVEELRRDLRIKSQELEVKNAAANDKLKK
MVKDQQEAEKKKVMSQEIQEQLHKQQEVIADKQMSVKEDLDKVEP
>ENSAMEP00000010972/2868-2982 pep:known scaffold:ailMel1:GL192883.1:1057358:1240349:1 gene:ENSAMEG00000010320 transcript:ENSAMET00000011439 gene_biotype:protein_coding transcript_biotype:protein_coding [AILME]
PSRYMTFLRVYSAISSSKKNELLKRQS--HLQAGVSKLNEAKALVDELNRKAGEQSVLLKIKQDEADAALQE
ITVSMQDASEQKTELERLKHKIAEEVVKIEERKNKIDDELKEVQP
>ENSAMEP00000016242/3004-3118 pep:novel scaffold:ailMel1:GL192354.1:3289998:3416409:1 gene:ENSAMEG00000015348 transcript:ENSAMET00000016916 gene_biotype:protein_coding transcript_biotype:protein_coding [AILME]
PRNYLDFISTYSKLLDEKTQYNIAQCK--RLEGGLDKLKEATIQLDELNQKLAVQKVVLVEKSAACEALLEE
IVTNTAIGGLTNPLAEEKAIEIEEQNKIIAVEKAEAETALTEVMP
>ENSAMEP00000014810/3013-3127 pep:novel scaffold:ailMel1:GL192595.1:1267716:1362022:-1 gene:ENSAMEG00000013903 transcript:ENSAMET00000015422 gene_biotype:protein_coding transcript_biotype:protein_coding [AILME]
PKTFLEQIKLYQNLLARKRMELGAKIT--RLENGLMKLQSTASQVDNLKATLANQEAELKQKNENADKLIHV
VGVETEKVSKEKAIADEEEAKVEIINENVTEKQKACEMDLAKAEP
>ENSAMEP00000017926/2979-3093 pep:novel scaffold:ailMel1:GL193146.1:804066:882623:1 gene:ENSAMEG00000016905 transcript:ENSAMET00000018656 gene_biotype:protein_coding transcript_biotype:protein_coding [AILME]
PTNYLELVSGYKRLLGEKRQELLDQAN--KLRTGLFKIDETREKVEVMSLELEDAKKKVAEFQKQCEEYLVI
IVQQKREADEQQKAVTANSEKIAIEEVKCQALADNAQKDLEEALP
>ENSACAP00000009735/2899-3013 pep:novel scaffold:AnoCar2.0:GL343655.1:9063:117937:-1 gene:ENSACAG00000009725 transcript:ENSACAT00000009934 gene_biotype:protein_coding transcript_biotype:protein_coding [ANOCA]
PTNYLELVSGYKKLLAEKRKELWDQIN--KLRNGLFKIDETREKVEVMTLELEEARRKVAEFQKQCEEYLVV
IVQQKREADEQQKTVTANSEKIAVEEVKCKALADNAQKDLEEALP
>ENSACAP00000014915/2782-2896 pep:novel chromosome:AnoCar2.0:LGb:1658933:1696615:-1 gene:ENSACAG00000015099 transcript:ENSACAT00000015218 gene_biotype:protein_coding transcript_biotype:protein_coding [ANOCA]
PKNFLDFINTYSKLLQEKNQFILAQCK--RLEGGLDKLKEATIQLDELNLRLAEQKVVLAEKTAACEALLQE
IATNTAIAEEKKKLAVEKAAEIEEQNKVIAVEKKDAETALAEAMP
>ENSACAP00000000137/3184-3298 pep:novel scaffold:AnoCar2.0:GL343232.1:1943436:2001780:-1 gene:ENSACAG00000000102 transcript:ENSACAT00000000140 gene_biotype:protein_coding transcript_biotype:protein_coding [ANOCA]
PRHYLDFINHYANLFNEKRSELEEQQM--HLNVGLRKIKETVDQVEELRRDLRIKSQELEVKNDAANDKLKK
MVKDQQEAEKKKVMSQEIQEQLHKQQEGIADKQMSVKEDLDKVEP
>ENSACAP00000017270/2594-2708 pep:novel chromosome:AnoCar2.0:2:103804301:104067911:1 gene:ENSACAG00000017460 transcript:ENSACAT00000017610 gene_biotype:protein_coding transcript_biotype:protein_coding [ANOCA]
PKSFLEQIKLYQNLLFKKGKELTARMD--RLENGLQKLRSTSAQVDDLKAKLAAQEVELKQKNEAADNLIQV
VGIETEKVSKEKAIADDEEQKVAQITQEVQQKQRDCEEDLEKAEP
>ENSBTAP00000053699/3078-3192 pep:known chromosome:UMD3.1:4:30420509:30799675:1 gene:ENSBTAG00000013078 transcript:ENSBTAT00000061103 gene_biotype:protein_coding transcript_biotype:protein_coding [BOVIN]
PKSFLEQISLFKNLLKKKQEAVSQKKE--HLVNGVQKLRTTASQVGELKARLASQEAELQLRNQDAEALIAK
MGLQTEKLSREKAIADAEERKVTAIQTEVSQKQRECEADLLKAEP
>ENSBTAP00000018689/3280-3394 pep:known chromosome:UMD3.1:23:12550367:12883939:1 gene:ENSBTAG00000014063 transcript:ENSBTAT00000018689 gene_biotype:protein_coding transcript_biotype:protein_coding [BOVIN]
PKSYLSFINGYKNIYTEKVKYINEQAE--RMNIGLDKLMEASESVAKLSQDLAVKEKELAVASVKADEVLAE
VTVSAQASAKVKNEVQEVKDKAQKIVDEIDSEKVIAETKLEAARP
>ENSBTAP00000053219/3175-3289 pep:known chromosome:UMD3.1:20:59285274:59560606:1 gene:ENSBTAG00000021972 transcript:ENSBTAT00000061278 gene_biotype:protein_coding transcript_biotype:protein_coding [BOVIN]
PKSYLSFIQGYKFIYGEKHVEVQTLAN--RMNTGLEKLKEASESVAALSRELEVKEKELQVANDKADMVLKE
VTMKAQAAEKVKAEVQKVKDKAQAIVDSISKDKAIAEEKLEAAKP
>ENSBTAP00000029662/3018-3132 pep:known chromosome:UMD3.1:17:54040852:54199562:-1 gene:ENSBTAG00000016523 transcript:ENSBTAT00000029664 gene_biotype:protein_coding transcript_biotype:protein_coding [BOVIN]
PKNYLDFINTYSKLLDEKTQYNIAQCK--RLEGGLDKLKEATIQLDELNQKLAEQKIVLAEKSAACEALLEE
IATNTAIAEEKKKLAEEKAMEIEEQNKIIAVEKTEAETALAEVMP
>ENSBTAP00000042130/3173-3287 pep:known chromosome:UMD3.1:21:68507134:68568024:1 gene:ENSBTAG00000016598 transcript:ENSBTAT00000044652 gene_biotype:protein_coding transcript_biotype:protein_coding [BOVIN]
PRHYLDFINHYANLFHEKRSELEEQQM--HLNVGLRKIKETVDQVEELRRDLRIKSQELEVKNAAANDKLKK
MVKDQQEAEKKKVMSQEIQEQLHKQQEVIADKQMSVKEDLDKVEP
>ENSBTAP00000006277/2976-3090 pep:known chromosome:UMD3.1:19:28027092:28134582:1 gene:ENSBTAG00000008605 transcript:ENSBTAT00000006277 gene_biotype:protein_coding transcript_biotype:protein_coding [BOVIN]
PTNYLELVSGYKKLLAEKRQELLDQAN--KLRTGLFKIDETREKVEVMSLELEDAKKKVAEFQKQCEEYLVI
IVQQKREADEQQKAVTANSEKIAIEEVKCQALADNAQKDLEEALP
>ENSBTAP00000006131/3051-3165 pep:known chromosome:UMD3.1:19:30963518:31248936:1 gene:ENSBTAG00000022509 transcript:ENSBTAT00000006131 gene_biotype:protein_coding transcript_biotype:protein_coding [BOVIN]
PKSFLEFIRLYQSLLRRNGRELRSKME--RLENGLLKLHSTSAQVDELKAKLATQEVELRQKNEDADKLIQV
VGVESDKVSREKAIADEEERKVALIMLEVQQKQKDCEEDLAKAEP
>ENSBTAP00000022637/2947-3061 pep:known chromosome:UMD3.1:19:54312243:54405245:1 gene:ENSBTAG00000000920 transcript:ENSBTAT00000022637 gene_biotype:protein_coding transcript_biotype:protein_coding [BOVIN]
PKTFLEQIKLYQNLLAKKRMELVAKIE--RLENGLMKLQSTASQVDDLKARLAVQEAELKQKNENADKLIHV
VGVETEKVSKEKAIADEEEIKVEVINKNVTEKQKACETDLAKAEP
>F18C12.1/2764-2878 pep:known chromosome:WS220:I:8062006:8081666:-1 gene:F18C12.1 transcript:F18C12.1 gene_biotype:protein_coding transcript_biotype:protein_coding [CAEEL]
PIKYRQFVENFFQLLGYKRLTLSVRLE--RLKGGVSKLNEARDEVAKMQKKAGKKSKLLAEKQAEADEALKA
ITESMSGAEDQKLSMEQLKAATEKENVRIEEQKAKIDEQLKEVQP
>T21E12.4/3116-3230 pep:known chromosome:WS220:I:4386788:4403645:1 gene:T21E12.4 transcript:T21E12.4 gene_biotype:protein_coding transcript_biotype:protein_coding [CAEEL]
PRHFLDFIKQFMSLFHEKRSDLEEEKI--HLNIGLNKISETEEQVKELQKSLKLKSNELQEKKEAANLKLKE
MLGDQQKAEEEKKFSEQLQKELAEQLKQMAEKKTFVENDLAQVEP
>ENSCJAP00000008905/2742-2856 pep:known chromosome:C_jacchus3.2.1:5:69716314:70141290:-1 gene:ENSCJAG00000004802 transcript:ENSCJAT00000009410 gene_biotype:protein_coding transcript_biotype:protein_coding [CALJA]
PKSFLEFIRLYQSLLHRHRKELKCKTE--RLENGLLKLHSTSTQVDDLKAKLAAQELELKQKNEDADKLIRV
VGVETDKVSREKAMADGEEQKVALIMLEVKQKQKDCEEDLAKAEP
>ENSCJAP00000017398/2944-3058 pep:known chromosome:C_jacchus3.2.1:2:189643026:189916163:1 gene:ENSCJAG00000009326 transcript:ENSCJAT00000018400 gene_biotype:protein_coding transcript_biotype:protein_coding [CALJA]
PKSYLSFIQGYKFIYGEKHVEVQTLAN--RMNTGLEKLKEASESVAALSKELEVKEKELQVANDKADMVLKE
VTMKAHAAEKVKAEVQKVKDRAQAIVDSISKDKAIAEEKLEAAKP
>ENSCAFP00000003990/3078-3192 pep:novel chromosome:BROADD2:14:38426944:38743245:1 gene:ENSCAFG00000002717 transcript:ENSCAFT00000004311 gene_biotype:protein_coding transcript_biotype:protein_coding [CANFA]
PKSFLEQISLFKNLLKKKQKEVSQKKE--HLVNGIQKLKTTASQVGDLKARLASQEAELQLRNHDAEALITK
IGLQTEKVSREKAIADAEERKVTAIQTEVSQKQRECEVDVLKAEP
>ENSCAFP00000002222/3268-3382 pep:known chromosome:BROADD2:12:10628134:10923389:1 gene:ENSCAFG00000001518 transcript:ENSCAFT00000002400 gene_biotype:protein_coding transcript_biotype:protein_coding [CANFA]
PKSYLSFINGYKNIYTEKVKHINEQAE--RMNIGLDKLMEASESVAKLSQDLAIKEKELAVASIKADEVLAE
VTVSAQASAKVKNEVQEVKDKAQKIVDEIDSEKVKAETKLEAAKP
>ENSCAFP00000026640/3167-3281 pep:known chromosome:BROADD2:8:73039738:73107460:1 gene:ENSCAFG00000017986 transcript:ENSCAFT00000028644 gene_biotype:protein_coding transcript_biotype:protein_coding [CANFA]
PRHYLDFINHYANLFHEKRSELEEQQM--HLNVGLRKIKETVDQVEELRRDLRIKSQELEVKNAAANDKLKK
MVKDQQEAEKKKVMSQEIQEQLHKQQEVIADKQMSVKEDLDKVEP
>ENSCAFP00000008144/3032-3146 pep:novel chromosome:BROADD2:9:5712405:5806432:1 gene:ENSCAFG00000005442 transcript:ENSCAFT00000008781 gene_biotype:protein_coding transcript_biotype:protein_coding [CANFA]
PKTFLEQIKLYQNLLAKKRMELVAKIE--RLENGLMKLQSTASQVDDLKAKLAIQEAELKQKNENADKLIHV
VGVETEKVSKEKAIADEEEAKVEVINKNVTEKQKACETDLAKAEP
>ENSCAFP00000024712/3020-3134 pep:novel chromosome:BROADD2:5:35597745:35683503:1 gene:ENSCAFG00000016786 transcript:ENSCAFT00000026606 gene_biotype:protein_coding transcript_biotype:protein_coding [CANFA]
PTNYLELVSGYKKLLGEKRQELLDQAN--KLRTGLFKIDETREKVEVMSLELEDAKKKVAEFQKQCEEYLVI
IVQQKREADEQQKAVTANSEKIAIEEVKCQTLADNAQKDLEEALP
>ENSCAFP00000022101/2871-2985 pep:novel chromosome:BROADD2:5:31397633:31736251:-1 gene:ENSCAFG00000014962 transcript:ENSCAFT00000023808 gene_biotype:protein_coding transcript_biotype:protein_coding [CANFA]
PSRYMTFLRVYSAISSSKKNELLKRQS--HLQAGVSKLNEAKALVDELNRKAGEQSVLLKTKQDEADAALQE
ITVSMQDASEQKTELERLKHKIAEEVVKIEERKNKIDDELKEVQP
>ENSCPOP00000012540/3021-3135 pep:novel scaffold:cavPor3:scaffold_115:80993:163365:-1 gene:ENSCPOG00000013914 transcript:ENSCPOT00000014055 gene_biotype:protein_coding transcript_biotype:protein_coding [CAVPO]
PKNYLDFIHSYSKLLDEKTQYNIAQCK--RLEGGLDKLKEATVQLDELNQKLAEQKVVLAEKSAACETLLDE
IATNTAIAEEKKKLAEEKAMEIEEQNKIIAVEKAEAETALAEVMP
>ENSCPOP00000009031/3201-3315 pep:novel scaffold:cavPor3:scaffold_15:35496640:35751298:1 gene:ENSCPOG00000010058 transcript:ENSCPOT00000010149 gene_biotype:protein_coding transcript_biotype:protein_coding [CAVPO]
PKSYLSFINGYKNIYTEKVKYINEQAE--RMNIGLDKLMEASESVAKLSQDLAVKEKELAVASVKADEVLAE
VTISAQASAKVKNEVQEVKDKAQKIVDEIDSEKVKAETKLEAAKP
>ENSCPOP00000003280/2935-3049 pep:novel scaffold:cavPor3:scaffold_31:731798:1030900:-1 gene:ENSCPOG00000003632 transcript:ENSCPOT00000003676 gene_biotype:protein_coding transcript_biotype:protein_coding [CAVPO]
PKSFLEQISLFKNLLKKKQKEVAQKKE--HLMNGIQKLKTTASQVGDLKARLASQEAELQLKNHDAEALITK
IGLQTEKVRREKAIADAEEQKVTAIQTEVCQKQKECEADLLKAEP
>ENSCPOP00000013592/3027-3141 pep:novel scaffold:cavPor3:scaffold_55:5852062:6061834:-1 gene:ENSCPOG00000015078 transcript:ENSCPOT00000015225 gene_biotype:protein_coding transcript_biotype:protein_coding [CAVPO]
PKSYLSFIQSYKFIYGEKRIEVQTLAN--RMNTGLEKLKEASESVAALSKELEVKEKELQVANEKADTVLKE
VTMKAQAAEKVKAEVQKVKDKAQVIVDSISKDKAIAEEKLEAAKP
>ENSCPOP00000011491/3049-3163 pep:novel scaffold:cavPor3:scaffold_61:4980647:5339251:-1 gene:ENSCPOG00000012770 transcript:ENSCPOT00000012894 gene_biotype:protein_coding transcript_biotype:protein_coding [CAVPO]
PKSFLEFIRLYQILLHRNGKELKSKME--RLENGLLKLHSTSSQVDDLKAKLATQEVELKHKNEAADKLIQV
VGVETEKVSREKAIADEEEQKVALIMLEVKQKQKDCEEDLAKAEP
>ENSCPOP00000003958/2500-2614 pep:novel scaffold:cavPor3:scaffold_61:8840231:8927363:-1 gene:ENSCPOG00000004386 transcript:ENSCPOT00000004434 gene_biotype:protein_coding transcript_biotype:protein_coding [CAVPO]
PTNYLELVSGYKKLLGEKRQELLDQAN--KLRTGLFKIDETREKVEVMSLELEEAKKKVAEFQKQCEEYLVI
IVQQKREADEQQKAVTANSEKIAVEEVKCQALADNAQKDLEEALP
>ENSCPOP00000009532/2947-3061 pep:novel scaffold:cavPor3:scaffold_76:3514537:3621862:-1 gene:ENSCPOG00000010616 transcript:ENSCPOT00000010713 gene_biotype:protein_coding transcript_biotype:protein_coding [CAVPO]
PKTFLEQIKLYQNLLAKKRMELVAKIE--RLENGLMKLQSTASQVDDLKAKLAVQEAELKQKNENADKLIQV
VGVETEKVSKEKAIADEEEVKVEVINKNVTEKQKACETDLAKAEP
>ENSCINP00000009914/3114-3228 pep:known scaffold:JGI2:scaffold_127:129068:164761:-1 gene:ENSCING00000004723 transcript:ENSCINT00000009914 gene_biotype:protein_coding transcript_biotype:protein_coding [CIOIN]
PKSYLSFLSGYKTIYKSKLDEISVLAS--RMKTGLLKLVEAEKSVNELSKELAVKEKDLAVASKEADEVLKV
VTTKATAAEKVKAEVQKVKDKAQHIVDSIAVDKKSAEAKLTAAKP
>ENSCINP00000009874/3151-3265 pep:known scaffold:JGI2:scaffold_127:129068:164746:-1 gene:ENSCING00000004723 transcript:ENSCINT00000009874 gene_biotype:protein_coding transcript_biotype:protein_coding [CIOIN]
PKSYLSFLSGYKTIYKSKLDEISVLAS--RMKTGLLKLVEAEKSVNELSKELAVKEKDLAVASKEADEVLKV
VTTKATAAEKVKAEVQKVKDKAQHIVDSIAVDKKSAEAKLTAAKP
>ENSCINP00000003570/2627-2741 pep:known chromosome:JGI2:14p:1854036:1904074:-1 gene:ENSCING00000001762 transcript:ENSCINT00000003570 gene_biotype:protein_coding transcript_biotype:protein_coding [CIOIN]
PRRYMTFLRTYQSVFKSKRDNLMMKQG--HLQAGLSKLNEATSLVDSLKQKAAEQSSLLVQKQSEADTALKE
ITVAMQDASTQKNEMEGLKQKAAEERINIDKRKKAIDIELSEVQP
>ENSCINP00000017647/3024-3138 pep:known chromosome:JGI2:2q:4048384:4088702:1 gene:ENSCING00000008632 transcript:ENSCINT00000017647 gene_biotype:protein_coding transcript_biotype:protein_coding [CIOIN]
PKSFLEQIDLYKHLIKHTTTELNMKMD--RLENGLLKLQNTSEQVDDLKAKLAAQEVELKSRSETTEKLLSN
VGQQTEKVGSEKEVADEEEKKVAVKATAVAETQQQCEEELVKAEP
>ENSCINP00000009745/3013-3127 pep:known chromosome:JGI2:12q:3754162:3795292:-1 gene:ENSCING00000004660 transcript:ENSCINT00000009745 gene_biotype:protein_coding transcript_biotype:protein_coding [CIOIN]
PKSYLSFLNSYKSIYKEKLDLIGNLAH--RMNTGLNKLIEATQSVNELSKELVEKEKELVVASKKADDVLAE
VTVSAQAAEKVKSKVQTVKDKAQGVADMINADKSVAEEKLIAAKP
>ENSCINP00000017162/2731-2845 pep:known chromosome:JGI2:1p:5457870:5522016:-1 gene:ENSCING00000008389 transcript:ENSCINT00000017162 gene_biotype:protein_coding transcript_biotype:protein_coding [CIOIN]
PTNYLELVSGYKGLLYEKRKELGDQVT--KLRNGLFKIDDTRAKVEAMSIDLEQAKTKVAQFQKECEEYLVV
IVQQKREADEQQKSVAAYGERIQAEEVKCKTMADNAQRDLDEAIP
>ENSCINP00000018292/3172-3286 pep:known chromosome:JGI2:3q:4882119:4917679:1 gene:ENSCING00000008991 transcript:ENSCINT00000018292 gene_biotype:protein_coding transcript_biotype:protein_coding [CIOIN]
PKSYLSFLDGYKGIYKENHTLLDDLSS--RMNTGLDKLLEAGESVAQLSKELVVKEKDLAVASVKADQVLKE
VTVSATAAEKVKNAVLKVKEKAQIIVDSIAVEKVSAESKLEAAEP
>ENSCINP00000018290/2885-2999 pep:known chromosome:JGI2:3q:4884190:4917668:1 gene:ENSCING00000008991 transcript:ENSCINT00000018290 gene_biotype:protein_coding transcript_biotype:protein_coding [CIOIN]
PKSYLSFLDGYKGIYKENHTLLDDLSS--RMNTGLDKLLEAGESVAQLSKELVVKEKDLAVASVKADQVLKE
VTVSATAAEKVKNAVLKVKEKAQIIVDSIAVEKVSAESKLEAAEP
>ENSCSAVP00000010324/3047-3161 pep:novel reftig:CSAV2.0:reftig_0:495844:555378:-1 gene:ENSCSAVG00000006085 transcript:ENSCSAVT00000010449 gene_biotype:protein_coding transcript_biotype:protein_coding [CIOSA]
PKSFLEQITLYETLLNKKSSELQASVE--RLENGLEKLRSTAAQVDDLKAKLAAQEIELKQKNEDADKLIQV
VGVETEKVSKEKAVADVEEEKVTAIEVEVSKKRTDCERDLAKAEP
>ENSCSAVP00000010326/3036-3150 pep:novel reftig:CSAV2.0:reftig_0:495874:555396:-1 gene:ENSCSAVG00000006085 transcript:ENSCSAVT00000010451 gene_biotype:protein_coding transcript_biotype:protein_coding [CIOSA]
PKSFLEQITLYETLLNKKSSELQASVE--RLENGLEKLRSTAAQVDDLKAKLAAQEIELKQKNEDADKLIQV
VGVETEKVSKEKAVADVEEEKVTAIEVEVSKKRTDCERDLAKAEP
>ENSCSAVP00000016578/3022-3136 pep:novel reftig:CSAV2.0:reftig_9:1328138:1398117:1 gene:ENSCSAVG00000009751 transcript:ENSCSAVT00000016759 gene_biotype:protein_coding transcript_biotype:protein_coding [CIOSA]
PKSYLSFLNSYKSIYKDKLDLIGNLAQ--RMNTGLNKLIEATQSVNELSKELVEKEKELAVASKKADDVLAE
VTVSAQAAEKVKSKVQKVKDKAQGVADVINADKLVAEGKLREAKP
>ENSCSAVP00000016581/2848-2962 pep:novel reftig:CSAV2.0:reftig_9:1330230:1398117:1 gene:ENSCSAVG00000009751 transcript:ENSCSAVT00000016762 gene_biotype:protein_coding transcript_biotype:protein_coding [CIOSA]
PKSYLSFLNSYKSIYKDKLDLIGNLAQ--RMNTGLNKLIEATQSVNELSKELVEKEKELAVASKKADDVLAE
VTVSAQAAEKVKSKVQKVKDKAQGVADVINADKLVAEGKLREAKP
>ENSCSAVP00000016582/2823-2937 pep:novel reftig:CSAV2.0:reftig_9:1330272:1398117:1 gene:ENSCSAVG00000009751 transcript:ENSCSAVT00000016763 gene_biotype:protein_coding transcript_biotype:protein_coding [CIOSA]
PKSYLSFLNSYKSIYKDKLDLIGNLAQ--RMNTGLNKLIEATQSVNELSKELVEKEKELAVASKKADDVLAE
VTVSAQAAEKVKSKVQKVKDKAQGVADVINADKLVAEGKLREAKP
>ENSCSAVP00000017293/2896-3010 pep:novel reftig:CSAV2.0:reftig_27:1429003:1469558:-1 gene:ENSCSAVG00000010188 transcript:ENSCSAVT00000017482 gene_biotype:protein_coding transcript_biotype:protein_coding [CIOSA]
PTNYLELVSGYKGLLFEKRKELGDQVT--KLRNGLFKIDDTRAKVEAMSIDLEQAKTKVAQFQKECEEYLVV
IVQQKREADEQQKSVAAYSERIGAEEVKCKTMADNAQRDLDEAIP
>ENSCSAVP00000017294/2931-3045 pep:novel reftig:CSAV2.0:reftig_27:1429057:1468241:-1 gene:ENSCSAVG00000010188 transcript:ENSCSAVT00000017483 gene_biotype:protein_coding transcript_biotype:protein_coding [CIOSA]
PTNYLELVSGYKGLLFEKRKELGDQVT--KLRNGLFKIDDTRAKVEAMSIDLEQAKTKVAQFQKECEEYLVV
IVQQKREADEQQKSVAAYSERIGAEEVKCKTMADNAQRDLDEAIP
>ENSCSAVP00000017295/2967-3081 pep:novel reftig:CSAV2.0:reftig_27:1429057:1468214:-1 gene:ENSCSAVG00000010188 transcript:ENSCSAVT00000017484 gene_biotype:protein_coding transcript_biotype:protein_coding [CIOSA]
PTNYLELVSGYKGLLFEKRKELGDQVT--KLRNGLFKIDDTRAKVEAMSIDLEQAKTKVAQFQKECEEYLVV
IVQQKREADEQQKSVAAYSERIGAEEVKCKTMADNAQRDLDEAIP
>ENSCSAVP00000017302/2904-3018 pep:novel reftig:CSAV2.0:reftig_27:1432445:1468274:-1 gene:ENSCSAVG00000010188 transcript:ENSCSAVT00000017491 gene_biotype:protein_coding transcript_biotype:protein_coding [CIOSA]
PTNYLELVSGYKGLLFEKRKELGDQVT--KLRNGLFKIDDTRAKVEAMSIDLEQAKTKVAQFQKECEEYLVV
IVQQKREADEQQKSVAAYSERIGAEEVKCKTMADNAQRDLDEAIP
>ENSCSAVP00000018025/3016-3130 pep:novel reftig:CSAV2.0:reftig_1:3062378:3122863:1 gene:ENSCSAVG00000010617 transcript:ENSCSAVT00000018222 gene_biotype:protein_coding transcript_biotype:protein_coding [CIOSA]
PKSFLEQIKLYESLLGVKGKELQAKME--RLENGLTKLQSTAAQVDDLKAKLASQEVELQQKNEDADKLIHV
VGIETEKVSKEKAIADNEENKVAVFAVEVGEKQKSCETDLAKAEP
>ENSDARP00000111820/3015-3129 pep:known chromosome:Zv9:6:10496966:10609014:-1 gene:ENSDARG00000062630 transcript:ENSDART00000125876 gene_biotype:protein_coding transcript_biotype:protein_coding [DANRE]
PKSFLEFMKLYGNLLGSKRTELRQKTE--RLENGLQKLLTTASQVEDLKAKLAIQEVELHLRNTDTEALIAK
IGQQSEKLSQERSVADAEEKKVEAIQAEVTKQQQETEADLEKAEP
>ENSDARP00000111618/3056-3170 pep:known chromosome:Zv9:7:22495105:22794846:1 gene:ENSDARG00000087352 transcript:ENSDART00000128014 gene_biotype:protein_coding transcript_biotype:protein_coding [DANRE]
PTNYLELVSGYKKLLSEKRDELGEQVS--KLRNGLFKIDDTRTKVEAMSVELEEAKKKVAEFQKQCEEYLVV
IVQQKREADEQQKAVGAHSEKIEAEEIKCKAMAENAQRDLDEALP
>ENSDARP00000005647/2914-3028 pep:known chromosome:Zv9:16:21140318:21330406:-1 gene:ENSDARG00000077384 transcript:ENSDART00000020821 gene_biotype:protein_coding transcript_biotype:protein_coding [DANRE]
SKSFLEQLRLYKSLLENREKELHQRLD--RLQSGLQKIKSTASQVEDLTVKLNSQEVELTMKNQAAEALMAR
IGLQTERVSQKREDADLEEQKVAAMQAEVSRRLKECEKDLAKAEP
>ENSDARP00000073798/3209-3323 pep:known chromosome:Zv9:24:34847156:34959085:1 gene:ENSDARG00000056888 transcript:ENSDART00000079342 gene_biotype:protein_coding transcript_biotype:protein_coding [DANRE]
PKSYLTFIKGYQMIYTEKIENVGVLAE--RMNTGLERLMEAELSVNELRVELREKEKVLEVAKQKAGEVLLE
VTAKAQAAEKVKAQVQKVKDKAQAIVDEIEGDKKVAESKLEAAKP
>ENSDARP00000120654/2810-2924 pep:known chromosome:Zv9:5:29958373:30023884:1 gene:ENSDARG00000061486 transcript:ENSDART00000135878 gene_biotype:protein_coding transcript_biotype:protein_coding [DANRE]
PKNYLDFINTYSNLLEDKDKYILAQYK--RLEGGLDKLKEASGQLAELNVKLDEQKVVLAEKTSACEILLEE
ICANTAVAEEKKTLAEEKAKEIEEQNKVIVVEKKDAESSLAEALP
>FBpp0271926/2794-2908 pep:known chromosome:BDGP5:2L:17962735:17982472:-1 gene:FBgn0023096 transcript:FBtr0273418 gene_biotype:protein_coding transcript_biotype:protein_coding [DROME]
SQRYYQLIRTYFHMYNNAANEIDQRLG--KLQMGVDKLASAHALVDTLKSNAAAQEQALGEKRQLANEALEM
ISFTMRNANEQKSSMLELKQQTQKSSEQLKIRQKEIQQELAEVEP
>FBpp0073215/3158-3272 pep:known chromosome:BDGP5:3L:4807368:4825733:-1 gene:FBgn0261797 transcript:FBtr0073359 gene_biotype:protein_coding transcript_biotype:protein_coding [DROME]
PRHYLDFIHHFVKLYNEKRSDLEEQQL--HLNVGLNKIAETVEQVEEMQKSLAVKKQELQAKNEAANAKLKQ
MFQDQQEAEKKKIQSQEIQIRLADQTVKIEEKRKYVMADLAQVEP
>FBpp0081578/3242-3356 pep:known chromosome:BDGP5:3R:5477292:5499539:-1 gene:FBgn0037726 transcript:FBtr0082100 gene_biotype:protein_coding transcript_biotype:protein_coding [DROME]
PKSYLNFIAGYKNIYQMKQQELRDGVE--KMDTGLEKLKEASASVEILKKDLVVMEEELVEASKNAESVLVE
VTERAMQAEIVKNQVLIVKDKAEALVACIAHEKALAEEKLEAAKP
>FBpp0271744/3040-3154 pep:known chromosome:BDGP5:3R:16850741:16868141:-1 gene:FBgn0013812 transcript:FBtr0273236 gene_biotype:protein_coding transcript_biotype:protein_coding [DROME]
PKSYLEQINLYIKLLNHKNEDLQSKIE--RLENGLEKLRSTALQVADLKVKLAVQEIELKEKNEAADALIEI
VGIETEKVQTEKAVADEEEMKVALIADEVSKKQRDCEEDLLKAEP
>FBpp0271701/3239-3353 pep:known chromosome:BDGP5:3R:23120267:23148047:-1 gene:FBgn0039510 transcript:FBtr0273193 gene_biotype:protein_coding transcript_biotype:protein_coding [DROME]
PKTFLEYIFLYRKLLVDKNGEFAERIA--RLQSGMSKLAECARQVDTLKHQLAIQEVQLAAKNAAADKLIVI
VSAESEKVKRERYIASEEEKRVRIIEEDVSIKTKMCEEDLRQAEP
>FBpp0271700/3392-3506 pep:known chromosome:BDGP5:3R:23120267:23148047:-1 gene:FBgn0039510 transcript:FBtr0273192 gene_biotype:protein_coding transcript_biotype:protein_coding [DROME]
PKTFLEYIFLYRKLLVDKNGEFAERIA--RLQSGMSKLAECARQVDTLKHQLAIQEVQLAAKNAAADKLIVI
VSAESEKVKRERYIASEEEKRVRIIEEDVSIKTKMCEEDLRQAEP
>FBpp0290517/3631-3745 pep:known chromosome:BDGP5:3R:24312675:24345120:1 gene:FBgn0013813 transcript:FBtr0301302 gene_biotype:protein_coding transcript_biotype:protein_coding [DROME]
PKHYLDYINTYRGLLEEKAKFITQQRS--RLGEGIKKIEEASVQIDELRIIVTEQKKNVAVASEECEAMLVT
IESSTQKANVKKAEASEKSVEVEIKGKQIAIEKDEAEEILAEAMP
>ENSECAP00000005587/2954-3068 pep:known chromosome:EquCab2:11:4054086:4163619:1 gene:ENSECAG00000002831 transcript:ENSECAT00000007613 gene_biotype:protein_coding transcript_biotype:protein_coding [HORSE]
PKTFLEQIKLYQNLLAKKRMELVAKIE--RLENGLMKLQSTASQVDDLKAKLAIQETELKQKNENADKLIHV
VGVETEKVSKEKAIADEEEIKVEVINKNVTEKQKACETDLAKAEP
>ENSECAP00000005961/3030-3144 pep:known chromosome:EquCab2:4:53421092:53715138:1 gene:ENSECAG00000004819 transcript:ENSECAT00000008023 gene_biotype:protein_coding transcript_biotype:protein_coding [HORSE]
PKSFLEQISLFKNLLKKKQNEVSQKKE--HLVNGIQKLETTASQVGDLKARLASQEAELHLRNHDAEGLITK
IGLQTEKVSREKAIADAEERKVTAIQTEVSQKQRECEADLLKAEP
>ENSECAP00000007661/3012-3126 pep:known chromosome:EquCab2:11:50650758:50755571:1 gene:ENSECAG00000008405 transcript:ENSECAT00000009977 gene_biotype:protein_coding transcript_biotype:protein_coding [HORSE]
PTNYLELVSGYKKLLGEKRQELLDQAN--KLRTGLSKIDETREKVEVMSLELEDAKKKVAEFQKQCEEYLVI
IVQQKREADEQQKAVTANSEKIAVEEVKCQLLADNAQKDLEEALP
>ENSECAP00000007016/2867-2981 pep:known chromosome:EquCab2:8:23601442:23726016:1 gene:ENSECAG00000008535 transcript:ENSECAT00000009250 gene_biotype:protein_coding transcript_biotype:protein_coding [HORSE]
PKNYLDFINTYSKLLDEKTQYNIAQCK--RLEGGLDKLKEATIQLDELNKKLAEQKIVLAEKSAACEALLEE
IATNTAIVEEKKKLAEEKAMEIEEQNKIIAVEKAEAETALAEVMP
>ENSECAP00000013193/3175-3289 pep:known chromosome:EquCab2:21:45963018:46358179:1 gene:ENSECAG00000014954 transcript:ENSECAT00000016333 gene_biotype:protein_coding transcript_biotype:protein_coding [HORSE]
PKSYLSFIQGYKFIYGEKHVEVRTLAN--RMNTGLEKLKEASESVAALSTELEVKEKELQVANDKADTVLKE
VTMKAQAAEKVKAEVQKVKDKAQAIVDSISKDKAIAEEKLEAAKP
>ENSECAP00000022808/3173-3287 pep:known chromosome:EquCab2:24:43698096:43767379:1 gene:ENSECAG00000015929 transcript:ENSECAT00000028966 gene_biotype:protein_coding transcript_biotype:protein_coding [HORSE]
PRHYLDFINHYANLFHEKRSELEEQQM--HLNVGLRKIKETVDQVEELRRDLRIKSQELEVKNAAANDKLKK
MVKDQQEAEKKKVMSQEIQEQLHKQQEVIADKQMSVKEDLDKVEP
>ENSECAP00000019502/3162-3276 pep:known chromosome:EquCab2:20:38312768:38587305:1 gene:ENSECAG00000021618 transcript:ENSECAT00000023539 gene_biotype:protein_coding transcript_biotype:protein_coding [HORSE]
PKSYLSFINGYKNIYTEKVKYINEQAE--RMNIGLDKLMEASESVAKLSQDLAVKEKELAVASVKADEVLAE
VTVSAQASAKVKNEVQEVKDKAQKIVDEIDSEKVKAETKLEAAKP
>ENSECAP00000022734/2907-3021 pep:known chromosome:EquCab2:11:53979207:54289198:1 gene:ENSECAG00000025159 transcript:ENSECAT00000027170 gene_biotype:protein_coding transcript_biotype:protein_coding [HORSE]
PKSFLEFIRLYQSLLRKNGRELKSKME--RLENGLLKLHSTSAQVDDLKAKLATQEVELKQKNEDADKLIQV
VGIETDKVSREKAIADEEERKVALIMLEVKQKQKDCEEDLAKAEP
>ENSGALP00000005014/2862-2976 pep:known chromosome:WASHUC2:15:4905234:4950192:-1 gene:ENSGALG00000003170 transcript:ENSGALT00000005023 gene_biotype:protein_coding transcript_biotype:protein_coding [CHICK]
PKNYLDFIHMYSKLLEEKNEFILVQCK--RLEGGLDKLKEASVQLVELNKKLAEQKIVLAEKSAACEALLKE
ISANTEVAEAKKKLAEEKATEIQEQNRIIAMEKAAAEAALAEVMP
>ENSGALP00000038608/2938-3052 pep:known chromosome:WASHUC2:18:1009903:1193371:1 gene:ENSGALG00000001111 transcript:ENSGALT00000039398 gene_biotype:protein_coding transcript_biotype:protein_coding [CHICK]
PKSFLEQIKLYQNLLLKKRKDLTAKME--RLENGLEKLNSTSAQVDDLKAKLAAQEVELKQKNEDADKLIQV
VGVETEKVSREKAAADEEEQKVALITQEVQQKQKDCEEDLAKAEP
>ENSGALP00000016434/3151-3265 pep:known chromosome:WASHUC2:3:30606691:30726154:-1 gene:ENSGALG00000010116 transcript:ENSGALT00000016453 gene_biotype:protein_coding transcript_biotype:protein_coding [CHICK]
PKSYLSFINGYKEVYAEKLASINEQAE--RMQIGLAKLMEASESVAKLSKELAVKEKELAVASVKADEVLAE
VKVSAEAASKVKNEVQAVKDKAQKIVDEIDIEKMKAENKLEAAKP
>ENSGALP00000036720/3180-3294 pep:known chromosome:WASHUC2:5:51929153:51972738:1 gene:ENSGALG00000011330 transcript:ENSGALT00000037512 gene_biotype:protein_coding transcript_biotype:protein_coding [CHICK]
PRHYLDFINHYANLFNEKRSELEEQQM--HLNVGLRKIKETVDQVEELRRDLRIKSQELEVKNAAANDKLKK
MVKDQQEAEKKKVMSQEIQEQLHKQQEVIADKQMSVKEDLDKVEP
>ENSGALP00000021807/3122-3236 pep:known chromosome:WASHUC2:2:91075476:91218714:-1 gene:ENSGALG00000013268 transcript:ENSGALT00000021845 gene_biotype:protein_coding transcript_biotype:protein_coding [CHICK]
PKSYLSFIGGYKAIYKEKFANVGSLSE--RMRTGLAKLMEAEVSVNQLSKELVMKEKDLALASKKADEVLLE
VTMKAQAAEKVKMQVQKVKDKAQAIVDDIAIDKAAAEEKLEAARP
>ENSGALP00000027700/2864-2978 pep:known chromosome:WASHUC2:1:186539287:186676355:-1 gene:ENSGALG00000017180 transcript:ENSGALT00000027753 gene_biotype:protein_coding transcript_biotype:protein_coding [CHICK]
PSRYMTFLNVYSSINNSKRTELIKRQN--HLQAGVSKLNEAKALVDELNKKAGEQSILLKTKQDEADAALQE
ITISMQNASEQKAEMEKIKQRIAEEAAEIEERKRKIEDELKEVQP
>ENSGACP00000003028/3015-3129 pep:novel scaffold:BROADS1:scaffold_54:851134:950671:1 gene:ENSGACG00000002302 transcript:ENSGACT00000003039 gene_biotype:protein_coding transcript_biotype:protein_coding [GASAC]
PKSFLEQIKLYCSLLGQKSQDLTTKMQ--RLENGLQKLNSTSAQVDDLKVKLAAQEVELKQKNEDADKLIQV
VGIETEKVSKEKAVADEEEQKVAAIAVVVSGKQRDCEEDLAKAEP
>ENSGACP00000016392/2888-3002 pep:novel group:BROADS1:groupI:15831154:15878109:1 gene:ENSGACG00000012383 transcript:ENSGACT00000016424 gene_biotype:protein_coding transcript_biotype:protein_coding [GASAC]
PTNYLELVSGFRKLLAEKRSELGEQVS--KLRNGLFKINDTREKVKAMSVELEEAKKQVAVFQIQCDEFLSI
ILEQTTEANKQKNDVSDKSVKIAAEELQCKAMAENAQRDLDEAMP
>ENSGACP00000020311/3033-3147 pep:novel group:BROADS1:groupIII:7913832:7943935:1 gene:ENSGACG00000015397 transcript:ENSGACT00000020350 gene_biotype:protein_coding transcript_biotype:protein_coding [GASAC]
PKSFLEFMKLYGNLLGKKRTELTQKMD--RLENGLQKLQSTASQVEDLKAKLAVQEVELWQRNTDIEALIAK
IGQQTDRLNQERAVADGEEQRVAAIQAKVTKQQKETEDDLAKAEP
>ENSGACP00000011894/3119-3233 pep:novel group:BROADS1:groupXVII:8584724:8615636:-1 gene:ENSGACG00000008967 transcript:ENSGACT00000011918 gene_biotype:protein_coding transcript_biotype:protein_coding [GASAC]
PKSYLSFVNGYKTLYSEKHNFINTLAE--RMNVGLDKLKEASKSVAQLSKDLEVKEKELEIASRNADKVVAE
VTVSAKAATIVKNEVQVVKDRARKIVDGIEIEKSIAEGKLEAARP
>ENSGGOP00000012238/2671-2785 pep:novel chromosome:gorGor3.1:11:100673286:101044613:1 gene:ENSGGOG00000012522 transcript:ENSGGOT00000012591 gene_biotype:protein_coding transcript_biotype:protein_coding [GORGO]
PSRYMTFLHVYSAISSSKKKELLKRQS--HLQAGVSKLNEAKALVDELNRKAGEQSVLLKMKQDEADAALQM
ITVSMQDASEQKTELERLKHRIAEEVVKIEERKNKIDDELKEVQP
>ENSGGOP00000004678/3047-3161 pep:novel chromosome:gorGor3.1:7:21765627:22138073:1 gene:ENSGGOG00000004748 transcript:ENSGGOT00000004798 gene_biotype:protein_coding transcript_biotype:protein_coding [GORGO]
PKSFLEQISLFKNLLKKKQNEVSEKKE--HLVNGIQKLKTTASQVGDLKARLASQEAELQLRNHDAEALITK
IGLQTEKVSREKTIADAEERKVTAIQTEVFQKQRECEADLLKAEP
>ENSGGOP00000007090/3175-3289 pep:novel chromosome:gorGor3.1:17:79956889:80244560:1 gene:ENSGGOG00000007206 transcript:ENSGGOT00000007276 gene_biotype:protein_coding transcript_biotype:protein_coding [GORGO]
PKSYLSFIQGYKFIYGEKHVEVQTLAN--RMNTGLEKLKEASESVAALSKELEAKEKELQVANDKADMVLKE
VTMKAQAAEKVKAEVQKVKDRAQAIVDSISKDKAIAEEKLEAAKP
>ENSGGOP00000019979/2805-2919 pep:novel chromosome:gorGor3.1:12:123683514:123839845:1 gene:ENSGGOG00000004210 transcript:ENSGGOT00000028088 gene_biotype:protein_coding transcript_biotype:protein_coding [GORGO]
PKNYLDFINTYSKLLDEKTQYNIAQCK--RLDGGLDKLKEATIQLDELSQKLAEQKIVLAEKSAACEALLEE
IAVNTAVAEEKKKLAEEKAMEIEEQNKVIAMEKAEAETTLAEVMP
>ENSGGOP00000004156/2655-2769 pep:novel chromosome:gorGor3.1:12:123683517:123839609:1 gene:ENSGGOG00000004210 transcript:ENSGGOT00000004258 gene_biotype:protein_coding transcript_biotype:protein_coding [GORGO]
PKNYLDFINTYSKLLDEKTQYNIAQCK--RLDGGLDKLKEATIQLDELSQKLAEQKIVLAEKSAACEALLEE
IAVNTAVAEEKKKLAEEKAMEIEEQNKVIAMEKAEAETTLAEVMP
>ENSGGOP00000026819/2958-3072 pep:novel chromosome:gorGor3.1:17:7925691:8045041:1 gene:ENSGGOG00000001454 transcript:ENSGGOT00000027279 gene_biotype:protein_coding transcript_biotype:protein_coding [GORGO]
PTKYLELVSGYKKLLGEKRQELLDQAN--KLRTGLFKIDETREKVQVMSLELEDAKKKVAEFQKQCEEYLVI
IVQQKREADEQQKAVTANSEKIAVEEIKCQALADNAQKDLEEALP
>ENSGGOP00000001451/2809-2923 pep:novel chromosome:gorGor3.1:17:7925691:8045041:1 gene:ENSGGOG00000001454 transcript:ENSGGOT00000001478 gene_biotype:protein_coding transcript_biotype:protein_coding [GORGO]
PTKYLELVSGYKKLLGEKRQELLDQAN--KLRTGLFKIDETREKVQVMSLELEDAKKKVAEFQKQCEEYLVI
IVQQKREADEQQKAVTANSEKIAVEEIKCQALADNAQKDLEEALP
>ENSGGOP00000027867/3163-3277 pep:novel chromosome:gorGor3.1:14:83945543:84033553:1 gene:ENSGGOG00000000112 transcript:ENSGGOT00000029481 gene_biotype:protein_coding transcript_biotype:protein_coding [GORGO]
PRHYLDFINHYANLFHEKRSELEEQQM--HLNVGLRKIKETVDQVEELRRDLRIKSQELEVKNAAANDKLKK
MVKDQQEAEKKKVMSQEIQEQLHKQQEVIADKQMSVKEDLDKVEP
>sp|Q8IVF4|DYH10_HUMAN/3019-3133 Dynein heavy chain 10, axonemal OS=Homo sapiens GN=DNAH10 PE=1 SV=4 [HUMAN]
PKNYLDFINTYSKLLDEKTQCNIAQCK--RLDGGLDKLKEATIQLDELNQKLAEQKIVLAEKSAACEALLEE
IAVNTAVAEEKKKLAEEKAMEIEEQNKVIAMEKAEAETTLAEVMP
>sp|Q96DT5|DYH11_HUMAN/3078-3192 Dynein heavy chain 11, axonemal OS=Homo sapiens GN=DNAH11 PE=1 SV=3 [HUMAN]
PKSFLEQISLFKNLLKKKQNEVSEKKE--RLVNGIQKLKTTASQVGDLKARLASQEAELQLRNHDAEALITK
IGLQTEKVSREKTIADAEERKVTAIQTEVFQKQRECEADLLKAEP
>sp|Q9UFH2|DYH17_HUMAN/3003-3117 Dynein heavy chain 17, axonemal OS=Homo sapiens GN=DNAH17 PE=2 SV=2 [HUMAN]
PKTFLEQIKLYQNLLAKKRTELVAKIE--RLENGLMKLQSTASQVDDLKAKLAIQEAELKQKNESADQLIQV
VGIEAEKVSKEKAIADQEEVKVEVINKNVTEKQKACETDLAKAEP
>sp|Q9P225|DYH2_HUMAN/2979-3093 Dynein heavy chain 2, axonemal OS=Homo sapiens GN=DNAH2 PE=1 SV=3 [HUMAN]
PTKYLELLSGYKKLLGEKRQELLAQAN--KLRTGLFKIDETREKVQVMSLELEDAKKKVAEFQKQCEEYLVI
IVQQKREADEQQKAVTANSEKIAVEEIKCQALADNAQKDLEEALP
>sp|Q8TE73|DYH5_HUMAN/3175-3289 Dynein heavy chain 5, axonemal OS=Homo sapiens GN=DNAH5 PE=1 SV=3 [HUMAN]
PKSYLSFIQGYKFIYGEKHVEVRTLAN--RMNTGLEKLKEASESVAALSKELEAKEKELQVANDKADMVLKE
VTMKAQAAEKVKAEVQKVKDRAQAIVDSISKDKAIAEEKLEAAKP
>sp|Q96JB1|DYH8_HUMAN/3039-3153 Dynein heavy chain 8, axonemal OS=Homo sapiens GN=DNAH8 PE=1 SV=2 [HUMAN]
PKSYLSFINGYKNIYAEKVKFINEQAE--RMNIGLDKLMEASESVAKLSQDLAVKEKELAVASIKADEVLAE
VTVSAQASAKIKNEVQEVKDKAQKIVDEIDSEKVKAESKLEAAKP
>sp|Q9NYC9|DYH9_HUMAN/3041-3155 Dynein heavy chain 9, axonemal OS=Homo sapiens GN=DNAH9 PE=1 SV=3 [HUMAN]
PKSFLEFIRLYQSLLHRHRKELKCKTE--RLENGLLKLHSTSAQVDDLKAKLAAQEVELKQKNEDADKLIQV
VGVETDKVSREKAMADEEEQKVAVIMLEVKQKQKDCEEDLAKAEP
>sp|Q14204|DYHC1_HUMAN/3173-3287 Cytoplasmic dynein 1 heavy chain 1 OS=Homo sapiens GN=DYNC1H1 PE=1 SV=5 [HUMAN]
PRHYLDFINHYANLFHEKRSELEEQQM--HLNVGLRKIKETVDQVEELRRDLRIKSQELEVKNAAANDKLKK
MVKDQQEAEKKKVMSQEIQEQLHKQQEVIADKQMSVKEDLDKVEP
>sp-Q8NCM8-DYHC2_HUMAN/2869-2983
PSRYMTFLHVYSAISSSKKKELLKRQS--HLQAGVSKLNEAKALVDELNRKAGEQSVLLKTKQDEADAALQM
ITVSMQDASEQKTELERLKHRIAEEVVKIEERKNKIDDELKEVQP
>ENSLAFP00000006147/2974-3088 pep:novel supercontig:loxAfr3:scaffold_84:2675045:2808461:-1 gene:ENSLAFG00000001092 transcript:ENSLAFT00000007314 gene_biotype:protein_coding transcript_biotype:protein_coding [LOXAF]
PRNYLDFISTYSKLLDEKTQHNTAQCK--RLEGGLDKLKEATIQLDELNQKLAEQKIVLAEKSAACEALLEE
IATNTAIAEEKKKLAEEKAIEIEEQNKVIAVEKAEAETALAEVMP
>ENSLAFP00000014829/3027-3141 pep:novel supercontig:loxAfr3:scaffold_5:36761714:37122723:-1 gene:ENSLAFG00000017652 transcript:ENSLAFT00000017682 gene_biotype:protein_coding transcript_biotype:protein_coding [LOXAF]
PKSFLEQISLFKSLLKKKQKEVSKKKE--HLVNGIQKLKTTASQVEDLKARLASQEAELQRRSHDAEALITK
IGLQTEKVSREKATADAEERKVAAIQTEVSQKQRECEADLLKAEP
>ENSLAFP00000021229/3010-3124 pep:novel supercontig:loxAfr3:scaffold_47:11731070:11865712:1 gene:ENSLAFG00000020681 transcript:ENSLAFT00000026585 gene_biotype:protein_coding transcript_biotype:protein_coding [LOXAF]
PTNYLELVSGYKKLLGEKRQELLDQIN--KLRTGLFKIDETREKVEVMSLELEDAKKKVAEFQKQCEEYLVI
IVQQKREADEQQKAVTANSEKIAVEEIKCQALADNAQKDLEEALP
>ENSLAFP00000011775/3088-3202 pep:novel supercontig:loxAfr3:scaffold_9:74356338:74418588:-1 gene:ENSLAFG00000014041 transcript:ENSLAFT00000014061 gene_biotype:protein_coding transcript_biotype:protein_coding [LOXAF]
PRHYLDFINHYANLFNEKRSELEEQQM--HLNVGLRKIKETVDQVEELRRDLRIKSQELEVKNAAANDKLKK
MVKDQQEAEKKKVMSQEIQEQLHKQQEVIADKQMSVKEDLDKVEP
>ENSLAFP00000007567/2447-2561 pep:novel supercontig:loxAfr3:scaffold_47:16375468:16805271:1 gene:ENSLAFG00000009016 transcript:ENSLAFT00000009022 gene_biotype:protein_coding transcript_biotype:protein_coding [LOXAF]
PKSFLEFIRLYQSLLRRNGKELRSKME--RLENGLLKLHSTSTQVDDLKAKLATQEVELKQKNEDADKLIQV
VGVETDKMSKEKAIADEEEQKVALIMLEVKQKQKDCEEDLAKAEP
>ENSLAFP00000008717/3193-3307 pep:novel supercontig:loxAfr3:scaffold_0:126062864:126420947:-1 gene:ENSLAFG00000010401 transcript:ENSLAFT00000010411 gene_biotype:protein_coding transcript_biotype:protein_coding [LOXAF]
PKSYLSFINGYKNIYTEKVKYIDGQAE--RMNIGLDKLMEASESVAKLSQDLAVKEKELAVASVKADEVLAE
VTVSAQASAKVKNEVQEVKDKAQKIVDEIDSEKVKAETKLEAAKP
>ENSMMUP00000010694/3013-3127 pep:novel chromosome:MMUL_1:16:7453997:7580290:1 gene:ENSMMUG00000008166 transcript:ENSMMUT00000011410 gene_biotype:protein_coding transcript_biotype:protein_coding [MACMU]
PTNYLELVSGYKKLLGEKRQELQDQAN--KLRTGLFKIDETREKVQVMSLELEDAKKKVAEFQKQCEEYLVI
IVQQKREADEQQKAVTANSEKIAVEEIKCQALADNAQKDLEEALP
>ENSMMUP00000029903/3087-3201 pep:novel chromosome:MMUL_1:3:104296467:104655294:-1 gene:ENSMMUG00000022764 transcript:ENSMMUT00000031959 gene_biotype:protein_coding transcript_biotype:protein_coding [MACMU]
PKSFLEQISLFKNLLEKKQNEVSKKKE--HLVNGIQKLKTTASQVGDLKARLASQEAELQLRNHDAEALITK
IGLQTEKVSREKTVADAEERKVTAIQTEVFQKQRECEADLLKAEP
>ENSMMUP00000014437/3174-3288 pep:known chromosome:MMUL_1:6:13881485:14133105:-1 gene:ENSMMUG00000011026 transcript:ENSMMUT00000015413 gene_biotype:protein_coding transcript_biotype:protein_coding [MACMU]
PKSYLSFIQGYKLIYGEKHMEVQTLAN--RMNTGLEKLKEASESVAALSKELEVKEKELQVANNKADTVLKE
VTMKAQAAEKVRAEVQKVKDRAQAIVDSISKDKAIAEEKLEAAKP
>ENSMMUP00000030786/3228-3342 pep:novel chromosome:MMUL_1:4:38547248:38852830:1 gene:ENSMMUG00000023381 transcript:ENSMMUT00000032903 gene_biotype:protein_coding transcript_biotype:protein_coding [MACMU]
PKSYLSFINGYKNIYAEKVKFINEQAE--RMNIGLDKLMEASESVAKLSQDLAVKEKELAVASVKADEVLAE
VTVSAQASAKIKNEVQEVKDKAQKIVDEIDSEKVKAESKLEAAKP
>ENSMMUP00000007635/3169-3283 pep:novel chromosome:MMUL_1:7:165250675:165344227:1 gene:ENSMMUG00000005780 transcript:ENSMMUT00000008119 gene_biotype:protein_coding transcript_biotype:protein_coding [MACMU]
PRHYLDFINHYANLFHEKRSELEEQQM--HLNVGLRKIKETVDQVEELRRDLRIKSQELEVKNAAANDKLKK
MVKDQQEAEKKKVMSQEIQEQLHKQQEVIADKQMSVKEDLDKVEP
>ENSMGAP00000011106/3146-3260 pep:novel chromosome:UMD2:2:29773686:29894465:-1 gene:ENSMGAG00000010623 transcript:ENSMGAT00000011975 gene_biotype:protein_coding transcript_biotype:protein_coding [MELGA]
PKSYLSFINGYKDVYAEKLASINEQAE--RMQIGLSKLMEASESVAKLSKELAVKEKELAVASVKADEVLAE
VKVSAEAASKVKNEVQAVKDKAQKIVDEIDLEKMKAESKLEAAKP
>ENSMGAP00000014109/3090-3204 pep:novel chromosome:UMD2:5:51501124:51541877:1 gene:ENSMGAG00000013330 transcript:ENSMGAT00000015030 gene_biotype:protein_coding transcript_biotype:protein_coding [MELGA]
PRHYLDFINHYANLFNEKRSELEEQQM--HLNVGLRKIKETVDQVEELRRDLRIKSQELEVKNAAANDKLKK
MVKDQQEAEKKKVMSQEIQEQLHKQQEVIADKQMSVKEDLDKVEP
>ENSMODP00000003439/3165-3279 pep:novel chromosome:BROADO5:3:111325352:111618032:-1 gene:ENSMODG00000002817 transcript:ENSMODT00000003511 gene_biotype:protein_coding transcript_biotype:protein_coding [MONDO]
PKSYLSFIQGYKSIYREKHAEVQTLAN--RMNTGLEKLKEASESVAALSKELEVKEKELQVANDKADKVLKE
VTVKAQAAEKVKAEVQKVKDKAQAIVDSISADKAMAEEKLEAAKP
>ENSMODP00000036853/3030-3144 pep:novel chromosome:BROADO5:3:111325352:111610250:-1 gene:ENSMODG00000002817 transcript:ENSMODT00000038448 gene_biotype:protein_coding transcript_biotype:protein_coding [MONDO]
PKSYLSFIQGYKSIYREKHAEVQTLAN--RMNTGLEKLKEASESVAALSKELEVKEKELQVANDKADKVLKE
VTVKAQAAEKVKAEVQKVKDKAQAIVDSISADKAMAEEKLEAAKP
>ENSMODP00000001643/2969-3083 pep:novel chromosome:BROADO5:8:301515409:301838782:-1 gene:ENSMODG00000001356 transcript:ENSMODT00000001677 gene_biotype:protein_coding transcript_biotype:protein_coding [MONDO]
PKSFLEQISLYKTLLKKKQQAVAQRKE--HLANGIQKLETAATQVAALKGKLASQEGELQLRSQDAEALIAK
IGLQTDRVSQERATADGEEQKVAAIQAEVFQKQRECEADLAKAEP
>ENSMODP00000000283/3036-3150 pep:novel chromosome:BROADO5:2:245832644:246584588:1 gene:ENSMODG00000000233 transcript:ENSMODT00000000287 gene_biotype:protein_coding transcript_biotype:protein_coding [MONDO]
PKSFLEQIRLYQNLLVKNGNELTSKMK--RLKNGLQKLHSTSSQVDDLKAKLALQEIELRQKNEDADKLIQV
VGVETEKVSKEKAIADEEEHKVALIMLEVKQKQKDCEEDLAKAEP
>ENSMODP00000016625/2935-3049 pep:novel chromosome:BROADO5:1:315218278:315300146:-1 gene:ENSMODG00000013290 transcript:ENSMODT00000016930 gene_biotype:protein_coding transcript_biotype:protein_coding [MONDO]
PRHYLDFINHYANLFNEKRSELEEQQM--HLNVGLRKIKETVDQVEELRRDLRIKSQELEVKNAAANDKLKK
MVKDQQEAEKKKERSQEIQEQLHKQQEVIADKQMSVKEDLSTVEP
>ENSMODP00000016544/3243-3357 pep:novel chromosome:BROADO5:2:279363133:279846165:1 gene:ENSMODG00000013218 transcript:ENSMODT00000016849 gene_biotype:protein_coding transcript_biotype:protein_coding [MONDO]
PKSYLSFINGYKNIYAEKLKYINDQAE--RMNIGLSKLMEASESVAHLSLDLAVKEKELAVASVKADEVLAE
VTVSAQASAKVKNEVQEVKDKAQKIVDEIDSEKVKAETKLEAAKP
>ENSMODP00000009183/2899-3013 pep:novel chromosome:BROADO5:2:254621694:254758012:-1 gene:ENSMODG00000007423 transcript:ENSMODT00000009364 gene_biotype:protein_coding transcript_biotype:protein_coding [MONDO]
PTNYLELVSGYKKLLAEKKQELLDQAN--KLRTGLFKIDETRQKVQVMSLELEEAKQKVAEFQKQCEEYLVI
IVQQKREADEQQKAVTANSEKIAVEEVKCQALADNAQKDLEEALP
>ENSMUSP00000116679/2868-2982 pep:known chromosome:NCBIM37:9:6929304:7176957:-1 gene:ENSMUSG00000047193 transcript:ENSMUST00000147193 gene_biotype:protein_coding transcript_biotype:protein_coding [MOUSE]
PSRYMTFLHVYSAISSSKKKELLKRQS--HLQAGVSKLNEAKALVDELNRKAGEQSILLRIKQDEADSALQE
ITVSMQDASEQKTELERLKQRIAEEVVKIEERKSKIDDELKEVQP
>ENSMUSP00000018851/3171-3285 pep:known chromosome:NCBIM37:12:111839662:111905155:1 gene:ENSMUSG00000018707 transcript:ENSMUST00000018851 gene_biotype:protein_coding transcript_biotype:protein_coding [MOUSE]
PRHYLDFINHYANLFHEKRSELEEQQM--HLNVGLRKIKETVDQVEELRRDLRIKSQELEVKNAAANDKLKK
MVKDQQEAEKKKVMSQEIQEQLHKQQEVIADKQMSVKEDLDKVEP
>ENSMUSP00000101915/3001-3115 pep:known chromosome:NCBIM37:11:117883037:117990533:-1 gene:ENSMUSG00000033987 transcript:ENSMUST00000106308 gene_biotype:protein_coding transcript_biotype:protein_coding [MOUSE]
PKTFLEQIKLYQNLLAKKRMELVAKIE--RLENGLMKLQSTASQVDDLKAKLAVQETELKQKNENADKLIQV
VGVETEKVSKEKAIADEEEMKVEVINKNVTEKQKACETDLAKAEP
>ENSMUSP00000081867/3043-3157 pep:known chromosome:NCBIM37:12:119116455:119437516:-1 gene:ENSMUSG00000018581 transcript:ENSMUST00000084806 gene_biotype:protein_coding transcript_biotype:protein_coding [MOUSE]
PRSFLKQISLFKSLLKKKREEVKQKQE--HLGNGIQKLQTTASQVGNLKSRLASQEAELQLRNLDAEALITK
IGLQTEKVSREKAIADAEERKVAAIQTEASQKQRECEADLLKAEP
>ENSMUSP00000069751/3172-3286 pep:known chromosome:NCBIM37:15:28133507:28401800:1 gene:ENSMUSG00000022262 transcript:ENSMUST00000067048 gene_biotype:protein_coding transcript_biotype:protein_coding [MOUSE]
PKSYLSFIQGYKFIYEEKHMEVQSLAN--RMNTGLEKLKEASESVAALSKELAGKEKELQVANEKADTVLKE
VTMKAQAAEKVKAEVQKVKDKAQAIVDSISKDKAIAEEKLEAAKP
>ENSMUSP00000127878/3280-3394 pep:known chromosome:NCBIM37:17:30761299:31012209:1 gene:ENSMUSG00000033826 transcript:ENSMUST00000170651 gene_biotype:protein_coding transcript_biotype:protein_coding [MOUSE]
PKSYLSFINGYKSIYTDKVKYINEQAE--RMNIGLDKLMEASESVAKLSQDLAVKEKELAVASIKADEVLAE
VTVSAQASAKVKNEVQEVKDKAQKIVDEIDSEKVKAETKLEAAKP
>ENSMUSP00000079494/3039-3153 pep:known chromosome:NCBIM37:11:65644784:65982035:-1 gene:ENSMUSG00000056752 transcript:ENSMUST00000080665 gene_biotype:protein_coding transcript_biotype:protein_coding [MOUSE]
PKSFLEFIRLYQSLLERNGKELQAKVE--RLENGLLKLHSTSAQVDDLKAKLATQEVELRHKNEDTDKLIQV
VGVETSKVSREKAIADEEEQKVALIMLEVQQKQKDCEEDLAKAEP
>ENSMUSP00000062995/3139-3253 pep:known chromosome:NCBIM37:5:125205455:125314678:1 gene:ENSMUSG00000038011 transcript:ENSMUST00000058440 gene_biotype:protein_coding transcript_biotype:protein_coding [MOUSE]
PKNYLDFINTYSKLLDEKTQYNIAQCK--RLEGGLDKLKEATIQLDELNLKLAEQKIVLAEKSAACEALLEE
IATNTAIAEEKKKLAEEKAIEIEEQNKIIAVEKAEAETALAEVMP
>ENSMUSP00000104299/3014-3128 pep:known chromosome:NCBIM37:11:69234311:69362610:-1 gene:ENSMUSG00000005237 transcript:ENSMUST00000108659 gene_biotype:protein_coding transcript_biotype:protein_coding [MOUSE]
PTNYLELVSGYKKLLGEKRQELLDQAN--KLRTGLFKIDETREKVEVMSLELEDAKKKVAEFQKQCEEYLVI
IVQQKREADEQQKAVTANSEKIAIEEVKCQALADNAQKDLEEALP
>ENSMLUP00000001217/3028-3142 pep:novel scaffold:Myoluc2.0:GL430557:137863:200461:1 gene:ENSMLUG00000001316 transcript:ENSMLUT00000001326 gene_biotype:protein_coding transcript_biotype:protein_coding [MYOLU]
PKNYLDFINTYSKLLDEKTQNNIAQCK--RLEGGLDKLKEASIQLDELNRKLAEQKIVLAEKSAACETLLDE
IVTNTATAEEKKKLAEEKAIDIEEQNKIIAVEKAEAETALAEVMP
>ENSMLUP00000012003/2946-3060 pep:novel scaffold:Myoluc2.0:GL429782:14884780:15054124:1 gene:ENSMLUG00000013142 transcript:ENSMLUT00000013194 gene_biotype:protein_coding transcript_biotype:protein_coding [MYOLU]
PKSFLEQISLFKNLLKKKQKEVSQRKE--HLVNGIQKLKTTASQVGDLKARLASQEAELQLRNQDTEALIAK
IGLQTEKVSREKAIADAEEQKVTAIQTEVSQKQKECEADLLKAEP
>ENSMLUP00000002937/2854-2968 pep:novel scaffold:Myoluc2.0:GL429884:595445:881557:-1 gene:ENSMLUG00000003216 transcript:ENSMLUT00000003230 gene_biotype:protein_coding transcript_biotype:protein_coding [MYOLU]
PSRYMTFLHVYSAISSSKKKELLKRQS--HLQAGVSKLNEAKALVDELNRKAGEQSVLLKTKQDEADAALQE
ITVSMQDASEQKTELEKLKHRIADEVVKIEERKNKIDDELKEVQP
>ENSMLUP00000003348/3179-3293 pep:novel scaffold:Myoluc2.0:GL429767:63113668:63293099:1 gene:ENSMLUG00000003652 transcript:ENSMLUT00000003675 gene_biotype:protein_coding transcript_biotype:protein_coding [MYOLU]
PKSYLSFIQGYKFIYGEKHVEVQTLAN--RMNTGLKKLKEASESVAALSKELEVKEKELQVANYKADTVLKE
VTMKAQAAEKVKAEVQKVKDKAQAIVDGISKDKAIAEEKLEAAKP
>ENSMLUP00000003049/2925-3039 pep:novel scaffold:Myoluc2.0:GL430187:56993:160946:1 gene:ENSMLUG00000003331 transcript:ENSMLUT00000003355 gene_biotype:protein_coding transcript_biotype:protein_coding [MYOLU]
PTNYLELVSGYKKLLAEKRQELLDQAN--KLRTGLFKIDETREKVEMMSVELEDAKKKVAEFQKQCEEYLVI
IVQQKREADEQQKAVTAHSEKIAIEEVKCQALADNAQKDLEEALP
>ENSNLEP00000002781/3019-3133 pep:novel supercontig:Nleu1.0:GL397391.1:669069:848972:1 gene:ENSNLEG00000002049 transcript:ENSNLET00000002927 gene_biotype:protein_coding transcript_biotype:protein_coding [NOMLE]
PKNYLDFINTYSKLLDEKTQYNIAQCK--RLDGGLDKLKEATIQLDELNQKLAEQKIVLAEKSAACEALLEE
IAVNTAVAEEKKKLAEEKAMEIEEQNKVIAMEKAEAETTLEEVMP
>ENSNLEP00000008770/2868-2982 pep:novel supercontig:Nleu1.0:GL397262.1:36245594:36634906:1 gene:ENSNLEG00000007190 transcript:ENSNLET00000009188 gene_biotype:protein_coding transcript_biotype:protein_coding [NOMLE]
PSRYMTFLHVYSAISSSKKKELLKRQS--HLQAGVSKLNEAKALVDELNRKAGEQSVLLKTKQDEADAALQM
ITVSMQDASEQKTELERLKHRIAEEVVKIEERKNKIDDELKEVQP
>ENSNLEP00000019304/3173-3287 pep:novel supercontig:Nleu1.0:GL397390.1:1433944:1530532:1 gene:ENSNLEG00000015806 transcript:ENSNLET00000020278 gene_biotype:protein_coding transcript_biotype:protein_coding [NOMLE]
PRHYLDFINHYANLFHEKRSELEEQQM--HLNVGLRKIKETVDQVEELRRDLRIKSQELEVKNAAANDKLKK
MVKDQQEAEKKKVMSQEIQEQLHKQQEVIADKQMSVKEDLDKVEP
>ENSNLEP00000020332/3078-3192 pep:novel supercontig:Nleu1.0:GL397261.1:44293211:44666572:1 gene:ENSNLEG00000016739 transcript:ENSNLET00000021347 gene_biotype:protein_coding transcript_biotype:protein_coding [NOMLE]
PKSFLEQISLFKNLLKKKQNEVSEKKE--HLVNGIQKLKTTASQVGDLKARLASQEAELQLRNHEAEALITK
IGLQTEKVSREKTIADAEERKVTAIQTEVFQKQRECEADLLKAEP
>ENSOANP00000009129/3175-3289 pep:known ultracontig:OANA5:Ultra378:7131433:7213764:1 gene:ENSOANG00000005733 transcript:ENSOANT00000009131 gene_biotype:protein_coding transcript_biotype:protein_coding [ORNAN]
PRHYLDFINHYANLFNEKRSELEEQQM--HLNVGLRKIKETVDQVEELRRDLRIKSQELEVKNAAANDKLKK
MVKDQQEAEKKKVMSQEIQEQLHKQQEVIADKQMSVKEDLDKVEP
>ENSOANP00000020803/3262-3376 pep:known ultracontig:OANA5:Ultra330:2842979:3027616:-1 gene:ENSOANG00000013163 transcript:ENSOANT00000020806 gene_biotype:protein_coding transcript_biotype:protein_coding [ORNAN]
PKSYLSFINGYKNVYSEKLKYINEQAE--RMNIGLNKLMEASESVNKLSQELAVKEKELAVASVKADQVLAE
VTVSAQASAKVKNEVQEVKDRAQKIVDEIDCEKVIAESKLEAAKP
>ENSOANP00000016597/2863-2977 pep:known ultracontig:OANA5:Ultra192:1833233:2033724:-1 gene:ENSOANG00000010474 transcript:ENSOANT00000016600 gene_biotype:protein_coding transcript_biotype:protein_coding [ORNAN]
PSRYMTFLRVYGAINSSKKTELLKRQS--HLQAGVSKLNEAKALVDELNRKAGEQSILLKTKQEEADAALQE
ITVSMQDASEQKTELERLKHKIAEEVVKIEERKSKIDDELKEVQP
>ENSOANP00000018390/3176-3290 pep:known supercontig:OANA5:Contig22:3201562:3362840:-1 gene:ENSOANG00000011603 transcript:ENSOANT00000018393 gene_biotype:protein_coding transcript_biotype:protein_coding [ORNAN]
PKSYLSFIQGYKSIYREKHAEVQTLAH--RMNTGLEKLKEASESIVSLSRELEVKEKELQVANDKADMVLKE
VTVKAQAAERVKAEVQKVKDKAQAIVDSISADKAIAEEKLEAAKP
>ENSOANP00000018393/3141-3255 pep:known supercontig:OANA5:Contig22:3201559:3356308:-1 gene:ENSOANG00000011603 transcript:ENSOANT00000018396 gene_biotype:protein_coding transcript_biotype:protein_coding [ORNAN]
PKSYLSFIQGYKSIYREKHAEVQTLAH--RMNTGLEKLKEASESIVSLSRELEVKEKELQVANDKADMVLKE
VTVKAQAAERVKAEVQKVKDKAQAIVDSISADKAIAEEKLEAAKP
>ENSOCUP00000012037/3032-3146 pep:known chromosome:oryCun2:10:6671117:7032094:1 gene:ENSOCUG00000013961 transcript:ENSOCUT00000014002 gene_biotype:protein_coding transcript_biotype:protein_coding [RABIT]
PKSFLEQISLFKNLLKKKQEEVAHKKE--HLVNGIQKLQTTASQVEDLKGRLASQEAELQLRNQDAEALIAK
IGLQTEKVSREKATADAEQRKVAAIQTEVSQKQRECEADLLKAEP
>ENSOCUP00000020893/2981-3095 pep:novel chromosome:oryCun2:19:11364874:11482793:-1 gene:ENSOCUG00000012688 transcript:ENSOCUT00000025725 gene_biotype:protein_coding transcript_biotype:protein_coding [RABIT]
PTNYLELVSGYKKLLAEKHQELLDQAN--KLRTGLFKIDETREKVEVMSLELEDAKKKVAEFQKQCEEYLVI
IVQQKREADEQQKAVTANSEKIAVEEIKCQALADNAQKDLEEALP
>ENSOCUP00000016693/2869-2983 pep:novel chromosome:oryCun2:1:113097794:113452044:-1 gene:ENSOCUG00000016257 transcript:ENSOCUT00000022604 gene_biotype:protein_coding transcript_biotype:protein_coding [RABIT]
PSRYMTFLHVYSSISSSKKKELLKRQS--HLQAGVSKLNEAKALVDELNRKAGEQSVLLKTKQDEADAALQE
ITVSMQDASEQKTELERLKHRIAEEVIKIEERKNKIDDELKEVQP
>ENSOCUP00000021337/3286-3400 pep:novel chromosome:oryCun2:12:28519393:28859668:1 gene:ENSOCUG00000013305 transcript:ENSOCUT00000029678 gene_biotype:protein_coding transcript_biotype:protein_coding [RABIT]
PKSYLSFINGYKNIYTEKLKYIHEQAE--RMNIGLDKLMEASESVAKLSQDLAVKEKELAVASVKADEVLAE
VTISAQAAAKVKNDVQEVKDKAQKIVDEIDREKVKAETKLEAAKP
>ENSORLP00000004421/3188-3302 pep:novel chromosome:MEDAKA1:6:8154310:8212621:1 gene:ENSORLG00000003542 transcript:ENSORLT00000004422 gene_biotype:protein_coding transcript_biotype:protein_coding [ORYLA]
PKSYLSFIQGYKTIYVEKRAEVQMLAN--RMNTGLQKLKEASESVAALSKELEVKEKELQIANEKADMVLKE
VTVKAEASELVKVEVQKVKDKAQAIVDSITADKAIAEEKLEAARP
>ENSORLP00000004700/2884-2998 pep:novel chromosome:MEDAKA1:18:6107791:6190084:1 gene:ENSORLG00000003766 transcript:ENSORLT00000004701 gene_biotype:protein_coding transcript_biotype:protein_coding [ORYLA]
PNNYLELVSGYKKLLTEKHTEVGEQVG--KLRSGLFKIDDTHEKVKAMSVELEEAKRKVAQFTKECEEYLSH
ILQQQEAAADQQKAVTEHSEKIAAEEAQCKLMAETAQKDLDKALP
>ENSORLP00000013450/2870-2984 pep:novel chromosome:MEDAKA1:13:20680560:20857080:-1 gene:ENSORLG00000010725 transcript:ENSORLT00000013451 gene_biotype:protein_coding transcript_biotype:protein_coding [ORYLA]
PSQYMAFLHVYTSLYSRKKNQLTTRQQ--HLQAGVSKLNEAKALVDDLKRRAAEQSALLKTKQQEADAALQE
ITTSMQNASDQKTEMEKIKEKMAVEVSKIEERKAKIEDELKEVQP
>ENSORLP00000015944/3173-3287 pep:novel chromosome:MEDAKA1:22:6207929:6237581:1 gene:ENSORLG00000012723 transcript:ENSORLT00000015945 gene_biotype:protein_coding transcript_biotype:protein_coding [ORYLA]
PRHYLDFINQYANLFNEKRSELEEQQM--HLNVGLRKIKETVDQVEELRRDLRIKSQELEAKNAAANDKLKK
MVKDQQEAEKKKVMSQEIQESVYKQQEVIKDKQLSVKQDLDQVEP
>ENSORLP00000018220/3036-3150 pep:novel chromosome:MEDAKA1:17:22205780:22243243:-1 gene:ENSORLG00000014526 transcript:ENSORLT00000018221 gene_biotype:protein_coding transcript_biotype:protein_coding [ORYLA]
PKSFLEFMKLYDNLLRQKRTELTQKMD--RLENGLQKLLNTASQVEDLKAKLAVQEVELYQRNHDIEALIAK
IGQQTDKVNQERAVADAEEQKVAAIQASVTKQQQDTEADLAKAEP
>ENSORLP00000020554/2995-3109 pep:novel chromosome:MEDAKA1:9:27063894:27138100:1 gene:ENSORLG00000016407 transcript:ENSORLT00000020555 gene_biotype:protein_coding transcript_biotype:protein_coding [ORYLA]
PKSFLEQITLFRSLLGHRSKELTGKIN--RLENGLQKFESAASQVDTLKVKLADQQLVLQQKNDDADKLIQV
LGVEKEKVSKERALADEEEKKVAAITDTVSAKQKDCQIDLDNAEP
>ENSOGAP00000008813/3078-3192 pep:novel scaffold:OtoGar3:GL873547.1:4108502:4465910:1 gene:ENSOGAG00000009835 transcript:ENSOGAT00000009858 gene_biotype:protein_coding transcript_biotype:protein_coding [OTOGA]
PKSFLEQISLFKNLLKKKQYEVSQKKE--HLVNGIEKLKTTASQVGDLKARLASQEAELQLRNQDAEALISK
IGLQTEKVSREKAIADSEERKVTAIQTEVSQKQRECEADLVKAEP
>ENSOGAP00000005622/3173-3287 pep:novel scaffold:OtoGar3:GL873668.1:308981:401070:1 gene:ENSOGAG00000006276 transcript:ENSOGAT00000006294 gene_biotype:protein_coding transcript_biotype:protein_coding [OTOGA]
PRHYLDFINHYANLFHEKRSELEEQQM--HLNVGLRKIKETVDQVEELRRDLRIKSQELEVKNAAANDKLKK
MVKDQQEAEKKKVMSQEIQEQLHKQQEVIADKQMSVKEDLDKVEP
>ENSOGAP00000017279/3006-3120 pep:novel scaffold:OtoGar3:GL873537.1:3749483:3866353:1 gene:ENSOGAG00000011341 transcript:ENSOGAT00000028891 gene_biotype:protein_coding transcript_biotype:protein_coding [OTOGA]
PKTFLEQIKLYQNLLAKKRMELVAKIE--RLENGLMKLQSTASQVDDLKAKLAIQEAELKQKNENADKLIQV
VGVETEKVSKEKAIADEEEVKVEVINKNVTEKQKACETDLAKAEP
>ENSOGAP00000007126/3236-3350 pep:novel scaffold:OtoGar3:GL873550.1:9482753:9785531:1 gene:ENSOGAG00000007946 transcript:ENSOGAT00000007963 gene_biotype:protein_coding transcript_biotype:protein_coding [OTOGA]
PKSYLSFINGYKNIYAEKVKYINEQAE--RMNIGLDKLMEASESVAKLSQDLAVKEKELAVASVKADEVLAE
VTVSAQASAKIKNEVQEVKDKAQKIVDEIDTEKVKAESKLEAAKP
>ENSOGAP00000016520/2869-2983 pep:novel scaffold:OtoGar3:GL873520.1:8016430:8284049:1 gene:ENSOGAG00000033838 transcript:ENSOGAT00000026847 gene_biotype:protein_coding transcript_biotype:protein_coding [OTOGA]
PSRYMTFLHMYSAISNSKRKELLKRQS--HLQAGVSKLNEAKALVDELNRKAGEQSILLKTKQDEADAALQE
ITVSMQDASEQKTELERLKHKIAEEVVKIEERKNKIDDELKEVQP
>ENSOGAP00000010877/2914-3028 pep:novel scaffold:OtoGar3:GL873565.1:7247393:7611814:-1 gene:ENSOGAG00000012147 transcript:ENSOGAT00000012160 gene_biotype:protein_coding transcript_biotype:protein_coding [OTOGA]
PKSFLEFIRLYQSLLRRHREGLMAKTK--RLENGLLKLHSTSAQVDALKAKLAAQEVELKQKNEDADKLIQM
VGVETDKVSREKALADKEEQRVALIMLEVTQKQKDCEEDLAKAEP
>ENSOGAP00000001958/2903-3017 pep:novel scaffold:OtoGar3:GL873565.1:11465048:11579067:-1 gene:ENSOGAG00000002181 transcript:ENSOGAT00000002190 gene_biotype:protein_coding transcript_biotype:protein_coding [OTOGA]
PTNYLELVSGYKMLLGEKRQELLDQAN--KLRTGLFKIDETREKVQVMSLELEDAKKKVAEFQKQCEEYLVI
IVQQKREADEQQKAVTANSEKIAVEEIKCQALADNAQKDLEEALP
>ENSOGAP00000008472/3171-3285 pep:novel scaffold:OtoGar3:GL873552.1:11987542:12219629:1 gene:ENSOGAG00000009433 transcript:ENSOGAT00000009464 gene_biotype:protein_coding transcript_biotype:protein_coding [OTOGA]
PKSYLSFIQGYKVTYREKHEEVQTLAN--RMNTGLKKLKEASESVAALSKELEVKEKELQVANNKADTVLKE
VTMKAQAAEKVKAEVQKVKDKAQAIVDSISKDKAIAEEKLEAAKP
>ENSPTRP00000028711/3170-3284 pep:known chromosome:CHIMP2.1.4:5:13831535:14100868:-1 gene:ENSPTRG00000016734 transcript:ENSPTRT00000031082 gene_biotype:protein_coding transcript_biotype:protein_coding [PANTR]
PKSYLSFIQGYKFIYGEKHVEVQTLAN--RMNTGLEKLKEASESVAALSKELEAKEKELQVANDKADMVLKE
VTMKAQAAEKVKAEVQKVKDRAQAIVDSISKDKAIAEEKLEAAKP
>ENSPTRP00000014844/2979-3093 pep:known chromosome:CHIMP2.1.4:17:7790992:7905468:1 gene:ENSPTRG00000008709 transcript:ENSPTRT00000016042 gene_biotype:protein_coding transcript_biotype:protein_coding [PANTR]
PTKYLELLSGYKKLLGEKRQELLDQAN--KLRTGLFKIDETREKVQVMSLELEDAKKKVAEFQKQCEEYLVI
IVQQKREADEQQKAVTANSEKIAVEEIKCQALADNAQKDLEEALP
>ENSPTRP00000039719/3039-3153 pep:known chromosome:CHIMP2.1.4:6:39248191:39569352:1 gene:ENSPTRG00000018129 transcript:ENSPTRT00000047053 gene_biotype:protein_coding transcript_biotype:protein_coding [PANTR]
PKSYLSFINGYKNIYAEKVKFINEQAE--RMNIGLDKLMEASESVAKLSQDLAVKEKELAVASIKADEVLAE
VTVSAQASAKIKNEVQEVKDKAQKIVDEIDSEKVKAESKLEAAKP
>ENSPTRP00000057387/2867-2981 pep:known chromosome:CHIMP2.1.4:11:100954413:101332360:1 gene:ENSPTRG00000004224 transcript:ENSPTRT00000065820 gene_biotype:protein_coding transcript_biotype:protein_coding [PANTR]
PSRYMTFLHVYSAISSSKKKELLKRQS--HLQAGVSKLNEAKALVDELNRKAGEQSVLLKTKQDEADAALQM
ITVSMQDASEQKTELERLKHRIAEEVVKIEERKNKIDDELKEVQP
>ENSPTRP00000052909/3040-3154 pep:known chromosome:CHIMP2.1.4:17:44077339:44457954:-1 gene:ENSPTRG00000008779 transcript:ENSPTRT00000043834 gene_biotype:protein_coding transcript_biotype:protein_coding [PANTR]
PKSFLEFIRLYQSLLHRHRKELKCKTE--RLENGLLKLHSTSAQVDDLKAKLAAQEVELKQKNEDADKLIQV
VGVETDKVSREKAMADEEEQKVALIMLEVKQKQKDCEEDLAKAEP
>ENSPTRP00000052469/3072-3186 pep:known chromosome:CHIMP2.1.4:14:101664239:101750900:1 gene:ENSPTRG00000006735 transcript:ENSPTRT00000048193 gene_biotype:protein_coding transcript_biotype:protein_coding [PANTR]
PRHYLDFINHYANLFHEKRSELEEQQM--HLNVGLRKIKETVDQVEELRRDLRIKSQELEVKNAAANDKLKK
MVKDQQEAEKKKVMSQEIQEQLHKQQEVIADKQMSVKEDLDKVEP
>ENSPTRP00000056845/2799-2913 pep:known chromosome:CHIMP2.1.4:12:124634280:124787985:1 gene:ENSPTRG00000005610 transcript:ENSPTRT00000065279 gene_biotype:protein_coding transcript_biotype:protein_coding [PANTR]
PKNYLDFINTYSKLLDEKTQYNIAQCK--RLDGGLDKLKEATIQLDELNQKLAEQKIVLAEKSAACEALLEE
IAINTAVAEEKKKLAEEKAMEIEEQNKVIAMEKDEAETTLAEVMP
>ENSPPYP00000008924/2663-2777 pep:known chromosome:PPYG2:17:7706014:7833776:1 gene:ENSPPYG00000007935 transcript:ENSPPYT00000009289 gene_biotype:protein_coding transcript_biotype:protein_coding [PONAB]
PTNYLELVSGYKKLLGEKRQELLDQAN--KLRTGLFKIDETREKVQVMSLELEDAKKKVAEFQKQCEEYLVI
IVQQKREADEQQKAVTANSEKIAVEEIKCQALADNAQKDLEEALP
>ENSPPYP00000019889/3084-3198 pep:known chromosome:PPYG2:7:62577473:62908390:-1 gene:ENSPPYG00000017745 transcript:ENSPPYT00000020675 gene_biotype:protein_coding transcript_biotype:protein_coding [PONAB]
PKSFLEQISLFKNLLKKKQNEVSEKKE--HLVNGIQKLKTTASQVGDLKARLASQEGELQLRNHDAEALITK
IGLQTEKVSREKTIADAEERKVTAIQTEVFQKQRECEADLLKAEP
>ENSPPYP00000018533/3053-3167 pep:novel chromosome:PPYG2:6:38786789:39077773:1 gene:ENSPPYG00000016570 transcript:ENSPPYT00000019272 gene_biotype:protein_coding transcript_biotype:protein_coding [PONAB]
PKSYLSFINGYKNIYAEKVKFINEQAE--RMNIGLDKLMEASESVAKLSQDLAVKEKELAVASIKADEVLAE
VTVSAQASAKIKNEVQEVKDKAQKIVDEIDSEKVKAESKLEAAKP
>ENSRNOP00000007233/3040-3154 pep:known chromosome:RGSC3.4:6:145190957:145517035:-1 gene:ENSRNOG00000005451 transcript:ENSRNOT00000007233 gene_biotype:protein_coding transcript_biotype:protein_coding [RAT]
PRSFLEQISLFKSLLKKKRGEVQRKKE--HLGNGIQKLQTTASQVGNLKARLASQEAELQLRNQDAEALITK
IGLQTEKVSREKAIADAEERKVAAIQTEASQKQRECEADLLKAEP
>ENSRNOP00000000651/3279-3393 pep:known chromosome:RGSC3.4:20:8936173:9199913:1 gene:ENSRNOG00000000542 transcript:ENSRNOT00000000651 gene_biotype:protein_coding transcript_biotype:protein_coding [RAT]
PKSYLSFINGYKNIYTEKVKYINEQAE--RMNIGLDKLMEASESVAKLSQDLAVKEKELAVASVKADEVLAE
VTVSAQASAKVKNEVQEVKDKAQKIVDEIDSEKVKAESKLEAAKP
>ENSRNOP00000004035/3001-3115 pep:known chromosome:RGSC3.4:10:108013512:108130864:-1 gene:ENSRNOG00000003028 transcript:ENSRNOT00000004035 gene_biotype:protein_coding transcript_biotype:protein_coding [RAT]
PKTFLEQIKLYQNLLAKKRMELVAKIE--RLENGLMKLQSTASQVDDLKAKLAVQEAELKQKNENADKLIQV
VGVETEKVSKEKAIADEEEIKVEVINKNVTEKQKACETDLAKAEP
>ENSRNOP00000017372/2421-2535 pep:known chromosome:RGSC3.4:2:80163788:80390049:1 gene:ENSRNOG00000012624 transcript:ENSRNOT00000017372 gene_biotype:protein_coding transcript_biotype:protein_coding [RAT]
PKSYLSFIQGYKFIYEEKHVEVQSLAN--RMNTGLEKLKEASESVAALSQELAVKEKELQVANEKADMVLKE
VTMKAQAAEKVKAEVQKVKDKAQAIVDSISKDKAIAEEKLEAAKP
>ENSSHAP00000007164/2850-2964 pep:novel scaffold:DEVIL7.0:GL841211.1:213064:439806:-1 gene:ENSSHAG00000006224 transcript:ENSSHAT00000007226 gene_biotype:protein_coding transcript_biotype:protein_coding [SARHA]
PKSYLSFIQGYKHIYKEKHAEVQTLAN--RMNTGLEKLKEASESVAALSKELEVKEKELQVANDKADTVLKE
VTVKAQAAEKVKAEVQKVKDKAQAIVDSISADKAIAEEKLEAAKP
>ENSSHAP00000017406/2983-3097 pep:novel scaffold:DEVIL7.0:GL856861.1:1581301:1687215:-1 gene:ENSSHAG00000014791 transcript:ENSSHAT00000017551 gene_biotype:protein_coding transcript_biotype:protein_coding [SARHA]
PTNYLELVSGYKKLLAEKKQELLDQAN--KLRTGLFKIDETREKVQVMSLELEEAKQKVAEFQKQCEEYLVI
IVQQKREADEQQKAVTANSEKIAVEEVKCKALAENAQKDLEEALP
>ENSSHAP00000019002/2928-3042 pep:novel scaffold:DEVIL7.0:GL841442.1:2039693:2177099:1 gene:ENSSHAG00000016128 transcript:ENSSHAT00000019158 gene_biotype:protein_coding transcript_biotype:protein_coding [SARHA]
PKNFLDFISTYSKLLDEKTQYNIAQCK--RLEGGLDKLKEATIQLDELNIKLAEQKIVLAEKSAACEALLEE
ISTNTAIAEEKKKLAEEKAIEIEEQNKIIAVEKAEAETALEEAMP
>ENSSSCP00000001722/3278-3392 pep:known chromosome:Sscrofa9:7:39153770:39437066:1 gene:ENSSSCG00000001588 transcript:ENSSSCT00000001768 gene_biotype:protein_coding transcript_biotype:protein_coding [PIG]
PKSYLSFINGYKNIYTEKVKYINEQAE--RMNIGLDKLMEASESVAKLSQDLAVKEKELAVASVKADAVLAE
VTVSAQASAKVKNEVQEVKDKAQKIVDEIDTEKVKAETKLEAARP
>ENSTGUP00000003413/2896-3010 pep:known chromosome:taeGut3.2.4:18:1614043:1645771:1 gene:ENSTGUG00000003207 transcript:ENSTGUT00000003447 gene_biotype:protein_coding transcript_biotype:protein_coding [TAEGU]
PKTFLEHIKLYQNLLADKRSTLSASID--RLEKGLMKLRSTASQVDDLKAMLAVQEIELKQKNEDTDKLIHV
VGVETEKVSKEKAIADEEELKVEAINKMVAEKQRACASDLAEAEV
>ENSTGUP00000005932/2908-3022 pep:known chromosome:taeGut3.2.4:18:5012239:5137013:-1 gene:ENSTGUG00000005689 transcript:ENSTGUT00000005991 gene_biotype:protein_coding transcript_biotype:protein_coding [TAEGU]
PKSFLEQIKLYQNLLLEKDRDLKAKME--RLENGLEKLKSTSAQVDELKAKLAAQEVELKQKKEDADKLIQV
VGVETEKVSRKKAVADEEERKVALIAQEVEQKQKDCEEDLAKAEP
>ENSTGUP00000007744/3176-3290 pep:known chromosome:taeGut3.2.4:2:81235805:81361081:1 gene:ENSTGUG00000007486 transcript:ENSTGUT00000007825 gene_biotype:protein_coding transcript_biotype:protein_coding [TAEGU]
PKSYLTFIQGYKTTYKEKHAEVQILSN--RINTGLEKLKEASESVAALSRELEVKEKELQIANEKADMVLKE
VTVKTQAAENMKGDVQKVKDKAQAIVDSITVDKAITEEKLEAAKP
>ENSTGUP00000007747/2899-3013 pep:known chromosome:taeGut3.2.4:2:81248369:81361081:1 gene:ENSTGUG00000007486 transcript:ENSTGUT00000007828 gene_biotype:protein_coding transcript_biotype:protein_coding [TAEGU]
PKSYLTFIQGYKTTYKEKHAEVQILSN--RINTGLEKLKEASESVAALSRELEVKEKELQIANEKADMVLKE
VTVKTQAAENMKGDVQKVKDKAQAIVDSITVDKAITEEKLEAAKP
>ENSTGUP00000008933/2685-2799 pep:novel chromosome:taeGut3.2.4:2:93945597:94086912:-1 gene:ENSTGUG00000008651 transcript:ENSTGUT00000009030 gene_biotype:protein_coding transcript_biotype:protein_coding [TAEGU]
PKSYLSFIGGYKTIYKEKIASLGSLSE--RMRTGLAKLVEAEVSVNQLSKELVMKEKDLAIASKKGDEVLLE
VTMKAHAAEKVKTQVQTVKDKAQAIVDSIAIDKAAAEDKLEAARP
>ENSTGUP00000013096/2815-2929 pep:known chromosome:taeGut3.2.4:1:76500909:76643183:-1 gene:ENSTGUG00000012697 transcript:ENSTGUT00000013245 gene_biotype:protein_coding transcript_biotype:protein_coding [TAEGU]
PSRYMTFLHVYSTINSSKRRELTKRQN--HLQAGVSKLNEAKALVDELNRKAGEQSILLKMKQDEADAALQE
ITVSMQSASEQKAEMEKIKHRIAEEAAEIERRKRKIEDELKEVQP
>ENSTGUP00000013186/3090-3204 pep:known chromosome:taeGut3.2.4:5:50745608:50787399:1 gene:ENSTGUG00000012793 transcript:ENSTGUT00000013335 gene_biotype:protein_coding transcript_biotype:protein_coding [TAEGU]
PRHYLDFINHYANLFNEKRSELEEQQM--HLNVGLRKIKETVDQVEELRRDLRIKSQELEVKNAAANDKLKK
MVKDQQEAEKKKVMSQEIQEQLHKQQEVIADKQMSVKEDLDKVEP
>ENSTRUP00000010597/3031-3145 pep:novel scaffold:FUGU4:scaffold_214:280173:305879:-1 gene:ENSTRUG00000004455 transcript:ENSTRUT00000010655 gene_biotype:protein_coding transcript_biotype:protein_coding [FUGRU]
PKSFLEFMKLYGNLLRKKRTDLAQKME--RLENGLQKLLTTASQVEDLKAKLALQEVELWQKNADIEALIAK
IGQQTDKLNQERAVADAEEQKVAAIQTEVTKQQRETEEDLSKAEP
>ENSTRUP00000024656/2893-3007 pep:known scaffold:FUGU4:scaffold_114:460278:501538:-1 gene:ENSTRUG00000009810 transcript:ENSTRUT00000024756 gene_biotype:protein_coding transcript_biotype:protein_coding [FUGRU]
PTNYLELVSGYKKLLGEKNLELGEQVN--KLCNGLLKISDTREKVEGMTVELEEAKKQVAEFQTQCEEYLTV
ILEQKREADRHQKVVSEDREKIGAEELQCKEMAANAQRDLDEALP
>ENSXETP00000032790/3154-3268 pep:known scaffold:JGI_4.2:GL172776.1:1262475:1493083:-1 gene:ENSXETG00000014981 transcript:ENSXETT00000032790 gene_biotype:protein_coding transcript_biotype:protein_coding [XENTR]
PKSYLSFIGGYKTIYGEKIEYVGNLSN--RMKTGLAKLMEAEVSVNQLSKELAVKEKDLAVASKKADEVLQE
VTFKAHAAEKVKMQVQKVKDKAQAIVDEIAIDKAAAEEKLEVARP
>ENSXETP00000058458/3180-3294 pep:known scaffold:JGI_4.2:GL172858.1:174429:235845:-1 gene:ENSXETG00000034056 transcript:ENSXETT00000061102 gene_biotype:protein_coding transcript_biotype:protein_coding [XENTR]
PRHYLDFINHYADLFNEKRSELEEQQM--HLNVGLRKIKETVDQVEELRRDLRIKSQELEVKNAAANDKLKK
MVKDQQEAEKKKVMSQEIQEQLHKQQAIIADKQMSVKEDLDQVEP
>jgi|Triad1|22099|e_gw1.3.2.1/2883-2997 [TRIAD]
PRRFMTLLQSCQAVYNMKREGIEKRQS--RLQAGLSKLNEAKSLVDDLKKDAAKQSTLLAEKQADADQALQE
ISTSMQRASDQRNEMEILKQKLAEESAKLEKRKKAIDIELSEIEP
>jgi|Triad1|23475|e_gw1.4.693.1/2880-2994 [TRIAD]
PTNYLELVAGYKSLLHEKKKELGNEAN--KLRNGLEKIDETRTKVETMSIELERTKNKVAQFQKQCEEYLVI
IVQQKRETDEHQKTVAARSEKIEEEEQRCRQLAETAQHDLDEALP
>jgi|Triad1|59929|fgeneshTA2_pg.C_scaffold_12000280/3233-3347 [TRIAD]
PKSYLSFINSYKIVYYDKRKDIGELAK--RMNVGLDKLLEASESVHSLSKELAIKEKELAIASEKADDVLKE
VTASAHAAEKVKTQVQKVKDKAQAIVDTIEKDKNIAEAKLEAARP
>jgi|Triad1|24890|e_gw1.5.691.1/3175-3289 [TRIAD]
PRHYLDFINQYVKLHHEKRADLEEQQL--HLNVGLQKIRDTVDQVEELQKSLAIKSRELEAKNDAANQKLKQ
MVKDQQEAEQKKVEAQDVQVRVETQTKEIAERREVVEEDLAKVEP
>jgi|Triad1|56504|fgeneshTA2_pg.C_scaffold_5000398/3107-3221 [TRIAD]
PKSYLSFINGYKLIYRNQKESIGLLAE--RMRTGLDKLVEATQSVNRLSEELIIKEKELEIASDKADVVLKE
VTAKAHAAEKVKQQVLKVKEKAQAIVDEIAVDKAAAEERLEAAKP
>jgi|Triad1|50643|fgeneshTA2_pm.C_scaffold_9000026/2808-2922 [TRIAD]
PKNYLDFINTYTRLLEEKDQSLHEQCQ--RLEGGLTKLIEASEALKELNQKLEIQKVAVTQKTIACERLLEE
ISTRTQEVTEKKELAIAKSIDIEEQHKIIQVEKAAAETALNEALP
>jgi|Triad1|20411|e_gw1.2.838.1/3019-3133 [TRIAD]
PKSFLEQIKLYRNLLKKKSKELTSKME--RLENGLLKLESTSSQVDDLKAKLASQEVELKQKNEDADKLIQK
VGIETEKVSKEKEIADEEEKKVALIAQEVAEKQKSCEEDLLKAEP
>Aqu1.212008|PACid:15710536/3155-3269 [AMPQU]
PKSYLSFISSYKTVYKEKKSQIGELAD--RMNTGLDKLVEASESIAQLSKDLVVKEKELAIASEKAGKVLIE
VTAKAQAAEKVKASVQTVKDKAQALVDDINADKEIAEEKLEAARP
>Aqu1.219516|PACid:15718044/3050-3164 [AMPQU]
PKNYLDFINTYTKLLQEKDKFVQDQCQ--RLSSGLTKLIEAADQIKVMNEKLEVQQVAVKQKSEACDTLLED
ITTKTELAKEKKELAQTKSKEIEEQNKVIATEKSEAEAALAEALP
>Aqu1.222291|PACid:15720819/2885-2999 [AMPQU]
PQHFMCFLHTYQSVLSHKREGLIKQQD--RLQAGIGKLNEATSLVDELKTKAAAQRSLLAVKQSEADEALEQ
ITASMSAASERKSEMEVIRSKQSEERAKLETRKKAIDIELSTIEP
>Aqu1.222989|PACid:15721517/3163-3277 [AMPQU]
PKSYLSFISGYKKIYIEKKSQVQELFD--RMNTGLDKLLEAGESVAELAKELAVKEKDLVVASKEAEKVLAE
VTVKAQAAEKVKAEVQKVKDRAQAVADAISADKSVAEEKLEKARP
>Aqu1.229315|PACid:15727843/2986-3100 [AMPQU]
PKSFLELIALYQNLLTSKHSELIANME--RLEGGLEKLKSTAAQVDDLKEKLAAQEVELKQKNEDADKLIEI
VGVEQEKVSKEKAIADGEEKKVAKINEEVTKKQKDCERDLARAEP
>jgi|Nemve1|135061|e_gw.350.7.1/2458-2572 [NEMVE]
PKSYLSFLDGYKTIYAENKGHIGELAN--RMKTGLDKLVEATMSVNQLSKELVVKEKDLAVASVKADKVLAE
VTVSAQAAEKVKASVQKVKDKAQIIVDEINADKVVAEGKLAAAKP
>jgi|Nemve1|159788|estExt_gwp.C_100077/3021-3135 [NEMVE]
PKSFLEQINLYRNLLKKKSKELTQKTE--RLENGLLKLQSTAQQVDDLKAKLASQEVELKQKNEDADKLIQK
VGVETEKVSKEKAIADDEEKKVQVIAKDVSEKQRSCEEDLAKAEP
>jgi|Nemve1|171736|estExt_gwp.C_1870002/3164-3278 [NEMVE]
PKSYLSFINGYKSIYTEKRGEIGELAQ--RMHTGLDKLMEASDSVAQLSKELAVKEKELAVASEKADKVLKE
VSIKAQAAEKVKAQVQKVKDKAQAIVDEIAVDKAVAEGKLEKAKP
>jgi|Nemve1|173194|estExt_gwp.C_2390090/2799-2913 [NEMVE]
PTNYLELVSGYQSLLAEKKKELGDAAS--KLRNGLDKIDDTRAKVEVMSVELEDATLKVAEFQKQCEEYLVV
IVQQKREADEQQKMVQARSEKIAIEEDKCRVMAENAQHDLDEAIP
>jgi|Nemve1|241316|estExt_fgenesh1_pg.C_430104/3173-3287 [NEMVE]
PRHYLDFINHYVKLFSEKRSDLEEQQL--HLNVGLQKIRETVDQVEELQKSLSLKSQELEAKNALANQKLKQ
MVKDQQEAEKKKVTSMEIQTTIEKQTKQIKEKQQAVMKDLAQVEP
>jgi|Nemve1|245829|estExt_fgenesh1_pg.C_1790010/2852-2966 [NEMVE]
PKNYLDFISTYNRLLEIKDKYVLEQCH--RLEGGLGKLLAASEQLAELNEKLAVQKIAVTEKSEACEKLLVE
IQRATQQANEKKEMAIGKKKEIAEQNKVIVVEKTEAEEALAAALP
>Hma2.226909/2312-2426 [HYDMA]
PKSFLEQISLYKNLIKRKSRDLLQNME--RLENGLTKLQSTAQQVDDLKSKLASQEIELAQKNEDADALIKR
VGIETEKVSKEKAFADDEEKKVAVFAKEVGIKQVSCETDLAKAEP
>jgi|Capca1|225405|estExt_fgenesh1_pg.C_4850008/2861-2975 [CAP]
PTNYLELVAGYKELLYEKRKELGDASG--KLKNGLSKIDETSAKVAAMSVELEEAKTKVVQFQKQCEEYLVV
IVQQKREADEQQKTVAQKSEKIGEEEIKCQHMADLAQHDLDEALP
>jgi|Capca1|162628|estExt_Genewise1.C_2870028/2957-3071 [CAP]
PKSYLSFISGYKAIYDQKKGEIGILAE--RMNTGLEKLIEATGAVNELSKELAVKEKELAVASKKADQVLAE
VTVSAQAAEKVKAQVQKVKDKAQGIVDEIVEDKGKAELKLEAARP
>jgi|Capca1|183261|estExt_Genewise1Plus.C_6050022/3167-3281 [CAP]
PRHYLDFINHYVKLYTEKREDLEEQQL--HLNVGLQKIRETVEQVEELQKSLSVKRNDLEEKNSLANAKLKQ
MVKDQQEAERKKVTSQEIQVALEEQTKVIHKKQIEVRSDLEKVEP
>jgi|Capca1|174571|estExt_Genewise1Plus.C_3040002/2873-2987 [CAP]
PRRYMAFVHAFNEVYNNNKKGIQDRQT--HLNAGVAKLNEAKELVADLNSKAAEQSRVLAEKQEEADQSLKE
ITFTMQSASDQKSEMETLKKQAAEENKKLEKRKVEIDKELREIQP
>jgi|Capca1|175142|estExt_Genewise1Plus.C_9470004/3015-3129 [CAP]
PKSFLEQIKLYQNLLNTKHVELQAKMN--RLENGLEKLKSTAQQVDDLKAKLAAQEIELAIKNEEANKLISV
VGAETEKVSKEKAIADEEEAKVKVINDDVSKKATSCQADLAKAEP
>jgi|Helro1|155577/2956-3070 [HELRO]
PKSFLELIQLYQNLLAKKHENLQASVL--RLETGLEKLKGSSSQVESLKLKLAQQKQELAIKDEQANKLINV
VEADTIKVSKEKSLASEEEKKVQVINEEVQRRFKECQEDLAKAEP
>jgi|Helro1|106966/3176-3290 [HELRO]
PRHYLDFINHYVKLYNEKRSDLEEQQL--HLNIGLQKIRETVEQVEELQRSLSIKRNELEEKNNLANNKLKQ
MVKDQQEAERKKQTSMEIQQALEKQTEVIQEKRASVMGDLSKVEP
>jgi|Helro1|162498/3112-3226 [HELRO]
PKSFLNFLKTYKTLYSERFKNSNQLLD--RMQTGLEKLEEASESVNQLSEELKMKEKELVVATEEADKVMHD
VQTRAQAAEQVKGQVLAVMEKAQKIVNDINIDKAKAELKLEAAKP
>jgi|Helro1|66985/2785-2899 [HELRO]
PRKFVTLLKTFSNLYQSKKKTIIERLQ--RLQKGLSKLQEAKNHVDSLKREADEQHKVLAEKQKEADNSMSE
ITSTLSNAGNRKIEMEDLQKEAVKEGEKLEKRKKLIEAELSEIEP
>jgi|Helro1|67881/2882-2996 [HELRO]
PKNYLDFLATYIKLVKEQYSYINMQCD--RLDGGIKKLLESAVQLNDFNAKLAVQKIAVNEKTQSCQKLLTR
IAQATAEAEAKQSLALIKSAQIEEQTKDITREKEEAREALSKAMP
>jgi|Helro1|80768/2980-3094 [HELRO]
PKSYLSFISGYKTIYDNKRSEIGQLAE--RMNTGLMKLIEATENVNELSKELEIKEKELFVASKKADKVLAE
VTVSAQAAEKVKAQVEKVKDKAQKIVDEISMDKLKAEEKLEAARP
>jgi|Lotgi1|122204|e_gw1.39.37.1/3003-3117 [LOTGI]
PKNYLDFINTYLKLLEEKDQYILSQCE--RLAGGLSKIADASDMLAVLSDKLAVQEVAVREKTAACQELLEE
IAIGTKQATEKKEMAQKKGKEIEEQNKIIVVEKKEAEDALAEALP
>jgi|Lotgi1|151884|fgenesh2_pg.C_sca_1000022/3147-3261 [LOTGI]
PRHYLDFINHFAKLYNEKRSDLEEQQL--HLNIGLQKIRETVDQVEELQKSLSVKRLELEQKNNAANQKLQQ
MVKDQQEAEKKKVTSQEIQQALIEQTKVISEKKVSVTEDLSKVEP
>jgi|Lotgi1|154478|fgenesh2_pg.C_sca_5000518/3170-3284 [LOTGI]
PKSYLSFLAGYKVIYAEKKEEIGVLAN--RMDTGLKKLIEASESVNVLKKELAVKEKELAVASKKADEVLAV
VTVKAQAAEKVKAQVQKVKDKAQAIVDAISADKAVAMGKLEAAKP
>jgi|Lotgi1|182347|estExt_Genewise1.C_sca_30515/3033-3147 [LOTGI]
PKSYLSFLDGYKTVYKQKIDVIGDLAG--RMNTGLDKLIEATISVDQLSKELAVKEVDLEVANKKADKVLAE
VTVSAQAAEKVKASVQKVKDRAQKVVNEIADVKAVAEGKLEAAKP
>jgi|Lotgi1|184938|estExt_Genewise1.C_sca_100407/2893-3007 [LOTGI]
PTNYLELVSGYKKLLFKKRKELGDAAN--KLRNGLSKIDDTREKVQNMSVELELAKTKVAQFQKQCEEYLVV
IVQQKREADEQQKSVAQKGERIAEEETKCRHMAELAQQDLDEALP
>jgi|Lotgi1|192667|estExt_Genewise1.C_sca_470144/3125-3239 [LOTGI]
PKSYLSFINGYKTIYANKKMEIGELAE--RMNTGLSKLIEASEAVAELKVELAEKEKELAIASEKAEKVLKE
VTVKAQAAEKVKNQVQKVKDKAQAIVDMIDRDKEVAERKLEAARP
>jgi|Lotgi1|209197|estExt_Genewise1Plus.C_sca_30020/2868-2982 [LOTGI]
PRRFMVFLNTYQQVYNEKKSSIEKRQH--HLQAGVSKLNDAKHLVDELKSKAAEQSIQLAEKQREADKALSE
ITVSMQNAGDQKNEMEVLKQQAAEENKKLEKRKVAIDQELSEIEP
>jgi|Lotgi1|230271|estExt_fgenesh2_pg.C_sca_110289/3018-3132 [LOTGI]
PKSFLELINLYHNLLGIKNKELQAKIV--RLENGLEKLRSTASQVDDLKSKLASQEVELAQKNEDANKLIQV
VGAETEKVGKEKAIADEEELKVSKITVEVEKKAADCERDLAKAEP
>CBG11853	CBP17300	WBGene00032899	locus:Cbr-che-3	status:Predicted	UniProt:A8XE59/3379-3493 [CAEBR]
TIKYRQFVENCCQLLGYKRSTLSARLD--RLKGGVSKLNEAREEVAKMQKKAGKKSKLLAEKQAEADEALKA
ITESMSGAEDQKLSMEQLKEATEKENVVIEEKKAKIDEQLKEVQP
>CBG12193	CBP02963	WBGene00033180	locus:Cbr-dhc-1	status:Predicted	UniProt:A8XF10/3117-3231 [CAEBR]
PRHFLDFIKQFMAVFHEKRSDLEEEKI--HLNIGLNKISETEEQVEELQKSLHLKRKELEEKKEAANLKLKE
MLGDQQKAEEEKKFSEQLQKELAEQLKQMAEKKTVVESDLAQVEP
>jgi|Dappu1|305659|PASA_GEN_0400298/3173-3287 [DAPPU]
PRHYLDFINQFVNLYHEKRSDLEEQQL--HLNVGLNKIAETVEQVEEMQKSLAVKSQELQTKNEAANSKLRQ
MVKDQNEAEQKKIQSQEIQTMIEKQTYEIAIKKKDVMADLDQVEP
>jgi|Dappu1|309044|PASA_GEN_0900108/3104-3218 [DAPPU]
PKSFLEQLQLFVRLLERQTSLLQAKIG--RLENGLDRLRVAALQVDDLKEVLAVQEVELLKKTEEADRLINV
VRIETEKVSKEKLLADAEEKRVAAMAIEVAQRQRECEEDLVRAEP
>jgi|Dappu1|324408|NCBI_GNO_6100136/2650-2764 [DAPPU]
PRRYVSFIQTFSSICGKKTDRIFEQQQ--RIQTGVSKLSDARELVAQLQAEAGQQEQLLAQKQMEAQAALQK
ITDTIQSAGVKRDEMQDLRSTIANENVALTTRKEAIDQELAEIEP
>jgi|Dappu1|316462|NCBI_GNO_1700257/3288-3402 [DAPPU]
PRTYLSFLSSYKTVFANKTMEIGGMST--RIETGLAKLQEASETVEKLKMDLAEMEKELALASETAETVLVE
VTHRAREAETTKNHVLLAKDRAQQLVDVIAADKAVAEQKLEAARP
>gi|193582590|ref|XP_001951535.1|/3181-3295 PREDICTED: similar to dynein heavy chain [Acyrthosiphon pisum] [ACYPI]
PRHYLDFINHFVKLHKEKRAELEEQQL--HLNVGLSKIAETVEQVEEMQKSLAVKSIELNTKNEAANAKLQQ
MFKEQHEAEKRKVQSQEIQAQIKKQQVLISEKRKDVMADLAHVEP
>gi|193664449|ref|XP_001947345.1|/2704-2818 PREDICTED: similar to AGAP010435-PA [Acyrthosiphon pisum] [ACYPI]
PKSFLEQINLYMKLLVSKTKDIKHGIH--RFQNGIKQLLSCAAQVDVLKVELDVQEIELTKKNTKAEELIKV
VQKETEKVKYEKYKAAEEEDKVKLIEEDVALKQRLCAEDLEKAEP
>gi|193606293|ref|XP_001943595.1|/3106-3220 PREDICTED: similar to CG9492 CG9492-PA, partial [Acyrthosiphon pisum] [ACYPI]
PKSYLNFIGGYKSIYHQKQKELGEGAH--RMDTGLAKLEEASISVELLKKDLDDMEQELANASQKAETVLVE
VTDRARQAEIVKNQVMKVKVKAEALVESIAKEKAIAEEKLEAARP
>gi|193577835|ref|XP_001949713.1|/2947-3061 PREDICTED: similar to dynein heavy chain [Acyrthosiphon pisum] [ACYPI]
PKSFLEQISLYSKLLRRKSAELASKID--RLENGLEKLKSTANQVDNLKEKLAIQEVELKIKNDAADKLIQI
VGIETEKVSKEKAFADDEEKKVGSIAEEVKKKQRDCEEDLVKAEP
>gi|193610654|ref|XP_001945824.1|/2509-2623 PREDICTED: similar to dynein heavy chain [Acyrthosiphon pisum] [ACYPI]
PKSFLSFVDDYKSLYSKNIYEIEQMKK--QRILGLEKLADASIQVEVLKEELIEKEKEIIIATEASTEVTTK
VNVVVKAAEISKAEVAVVKDRAELLLKSISKEKKIAEVKLAKAKP
>AGAP010435-PA/3041-3155 pep:novel chromosome:AgamP3:3L:3313175:3329775:-1 gene:AGAP010435 transcript:AGAP010435-RA [ANOGA]
PKSYLEQISLYDKLLKEKHGELRKKVE--RLENGLEKLRNTADQVAALKQKLAVQEIELKEKNDAADALIEI
VGIETEKVQTEKAIADEEEQKVAIIAEEVAKKQRDCEEDLVKAEP
>AGAP010790-PA/2651-2765 pep:novel chromosome:AgamP3:3L:10395300:10408422:1 gene:AGAP010790 transcript:AGAP010790-RA [ANOGA]
PLRRIHLIRSYFHLYGQEKAKKEQYKA--KIQIGVDKLSETHRVVEQLKIVAQEKQQALAEKRKLANQSLDM
ISNTMSSANDKKTELLELQRQAQESSEKLIERKRAIEEELSLVEP
>AGAP007675-PA/3152-3266 pep:novel chromosome:AgamP3:2L:48928933:48943191:-1 gene:AGAP007675 transcript:AGAP007675-RA [ANOGA]
PKSFLSFLEGYKVIYRQKHENIAVLAS--RMQTGLVKLIEAAESVDVLRLELEEKEKDIVIATKAAEVVLAS
VTESQCAAELVKADVLVVKNKADILVEQIQADTLVAEDKLEAARP
>AGAP001660-PA/3567-3681 pep:novel chromosome:AgamP3:2R:7568310:7607358:1 gene:AGAP001660 transcript:AGAP001660-RA [ANOGA]
PKHYLDFINTYLKLIEEKDNFIMQQCS--RLSDGIEKINEASLQIDQLSIIVEEQRKNVIEAADRCESMLAG
IETSTEKANVKKLEASEKSVEVEQQKKIITVEKAEAEEALAAALP
>AGAP001672-PA/3113-3227 pep:novel chromosome:AgamP3:2R:7770071:7787763:-1 gene:AGAP001672 transcript:AGAP001672-RA [ANOGA]
PKSFLELISLYAKLLTDKTLELHDRIH--RLESGILKLAECAKQVDSLQLQLADQEIVLKVKNEEADKLIKV
VGAENEKVQKEKNIAAEEELKVRVIEEDVGAKARVCEEDLRKAEP
>AGAP002015-PA/3183-3297 pep:novel chromosome:AgamP3:2R:13936707:13955790:1 gene:AGAP002015 transcript:AGAP002015-RA [ANOGA]
PRHYLDFIHHFVKLYSEKRSDLEEQQL--HLNVGLNKIAETVEQVEEMQKSLAVKSQELQAKNEAANAKLKQ
MFKDQQEAEIKKVQSQEIQQQLAEQTVKIEEKRKDVMADLAQVEP
>AGAP003271-PA/3213-3327 pep:novel chromosome:AgamP3:2R:34745881:34762354:-1 gene:AGAP003271 transcript:AGAP003271-RA [ANOGA]
PKSYLNFIAGYKNIYMQKHRELCDGAD--KMDTGLEKLAEASESVEVLKKDLAIMEKDLVEASAKAERVLVE
VTERAMQAEVFKNQVQVVKEKAEALVSSIAQEKALAEEKLEAAKP
>CpipJ_CPIJ007950-PA/3169-3283 |  Culex pipiens dynein heavy chain (4656 nt) [CULPI]
PRHYLDFIHHFVKLYSEKRSDLEEQQL--HLNVGLNKIAETVEQVEEMQKSLAVKSQELHSKNEAANAKLKQ
MFKDQQEAEKKKVQSQEIQQQLAEQTIKIEEKRKDVMADLAQVEP
>CpipJ_CPIJ005887-PA/2738-2852 |  Culex pipiens cytoplasmic dynein heavy chain (4155 nt) [CULPI]
PKRRTLLVRSYGHIYTNNKSDKQLYKD--KIQIGVDKLSETHKVVEKLKLEAEEKQKALAEKRKLANQSLEM
ISSTMRGANDQKTELLELQRKTQESSVKLMERKKAIEEELSLVEP
>CpipJ_CPIJ007215-PA/3213-3327 |  Culex pipiens ciliary dynein heavy chain 5 (4613 nt) [CULPI]
PKSYLNFIAGYKNIYTQKHKELCDGAE--KMDTGLEKLAEASESVEILKIELAVMEKDLVEASAKAERVLVE
VTERAMQAEIFKNQVQVVKEKAEALVQNIAQEKGFAEEKLEAAKP
>CpipJ_CPIJ011172-PA/3037-3151 |  Culex pipiens dynein beta chain (4474 nt) [CULPI]
PKSYLEQISLYDKLLKDKHGDLRQKVE--RLENGLEKLRTTADQVASLKQKLAVQEIELKEKNDAADALIEM
VGVETEKVQTEKAIADEEEQKVAVIAQEVAKKQRDCEEDLVKAEP
>CpipJ_CPIJ012527-PA/3135-3249 |  Culex pipiens ciliary dynein heavy chain 5 (4565 nt) [CULPI]
PKSFLSFLEGYKVIYQEKHDNIAVLAS--RMQTGLVKLIEAAASVDVLRVELEEKEKDIIMATQAAEIVLAS
VTQSQQDAEVVKAEVMVVKNKADILVEQIAAETAVAEEKLEAARP
>CpipJ_CPIJ001823-PA/3486-3600 |  Culex pipiens conserved hypothetical protein (5022 nt) [CULPI]
PKHYLDFINTYLKLIEEKDNFIMQQCS--RLSDGIEKINEASLQIDQLSILVEEQRKNVVEAAQRCEQMLVG
IESSTEKANSKKAEASEKSTEVEQQKKVITVEKAEAEEALAAAMP
>CpipJ_CPIJ001845-PA/3098-3212 |  Culex pipiens dynein heavy chain (4544 nt) [CULPI]
PKSFLELIALYSKFLTEKYAELSDRVV--RLESGILKLAECAEQVDSLQIQLAEQEVVLKKKNQEADKLIKV
VGAENEMVQKEKNFAAEEEKKVRVIEEDVGAKAKVCEEDLRKAEP
>AAEL009881-PA/3213-3327 pep:novel supercontig:AaegL1:supercont1.436:779768:910459:1 gene:AAEL009881 transcript:AAEL009881-RA [AEDAE]
PKSYLNFIAGYKNIYTQKHKELCDGAE--KMDTGLEKLAEASESVEILKQELAVMEKDLVEASAKAERVLVE
VTERAMQAEVFKNQVQVVKEKAEALVQNIAAEKGFAEEKLEAAKP
>AAEL008855-PA/3027-3141 pep:novel supercontig:AaegL1:supercont1.353:413692:444461:-1 gene:AAEL008855 transcript:AAEL008855-RA [AEDAE]
PKSYLEQISLYDKLLKEKHGELRKKVE--RLENGLEKLRTTADQVATLKQKLAVQEVELQEKNDAADALIEM
VGVETDKVQTEKAIADEEEQKVAVIAKEVAKKQRDCEEDLVKAEP
>AAEL007225-PA/3151-3265 pep:novel supercontig:AaegL1:supercont1.244:545378:572508:1 gene:AAEL007225 transcript:AAEL007225-RA [AEDAE]
PKSFLSFLEGYKVIYKEKHDNIAVLAS--RMQTGMVKLIEAAESVDILRVELEEKEKDIIIATDAAEIVLAS
VTKSQQDAEVVKAQVMAVKEQADILVAQIAVDEAIANESLKAAEP
>AAEL007132-PA/3176-3290 pep:novel supercontig:AaegL1:supercont1.238:1543360:1570951:-1 gene:AAEL007132 transcript:AAEL007132-RA [AEDAE]
PRHYLDFIHHFVKLYSEKRSDLEEQQL--HLNVGLNKIAETVEQVEEMQKSLAVKSQELQAKNEAANAKLKQ
MFKDQQEAEKKKVQSQEIQQQLVEQTVKIEMKRKDVMADLDLVEP
>AAEL003155-PA/3100-3214 pep:novel supercontig:AaegL1:supercont1.80:713444:780187:-1 gene:AAEL003155 transcript:AAEL003155-RA [AEDAE]
PKSFLELIALYSKFVKEKHTELNDRVH--RLESGILKLAECAEQVDSLQVQLAEQEVVLKKKNQAADILIKD
VGAKNETVQKEKNFAAEEEKKVRVIQEDVGAKKKICEEDLRKAEP
>AAEL000885-PA/2626-2740 pep:novel supercontig:AaegL1:supercont1.18:499311:512011:-1 gene:AAEL000885 transcript:AAEL000885-RA [AEDAE]
PKRSIQLVRTYRHVYESEKTDKERYKF--KIQIGVDKLSETHKVVEKLKLEAQEKQAALAEKRKLANTSLEM
ISSTMRGANDQKTELLELQRKTRESSVKLMERKKVIEEELSQVEP
>gnl|Amel|GB10147-PA/3016-3130 GLEAN3_08752 [APIME]
PKSFLEQISLYTRLLKTKASELRGRVA--RLENGLEKLRSTAVQVDKLKEKLAMQELELQQKNEAADTLIAI
VGVETDKVQKEKAIADEEESKVAIIAEEVSKKQKDCEMDLMKAEP
>gnl|Amel|GB10385-PA/2512-2626 GLEAN3_01011 [APIME]
PARFFALLYTWKHLHVTWSEEVEQKLN--SLEAGVGKLKEAGEQVAKLEDEVFKQRQELEAEQGRANAALEQ
ITATMRGATGQRGEMANLKAETELESAELARRKADIEEELGKVEP
>gnl|Amel|GB11197-PA/3352-3466 GLEAN3_04241 [APIME]
PKHYLDFINVFLQLLVETKNYINSQCN--RLSGGLQKIAEASMTLNELNEILAVQRVKVADQTRNCEQLLAS
IGESTDIAMEKKQFSEKERQAIEVQRKIINKEETEAKEALAEAQP
>gnl|Amel|GB11916-PA/3027-3141 GLEAN3_07448 [APIME]
PKTFLEQISLYSKLLVERTYDVKSMIE--RLKNGLDKLESCAGQVSELRVVLAAQEIELKKKNEIADRILTE
VRLENTKAEAEKAIVSEEEAKVAEIKETVAEKQRRCDEDLAKAEP
>gnl|Amel|GB17001-PA/3039-3153 GLEAN3_05038 [APIME]
PKSYLNFIGGYKNIYQSKQYELGEGAK--RMDTGLAKLEEASISVEILKRDLDVMEKELVQASEKAETVLLE
VTERAMQAEAFKNQVQKVKEKAEQLVACIAEEKALAEQKLEAAKP
>gi|156549477|ref|XP_001604286.1|/2711-2825 PREDICTED: similar to dynein heavy chain isotype 1B [Nasonia vitripennis] [NASVI]
PARFLALLHKWKELREQWLEEILSKLK--NLNAGIERLKEAGDRVAKLEEDVTKQRRELEVERGRANAALEQ
ITATMRGATGQRGEMAALKTETERESAELARRKADIEGELGKVEP
>gi|156542518|ref|XP_001600478.1|/3031-3145 PREDICTED: similar to dynein heavy chain [Nasonia vitripennis] [NASVI]
PKSFLEQIALYAKLLKEKTVNLKAMIE--RLENGLEKLNSCAGQVDELKVVLAVQEVDLKKKNEVADKILAE
VTAENTKAEVEKAFVSEEEAKVAEIKESVSEKQRKCDEDLAKAEP
>gi|156542088|ref|XP_001602948.1|/3168-3282 PREDICTED: similar to dynein heavy chain [Nasonia vitripennis] [NASVI]
PKSYLNFIGGYKNIYRMKQHELGEGAR--RMDTGLAKLEEASISVEILKRDLAEMEKDLVQASQTAETVLVE
VTERAMQAETFKNQVQKVKEKAEQLVACIAEEKALAEEKLEAAKP
>gi|156554705|ref|XP_001604907.1|/3042-3156 PREDICTED: similar to dynein, axonemal, heavy chain 2 [Nasonia vitripennis] [NASVI]
PTNFLELVAGYKQMLGEKRLELSEQAN--KLRNGLFKLDDTREKVNEMAVELAATQQQVQRSTAECEEYLVS
IVSQRRDADETQKLVTARSVRIAEESKVCKRLEEIARADLATVEP
>gi|156552335|ref|XP_001601632.1|/3347-3461 PREDICTED: similar to hCG1811879 [Nasonia vitripennis] [NASVI]
PRHYLDALETYVNLLSERRQYIEAQCQ--RLSGGLSRIAEASANLDKLNAVLAVQRLKVKSQTQECEALLAT
IGESTSIAVAKKSLGEEKRKEIEDRNKIIAKESSEAREALAEAQP
>TC003808	GLEAN_03808/3125-3239 [TRICA]
PKTFISFLETYKTVYVKKLANIGEMDS--RMRTGLTKLVEAQQNVDELKKELIIKEQEMKVATDAAEKVLDE
VLAASEITNKIKEEATVVKDKAEKLVAIISVDQQEAESKLLAAKP
>TC008109	GLEAN_08109/2793-2907 [TRICA]
PARFIAMIKLYIEIFIDKKSAIISKQS--KLQAGVDKLNEAGNLVATLKQKAAEQQNKLAEKQAKANTALDM
ISNTMKNANTHKEEMEVLKHKTEEENKQLMVRKKEIELELAEVEP
>TC008640	GLEAN_08640/3128-3242 [TRICA]
PKSFLEQIALYSKLLYEKTKNLEDNIE--RLESGLLKLASTSEEVDGLKEVLAVQEVELNEKNEAAGKLIAV
LSAENEKVAKEQAIASEEEAKVKLIEEDVSVKQKICADDLAKAEP
>TC008801	GLEAN_08801/3165-3279 [TRICA]
PRHYLDFIHHFVKLYKEKRSDLEEQQL--HLNVGLSKIAETVEQVEEMQKSLAVKSQELQAKNEAANAKLRQ
MVKDQQEAEKKKVQSQEIQLQLSEQTVHIEQKRQEVMADLAQVEP
>TC009719	GLEAN_09719/3344-3458 [TRICA]
PKHYLDLMQIYLKLLEEKNQYIDSQCS--RLQSGMTKIEEASAELAVLNKRLAKQKIRVEEATRACEAMLAE
IDEGTRKATEKKDLASLKSSEIEEQARIISLEQADAEEALAAAMP
>TC010846	GLEAN_10846/3025-3139 [TRICA]
PKSYLEQINLYSKLLIKKNNELQCKIE--RLENGLDKLKSTAVQVDELKKKLAIQEVELKEKNEAADALIEI
VGIETEKVSIEKRLADEEEEKVAMIAEEVSKKQKDCEEDLLKAEP
>lcl|hmm.127084.p/3185-3299 Model predicted by Gnomon on Saccoglossus kowalevskii, Primary Assembly (chromosome Unplaced, NW_003158728.1) [SACKO]
PKSYLSFLEGYKNIYQQKRDAIGVLAK--RMETGLAKLVEATESVNELSKELAVKEKELAVASKKADAVLAE
VTVSAQAAEKVKAQVQKVKDKAQAIVDEIAADKTVALAKLEAAKP
>lcl|hmm.350053.p/3022-3136 Model predicted by Gnomon on Saccoglossus kowalevskii, Primary Assembly (chromosome Unplaced, NW_003147285.1) [SACKO]
PKSFLEQIKLYDSLLQMKSKELTGKME--RLENGLTKLQSTASQVDDLKAKLAAQEVELKQKNEDADKLIQR
VGIETEKVSKEKMIADEEEKKVAVINEEVSKKQRDCEADLAKAEP
>lcl|hmm.12714.p/3158-3272 Model predicted by Gnomon on Saccoglossus kowalevskii, Primary Assembly (chromosome Unplaced, NW_003126906.1) [SACKO]
PKNYLDFVSTYLGLLDEKDEYILSQCK--RLESGMLKLEEASVQLNELNEKLAVQKVAVTEKTEACEQLLEE
ISSGTALATEKKGIAVAKSKEIEVQSKVIAVEKVEAEDALQEALP
>GLEAN3_24529/2888-3002 [STRPU]
PKSYLSFLDGYKSIYLEKYSEISELAQ--RMNTGLDKLIEASESVAELSIQLVVKEKELEIASKKADLVLAE
VTVSAQAAEKVKASVQVVKDKAQHIVTSIEAEKSVAEGKLEAARP
>SNAPOd2T00003292001/2946-3060 [OIKDI]
PKSFLEQIKLYENLLRSKKKELLGKME--RLENGLEKLKATASQVDDLKGKLASQEVELKIKNENADKLIIE
VGIKTEIVEKERAFAEIEEEKVAVISKEVGIKRADCERDLAAAEP
>SNAPOd2T00011255001/2963-3077 [OIKDI]
PTNYLELVSGYKILLAEKREEIGSQVK--KLRNGLFKIDDTREKVEKMSAELEIAKVKVAEFKKQCEEYLVT
LVQQKKSADEQQKQVSATREKISQEEIKCKAIADNAQRDLDEATP
>SNAPOd2T00015764001/2686-2800 [OIKDI]
PKNYLDFATSYLKLLEEKDEEVEGMCE--RLEGGLKKIAEAQIQLDDLNAKLVVQKVVVKEKSEACEELLKV
ISESKSVASIKQEEAGSKAIEIEHQSKIIAVEKKDAEESLAEALP
>jgi|Brafl1|121671|estExt_fgenesh2_pg.C_700096/3391-3505 [BRAFL]
PKSYLSFINGYKTIYGDKSSEVQELQR--RMNTGLDKLMEAQHSVSQLSVELADKEKDLAVASAKAEKVLKE
VTEKAQAAEKVKARVQKVKDKAQAIVDDIAADKAVAEEKLEVARP
>jgi|Brafl1|200305|e_gw.5.205.1/3013-3127 [BRAFL]
PKSFLEQISLYSNLMIKKNKEVSANVD--RLENGLLKLQSTASQVDDLKAKLASQEVELKQKNEDADKLIQV
VGVETEKVSKEKAFADEEEKKVAVINEEVGEKQRSCERDLARAEP
>jgi|Brafl1|267223|estExt_GenewiseH_1.C_2670012/3073-3187 [BRAFL]
PKSYLSFIDGYKSIYSEKYAHIGELSR--RMNTGLEKLIEAGESVAELSKELVVKEKDLAVASAKADKVLAE
VTVSAQAAEKVKNEVQKVKDAAQHIVDDIAVEKAIAEEKLEAAKP
>jgi|Brafl1|275161|estExt_gwp.C_40085/2906-3020 [BRAFL]
PKSFLEQIILYQNLLRKKGKELQGKME--RLENGLQKLQSTAAQVDDLKAKLASQEVELKQKNEDADKLIQV
VGVETEKVSKEKAIADEEEKKVAVINTEVSEKAASCEADLAKAEP
>PTSG_02320T0/3277-3391 | PTSG_02320 | Salpingoeca rosetta dynein heavy chain 2 (4725 aa) [SALS5]
PTNYLELVTGYRLLLAEKRKELGDAAD--KLINGLDKIDETREKVEVMSVELEETKKQVAQFQRECDDYLVI
IVQQKRDADDQQKAVSARSEKIGIEAQECEKLAADAEADLKEALP
>PTSG_05192T0/3095-3209 | PTSG_05192 | Salpingoeca rosetta dynein cytoplasmic 1 heavy chain 1 (4580 aa) [SALS5]
PRHFLEFVAQLSRFHTEKRKDLEAQKS--HLLNGVTKIDETRDTVAELQVTLAEKKQQLEAKSKAAKEKLDL
MLSKKQAANAKREESLNIDKELQAKQEQADARKAEVEAELAAVAP
>PTSG_06350T0/3102-3216 | PTSG_06350 | Salpingoeca rosetta dynein heavy chain (4593 aa) [SALS5]
PRHFLEFVQQIVHVYNEKRSNLEEQQL--HLNVGLDKIEQTFKAVEQEQAKMAEEEVKLREMNARANDKMKE
VMVNREKTQAKQDESAKLEAELVQKQKQVRENKAGVEAELAEVEP
>PTSG_08094T0/2910-3024 | PTSG_08094 | Salpingoeca rosetta dynein heavy chain isotype 1B (4433 aa) [SALS5]
PHDFTQFIVTFARLFQNKTQESGKEGQ--RFRRGLDKLHEAGARVDELKAQASEQQEVLAAKQAEANQALQD
IQAAMEQASEQKTQVEQLKRQLAEEEAKLSQRKKAIEVELSSIEP
>PTSG_09910T0/3153-3267 | PTSG_09910 | Salpingoeca rosetta outer dynein arm heavy chain beta (4615 aa) [SALS5]
PKSFLEQIALYQHLLEQKHTELQNAMD--RMENGLTKLKSTAAQVDDLKEKLKAQEIELDQKNREADALIEK
VGVETEKVNKEKEVAAVEQEKVRVINEDVSAKQKSCEEDLAKAEP
>PTSG_09935T0/3369-3483 | PTSG_09935 | Salpingoeca rosetta dynein (4820 aa) [SALS5]
PASYLSFLNSYRHLYSDKKEHFENLRQ--RMQTGLDKLLEASESVAQLSEELVVKEKDLAVASEETERVLQE
VSQSAAAAEKVKSEVQKVKDKAQEIVDTIDKDKKVAEKKLAAAVP
>PTSG_10214T0/3451-3565 | PTSG_10214 | Salpingoeca rosetta dynein heavy chain 10 (4906 aa) [SALS5]
PKNYLDFISSYLNLLDKQDKFVQSQCD--RLDGGMSKLIQAGKDLDIMNTKLAEQEITLKASTEACAKLLED
ISIAREEATRKQTMAEAKAKEIEVQSAQIQVEKKEAEDALAVALP
>jgi|Monbr1|8849|fgenesh1_pg.scaffold_12000214/3019-3133 [MONBE]
PKSFLEQISLYQSLIGRKVGELQNAQE--RMENGLTKLQSTAAQVDDLKEKLAAQEIELDQKNREADALIER
VGVETEKVNKEKEIAAVEQEKVRVINEDVSAKQQSCEADLAKAEP
>jgi|Monbr1|11532|fgenesh1_pg.scaffold_29000117/2970-3084 [MONBE]
PRHFLEFVNQMLAIYTMKRRELEEQQL--HLNRGLEKIQATFEAVEEEQQKMAVEEAKLREMNARANEKMVE
VMSSKEETQTKQREAESLERELVQKQKEVAERKSEVATELAGVEP
>jgi|Monbr1|12266|fgenesh1_pg.scaffold_37000020/2934-3048 [MONBE]
PRHYLEFLEQFARFVAEKRRELEEQKE--HLLSGVIKIAETKQTVEEMQGSLAEKEAQLKEKSELAKQKLEV
ILEQKQAANDKKTESLKIDEELQVKQQQANERKAQVEEELAAVAP
>jgi|Monbr1|20211|estExt_Genewise1.C_50118/2828-2942 [MONBE]
PTNYLELVMGYKQLLAEKRRELGDAAD--KLANGLGKIDETSAKVEQMSIELVETKKQVAEFQRECEEYLVI
IVQQKREADDQQMAVSQRSEKISVEAKQCQKLASDAQADLDEALP
>jgi|Monbr1|26740|fgenesh2_pg.scaffold_15000174/2340-2454 [MONBE]
PRHYTRFLSKFADLFRSKRDAKQAEAA--RFTAGLTKLDEAAALVDELKQNASSQKVRLAEKQQQADQALHD
ITTAMANASNQKTEAEQLKVTVAQEETKLSERKRAIDLELSGIEP
>CAOG_02097T0/3245-3359 | CAOG_02097 | Capsaspora owczarzaki ATCC 30864 dynein heavy chain (4751 aa) [CAPOWC]
PRHYLDFINHYVELFTEKRTELEEQQL--HLNVGLSKIRETVDQVEELQKSLAIKKTELEAKNELANVKLQQ
MVRDQQEAETKRVTSIELQAALEEQEKVITVKRASVLADLSQVEP
>jgi|Phybl1|42477|estExt_Genewise1Plus.C_650002/3168-3282 [PHYBL]
PRHFLDFISHYVRLYNEKREDLEEQQR--HLNVGLEKLKDTVVKVEELRKSLAIKKNQLEVKNAQANEKINQ
MLADEKEAEQKKAVSIKIQAGLEVQNRELQKRRTVVLHDLANAEP
>RO3G_06230.1/3208-3322 | rhizopus_oryzae conserved hypothetical protein (translation) (4665 aa) [RHIOR]
PRHFLDFISHYVRLYNEKREDLEEQQR--HLNVGLEKLKDTVIKVEELRKSLAIKKSQLELKQNQANEKIKQ
MVEDEKEAERKKADSLIIKNNLKIQTKEIEARRIEVDNDLANAEP
>jgi|Mucci2|107829|Genemark1.3592_g/3235-3349 [MUCCI]
PRHFLDFISHYVRLYNEKREDLEEQQR--HLNVGLEKLKDTVIKVEELRKSLAIKKNQLELKEAQANEKIKQ
MLADEKITEQKKADSLEIKKNLKIQNREIEARRQVVDNDLANAEP
>SJAG_02286/2997-3111 | Schizosaccharomyces japonicus conserved hypothetical protein (translation) (4141 aa) [SCHJP]
ANWYSEFLRHFFVLIKKRYSHLLHSHS--RLDTGLLKLCETHQEVAILKESLRNKEQELTAKDTEANQSLQQ
MAGKKEIAEDSRRKALEFENVLKIRSKEIEARKQQAMHRLADVKP
>SPAC1093.06c/3087-3201 |dhc1|SPAC30C2.01c|dynein heavy chain |Schizosaccharomyces pombe|chr 1|||Manual [SCHPO]
CLHFIRFLNTFCLIFGRDANKLSKEKS--RIENGFKKIKETSQGIDKFKEALSDQQNVLFSKTKTANDRLQC
IIQTKQAVEAKKVYSLQAEASLQKKSFLLNEKKNSVMKEVSYAKP
>SOCG_00875/3067-3181 | Schizosaccharomyces octosporus yFS286 dynein heavy chain (translation) (4183 aa) [SCHOT]
PNFLSDFVVLFVKVIRKLRSRLYNEKD--HVDNGLKKLKQTEQQIHVLKNMLYEQESVLNDKTKHANSRLHN
LMNAKQEVEIRQKEVLDLERNLRGQNEEIESKTSLVLKELSIVKP
>Q9C1M7|DYHC_ASHGO/2983-3097 Dynein heavy chain, cytosolic - Ashbya gossypii (Yeast) (Eremothecium gossypii) [ASHGO]
PSAFLTSLRRFQSLYMSKLKELEEHQR--FTLVGLEKLKDTVIKVKQLNQSLSQKQVELQQKEKEARDTLDK
MLVDQNEAERKQEASVEIQKILALQEKEINERRKIIMADLAVAEP
>gnl|GLV|DEHA0F17941g/3044-3158 similar to sp|P36022 Saccharomyces cerevisiae YKR054c DYN1 dynein heavy chain, cytosolic, hypothetical start  [Debaryomyces hansenii] Complete CDS. DEHA0F17941g|DEHA-IPF7675|DEHA-CDS0001.1 [DEBHA]
PGKIMSFVKEFIRIFNDKQFSLEETQR--HITNGLDKLRETVLQVNDLKRKLSEKRNYLMIKDKEAKAMLSK
MLTEQNEAERKQEFSVATQEELAKQEIEIERRKVNVTKDLELAEP
>gnl|GLV|KLLA0A05621g/2965-3079 similar to sp|Q9C1M7 Ashbya gossypii Dynein heavy chain 1, start by similarity [Kluyveromyces lactis] Complete CDS. KLLA0A05621g|KLLA-IPF8054|KLLA-CDS0002.1 [KLULA]
PALFLDSLKVLRIEYTKKLTESDNNQR--FIRNGLIKLKESVIMVKKLNKEMESKKNILQEKKIEARKTLDQ
MLHDQNESERKQEASIEIQKILNLQEQEISKRRDVVMNDLAKAEP
>gnl|GLV|YALI0E32857g/2936-3050 similar to sp|P36022 Saccharomyces cerevisiae YKR054c DYN1 dynein heavy chain, cytosolic, hypothetical start  [Yarrowia lipolytica] Complete CDS. YALI0E32857g|YALI-IPF2835|YALI-CDS0003.1 [YARLI]
PDLSLASIKLFIKVYLEKKAQLQQEQR--HLNSGVDKLKETVLAVREMELTLEKSKIELNAKTEAAQRTLQQ
MITNQNDAEKKKQASLQIQESLESQKEEIARRQEVVAKDLALAEP
>AFL2G_08304/3177-3291 | Aspergillus flavus dynein heavy chain (translation) (4347 aa) [ASPFL]
PRHYLDFVAHYVKLFNEKREDLEEQQR--HLNVGLEKLRDTVDKVSDLRASLAQKKTQLEQKDKEANEKLQR
MVADQQEAERRKAASLEVQAALEKQEQEVASRKEVVLNDLARAEP
>CIMG_09183/3171-3285 | Coccidioides immitis RS hypothetical protein similar to cytoplasmic dynein heavy chain (translation) (4343 aa) [COCIM]
PRHYLDFVAQYVRLFNEKREDLEEQQR--HLNVGLEKLRETVDKVRDLRASLAQKKSQLEKKDAEANEKLQR
MVADQREAEQRKSASLEIQAALEKQEQEVAKRKEIVLHDLARAEP
>NFIA_075490/3178-3292 | Neosartorya fischeri null (translation) (4348 aa) [NEOFI]
PRHYLDFVAQYVKLFNEKREDLEEQQR--HLNVGLEKLRDTVDKVSDLRASLAQKKMQLEKKDAEANEKLQR
MVADQREAEQRKAVSLEVQAALEKQEKEVALRKEVVLNDLARAEP
>AN0118/3171-3285 | Aspergillus nidulans (AN0118.3) dynein heavy chain (translation) (4346 aa) [EMENI]
PRHYLDFVAQYVKLFNEKREDLEEQQR--HLNVGLEKLRDTVEKVSDLRGSLAQKKMQLEKKDAEANEKLQR
MVADQREAEQRKAVSLEVQAALEKQEKEVALRKDVVLHDLARAEP
>UREG_05232.1/3126-3240 | Uncinocarpus reesii dynein heavy chain (translation) (4283 aa) [UNCRE]
PRHYLDFVAQYVRLFNEKREDLEEQQR--HLNVGLEKLRETVDKVRDLRASLAQKKSQLEKKDAEANEKLQR
MVADQREAEQRKAASLEIQTALEKQEQEVAERKEIVLSDLAKAEP
>FGSG_09607/3180-3294 | Fusarium graminearum dynein heavy chain (translation) (4348 aa) [GIBZE]
PRHFLDFVAQYVKLYNEKREDLEEQQR--HLNVGLEKLRDTVDKVRDLRVSLAEKKKQLEQKDAEANEKLQR
MVADQREAEQRKSTALEIQAALDKQEIEVASRKKVVLEDLAKAEP
>MGG_11205/3151-3265 |  Magnaporthe grisea hypothetical protein similar to dynein heavy chain (4330 nt) [MAGGR]
PRHYLDFVAQYVKLYNEKREDLEEQQR--HLNVGLEKLRDTVDKVRDLRVSLAEKKTQLEKKDAEANAKLQI
MVKDQQEAEQKKADSQVLQKSLGEQEKDVAARRAVVMEDLSKAEP
>NCU06976/3184-3298 |  neurospora_crassa dynein heavy chain (4368 nt) [NEUCR]
PRHFLDFVAQYVKLYNEKREDLEEQQR--HLNVGLEKLRDTVDKVRDLRVTLSEKKAQLEQKDAEANEKLQR
MVADQREAEQRKNISLEIQAALEKQEAEVASRKKVVLEDLARAEP
>jgi|Trive1|90029|estExt_Genewise1.C_190044/3089-3203 [TRIVE]
PRHFLDFVTQYVKLYNEKREDLEEQQR--HLNVGLEKLRDTVDKVRDLRVSLAEKKAQLEQKDAEANEKLQR
MVADQREAEQRKNTSLEIQAALEKQEAEVAMRKKVVLEDLAKAEP
>jgi|Mycgr1|85729|estExt_fgenesh2_pg.C_80026/3149-3263 [MYCGR]
PRQFLDFVEQFVKLFNEKRDDLEEQQR--HLNVGLDKLRETVDKVSELKKSLATKKIDLEKKDAEASEKLQR
MVADQREAEQRRASSLEIQAALEVQEQEVAKRREVVMRDLAKAEP
>PTRG_03132/3153-3267 | Pyrenophora tritici-repentis dynein heavy chain (translation) (4326 aa) [PYRTR]
PRHFLDFVAQYVKLYNEKREDLEEQQR--HLNVGLEKLRETFDKVKELRASLAEKQTQLTKKDAEANEKLQR
MIADQNEAEQKKAGSIKMQARLAKDKEEIQKRQEVVNHDLAAAEP
>jgi|CocheC5_1|80660|estExt_Genewise1.C_20719/3077-3191 [COCHE]
PRHFLDFVAQYVKLYNEKREDLEEQQR--HLNVGLEKLRETFDKVKELRASLAEKQTQLTKKDAEANEKLQR
MIADQNEAEQKKAGSIKMQARLAKDKEEIQKRQEVVNTDLAAAEP
>jgi|Settu1|171154|estExt_fgenesh1_pm.C_2_t10277/3153-3267 [SETTU]
PRHFLDFVAQYVKLYNEKREDLEEQQR--HLNVGLEKLRETFDKVKELRASLAEKQTQLTKKDAEANEKLQR
MIADQNEAEQKKAGSIKMQARLAKDKEEIQKRQEVVNNDLAAAEP
>CNAG_05894.1/3182-3296 | Cryptococcus neoformans hypothetical protein similar to dynein heavy chain (translation) (4628 aa) [CRYNE]
PRHFLDFINHYVRLFNEKKEDLEEQQR--HLNVGLDKLRETVSQVEELRHSLAAKSSQLEEKNDEANQKLKQ
MVTDQQEAEAKKAASIDIQAALERQDEFIRQRQEVVKEDLALAEP
>jgi|Sporo1|21679|estExt_Genewise1Plus.C_40274/3195-3309 [SPORO]
PRHYLDFINQYVRLFNEKRDELEEQQR--HVNVGLDKLRDTVVQVEQLRKSLAVKRNQLEAKNAEANEKLKR
MVADQQDAEQKKVASIEMQAAIEEQKEAIAERKEIVMGELSDAEP
>jgi|Mellp1|46877|estExt_Genewise1Plus.C_30275/3221-3335 [MELLP]
PRHYLDFIKNYVSLFNEKRDDLEEQQR--HLNIGLDKLRDTVVQVEELRKSLAIKSAQLETKDIEAEAKLNQ
MLEDQKQAETKKQASIQIQAALEQQNKDIAERRSVVMRDLADAEP
>PGTG_11227/3361-3475 |  Puccinia graminis f. sp. tritici dynein heavy chain (4830 nt) [PUCGR]
PRHYLDFISNYVKLFNEKRDDLEEQQR--HLNIGLDKLRDTVIQVEEMRQSLAIKRTQLAEKEKEAESKLAQ
MLADQKEAESKRQASIQIQAALEQQNKDIAERRSVVMADLADAEP
>jgi|Acral1_c3a|1041995|estExt_Genewise2.C_40431/3179-3293 [ACRALC]
PRHFLDFVAQYVKLYNEKREDLEEQQR--HLNVGLEKLRDTVDKVRDLRASLAEKKAQLEQKDAEANEKLQR
MVADQREAEQRKNTSLEIQAALEIQEAEVASRKKIVLEDLARAEP
>jgi|Hanpo2|76585|estExt_fgenesh1_pg2.C_4_t10236/2986-3100 [PICAN]
PNEFFTLVNNFVGSFKQKETELQEHQS--HINVGLDRLRETFLEVKKLSESLSVKKLLLDKKNKEAREMLDK
MITDQNEAERKQEASIEIHKRFTEQERIISDRRNVVLEDLKNVEP
>jgi|Rhoba1_1|34515|estExt_Genewise1Plus.C_3_t10449/3225-3339 [RHOGR]
PRHYLDFVNQYVRLFTEKRDELEDQQR--HLNVGLDKLRETVVQVEELRKSLAVKRTQLELKNGEANDKLKR
MVADQQDAEQKKVASLEMSTALEQQERAIAERRDVVMGELADAEP
>jgi|Dotse1|74215|estExt_fgenesh1_kg.C_9_t10116/3153-3267 [MYCPJ]
PRQFLDFVAQFVKLFNEKRDDLEEQQR--HLNVGLDKLRETVDKVSELKRSLADKKSELEKKDSEASEKLQR
MVADQREAEQRRAASLEIQDALAKQEKEVAKRREVVLNDLAQAEP
>SPPG_00478T0/3030-3144 | SPPG_00478 | Spizellomyces punctatus DAOM BR117 dynein (4482 aa) [SPIPN]
PKNYLDYVNTYNRLLEENRDLNTRSCA--RLETGLGKLEESSRQLDVLNAQLAEQNIAVKEKTEACNRLLEV
ITSSTKEAEEKKELAEKKETELDAQNTQIAKDKEEAEAALAEALP
>SPPG_02933T0/3077-3191 | SPPG_02933 | Spizellomyces punctatus DAOM BR117 dynein (4528 aa) [SPIPN]
PKSYLSFLDSYKTLYVQKRNEVGGLAD--RMNMGLAKLVEASKSVAQLQEELVVKERDLAVASKAADAVLAE
VTASTASAEKVKDAVLKVKTKSEGIANAIKADKEYAESQLEAAKP
>SPPG_06258T0/2606-2720 | SPPG_06258 | Spizellomyces punctatus DAOM BR117 dynein heavy chain (4077 aa) [SPIPN]
PRHYLDFINHYVKLFHEKREDLEERQR--HLNVGLDKLRETVVKVEELRKSLAIKRSELEAKNHEANEKLKK
MVADQQEAEQKKQASLEIQQAIAAQNQEIEERRKVVLQDLAEAEP
>SPPG_06593T0/2813-2927 | SPPG_06593 | Spizellomyces punctatus DAOM BR117 dynein heavy chain isotype 1B (4259 aa) [SPIPN]
PKHFNDYVSAYERIYCKQRDSFHKKQK--YLEGGLSKMNEAANYVDKLSVEAKKQGEELIAKQKEADAALKQ
ITDSMVRASEQKKEMEELSVHLREEEETLMKRKQVIEQELAEVEP
>SPPG_07404T0/3111-3225 | SPPG_07404 | Spizellomyces punctatus DAOM BR117 dynein (4557 aa) [SPIPN]
PINYLELVTGYLELLKEKRKQIGEAAA--KLRNGLSKLDDTRQNVEKISVELEEAKKQVAQYQKQCEDYLVI
IVQQKREADEQAKSVAAKAEKLGAEEEEVRAVADAAQADLDQAIP
>BDEG_01802/2945-3059 | BDET_01806 | Batrachochytrium dendrobatidis dynein beta chain (translation) (4392 aa) [BATDE]
PKSFLALISLYKEMLEKKALELTKSMD--RLENGLTKLQATAGQVDDLKAKLATQEVELKSKNEEANRLIER
VAIDTEKVNKEKAIAAEEEKKVDAITKEVGEKQTACMRDLSAAEP
>BDEG_02775/3071-3185 | BDET_02782 | Batrachochytrium dendrobatidis ciliary dynein heavy chain 5 (translation) (4522 aa) [BATDE]
PKSYLSFLASYKSYYRNKREEVGGLSD--RMNMGLSKLVEASKSVAVLQDQLVVKEKELAVASKAADAVLAE
VTASTMSAEKVKDAVLKVKTKSEGIANTIKADKVYAESQLEAAKP
>BDEG_04571/3246-3360 | BDET_04585 | Batrachochytrium dendrobatidis dynein-1-alpha heavy chain (translation) (4698 aa) [BATDE]
PKNYLDYINTYNRLLEENRELNGRLCG--RLESGLGKLEESSQQLDVLNKQLAEQNIAVRNKTEACSRLLEV
ITTNTKTAEEKKTLAEKKETELDAQTVQIVKDKEEAEVALAEALP
>BDEG_07384/3101-3215 | BDET_07404 | Batrachochytrium dendrobatidis hypothetical protein similar to dynein heavy chain domain 3 (translation) (4546 aa) [BATDE]
PTNYLELVTGYKELLLQKRREIGNSAQ--KLQSGLSKLDDTRQNVEQISVELEVSKKQVSQYQKQCEDYLVV
IVQQKREADEQAKSVSAKAEKLGVEEEEVRAVAEAAQADLDQAIP
>BDEG_08543/2859-2973 | BDET_08568 | Batrachochytrium dendrobatidis dynein heavy chain family protein (translation) (4218 aa) [BATDE]
PKHFIEYLAMYNQVYSSKLDSLCIRQN--YLLEGLKKLNEASTYVDKLSSDAKRQQTELTQKQQQADAALGQ
ITDSMVQASEQKKEMELLTISLKEEETKVLVQKQAVQKELSEVEP
>AMAG_01476T0/2413-2527 | AMAG_01476 | Allomyces macrogynus ATCC 38327 cytoplasmic dynein heavy chain (3845 aa) [ALLMA]
PAQLVAVVKVFHAIIDRISVKLQERRK--FLLSGLDKLIAAKAAVDRLSVEAREQQRQLQEKQVQADSYLKQ
ITDTMVNVSNQKAEMEQLTAQLSKEEAVIEEQRQGIQNELARVEP
>AMAG_01535T0/3073-3187 | AMAG_01535 | Allomyces macrogynus ATCC 38327 dynein (4524 aa) [ALLMA]
PKSYLSFINSYRTLYKQKRSEVGELAD--RMNMGLNKLLEAAQSVSVLQSELVVKEKDLAIASKAADEVLAD
VTVSTAAAEKVKDEVLKVKTKAETMANAIKADKSLAEGELEAAKP
>AMAG_01636T0/3094-3208 | AMAG_01636 | Allomyces macrogynus ATCC 38327 dynein subunit beta heavy chain (4531 aa) [ALLMA]
PKSFLELINLYKQMLEKKAGELTRSME--RLENGLTKLESTASQVDDLKAKLATQEVELRAKNEEAERLIER
VGIDTEKVNKEKAIADEEERKVAQFTKEVQEKARQCQEDLQAAEP
>AMAG_02736T0/3222-3336 | AMAG_02736 | Allomyces macrogynus ATCC 38327 dynein heavy chain 10 (4615 aa) [ALLMA]
PKNYLDYVNFYITLLKEQRDMNGKLCT--RLESGLAKLDEASVQIKDLGAKLAEQNVMVKEKSEACQALLEV
ITTQTAQAEEKKDLAMKKETELDAQNQQIAKDKEEAEVALAEALP
>AMAG_03969T0/2339-2453 | AMAG_03969 | Allomyces macrogynus ATCC 38327 cytoplasmic dynein heavy chain (3447 aa) [ALLMA]
PAQLVAVVKVFHAIIDRISVKLQERRK--FLMSGLDKLIATKAAVDRLSVEAREQQRQLQEKQVQADSYLKQ
ITDTMVNVSSQKAEMEQLTVQLSKEEAIIEEQRQGIQSELARVEP
>AMAG_04028T0/2954-3068 | AMAG_04028 | Allomyces macrogynus ATCC 38327 dynein heavy chain 5 (4352 aa) [ALLMA]
PKSYLSFINSYRTLYKQKRSEVGELAD--RMNMGLNKLLEAAQSVSVLQSELVVKEKDLAIASKAADEVLAD
VTVSTAAAEKVKDEVLKVKTKAETMANAIKADKSLAEGELEAAKP
>AMAG_04077T0/3130-3244 | AMAG_04077 | Allomyces macrogynus ATCC 38327 dynein heavy chain 2 (4588 aa) [ALLMA]
PINYLELVTNYGELYKTKKKAIGDLAN--KLSNGLRKLDDTKENVQKISVELEGARKQVAQFQKQCEDYLVI
IVQQKREADEQAKQVSARSEKLQVEEEEVKGVADAARADLDQALP
>AMAG_14553T0/3137-3251 | AMAG_14553 | Allomyces macrogynus ATCC 38327 conserved hypothetical protein (4360 aa) [ALLMA]
PRHYLDFIRHYVRLFNEKREELEEQQR--HLNVGLDKLNDTVKQVEDLRASLAVKKHELELKTKQANDKLVK
MVAEQQEAERKKVESQKMSRDLEIQNKKIEERRKIVMADLARAEP
>AMAG_15539T0/3168-3282 | AMAG_15539 | Allomyces macrogynus ATCC 38327 conserved hypothetical protein (4590 aa) [ALLMA]
PRHYLDFIRHYVRLFNEKREELEEQQR--HLNVGLDKLNDTVKQVEDLRASLAVKKHELELKTKQANDKLVK
MVAEQQEAERKKVESQKMSRDLEIQNKKIEERRKIVMADLARAEP
>jgi|Cocsa1|186482|estExt_fgenesh1_pg.C_1_t20091/3168-3282 [COCSA]
PRHFLDFVAQYVKLYNEKREDLEEQQR--HLNVGLEKLRETFDKVKELRASLAEKQTQLTKKDAEANEKLQR
MIADQNEAEQKKAGSIKMQARLAKDKEEIQKRQEVVNNDLAAAEP
>jgi|Saico1|70683|estExt_fgenesh1_pg.C_80190/3155-3269 [SAICOM]
PRHYLDFVNQFVRLFNEKRAELEEEQR--HLNVGLDKLQDTFTKVEELRGSLAEKRVRLEQMNAQANEKLQS
MVADQQEAEQKRAASLVIQQALAVQEKEIDERREIVIRDLERAEP
>jgi|Botci1|12312|BC1T_08693/3143-3257 [BOTFU]
PRHFLDFVAQYVKLYTEKRDDLEEQQR--HLNVGLEKLRDTVDKVRDLRVSLADKKGQLERKDAEANEKLQR
MVADQREAEQRKTTSLEIQAALEIQEKEVAERREVVLNDLANAEP
>jgi|Oidma1|125387|e_gw1.8.1308.1/3113-3227 [OIDMAI]
PRHFLDFVAQYVKLYNEKREDLEEQQR--HLNVGLEKLRDTVDKVRDLRASLAEKKGQLERKDAEANEKLQR
MVADQREAEQRKTTSLEIQSALEKQEAEVAERRELVLSDLANAEP
>jgi|Coere1|46106|e_gw1.28.9.1/3241-3355 [COEREV]
PRHFLDFLAHFRRLHSTRRDALEEQQR--HVHVGLEKLQATFAQVEELRGALGEAQAALGRKTREADAKLQQ
MVGDQQRAEQQQAASRALQAELAQKEAEIAERRRVVGRDLERAEP
>jgi|PirE2_1|6637|gm1.5583_g/3305-3419 [PIRSPE]
PKNYLDYINTYNMLLKDNLELNGKLCN--RLETGLGKLEEASSQLDVLNEQLAEQNIAVKNKTEACNQLLEV
ITKNTAEAEEKKALAVKKEAELTTQTLQIASDKEEAENALAEALP
>jgi|PirE2_1|41778|e_gw1.89.44.1/3101-3215 [PIRSPE]
PINYIELVTGYVDLIKNKKKEIEAAAL--KLKNGLSKLDDTRVLVEKISIDLEKAKVQMVQYQKECEEYLVT
IVQQTREADEQAKQVSARTEKLAIEEEDVRAVAVAAQNDLDLAMP
>jgi|PirE2_1|42227|e_gw1.105.27.1/2991-3105 [PIRSPE]
PKSYLSFIKSYIQLYNKKKSEVGLLAD--RMNTGLAKLVEASASVATLQEELVIKEKELVVAGKAAQAVLVE
VTASTTAAEKVKDSVLKVKNKAETIANAIKADKQMAESQLEAAKP
>jgi|PirE2_1|16933|gm1.15879_g/2823-2937 [PIRSPE]
PKHFLRFLQCYNKIYQQNKEIFEERKK--YLQGGVDKLTEASKYVDTLSQDATNQGVLLAEKQKETDSALKQ
ITESMLQASNKKKEMEQLSVELNMEEEKIQAKKKAVEEELKEVGP
>jgi|PirE2_1|68358|estExt_fgenesh1_pm.C_6750001/3089-3203 [PIRSPE]
PRHYLDFINHYVRLYQEKREDLEDQQR--HLNIGLDRLKDTVEKVEELRKSLALQKTELETKNTLANEKLQK
MLADQQEAMQKQKDSLEIQEELKKKEKEIEERRSIVMADLAKAEP
>jgi|Ganpr1|494431|MIX8756_1496_54/3249-3363 [GONPRO]
PKNYLDYISTYNSLLKSQRDLNGKLCT--RLESGLSKLEEASSQLDVLNKQLAEQNIAVKNKTEACNKLLEV
ITTNTKEAEEKKDMAEKKGRELEVQNAQIAKDKDEAESALAEALP
>jgi|Ganpr1|507867|MIX22192_512_41/3006-3120 [GONPRO]
PTNYLELVTGYRQLLKQKSIELGNAKQ--KLQNGLQKLDETQVNVKSMSNDLEIARKQVAQYQKQCEDYLVV
IVQQKREADEQAKQVLAKTEKLMVEEEEVRGVAQAAQADLDLAMP
>jgi|Ganpr1|500117|MIX14442_1049_50/3076-3190 [GONPRO]
PKSYLSFLSSYKVLYRQKRKEVGELAD--RMNMGLEKLLEAAKAVAVLQEELVVKEKDLAVASKQADAVLIE
VTASTASAEKVKDEVLKVKNKAEGIANAIKADKTVAETQLEAARP
>jgi|Ganpr1|103173|e_gw1.84.41.1/3067-3181 [GONPRO]
PKSFLGLLSIYKEMLEKKHAELMKSMD--RLENGLSKLNSTAAQVDDLKAKLATQEVELKAKNEEAEKLIER
VAVDTEHVNKEKAVADEEAKKVEVINVEVSQKAAQCEKDLHAAEP
>GSTUMT00000794001/3016-3130 assembled CDS [TUBMM]
PRHFLDFVAQYVKLYNEKREDLEEQQR--HLNVGLEKLKDTVDKVRELRTSLAEKQGQLERKSAEANEKLRR
MVADQQETEQKRAASLQVQAELEVQEKVVAQRREVVLSDLAKAEP
>AMSG_02752T0/3166-3280 | AMSG_02752 | Thecamonas trahens ATCC 50062 cytoplasmic dynein 1 heavy chain 1 (4606 aa) [THETRA]
PRHFLDAIQHYTALHSERHSSLTEQQE--HLTNGLDKLIQTESSIRELQSTLATTKLTLAEKNELAEAKLKQ
MVVDQQEAELKKADSEIIAAQVAEKLVEVEAQRKVALADLNAAEP
>AMSG_03785T0/3226-3340 | AMSG_03785 | Thecamonas trahens ATCC 50062 dynein heavy chain 2 (4710 aa) [THETRA]
PSAFLELVTGYVALLSEKRTVLNDAAN--KLRNGLLKLQQTREDVEAMSVELEETKAMVSVMQKECEEFLVM
IVQRRREANEQAKQVGADQERIAAEEIEVQAKAAAAQEVLDESMP
>AMSG_04108T0/2881-2995 | AMSG_04108 | Thecamonas trahens ATCC 50062 cytoplasmic dynein 2 heavy chain 1 (4340 aa) [THETRA]
PRKFTLLLHTYAKVLAKKRKAQESQTG--HLRAGLSKLAEAAKVVDELGAEAAEQEVLLAEKEAKADAALSA
ITKAVEDASSQRAEMERLEERLAVEEEQLTREKAKIDAETAQVQP
>AMSG_04236T0/3100-3214 | AMSG_04236 | Thecamonas trahens ATCC 50062 dynein beta chain (4537 aa) [THETRA]
PKSFLELIKLYKIKLEERRDHIIQERN--RLTSGLDRLESAADQVAQLHERLALEKAELEERSKVTQDLVEQ
LAADTEKVNAEREAAEEEERKTDLVAQEVAKRQAACDEDLKLAEP
>AMSG_05500T0/3167-3281 | AMSG_05500 | Thecamonas trahens ATCC 50062 dynein heavy chain 5 (4689 aa) [THETRA]
PKSYLSFLSSFRAVYEQKKAEIDAEDS--RMKIGLQKLEAAEISVSKLKEKLDEQEVELVKAQEVARQQLDK
IVTKTAEAKKEKDKVKAVKDQVLVQQQEAEAASQAADAELAKALP
>AMSG_08514T0/3158-3272 | AMSG_08514 | Thecamonas trahens ATCC 50062 cytoplasmic dynein (4650 aa) [THETRA]
PRHYLDFIHHYVGLYNEKRGELEEQQA--HLNTGLDKLRETEEQVLELQKSLAVKNTELAAKNEEANAKLKQ
MVKDQQVAEEKKKESLKMAAELEAKSKVVEEQKEVALGDLAKAEP
>AMSG_10141T0/3458-3572 | AMSG_10141 | Thecamonas trahens ATCC 50062 dynein-1-alpha heavy chain (4923 aa) [THETRA]
PKNYLDFISNYVRLLQKRSDEIGEEVA--RLGGGLQRLVEAGEQLDELNVKLQTQRGVLDEKTLKCNELIDL
IQEKNEQVSAKAEAVRAKEAELSAAQDQIIIQKKEAEEALAEALP
>DDB0185096/3257-3371 |Protein| gene: dhcA on chromosome: 2 position 6667969 to 6682261 [DICDI]
PRHYLDFINQVVLLINEKRDQLEEEQL--HLNIGLKKLRDTEAQVKDLQVSLAQKNRELDVKNEQANQKLKQ
MVQDQQAAEIKQKDARELQVQLDVRNKEIAVQKVKAYADLEKAEP
>jgi|Dicpu1|149208|GID1.0039897/3206-3320 [DICPU]
PRHYLDFINQVVLLINEKRDQLEEDQL--HLNIGLKKLRDTEQQVQSLQVSLSQKNRELEIKNDQANKKLAQ
MVQDQQIAEQKQKEALELQKILDVRNKEIEVQKAKAYSDLEKAEP
>jgi|Phypa1_1|81163|fgenesh1_pg.scaffold_92000043/3142-3256 [PHYPA]
PKNFLDFIMTYCSKLKQKRQYNTNQVN--RLQGGLQKLIQAAKEVTAMQETLAKAKIVVDSKTKEVNALIEV
ISKNTEIVVAKQTTAEEKAKELATQKAQIAIEKGEAEVALADALP
>jgi|Selmo1|130462|e_gw1.101.1.1/3049-3163 [SELMO]
PKNFLDFIENYRTSLVKTRVNNSDMAA--RLNGGLQKLIQAKVEVSEMQITLADAKIVVDAKTKECNELLEV
ISKNTAEVQTKQGIANDKAVDLSKQSEVITREKAEAEVALAEALP
>jgi|Selmo1|185288|estExt_Genewise1Plus.C_1080113/2878-2992 [SELMO]
PTSYLEFAKGYRKLIAEKKKQLADNAA--KLRGGLHTLNETREQVAALQIVCQDKKVIVAQAKKDCEEILVE
IVQEKRVIDDQEKQVNEEAAKIEKEAKICNAIASDCQQDLDKAMP
>jgi|Ost9901_3|40832|e_gwEuk.6.2.1/2901-3015 [OSTLU]
PKHYLDFIAAYEAMLKTQRASIETSIK--RLRGGLDKLIQASTEVDAMRTKLNDAQIVVTQQAKECDALLDR
ITKRTAEVETKAANATSKEEDLINDSARIAKEKTEAEADLEAAIP
>jgi|Ost9901_3|43542|e_gwEuk.20.1.1/2925-3039 [OSTLU]
PTNYIEFVNFFRALMVEKKREFNAKIT--KLRGGLTKLAETEVQVREMQSVCKDKAAVVAQAKKDCEELLKV
IVQDKRAADEQSMRVSAEAERIEVEAKKANAIADECQLKLDEALP
>jgi|Ostta4|17641|e_gw1.06.00.8.1/2997-3111 [OSTTA]
PKHYLDFIASYKTALNEQRTSIDNSIK--RLSGGLEKLIQASAEVDVMRTKLNDAQVVVTQQATECDALLER
ITTRTAEVETKAENASNKEEELIKDSERIAKEKTEAEADLEAAIP
>jgi|Ostta4|21159|e_gw1.14.00.1.1/2575-2689 [OSTTA]
PTNYIEFVNFFRALMVEKKRELNTKID--KLQGGLTKLAETEVQVRDMQSVCKDKAKVVAEAKTDCEKLLKV
IVQDKRAADEQSMRVSAEAERIEVEAQKANVIAEECQLKLDEALP
>jgi|OstRCC809_1|24863|e_gw1.6.565.1/2933-3047 [OSTRC]
PKHFLDFISGYESKLNSQRTMIDDAIK--RLSGGLDKLIQASAEVDAMREKLNEAQVIVNQLAVECDALLDR
ITKRTAEVEAKTTNALSKEEELVKDSARIAVEKTEAEADLEAAIP
>jgi|MicpuC2|45916|estExt_fgenesh1_pm.C_140003/3014-3128 [MICPC]
PKSYLSFISGYRKLYADKLAEVKTLAD--KINSGLTKLFDAKADVKTMQIDLTQKNKDLAVAQADAAELLKE
ISASTAIAEKEKAKVAVIVEGVTKKANEIAAVKEDAEKDLAAAKP
>jgi|MicpuC2|35522|estExt_Genewise1Plus.C_110136/3189-3303 [MICPC]
PKNYLDFIANYKKSLEENRVLNQNMTE--RLDGGLQKLIMAGEEVTTMQETLSKAKVVVAQKTKEVNELLET
IAKSTALAEKKSANAVQKEEKLKIESEEILKIKEEAENDLAEAIP
>jgi|MicpuC2|45975|estExt_fgenesh1_pm.C_150036/2853-2967 [MICPC]
PTNYLEFVNGYRKLLNEKRSKIGGKAT--KLRGGLEKLEETGVQVTEMSKIAEEKQVVVAKAKIDCEELLVT
IVQDKRVADEQEKHVTAEAQKIEKEAEEANAIAAECQAGLDKAMP
>jgi|MicpuC2|46683|estExt_fgenesh1_pg.C_30221/2987-3101 [MICPC]
PRQYVTFVNQYRRIFKAKREEQTEQRT--RLTAGLSKLDEAAGKVAELSTQAVEQQKLLAQKQEQADEALQR
ITVSMSAASERKKEVEALQVKLGQEEQVLISRKAGIEDELKDIQP
>jgi|MicpuC2|70196|SAR_fgenesh1_pm.C_scaffold_13000033/3048-3162 [MICPC]
PKSYLELISLYKSMLDQKRLDLKHAKE--RLENGVDKIAQASAQVADLQANLKEEQVIVEEKKANTDALIVS
IGQEKAIVDEAVEAGSADEAECAAIAEEVSAFQAECEEDLKAAEP
>jgi|MicpuC2|70197|SAR_EuGene.0000070618/3032-3146 [MICPC]
PKSYLSFIDGYRALYQRKLDEVKQLAD--KINSGLNKLFEAKADVKNMQIELTQKNKDLAVAQKDAADLLKE
ISASTAIAEKEKARVAVIVEGVSAKADEISIVKEDAERDLAAAKP
>jgi|MicpuN2|104919|estExt_fgenesh2_kg.C_Chr_090001/3029-3143 [MICSR]
PKSYLSFIDGYRSLYQKKLDDVNVLAD--KINSGLSKLFEAKSDVKKMQVELTQKNKDLAEAQKSSEKLLKE
ISASTAVAEKEKAKVAVIVEGVTAKANEIEAGKIEAEEDLKAAQP
>jgi|MicpuN2|78637|e_gw2.02.2.1/2934-3048 [MICSR]
PKNYLDFIANYQKSLTTQRKLNTDYTN--RLDGGLQKLMMAAEDVAQMQKELAAQKIVVQAKTVEVQELLEV
ITKNTAEVEEKQTAAATKETQLAEDSVRIAREKEEAEADLAAAIP
>jgi|MicpuN2|105018|estExt_fgenesh2_kg.C_Chr_160010/3044-3158 [MICSR]
PKSYLELISLYKDMLANRRQALSEAKA--RLENGVDKIAFASAQVNELQVNLKQEQIIVEEKKKATDQLIVS
IGKEKAVVDAAVEAGAADEAECAAIAEEVSAVQAECAEDLAKAEP
>jgi|MicpuN2|105012|estExt_fgenesh2_kg.C_Chr_150013/3038-3152 [MICSR]
PKSYLSFLAGYCALYAAKLSEVNVLAD--KINSGLSKLFTAKEDVGTMKIELQQKNVDLEEAQKMSEKLLKE
ISASTAVAEKEKARVAVIVEGVVAKANEIDAKKIEAEEDLKLAQP
>jgi|MicpuN2|96530|fgenesh2_kg.C_Chr_08000019/2830-2944 [MICSR]
PRQFVTFVDQYRRIFMQKREEHMEQRD--HLVAGLQKLEEAADQVSDLSTQASEQQRLLAEKQIEADDALQR
ITVAMSAASERKKEVEELQVKLGKEEADLSARRGPIEKQLAEIQP
>jgi|MicpuN2|104997|estExt_fgenesh2_kg.C_Chr_130021/2855-2969 [MICSR]
PTNYLEFVRGYRTLLLEKTKEIGGKRD--KLRGGLTKLDETGVQVEEMSVIAEEKRVSVAQAKVDCEELLVV
IVQDKRAADEQERLVKADAEKIGEEAKEANAIAAECERGLAQAMP
>jgi|Chlre3|137221|estExt_gwp_1W.C_170117/3076-3190 {IDA2} Flagellar inner arm dynein 1 heavy chain beta [CHLRE]
PTNYLETVRGYKGLLAEKRTELGEKAA--KLQGGLHKLDETSVQVAAMKKVAEEKKVVVAQAKADCEELLVE
IVQDKRVADEQEKQVNAEAQKIGKEAEEANIIAAQVQQELDKALP
>jgi|Chlre3|60432|estExt_GenewiseH_1.C_880001/3160-3274 {PF9} Flagellar inner arm dynein 1 heavy chain alpha [CHLRE]
PKNYLDFINNYKRALATNRRTIEDTVT--RLSGGLEKLIQAAVEVDAMQKELSQAQVVVAQATKECNELLEV
ISTNTVDVETKAKAAAIKEAQLKVDSEQIAIEKAEAEAALEEAIP
>jgi|Chlre3|24252|estExt_fgenesh1_pm.C_250005/3095-3209 {ODA4} Flagellar outer dynein arm heavy chain beta [CHLRE]
PKSYLELISLYKMLLQLKRDDLRRSKE--RLENGIDKIAQAAAQVTDLQRVLKEEQIVVDEKKAQTDELIVS
IGKEKAIVDQAVEAGREDEEAATALQTEVSAFQAECERDLLEAEP
>jgi|Chlre3|24009|estExt_fgenesh1_pm.C_30073/2885-2999 {DHC1b} Cytoplasmic dynein 1b heavy chain [CHLRE]
TREYLALVSLYGQIYNRKRTQVLEQQN--FLKGGLGKLAEAAVTVDTLSAEAEKQRVVLKAKQAEADEALVH
IQDSMLKAADRRKEVEVLKKRTAIEEVEMKERRVKVEEELSEVQP
>jgi|Volca1|62433|e_gw1.29.112.1/3065-3179 [VOLCA]
PTNYLETVRGYKDLLGEKRRELGEKAA--KLQGGLQKLDETSVQVAAMKKVAEEKKVVVAQAKADCEELLVE
IVQDKRVADEQEKQVNAEAQKIGKEAEEANAIAAQVQVELDKALP
>jgi|Volca1|105994|estExt_fgenesh4_pg.C_360173/3154-3268 [VOLCA]
PKNYLDFINNYKRALASNRRTIQDTVS--RLSGGLEKLIQAAVEVDAMQKELSQAKVVVEQATKECNELLEI
ISTNTVEVEAKAKAAGEKEAQLKIDAEQISVEKAEAEAALEEAIP
>jgi|Volca1|106610|estExt_fgenesh4_pg.C_470079/3038-3152 [VOLCA]
PKSYLSFLQGYKELYARKWSFTKELAY--QIEAGLQKMFEAKADVNKMKAELAVKNQDLAVSAKEAEALLKQ
ISESTAIAEKEKQKVAVIVDAVTKKASEIAAVKDDAERDLAAAKP
>jgi|Volca1|79478|estExt_Genewise1Plus.C_50110/3090-3204 [VOLCA]
PKSYLELISLYKTLLQIKREDLRRSKE--RLENGIDKIAQASSQVTDLQRVLKEEQIVVEEKKAQTDELIVS
IGREKAVVDQAVEAGREDEDAATKLQADVSAFQAECERDLAEAEP
>jgi|Astpho1|26536|e_gw1.00063.3.1/3052-3166 [ASTSPC]
PTNYLETVRGYRGLLQQKRRQVGDKAG--KLKGGLQKLAETGVQVGEMQIVCQEKKVVVAQAKISCEELLVA
IVQDKRAADEQEKQVNAEAQKIGKEADEANAIAAECQAGLDKALP
>jgi|Astpho1|30266|e_gw1.00110.2.1/2877-2991 [ASTSPC]
PRQYVAFVAIFRKVFAQKQEQLLEQQS--FLKGGLGKLAEAATTVDSLSQEAGQQRSLLKSKQVEAERALQG
ITVAMESAGSHRQEVSVLQKQLALDQGTINTRKAGVETELATVAP
>jgi|Phatr2|31156|estExt_Genewise1.C_chr_290071/2929-3043 [PHATR]
PRDYLALIQNFVSCFNERREKVEDEQL--HVNAGLSKLKQTQENVAELKQGLGTKTAELRKKETLANEKLQQ
MVADQNIAEKRKEEAERMSVEVEKQQKQINERKDRAQKDLDEAEP
>jgi|Thaps3|2984|fgenesh1_pg.C_chr_2000939/3068-3182 [THAPS]
PKSYLSFIATYKSMYSEKLGALKEKES--RVKLGLDKLIQGAKDVEAMKIILAAEQVKLEEATISTNKMLES
LEVSSAEAKAEGEQVAGIKSKCEADAVRIASEKASCQNDLAKAQP
>jgi|Thaps3|40445|estExt_gwp_gw1.C_chr_40535/2949-3063 [THAPS]
PKSFLELISFFKYLIGNKQTDLQRLID--RLDVGLSTLRKTSQDVTELQKDLKITMEKVEEKKVATDKLINE
MSVQQADAQVQEEAAQIEATKANEESEKAMKIENEAEQELSEAKP
>jgi|Thaps3|269263|estExt_thaps1_ua_kg.C_chr_70177/2939-3053 [THAPS]
PRDYLALIHNFVTCVNNERGQIEEEQL--HVNAGLSKLRQTQDNVAELKGALAAKTIELREKETLANNKLQQ
MVADQNEAQKRKEEAEKMSVEVERQQVAIAERKEKAQKELDEAEP
>jgi|Auran1|16/2947-3061 [AURAN]
PRSYLSFLADYQKVYAVKLGEIEQKAS--RVQVGLEKLQKGAEDVESMKLVLADEEVKLQKANEATTEMLGK
LQQSSMEAKKEADAVGKIKESCVADAKRIAGEKAEAEKDLAKAQP
>jgi|Auran1|30038/2978-3092 [AURAN]
PKSYLSFIQSYTKMYKLKLAELEDKEG--RVKLGLEKLKQGARDVEDMKGVLAEEDKKLAVATEETNKMLEG
LQISSAEAQREGDKVAKDKAACEADAARIGEEKAAAEADLAKAQP
>jgi|Auran1|70918/3148-3262 [AURAN]
PTSFLELINFYKSLLATRREEMTAMIT--RLDTGLTTLKTTNEDVSRLQADLKVKMLEVDEKKVACDVFLEK
MGRQRGEAEEAQAEADKERAKADLAAQDARNIEERAAGDLALAKP
>jgi|Physo1_1|108230|estExt_fgenesh1_pm.C_30019/2971-3085 [PHYSO]
PKSFLELISFYEILLKQRKEDIQRQIS--RLDDGLSTLRKTSADVAELQVDLKHTMVKVAEKQASTDQLLEQ
MGREKAGAEVQQENANKEKLKAEAASAAAAELAAEAEKELSQAKP
>jgi|Physo1_1|128245|estExt_fgenesh1_pg.C_40089/3162-3276 [PHYSO]
PRDYLEFIRHFVSLYSEKRAQLEDQQL--HLNVGVQKLQATHEQVAELQGQLSLKEKELKKKDVEANEKLQQ
MVQEQNEAERKKKDTEELAADLASKDEEIRSRKEVVEADLAQAEP
>jgi|Physo1_1|129636|estExt_fgenesh1_pg.C_80147/3182-3296 [PHYSO]
PKNYLDFISNYRLQLKENKVKVTASIA--RLKGGLTKLVEAAQAVDVMQVELSEKKVIVDEKTLACEALIKT
IEEKSAVASKQQEVAAATQIECEKASVLIAKEKEEADAALLEALP
>jgi|Physo1_1|133667|estExt_fgenesh1_pg.C_270079/3102-3216 [PHYSO]
PTNYLSLVTGYVELLSEKAATIRDTRD--KLKNGLAKLEESRLQVEEMSKQLEQRKIVVAQKNKDCSDLLVV
IVSERRVADEQRKQVEADSERIAKEEAETKKIADDAQKDLDEALP
>jgi|Physo1_1|134505|estExt_fgenesh1_pg.C_320076/3185-3299 [PHYSO]
PKSYLSFIESYKKMYNVKLDEIKVKEQ--RVNLGLKKLIQGAEDVRAMSIVLADEQVKLEKATEETNTMLQS
LQVSSAEAHKEGDQVAQIKAKCEEDAARISAEKELCEHDLAKAKP
>jgi|Phyra1_1|46973|gwEuk.30.25.1/2998-3112 [PHYRM]
PTNYLSLVTGYVELLSEKAATIRDTRD--KLKNGLAKLEESRLQVEEMSKQLEQRKIVVAQKNKDCSDLLVV
IVSERRVADEQRKQVEADSERIGKEEAETKKIADDAQKDLDEALP
>jgi|Phyra1_1|71155|fgenesh1_pm.C_scaffold_5000024/2968-3082 [PHYRM]
PKNYLDFISNYRLQLKENKLKVTASIA--RLKGGLTKLVEAAQAVDVMQIELSEKKVIVDEKTLACEALIKT
IEEKSTVASKQQEVAAATQIECEKASVLIAREKEEADAALLEALP
>jgi|Phyra1_1|74125|fgenesh1_pg.C_scaffold_6000108/3262-3376 [PHYRM]
PRSFLSFLSTYKELYGEKLSEVRHQEG--AVNLGLQKLGQGAQDVERMKVVLKEEEAKLVVAEAAANKMLET
LQVKSLEAKKENDIVQQIREQCLAEAAIILAEKEAAEEDLKRAQP
>jgi|Phyra1_1|77577|fgenesh1_pg.C_scaffold_25000098/3197-3311 [PHYRM]
PRDYLEFIRHFVSLYSEKRAQLEDQQL--HLNVGVQKLQATHEQVAELQGQLSLKEKELKKKDVEANEKLQQ
MVQEQNEAQEKKKDTEALAADLASKDEEIRSRKEVVEADLAQAEP
>jgi|Phyra1_1|79384|fgenesh1_pg.C_scaffold_39000082/3317-3431 [PHYRM]
PTSFLELIRFYKSLLEAKRSSQTLKIK--RLEVGLATLKKTSLDVAGLQDELRMTMKKVEERKRATELLLEQ
MGKQRGDAEVKQRRADEERAKATQAAEIASQIEGQASVELAIAKP
>PITG_01717/3142-3256 | PITT_01717 | Phytophthora infestans dynein-1-alpha heavy chain (translation) (4614 aa) [PHYIN]
PKNYLDFISNYRLQLKENKMKVTASIA--RLKGGLTKLVEAAQAVDVMQIELSEKKVIVDEKTLACEALIKT
IEEKSAVASKQQEVAAATQIECEKASVLIAREKEEADAALLEALP
>PITG_02526/3195-3309 | PITT_02526 | Phytophthora infestans conserved hypothetical protein (translation) (4702 aa) [PHYIN]
PRDYLEFIRHFVSLYSEKRAQLEDQQL--HLNVGVQKLQATHEQVAELQGQLSLKEKELKKKDVEANEKLQQ
MVQEQNEAQEKKKDTEALAADLASKDEEIRSRKEVVEADLAQAEP
>PITG_03180/3067-3181 | PITT_03180 | Phytophthora infestans conserved hypothetical protein (translation) (4528 aa) [PHYIN]
PTNYLSLVTGYVELLSEKAATIRDTRD--KLKNGLAKLEESRLQVEEMSKQLEQRKIVVAQKNKDCSDLLVV
IVSERRVADEQRKQVEADSERIGKEETETKKIADDAQKDLDEALP
>PITG_05922/3063-3177 | PITT_05922 | Phytophthora infestans conserved hypothetical protein (translation) (4565 aa) [PHYIN]
PKSYLSFIESYKKMYNVKLDEIKVKEQ--RVNLGLKKLIQGAEDVRAMSIVLADEQVKLEKATEETNTMLQS
LQVSSAEAHKEGDQVAQIKAKCEEDAARISAEKELCEHDLAKAKP
>PITG_12577/3385-3499 | PITT_12577 | Phytophthora infestans conserved hypothetical protein (translation) (4852 aa) [PHYIN]
PKSFLELISFYEILLKQRKEDIQRQIS--RLDDGLSTLRKTSADVAELQVDLKHTMVKVAEKQASTDQLLEQ
MGREKAGAEVQQENANKEKLKAETASAAAAELAAEAEKELSQAKP
>PITG_13968/2864-2978 | PITT_13968 | Phytophthora infestans conserved hypothetical protein (translation) (4317 aa) [PHYIN]
PREFICFLGTWRTLFEAKCKQIVQEIR--HLKSGLSKLEEASVTVDELSRNAVVKKKDLSAAQVAADEAMKE
ITNALDRAATNRREVEDLKKQLAKAETATNARKREIEQELSEITP
>PITG_15625/3342-3456 | PITT_15625 | Phytophthora infestans conserved hypothetical protein (translation) (5010 aa) [PHYIN]
PTSFLELIRFYRSLLEAKRSSQTLKIK--RLEVGLATLKKTSQDVAGLQDELKLTMKKVEERKKATDLLLEQ
MGKQRGDAEVNQRRADEERAKAAQAAEIASQIEAQASVELAIAKP
>PITG_15967/3138-3252 | PITT_15967 | Phytophthora infestans conserved hypothetical protein (translation) (4691 aa) [PHYIN]
PRSFLSFLSTYKELYAEKLSEVRHQEG--AVNLGLQKLGQGARDVEKMKVVLKEEEAKLVVAEAAANKMLET
LQVKSLEAKKENDIVQQIREQCLADAAVILAEKEAAEEDLKRAQP
>162.m00065/3325-3439 TTHERM_00912290 [TETTH]
PTNYIELVKGYVELLEQKQKEYGNEIT--KLRLGLHKLDEAGESSELLKQQLQISQIQLQKSQKEVEDLMIK
IEGESRDVNEKQKYVEQKTVLVEKEKAEILRISADAEQDLQAAMP
>3.m01901/3092-3206 TTHERM_00046310 [TETTH]
PRDYLDFIKHFMELLHSKRSSLEDQQL--HLNKGLEKLKDTEEQVATMESTLKKKKTELEQKEKEANEKLKL
MVSEQNKAEQSKDESIKLTEQVDKQKAIINEREQIARQELAEAEP
>304.m00025/3089-3203 TTHERM_01276420 [TETTH]
PKSFLSYLNSYKTLYIEKYDELDQQEE--SFKIGLNKIQEATITINQMEISLKEEEIQLNEATEKTNQLLAN
LDKESKKANQKGEEVAATNKQCEIQAEQISKEKEEAERELEAALP
>3716.m00005/3108-3222 TTHERM_00499300 [TETTH]
PKSFLELIDFYKKLLTEKRETIQRQIQ--RYEMGLNILAETQNKVQGLQEELKVKMVEVNKQREETDILIEK
VGKESALAEEEQTIANAEEEKTNVAAAEAEKISKEATEALAEALP
>3735.m00066/2870-2984 TTHERM_00558310 [TETTH]
PSHLFALAHTYSKIYQKKVNSRGSQSS--HLKKGLGKLQEAKELVDVLQKQAQVKKQELAVKQKEADNALVL
ISKAMQNAAERKAECEKIQEYLQSEEGKIQDQRMEVQRQLQEVEP
>3737.m00022/2920-3034 TTHERM_00688470 [TETTH]
PKNYLDFLSNYKKMLANNRKKFNDMIK--RYEVGLDKLEQAAQQVKKLQVELQKKEVEVTHEFNEVKQLLDI
IKEKKEIAEKAQNVATEKKKELDIETVQINESKKEADRILQEAIP
>GSPATP00002017001/3061-3175 assembled CDS [PARTE]
PRDYLDFLKHFEKLHNEKKSQLEDQQL--HLNVGLDKLKETEQQVLEMQKSLDQKKVELLTKERQAGEKLQT
IIEEKKIAEKKKEDSTRLSSDAEKKAKEMEVRQSQVNKELNEALP
>GSPATP00015638001/2945-3059 assembled CDS [PARTE]
PKNYLDFLSNYKRLLAVNRKKYQDLIV--RYTNGVQKLDEASEQVKVLQEELEIKKVEVTSESKEVEDLLKI
INGKKEIATKDNEEASIKKKKLEVDSVEINQKQAEADQILKEAIP
>GSPATP00018698001/3098-3212 assembled CDS [PARTE]
PKSFLELIDYYKKLLGEKREQISKQIK--RYEQGLQILADTQGKVQLLQAELKIKMVEVDKKKNETDILIEK
VGKESAVAEVEQKIANEEEEKTNAASKAAEELAETARIELEKALP
>GSPATP00027140001/2211-2325 assembled CDS [PARTE]
PRSFQSLTQTYSLIMDTKMQSKGSQAD--HLQKGLEKLQEANNLVNKLTQEAQEKKVLLSKKQLEADDALQK
ISKAMQDAAERRQETEQLQRYLQEEEGKIKVSKDKVEDELRDVNP
>Cryptosporidium_parvum_Iowa_II|AAEE01000006|cgd1_750|Annotation|GenBank|(protein/3554-3668 coding) dynein heavy chain [CRYPV]
PRDFFDFLKHIIKIYKEKNETLLEQQQ--HLSSGLETLRSTEQEVATLQQELGEKEKILIAKNVEAEQKMQQ
MIKEQGEAEEKKKTTETLAKSLDEQQKVIAERSSEVEIQLKDVEP
>Toxoplasma_gondii|VIIa|20.m03983|Annotation|Toxoplasma_gondii_TIGR|(protein/3087-3201 coding) dynein beta chain, putative [TOXGO]
PKSFLELIDFYKSFLVGKRLDIDKNIE--RLRRGLGTLEETRVKVEGLREDLREKMVKVDEQKAAVDLLIEQ
VAKASAVAEEESRIANEENERANEAAEEASSIQKKADEELSEALP
>Toxoplasma_gondii|IX|541.m01230|Annotation|Toxoplasma_gondii_TIGR|(protein/2643-2757 coding) dynein gamma chain, putative [TOXGO]
PKSYLSFLSFYKLVYAEKFKEVNNLEH--SVNVGLLKLNQAAQDIKQMKVKLKDEEKKLRESEEQTNQLLVK
VQSESAKAQKKSEQVGAFRDECLANKERIEVEQEEANRDLQQALP
>Toxoplasma_gondii|XI|583.m05320|Annotation|Toxoplasma_gondii_TIGR|(protein/2895-3009 coding) dynein beta chain, putative [TOXGO]
PQNYIDFIRVYAGNLAAKRRDLDTLAD--RLEGGLSKMASATEAVKVMNQELAEKKVIVDERRRSVENLIND
IEEKSSKASKRQEEATAAAKQISEDQVVIAREKQSADEALAAAIP
>Toxoplasma_gondii|X|46.m01675|Annotation|Toxoplasma_gondii_TIGR|(protein/2761-2875 coding) dynein 1-beta heavy chain, flagellar inner arm I1 complex, putative [TOXGO]
PTKFLELVQGYIRLYREKTEEVQELVH--KLTVGLHKLVETRAQVEVMGTELERKKEIVAKKQTECQDLLVV
IVEKRSVADEQKKQVEADSDRISKEEVETKILSEDARRDLAKAMP
>Toxoplasma_gondii|Ia|83.m00019|Annotation|Toxoplasma_gondii_TIGR|(protein/3359-3473 coding) dynein heavy chain, putative [TOXGO]
PRDFLDFLHHFVNLVGEKADATGEQQR--HLQAGLQTLRVAEEQVAEMRSALTEKESVLTEKNEEAEKKMGQ
MVEQQAEAEEKKRGAEQLTRKLDEQTGVIEERRQAVQKQLAEVEP
>Plasmodium_falciparum_3D7|MAL9|PFI0260c|Annotation|Plasmodium_falciparum_Sanger_Stanford_TIGR|(protein/4346-4460 coding) hypothetical protein [PLAFA]
PKSYLSFIDLYKQMYVKKYDEIKCLKE--SVDIGLKKLNEAAMDVQKMRESLTSEEEKLKESDEQMNILLEK
VKDESLKAEKQSVEVSKFRDKCIKEKDLILKDQEEADKDLKAALP
>Plasmodium_falciparum_3D7|MAL10|PF10_0224|Annotation|Plasmodium_falciparum_Sanger_Stanford_TIGR|(protein/4047-4161 coding) dynein heavy chain, putative [PLAFA]
PKTFLEYIYFYKNLLNVKNFEIEKSVE--RLNKGLLALTSTRENVQLLQKEIEIKITNIEEKKIEVNEILNK
VKEATEVTNKEQQIVNEEKKKTEIFTKEAIEIQLKADKELSEALP
>Plasmodium_falciparum_3D7|MAL7|MAL7P1.162|Annotation|Plasmodium_falciparum_Sanger_Stanford_TIGR|(protein/3358-3472 coding) dynein heavy chain, putative [PLAFA]
PRDFLDFIKHFLKIIDEKKEEVSSQKN--HLNSGLNKLKDTEIQVAELRNSLAIKKKTLAEKDLEAEEKMKL
MIEQQTETEDKKKKAEILSKKLDEQFIIIDQRKEVVRKELSEVEP
>Plasmodium_falciparum_3D7|MAL14|PF14_0626|Annotation|Plasmodium_falciparum_Sanger_Stanford_TIGR|(protein/4561-4675 coding) dynein beta chain, putative [PLAFA]
FKHFYNFLIFFEHLYKKKSEETNKQEK--KISIALNKLADARNEIQNMQIQLSLQKENISKKQIECARLLKE
IEEKKKESNEKKKKIQEDSIRISSVEAETQKLAEDARKDLQNAIP
>395.m00208|PY01468|PY01468|cytoplasmic/3430-3544 dynein 1-related|p_yoelii|chr_0|MALPY00395|395 [PLAYO]
PRDFLDFIKHFLKIIDEKREEISAQKK--HLNAGLKKLKDTEVQVAELRNSLANKKKTLAEKDIEAEEKMKL
MIEQQAETEDKKKKAEILAKKLDEQFIIIEQRKEIIRKELSEVEP
>Tb927.3.930/Tb03.27F10.490/3117-3231 dynein heavy chain, putative [217342 - 231261] MW:531413.53 [TRYBB]
PKSYLGFIESYTNVYTKKFNELNEDAS--KINKGLQKLHQAGEDVRVMRKQLQEKEGLLQSKRKETDALVKE
IEIRTAEAEKKRMEVEVVKESVARDAAVVAQGEAEAKKDLEAAEP
>Tb927.4.560/Tb04.5D20.720/2804-2918 dynein heavy chain, putative [164301 - 151603] MW:479846.00 [TRYBB]
PQHFKGLCLTYESIFKEKSRMISEGIT--RLQTGVSKLDEAQENVDQIATDVVEKRKLMEVKQKEADDALQE
IKTNMEAASDQKKNIQKIRKDLEKEQKAIEERKSVIEERLSGIQP
>Tb927.4.870/Tb04.5E12.710/2960-3074 dynein heavy chain, putative [251684 - 238338] MW:510104.01 [TRYBB]
PKNFLGFLANYSKLLTTRREDIDDLVK--KFAIGLERLDHAQEDVKVLQEELAEKEVTLREKQDINERMTSE
IKDQKTRNEKRKAEALVMEEELNVQNEEIERESAQAQEVLALAMP
>Tb927.7.3160/Tb07.13M20.140/3616-3730 dynein heavy chain, cytosolic, putative [801917 - 817789] MW:596654.67 [TRYBB]
PRHFSDLLQQLKLLYEEKKGRSMEQLT--HLRSGLAKLATTSEEVGQQQTQLREHEVLLDERSAKAQAMLER
IVSETERTKQEKQEAEQLRQQLKEEEDLILADRARVEQQLSEAAP
>Tb927.8.3250/Tb08.28L1.260/3204-3318 dynein heavy chain, putative [967385 - 981409] MW:537361.66 [TRYBB]
PSSYLDMVRGFRRMLTQKRDEIIEQRD--KLANGMAKLEETKLAVSKMTEELKVQDAKLQEKTEEVNRATES
IKVQQQNAEEQQSLLASEKVKIEQTKRSALADQAEAQADLDRAMP
>Tb11.02.0030/2873-2987 dynein heavy chain, putative [697509 - 684586] MW:484968.45 [TRYBB]
PERFRVLMENYESILQKKGESGEASLK--RLDAGLAKLHEAEESVAKIQSDVKRKKKKVEEKQKEADKALTE
IQQKMEESKEQRDTAEELQARLSTEQEEIAVKREKVTKELSGITP
>Tb11.02.0760/3111-3225 dynein heavy chain, putative [907008 - 920984] MW:531183.88 [TRYBB]
PKSFLELIAFYKELLGRKREDLNDKTQ--RLVSGIDKIKEAGVQVAALQEVLHRESQEVEDARQKTAALMET
VGREKAIVEEQSTIAAKEEEKTNKIVAEVETFERMCSEDLAKAKP
>LmjF34.4160/2803-2917 |||dynein heavy chain, putative|Leishmania major|chr 34|||Manual [LEIMA]
PQHFKVLCETFDHVFQEKSRQVADGLA--RLKSGVTKLDEAQENVDKIATDVTEKKQLLEVKQQEADDALKE
IQKRMEEAGNQKRSIHKIQKELDKEQSGIRERKVVIEGRLSGIQP
>LmjF25.0980/3184-3298 |||dynein heavy chain, putative|Leishmania major|chr 25|||Manual [LEIMA]
PKSYLSFIESYTTVYSKKFNELNDEAK--KINNGLKKLHQAGEDVRVMRTQLQEKEVLLSDKRKETEALVKE
IEVRTAEAEKKRAEVEIVKEAVAHDAAIVAHGEAEAKKDLEAAEP
>LmjF34.3880/3155-3269 |||dynein heavy chain, putative|Leishmania major|chr 34|||Manual [LEIMA]
PKNYLSFLANYAKLLVTRREDIDDIVK--KFTIGLEKLQHAEAEVNVLKEELAEKEVTLREKQEINAQMTRE
ITEQQQKNQVRKDESLKMEEELNIQNAEIEKESAEAQVVLEQAMP
>LmjF23.1310/3287-3401 |||dynein heavy chain, putative|Leishmania major|chr 23|||Manual [LEIMA]
PSSFIDLVRGFRSMLHSKRIDIIEQRD--KLANGMSKLEETKVTVSEMREALKVQDERLQAKSAEVSKATES
IQARQHIAEEQQTLVASEKVKIEQTKRSALADQAEAQADLDRAMP
>LmjF13.1650/3115-3229 |||dynein heavy chain, putative|Leishmania major|chr 13|||Manual [LEIMA]
PKSFLELIAFYKDLLARKRKENSDQTD--RLVSGIDKIKEAGAQVQGLQEVLQRESVEVEEARQKTAALLET
VGREKSVVEEQSAIAAKEESKTNKIVEEVTSFEKQCQEDLAKAQP
>Giardia_lamblia_ATCC_50803|ctg02_8|GL50803_94440|Annotation|Giardia_lamblia_MBL|(protein/4017-4131 coding) Dynein heavy chain [GIALA]
PAGYLSLVRLYRDILLQQRHKITNDIN--KLKGGINKLMETRETVEEMRKELETTKVVVLESQENCENLLAN
IAVQQREIDEKQRLIQIDSEKLMKEKEVLMGQMKEAQKDLDEATP
>Giardia_lamblia_ATCC_50803|ctg02_48|GL50803_100906|Annotation|Giardia_lamblia_MBL|(protein/3924-4038 coding) Dynein heavy chain, putative [GIALA]
PRNFVDFLTSYLSLLQKLRQDCDGDIN--RFSQGLQKLSQAESEVTELQTTLNEQSVILEEKTKACNEMVAA
IEKQSVETAKLQKEAAETEKELKIQEQEITVEKGEAEEQLAAAIP
>Trichomonas_vaginalis_G3|DS113385|TVAG_497260|Annotation|Trichomonas_vaginalis_Carlton|(protein/3045-3159 coding) axonmeal dynein heavy chain, putative [TRIVA]
PKSYLELISTFRQTLKKTRETIVNNTE--YFSQGLKMLQGSSEGVERMKVALEAKTKEVAQAQQECVTMIDE
ITAKAAIVKKQSDAAQVERANVEKSAKEAEKIREDAESDLKKAIP
>Trichomonas_vaginalis_G3|DS113645|TVAG_236550|Annotation|Trichomonas_vaginalis_Carlton|(protein/3160-3274 coding) axonmeal dynein heavy chain, putative [TRIVA]
PTNFLDYISTFRKLLVQKNQYNKQQIQ--MLGEGLEKIIHSAQEVEVLNAKFKTQQAGLQKIIKENEQSLEE
ANAAKAKSEELMQQATVKKKENEIKLIEINEKNKDAHAALEEAQP
>Trichomonas_vaginalis_G3|DS113695|TVAG_032910|Annotation|Trichomonas_vaginalis_Carlton|(protein/2893-3007 coding) 1 beta dynein heavy chain, putative [TRIVA]
PRYFFEFIEQYCKIYKEKSKNIQTDKE--HLSKGLQKLKETQSEVKRMGVELEKKKVILKESEVKAEQKLEE
IIKDKETTKQKQTEAEKIKVQLDEKTAIINKDKSSAQAELDAIAP
>Trichomonas_vaginalis_G3|DS113734|TVAG_440130|Annotation|Trichomonas_vaginalis_Carlton|(protein/3054-3168 coding) axonemal dynein beta heavy chain, putative [TRIVA]
PTTFMEFVKNYKTLLSQKESEITARAK--VYRDGVATLVSTRSEVEIMSHDLEKLKVTLEAEKAKLEATSIQ
LSNTKKSAEDQEAYLVQYSQEIAKSAEECRIEQEAAEARLANVKP
>Trichomonas_vaginalis_G3|DS113317|TVAG_006480|Annotation|Trichomonas_vaginalis_Carlton|(protein/3107-3221 coding) axonemal dynein gamma heavy chain, putative [TRIVA]
PKSYLSFLSSFKTLYQTQLEKIQDDAN--RMKEGLQKIEDAKVSVANMKSKLSEEKAVVAQKSAEAQQILDV
VTVKRAEAETQAAEVQTQKDAQEVEKNKIAVMQEDANAKLQDAMP
>Trichomonas_vaginalis_G3|DS113186|TVAG_456970|Annotation|Trichomonas_vaginalis_Carlton|(protein/2887-3001 coding) axonmeal dynein heavy chain, putative [TRIVA]
PRYFFDFVSHFCQILKSKKSKLQTQQL--HLYNGLSKLETTQNEVERMGKDLAVKQKQLKEKEQLAEQKLTE
IVKDKQITTQKKDEAQKVKAEIENKRNIMKVEQQKAQKELDEVQP
>jgi|Naegr1|30143|e_gw1.3.1.1/2976-3090 [NAEGR]
PKSYLEFLKLYKSLLYKKRELIKGLID--RLSQGIQKLRDTTMNVTKLQKQLETQEKEVKEREIAADIILEK
VKKERTVVEAENKKALTEEKFAQEINQQVAQQTAECEGEVEKAKP
>jgi|Naegr1|37059|estExt_gwp_gw1.C_310070/2786-2900 [NAEGR]
PKNYLDYINTYKRLLNENRSKIDEMIK--RLDGGLKKLREGKDEVEERKKELSEASEILQTKSVENQQLLQV
ISERLTEASEQSKLQQEREEEIKKELENIQKQKIEEEEKLAVAEP
>jgi|Naegr1|38988|estExt_Genewise1.C_210025/2954-3068 [NAEGR]
PKTYLSFLNSYRKLYQDKLQQIERKSN--NIAKGLEKLQQAKEDVREKGKELEQKERDLLIAQASAQVLVDK
VQKETKAAEEQGREIQKRKEKQEKEVKVVQKERDEVTKDLKNAEP
>jgi|Naegr1|39535|estExt_Genewise1.C_310051/2886-3000 [NAEGR]
PKSYLSFIQLYKDVYRAKYAEIDKEAK--NVAMGLSKLHEAKEDVEKLQIELKIKEKKLDEAKLKAEEIMKE
VSESKTKTLAKKTEVEKEKDIIEKEHNLVEIQKKEALADLEKAKP
>jgi|Naegr1|46538|fgeneshHS_pg.scaffold_7000083/3075-3189 [NAEGR]
PRHYLDFIKHLVHVQKEKQQEIKEQQN--HIERGLKKLKETEGYVFTLQQQLKVQEQKLSEKNIQSKEKLDQ
IVENQKVAENRKQELLILSKQLEEKSVGINRRKEESRTQLSLVQP
>jgi|Naegr1|55628|estExt_fgeneshHS_pm.C_60001/3027-3141 [NAEGR]
PKSFLELIEVYKTLLAKKREELNGTIE--RLSNGLTKINESEEKVKELSTVLAQEAIIVEEKKRATEELLAK
VTKENTFLASQQKIVEEEEVKQNKVVDEVNALAKVCTDELKQAEP
>jgi|Naegr1|55825|estExt_fgeneshHS_pm.C_330004/2511-2625 [NAEGR]
PLHFINFIDTFNKTLQKKRSVKQEQQE--HLNKGLSKLKEASKSVDELSKKAEVQKIQLNEKQEQKKIALTE
IQKSMQESVKEQNDIEKLKEQVKVEDVKLNEKKSFINGKLSSIEP
