# Supplementary material for: Coupling of ATPase activity, microtubule binding, and mechanics in the dynein motor domain
Source: EMBO J. 2019 May 31;38(13):e101414. doi: 10.15252/embj.2018101414 (PMC6600642; doi:10.15252/embj.2018101414)
Supplement: Supplementary file 17 — Source Data for Appendix [file EMBJ-38-e101414-s017.zip › EMBOJ-2018-101414_SourceDataForAppendix/Mutants/Mutant-06_CC2.fasta]

>ENSTRUP00000000144/3246-3346 pep:novel scaffold:FUGU4:scaffold_286:100731:267611:-1 gene:ENSTRUG00000000064 transcript:ENSTRUT00000000144 gene_biotype:protein_coding transcript_biotype:protein_coding [FUGRU]
KRIIDLNKSGKSLGAISKQLQVCKYKV---HGAVLLLPREVECKLSPAAERKLVRRVKSQPRSTKKHICQEL
--EAAGTQVSVSTVKRVLLLCCGPVLLSMELVLY
>yeast/240-345
PLRQEMKRIEFESLKTKANLLAAEEMTQDLEASIEVSKRKYSLLIRDVEAIKTEMSNVQANLDRSISLVKSL
TFEKERWLNTTKQFSKTSQELIGNCIISSIYETY
>ENSAMEP00000006394/3410-3515 pep:novel scaffold:ailMel1:GL193486.1:523285:592154:1 gene:ENSAMEG00000005977 transcript:ENSAMET00000006659 gene_biotype:protein_coding transcript_biotype:protein_coding [AILME]
PLRNELQKLEDDAKDNQQKANEVEQMIRDLEASIARYKEEYAVLISEAQAIKADLAAVEAKVNRSTALLKSL
SAERERWEKTSETFKNQMSTIAGDCLLSAAFIAY
>ENSAMEP00000010972/3107-3212 pep:known scaffold:ailMel1:GL192883.1:1057358:1240349:1 gene:ENSAMEG00000010320 transcript:ENSAMET00000011439 gene_biotype:protein_coding transcript_biotype:protein_coding [AILME]
PLETEQAGLESNLKKTEDRKKKLEELLNSVGQKVSELKEKFQSRTSEAAKLEAEVSRAQETVQAAKVLLGQL
DREHKRWRVQVAEITEELATLPKRAQLAAAFITY
>ENSAMEP00000016242/3241-3346 pep:novel scaffold:ailMel1:GL192354.1:3289998:3416409:1 gene:ENSAMEG00000015348 transcript:ENSAMET00000016916 gene_biotype:protein_coding transcript_biotype:protein_coding [AILME]
PKREKVARLERNFYLTKRELERIQNELAAIQRELEALGAKYEAAILEKQMLQGEAEIMERRLIAADKLISGL
GSENIRWLNDLDELMHRRVKLLGDCLLCAAFLSY
>ENSAMEP00000014810/3257-3362 pep:novel scaffold:ailMel1:GL192595.1:1267716:1362022:-1 gene:ENSAMEG00000013903 transcript:ENSAMET00000015422 gene_biotype:protein_coding transcript_biotype:protein_coding [AILME]
PKRQALEEANAELAEAQEKLSRIKNKIAELNANLSNLTSAFEKATAEKIKCQQEADATNRVISLANRLVGGL
ASENVRWAESVKNFKSQGVTLCGDVLLISAFVSY
>ENSAMEP00000017926/3215-3320 pep:novel scaffold:ailMel1:GL193146.1:804066:882623:1 gene:ENSAMEG00000016905 transcript:ENSAMET00000018656 gene_biotype:protein_coding transcript_biotype:protein_coding [AILME]
PKRIRMNAALAQLQEKQAALAEAQEKLQEVAEKLEMLKKQYDEKLAQKEELRKKSEEMEVKLERAGLLVSGL
AGEKARWEETVQGLEEDLGYLVGDCLLAAAFLSY
>ENSACAP00000009735/3135-3240 pep:novel scaffold:AnoCar2.0:GL343655.1:9063:117937:-1 gene:ENSACAG00000009725 transcript:ENSACAT00000009934 gene_biotype:protein_coding transcript_biotype:protein_coding [ANOCA]
PKRIRMKAALAQLEEKQAAQAEAQARLREVAEKLEMLKREYEEKLAQKEELRKKSEEMEIKLDRADKLVSGL
AGERIRWEETVKGFEEDLGYLVGDCLVAAAFLSY
>ENSACAP00000014915/3019-3124 pep:novel chromosome:AnoCar2.0:LGb:1658933:1696615:-1 gene:ENSACAG00000015099 transcript:ENSACAT00000015218 gene_biotype:protein_coding transcript_biotype:protein_coding [ANOCA]
PKREKVQEGIMEIGEDKRDLEKIQAELTAIQNELKALGDKYEAAIRGKQQLQEEAEIMERRLIAADKLISGL
GSENIRWLNDLEELKRRQVKLLGDCLLCAAFLSY
>ENSACAP00000000137/3422-3527 pep:novel scaffold:AnoCar2.0:GL343232.1:1943436:2001780:-1 gene:ENSACAG00000000102 transcript:ENSACAT00000000140 gene_biotype:protein_coding transcript_biotype:protein_coding [ANOCA]
PLRNELQKLEDDAKDNQQKANEVEQMIRDLEASIARYKEEYAVLISEAQAIKADLAAVEAKVNRSTALLKSL
SAERERWEKTSETFKNQMSTIAGDCLLSGAFIAY
>ENSACAP00000017270/2837-2942 pep:novel chromosome:AnoCar2.0:2:103804301:104067911:1 gene:ENSACAG00000017460 transcript:ENSACAT00000017610 gene_biotype:protein_coding transcript_biotype:protein_coding [ANOCA]
PKRQALSKANAELAAAQEKLASIKAKIAHLNENLARLTAKFEIATAEKVKCQKEAEATANIISLANRLVGGL
ASENVRWAESVKDFKLQESALCGDVLLITAFVSY
>ENSBTAP00000053699/3322-3427 pep:known chromosome:UMD3.1:4:30420509:30799675:1 gene:ENSBTAG00000013078 transcript:ENSBTAT00000061103 gene_biotype:protein_coding transcript_biotype:protein_coding [BOVIN]
PKRQALAQANLELAAAAEKLGAIRKKLADLDRNLSRLTDSFEKAIAEKVRCQEEVNQTNKTIELANRLVREL
ESEKIRWGQSIKSFEAQEKTLCGDVLLTAAYVSY
>ENSBTAP00000018689/3530-3635 pep:known chromosome:UMD3.1:23:12550367:12883939:1 gene:ENSBTAG00000014063 transcript:ENSBTAT00000018689 gene_biotype:protein_coding transcript_biotype:protein_coding [BOVIN]
PLKANLAKQEGRLAVANAELGKAQALLDEKQAELDKVQAKFDAAMNEKMDLLNDADMCRKKMQAASTLIDGL
SGEKVRWTQQSKEFRAQINRLVGDILLCTGFLSY
>ENSBTAP00000053219/3425-3530 pep:known chromosome:UMD3.1:20:59285274:59560606:1 gene:ENSBTAG00000021972 transcript:ENSBTAT00000061278 gene_biotype:protein_coding transcript_biotype:protein_coding [BOVIN]
PLKANLVVQENRYMLAMQDLQKAQAELDDKQAELDVVQAEYEQAMTEKQTLLEDAERCRHKMQAASALIGGL
AGEKERWTEQSKEFAAQTKRLVGDVLLATAFLSY
>ENSBTAP00000029662/3255-3360 pep:known chromosome:UMD3.1:17:54040852:54199562:-1 gene:ENSBTAG00000016523 transcript:ENSBTAT00000029664 gene_biotype:protein_coding transcript_biotype:protein_coding [BOVIN]
PKRDKVARLERNFYLTKRELEKIQNELAAIQRELEALGAKYEAAILEKQKLQEEAEIMERRLIAADKLISGL
GSENVRWLNDLDELMHRRVKLLGDCLLCAAFLSY
>ENSBTAP00000042130/3411-3516 pep:known chromosome:UMD3.1:21:68507134:68568024:1 gene:ENSBTAG00000016598 transcript:ENSBTAT00000044652 gene_biotype:protein_coding transcript_biotype:protein_coding [BOVIN]
PLRNELQKLEDDAKDNQQKANEVEQMIRDLEASIARYKEEYAVLISEAQAIKADLAAVEAKVNRSTALLKSL
SAERERWEKTSETFKNQMSTIAGDCLLSAAFIAY
>ENSBTAP00000006277/3212-3317 pep:known chromosome:UMD3.1:19:28027092:28134582:1 gene:ENSBTAG00000008605 transcript:ENSBTAT00000006277 gene_biotype:protein_coding transcript_biotype:protein_coding [BOVIN]
PKRIRMNTALAQLQEKQAALAEAQEKLREVAEKLEMLKKQYDEKLAQKEELRKRSEEMEMKLERAGMLVSGL
AGEKARWEETVKGLEEDLGYLVGDCLLAAAFLSY
>ENSBTAP00000006131/3294-3399 pep:known chromosome:UMD3.1:19:30963518:31248936:1 gene:ENSBTAG00000022509 transcript:ENSBTAT00000006131 gene_biotype:protein_coding transcript_biotype:protein_coding [BOVIN]
PKRQALSRATSDLAAAQEKLAAVKAKIAHLNENLAKLTAKFEKATTDKLKCQQEAEATAGTISLANRLVGGL
ASENVRWAEAVQNLKQQERKLCGDILLTAASISY
>ENSBTAP00000022637/3190-3295 pep:known chromosome:UMD3.1:19:54312243:54405245:1 gene:ENSBTAG00000000920 transcript:ENSBTAT00000022637 gene_biotype:protein_coding transcript_biotype:protein_coding [BOVIN]
PKRQALEEANAELAEAQEKLSRIKNKIAELNANLSNLTSAFEKATAEKIKCQQEADATNRVISLANRLVGGL
ASENVRWAESVESFKGQGITLCGDVLLISAFVSY
>F18C12.1/3003-3108 pep:known chromosome:WS220:I:8062006:8081666:-1 gene:F18C12.1 transcript:F18C12.1 gene_biotype:protein_coding transcript_biotype:protein_coding [CAEEL]
PLEGEKNKLVKNLKKAEKQMENLSKGLQSVDEVVGELKRKFEVLMKEATQIKVDLDREQDTIRIAGTLVESL
SGEFERWKIQIETFGEEQSKMELCSLITSAFITY
>T21E12.4/3354-3459 pep:known chromosome:WS220:I:4386788:4403645:1 gene:T21E12.4 transcript:T21E12.4 gene_biotype:protein_coding transcript_biotype:protein_coding [CAEEL]
PLRNELKRLEQEAAKKTQEGKVVDVRITELEESIGKYKEEYAQLIGQAENIKQDLLSVQEKVNRSTELLSSL
RSERDRWSSGSAGFSQQMDSLVGDALLSSAFLAY
>ENSCJAP00000008905/2985-3090 pep:known chromosome:C_jacchus3.2.1:5:69716314:70141290:-1 gene:ENSCJAG00000004802 transcript:ENSCJAT00000009410 gene_biotype:protein_coding transcript_biotype:protein_coding [CALJA]
PKRQALSRATADLTAAQEKLAAIKAKIAHLNENLAKLTAKFEKATADKLKCQQEAEVTAGTISLANRLVGGL
ASENVRWAEAVQNFKQQEQTLCGDILLITAFISY
>ENSCJAP00000017398/3194-3299 pep:known chromosome:C_jacchus3.2.1:2:189643026:189916163:1 gene:ENSCJAG00000009326 transcript:ENSCJAT00000018400 gene_biotype:protein_coding transcript_biotype:protein_coding [CALJA]
PLKANLVVQENRHVLAMQDLQKAQAELDDKQAELDVVQAEYEQAMTEKQTLLEDAQRCRQKMQTASTLISGL
AGEKERWTQQSQEFAAQTKRLVGDVLLATAFLSY
>ENSCAFP00000003990/3322-3427 pep:novel chromosome:BROADD2:14:38426944:38743245:1 gene:ENSCAFG00000002717 transcript:ENSCAFT00000004311 gene_biotype:protein_coding transcript_biotype:protein_coding [CANFA]
PKRQALAQANFELAAATEKLEAIRKKLGDLDRNLSRLTASFEKATAKKVQCQEEVNQTNKTIELANRLVKEL
ESEKIRWCQSIQSFEAQEQTLCGDVLLTAAFVSY
>ENSCAFP00000002222/3518-3623 pep:known chromosome:BROADD2:12:10628134:10923389:1 gene:ENSCAFG00000001518 transcript:ENSCAFT00000002400 gene_biotype:protein_coding transcript_biotype:protein_coding [CANFA]
PLKANLAKQEGRLAVANAELGKAQALLNEKQGELDKVQAKFDAAMNEKMDLVNDADMCRKKMQAASTLIDGL
SGEKVRWTQQSKEFKAQINRLVGDILLCTGFLSY
>ENSCAFP00000026640/3405-3510 pep:known chromosome:BROADD2:8:73039738:73107460:1 gene:ENSCAFG00000017986 transcript:ENSCAFT00000028644 gene_biotype:protein_coding transcript_biotype:protein_coding [CANFA]
PLRNELQKLEDDAKDNQQKANEVEQMIRDLEASIARYKEEYAVLISEAQAIKADLAAVEAKVNRSTALLKSL
SAERERWEKTSETFKNQMSTIAGDCLLSAAFIAY
>ENSCAFP00000008144/3275-3380 pep:novel chromosome:BROADD2:9:5712405:5806432:1 gene:ENSCAFG00000005442 transcript:ENSCAFT00000008781 gene_biotype:protein_coding transcript_biotype:protein_coding [CANFA]
PKRQALEEANAELAEAQEKLSRIKNKIAELNANLSNLTSAFEKATAEKIKCQQEADATNRVISLANRLVGGL
ASENVRWAESVKNFKSQGVTLCGDVLLISAFVSY
>ENSCAFP00000024712/3256-3361 pep:novel chromosome:BROADD2:5:35597745:35683503:1 gene:ENSCAFG00000016786 transcript:ENSCAFT00000026606 gene_biotype:protein_coding transcript_biotype:protein_coding [CANFA]
PKRIRMNAALAQLQEKQAALAEAQEKLREVAEKLEMLKKQYDEKLAQKEELRKRSEEMEVKLERAGLLVSGL
AGEKARWEETVQGLEKDLGYLVGDCLLAAAFLSY
>ENSCAFP00000022101/3110-3215 pep:novel chromosome:BROADD2:5:31397633:31736251:-1 gene:ENSCAFG00000014962 transcript:ENSCAFT00000023808 gene_biotype:protein_coding transcript_biotype:protein_coding [CANFA]
PLETEQAGLELNLKKTEDRKRKLEELLNSVGQKVSELKEKFQIRTSEAAKLEAELSKAQETIKAAEVLISQL
DREHKRWNAQVAEITEELATLPKRAQLAAAFITY
>ENSCPOP00000012540/3258-3363 pep:novel scaffold:cavPor3:scaffold_115:80993:163365:-1 gene:ENSCPOG00000013914 transcript:ENSCPOT00000014055 gene_biotype:protein_coding transcript_biotype:protein_coding [CAVPO]
PKRDKVAKLERNFYLSKRELEKIQAELAAIQRELEALGAKYEAAILEKQQLQEEAEVMERRLVAADKLISGL
GSENGRWLKDLDELMHRRVKLLGDCLLCAAFLSY
>ENSCPOP00000009031/3451-3556 pep:novel scaffold:cavPor3:scaffold_15:35496640:35751298:1 gene:ENSCPOG00000010058 transcript:ENSCPOT00000010149 gene_biotype:protein_coding transcript_biotype:protein_coding [CAVPO]
PLKANLAKQEGRLAVANLELGKAQALLDEKQAELDKVQAKFDSAMNEKMDLLNDADMCRKKMQAASTLIDGL
SGEKVRWTQQSKEFKAQISRLVGDILLCTGFLSY
>ENSCPOP00000003280/3179-3284 pep:novel scaffold:cavPor3:scaffold_31:731798:1030900:-1 gene:ENSCPOG00000003632 transcript:ENSCPOT00000003676 gene_biotype:protein_coding transcript_biotype:protein_coding [CAVPO]
PKRQALAQANLDLTAATEKLVAIRKKLGELDQHLCRLTASLEKAIAEKVRCQEEVNQTNKTIELANRLVREL
ESEKVRWGQSIQCFEAQEKTLCGDVLLTAAFVSY
>ENSCPOP00000013592/3277-3382 pep:novel scaffold:cavPor3:scaffold_55:5852062:6061834:-1 gene:ENSCPOG00000015078 transcript:ENSCPOT00000015225 gene_biotype:protein_coding transcript_biotype:protein_coding [CAVPO]
PLKANLVVQENRHVLAMQDLQKAQAELDEKQAELDVVQAEYEQAMTEKQALLEDAERCRHKMQTASTLISGL
AGEKERWTEQSKEFAAQTKRLVGDVLLATAFLSY
>ENSCPOP00000011491/3292-3397 pep:novel scaffold:cavPor3:scaffold_61:4980647:5339251:-1 gene:ENSCPOG00000012770 transcript:ENSCPOT00000012894 gene_biotype:protein_coding transcript_biotype:protein_coding [CAVPO]
PKRHALSKATADLTAAQEKLAAVKAKIAHLNENLAKLTAKFEKATADKLKCQQEAEMTAGTISLANRLVGGL
ASENVRWAEAVQNFKRQERTLCGDILLIAAFISY
>ENSCPOP00000003958/2736-2841 pep:novel scaffold:cavPor3:scaffold_61:8840231:8927363:-1 gene:ENSCPOG00000004386 transcript:ENSCPOT00000004434 gene_biotype:protein_coding transcript_biotype:protein_coding [CAVPO]
PKRIRMNAALAQLQEKQAALAEAQEKLREVAEKLEMLKRQYDEKLAQKEELRKKSEEMQLKLERAGILVSGL
AGEKARWEETVQGLEEDLGYLVGDCLLAAAFLSY
>ENSCPOP00000009532/3190-3295 pep:novel scaffold:cavPor3:scaffold_76:3514537:3621862:-1 gene:ENSCPOG00000010616 transcript:ENSCPOT00000010713 gene_biotype:protein_coding transcript_biotype:protein_coding [CAVPO]
PKRQALEEANAELAEAQEKLSRIKNKIAELNANLSNLTSAFEKATAEKIKCQQEADATNRVISLANRLVGGL
ASENVRWAESVGNFKSQGVTLCGDVLLVSAFVSY
>ENSCINP00000009914/3364-3469 pep:known scaffold:JGI2:scaffold_127:129068:164761:-1 gene:ENSCING00000004723 transcript:ENSCINT00000009914 gene_biotype:protein_coding transcript_biotype:protein_coding [CIOIN]
PLKANLVIQEARLGKAMSDLNDAQATLDEKEAELNEVQAQYDKAISHKQALIDDAEACKRKMVNASALIEGL
GGEKIRWTAAGKIFQDQITKLVGDVLLATGFLSY
>ENSCINP00000009874/3401-3506 pep:known scaffold:JGI2:scaffold_127:129068:164746:-1 gene:ENSCING00000004723 transcript:ENSCINT00000009874 gene_biotype:protein_coding transcript_biotype:protein_coding [CIOIN]
PLKANLVIQEARLGKAMSDLNDAQATLDEKEAELNEVQAQYDKAISHKQALIDDAEACKRKMVNASALIEGL
GGEKIRWTAAGKIFQDQITKLVGDVLLATGFLSY
>ENSCINP00000003570/2866-2971 pep:known chromosome:JGI2:14p:1854036:1904074:-1 gene:ENSCING00000001762 transcript:ENSCINT00000003570 gene_biotype:protein_coding transcript_biotype:protein_coding [CIOIN]
PLEKEQNKLQRNLEKAESRVTKLGKALDDLDGRVLELRNKFEKRTTEAAHLRVEVEKANETISAAETLVGKL
GSEHQRWNDQVNSLSSELGSLPACAQLAAAFITY
>ENSCINP00000017647/3267-3372 pep:known chromosome:JGI2:2q:4048384:4088702:1 gene:ENSCING00000008632 transcript:ENSCINT00000017647 gene_biotype:protein_coding transcript_biotype:protein_coding [CIOIN]
PKRQALAAANHELASAQTKLSAIRSKISGLDHDLGELTKQFEEATAEKIRCSNEVANTAKTITLANRLVKGL
QSEKVRWSASVRSLQTKKETLSGDVLLTAAFVSY
>ENSCINP00000009745/3263-3368 pep:known chromosome:JGI2:12q:3754162:3795292:-1 gene:ENSCING00000004660 transcript:ENSCINT00000009745 gene_biotype:protein_coding transcript_biotype:protein_coding [CIOIN]
PLKANLVVQERRLAVAMGDLAEAQAILDEKQSELDAVQAVYDNAMKSKQDLIDDAEACKQKMNNAKALIGGL
GGEKIRWTEASRRFQQEINRLVGDVLLCCGFLSY
>ENSCINP00000017162/2968-3073 pep:known chromosome:JGI2:1p:5457870:5522016:-1 gene:ENSCING00000008389 transcript:ENSCINT00000017162 gene_biotype:protein_coding transcript_biotype:protein_coding [CIOIN]
PKRQRLDAALEQLKEKQASLAEAKRKLEEVTEKMENLKKQYEKKSAEKEELKRKAEETELKLTRAGKLVAGL
AGEKIRWEATAENLEESMGYLVGDCLVASAFLSY
>ENSCINP00000018292/3422-3527 pep:known chromosome:JGI2:3q:4882119:4917679:1 gene:ENSCING00000008991 transcript:ENSCINT00000018292 gene_biotype:protein_coding transcript_biotype:protein_coding [CIOIN]
PLKANLAKSEAKLAIALADLAQAQAQLDEKQKELDEVQAKFDAAMKEKQDLLDDAESCRRKMTAATQLIEGL
GGEKVRWTEQSQKFKAEILELVGNVLLATGFLSY
>ENSCINP00000018290/3135-3240 pep:known chromosome:JGI2:3q:4884190:4917668:1 gene:ENSCING00000008991 transcript:ENSCINT00000018290 gene_biotype:protein_coding transcript_biotype:protein_coding [CIOIN]
PLKANLAKSEAKLAIALADLAQAQAQLDEKQKELDEVQAKFDAAMKEKQDLLDDAESCRRKMTAATQLIEGL
GGEKVRWTEQSQKFKAEILELVGNVLLATGFLSY
>ENSCSAVP00000010324/3290-3395 pep:novel reftig:CSAV2.0:reftig_0:495844:555378:-1 gene:ENSCSAVG00000006085 transcript:ENSCSAVT00000010449 gene_biotype:protein_coding transcript_biotype:protein_coding [CIOSA]
PKRIALAKANADLQAAQDKLAVIKNKIAVLNSNLAELTAQFEEATAAKLKCQQQAEATQLTISLANRLVGGL
TSENVRWAQSVQNFREQESKLTGNVLLVTAFVSY
>ENSCSAVP00000010326/3279-3384 pep:novel reftig:CSAV2.0:reftig_0:495874:555396:-1 gene:ENSCSAVG00000006085 transcript:ENSCSAVT00000010451 gene_biotype:protein_coding transcript_biotype:protein_coding [CIOSA]
PKRIALAKANADLQAAQDKLAVIKNKIAVLNSNLAELTAQFEEATAAKLKCQQQAEATQLTISLANRLVGGL
TSENVRWAQSVQNFREQESKLTGNVLLVTAFVSY
>ENSCSAVP00000016578/3272-3377 pep:novel reftig:CSAV2.0:reftig_9:1328138:1398117:1 gene:ENSCSAVG00000009751 transcript:ENSCSAVT00000016759 gene_biotype:protein_coding transcript_biotype:protein_coding [CIOSA]
PLKANLAIQERRLAVAMGDLGEAQATLDEKQAELDAVQAVYDNAMKSKQDLIDDAEACKQKMNNAKALIGGL
GGEKIRWTEASRRFQQEINRLVGDVLLCCGFLSY
>ENSCSAVP00000016581/3098-3203 pep:novel reftig:CSAV2.0:reftig_9:1330230:1398117:1 gene:ENSCSAVG00000009751 transcript:ENSCSAVT00000016762 gene_biotype:protein_coding transcript_biotype:protein_coding [CIOSA]
PLKANLAIQERRLAVAMGDLGEAQATLDEKQAELDAVQAVYDNAMKSKQDLIDDAEACKQKMNNAKALIGGL
GGEKIRWTEASRRFQQEINRLVGDVLLCCGFLSY
>ENSCSAVP00000016582/3078-3183 pep:novel reftig:CSAV2.0:reftig_9:1330272:1398117:1 gene:ENSCSAVG00000009751 transcript:ENSCSAVT00000016763 gene_biotype:protein_coding transcript_biotype:protein_coding [CIOSA]
PLKANLAIQERRLAVAMGDLGEAQATLDEKQAELDAVQAVYDNAMKSKQDLIDDAEACKQKMNNAKALIGGL
GGEKIRWTEASRRFQQEINRLVGDVLLCCGFLSY
>ENSCSAVP00000017293/3133-3238 pep:novel reftig:CSAV2.0:reftig_27:1429003:1469558:-1 gene:ENSCSAVG00000010188 transcript:ENSCSAVT00000017482 gene_biotype:protein_coding transcript_biotype:protein_coding [CIOSA]
PKRQRLDAAMEQLKEKQASLAEAKRKLEEVTEKMENLKKQYEKKSAEKEELKRKAEETELKLTRAGKLVAGL
AGEKIRWEATAENLEESMGYLVGDCLVASAFLSY
>ENSCSAVP00000017294/3168-3273 pep:novel reftig:CSAV2.0:reftig_27:1429057:1468241:-1 gene:ENSCSAVG00000010188 transcript:ENSCSAVT00000017483 gene_biotype:protein_coding transcript_biotype:protein_coding [CIOSA]
PKRQRLDAAMEQLKEKQASLAEAKRKLEEVTEKMENLKKQYEKKSAEKEELKRKAEETELKLTRAGKLVAGL
AGEKIRWEATAENLEESMGYLVGDCLVASAFLSY
>ENSCSAVP00000017295/3204-3309 pep:novel reftig:CSAV2.0:reftig_27:1429057:1468214:-1 gene:ENSCSAVG00000010188 transcript:ENSCSAVT00000017484 gene_biotype:protein_coding transcript_biotype:protein_coding [CIOSA]
PKRQRLDAAMEQLKEKQASLAEAKRKLEEVTEKMENLKKQYEKKSAEKEELKRKAEETELKLTRAGKLVAGL
AGEKIRWEATAENLEESMGYLVGDCLVASAFLSY
>ENSCSAVP00000017302/3141-3246 pep:novel reftig:CSAV2.0:reftig_27:1432445:1468274:-1 gene:ENSCSAVG00000010188 transcript:ENSCSAVT00000017491 gene_biotype:protein_coding transcript_biotype:protein_coding [CIOSA]
PKRQRLDAAMEQLKEKQASLAEAKRKLEEVTEKMENLKKQYEKKSAEKEELKRKAEETELKLTRAGKLVAGL
AGEKIRWEATAENLEESMGYLVGDCLVASAFLSY
>ENSCSAVP00000018025/3259-3364 pep:novel reftig:CSAV2.0:reftig_1:3062378:3122863:1 gene:ENSCSAVG00000010617 transcript:ENSCSAVT00000018222 gene_biotype:protein_coding transcript_biotype:protein_coding [CIOSA]
PKRIALSKANSDLAAAQDKLSGIKAKIAQLDANLAELTAKFEKATSDKLKCQQEAESTTLTINLANRLVGGL
ASENVRWAEAVSGFKEQEKMLCGDILLITAFVSY
>ENSDARP00000111820/3259-3364 pep:known chromosome:Zv9:6:10496966:10609014:-1 gene:ENSDARG00000062630 transcript:ENSDART00000125876 gene_biotype:protein_coding transcript_biotype:protein_coding [DANRE]
VKRLCLAQANADLVEAAEKLEIIRKKLAELDGSLETLTAAFEKATSEKLRCQDEVNQTNTTILLANRLVKGL
ESENIRWAHSVAQYREQESTLCGDVLLTAAFISY
>ENSDARP00000111618/3292-3397 pep:known chromosome:Zv9:7:22495105:22794846:1 gene:ENSDARG00000087352 transcript:ENSDART00000128014 gene_biotype:protein_coding transcript_biotype:protein_coding [DANRE]
PKRARLHGAMTQLAEKQAALAEAQGKLREVGEKLDHLKRQYDEKLAQKEELRRKSEDMELKLDRAGKLVSGL
AGERVRWKETVDGLEKNMSCLVGDCLLAAAFLSY
>ENSDARP00000005647/3158-3263 pep:known chromosome:Zv9:16:21140318:21330406:-1 gene:ENSDARG00000077384 transcript:ENSDART00000020821 gene_biotype:protein_coding transcript_biotype:protein_coding [DANRE]
PKRLALAQANSELETATTKLLSVRRKLEDLDRHLQSLTAQFERAATEKLRCQEEVTRTSQTIKLANRLVGGL
QAENVRWSEGQLELEGQLKTVCGDVLIAAAFVSY
>ENSDARP00000073798/3459-3564 pep:known chromosome:Zv9:24:34847156:34959085:1 gene:ENSDARG00000056888 transcript:ENSDART00000079342 gene_biotype:protein_coding transcript_biotype:protein_coding [DANRE]
PLKANLKLQEARLTVAQDELSRAQEQLDAKQKELDDAQAMYDAAMKEKQDLLDDAEACKKKMSNAVALIDGL
GGEKIRWTESSAQFERQIKDMVGDVLLATGFLSY
>ENSDARP00000120654/3047-3152 pep:known chromosome:Zv9:5:29958373:30023884:1 gene:ENSDARG00000061486 transcript:ENSDART00000135878 gene_biotype:protein_coding transcript_biotype:protein_coding [DANRE]
PKREKVARLERNFHQSKRELERIQNELGAIQKELRALGDKYEGAMTEKQLLQEEAEVMERRLVAADKLISGL
ASENKRWIKDLEELKQRRVRLLGDCLICAAFLSY
>FBpp0271926/3033-3138 pep:known chromosome:BDGP5:2L:17962735:17982472:-1 gene:FBgn0023096 transcript:FBtr0273418 gene_biotype:protein_coding transcript_biotype:protein_coding [DROME]
PLEREQNELQKNLNAAEDEMQELASGLDDVDKRVKQLSAKLQTYTQEAAVLELKLQEASGTLQAAELLVEKL
SAEYTTWSLQLTELKKAHKTLDAKTLLIAIAINY
>FBpp0073215/3397-3502 pep:known chromosome:BDGP5:3L:4807368:4825733:-1 gene:FBgn0261797 transcript:FBtr0073359 gene_biotype:protein_coding transcript_biotype:protein_coding [DROME]
PLREELRSLEEQADVNLASAKETKDLVEQLERSIAAYKEEYAQLISQAQAIKTDLENVQAKVDRSIALLKSL
NIERERWESTSETFKSQMSTIIGDVLLSAAFIAY
>FBpp0081578/3492-3597 pep:known chromosome:BDGP5:3R:5477292:5499539:-1 gene:FBgn0037726 transcript:FBtr0082100 gene_biotype:protein_coding transcript_biotype:protein_coding [DROME]
PLKANLTMQEARLKLAMDDLAGAEEQLREREEALQAVKDQYDKAVGEKQRLTDAANVCLRKMTAATALINGL
SDEKHRWTNQSKEFKIQLGKLVGDVLLATGFLSY
>FBpp0271744/3283-3388 pep:known chromosome:BDGP5:3R:16850741:16868141:-1 gene:FBgn0013812 transcript:FBtr0273236 gene_biotype:protein_coding transcript_biotype:protein_coding [DROME]
PKRKALAAANAELAAAQDKLAGIKRKVMSLEEQLGKLTADFEKATADKLRCQQEADATQATIALANRLVGGL
ASENVRWAEAVNNFVKQGITLPGDILLITAFISY
>FBpp0271701/3482-3587 pep:known chromosome:BDGP5:3R:23120267:23148047:-1 gene:FBgn0039510 transcript:FBtr0273193 gene_biotype:protein_coding transcript_biotype:protein_coding [DROME]
PKQQALQDSHQELLEARERLQYLKAKINNLEAKLAEIQAEFENAVGEKQRCQREADKTAFTIDLAHRLVNGL
ANENVRWKESVQSLLAKIGTLPGDILLISSFLSY
>FBpp0271700/3635-3740 pep:known chromosome:BDGP5:3R:23120267:23148047:-1 gene:FBgn0039510 transcript:FBtr0273192 gene_biotype:protein_coding transcript_biotype:protein_coding [DROME]
PKQQALQDSHQELLEARERLQYLKAKINNLEAKLAEIQAEFENAVGEKQRCQREADKTAFTIDLAHRLVNGL
ANENVRWKESVQSLLAKIGTLPGDILLISSFLSY
>FBpp0290517/3866-3971 pep:known chromosome:BDGP5:3R:24312675:24345120:1 gene:FBgn0013813 transcript:FBtr0301302 gene_biotype:protein_coding transcript_biotype:protein_coding [DROME]
PKKERLDFLVEEQEVQIKLLNHLNGEIQKLEEKLNELNENYATSMKQMRALTEMMQQAERRLIASDKLISGL
TSELIRWSKEMASLGQQLIDSVGGCLISASFLAY
>ENSECAP00000005587/3197-3302 pep:known chromosome:EquCab2:11:4054086:4163619:1 gene:ENSECAG00000002831 transcript:ENSECAT00000007613 gene_biotype:protein_coding transcript_biotype:protein_coding [HORSE]
PKRQALEEANAELAEAQEKLSRIKNKIAELNANLSNLTSAFEKATAEKIKCQQEADATNRVISLANRLVGGL
ASENVRWAESVENFKSQGITLCGDVLLISAFVSY
>ENSECAP00000005961/3274-3379 pep:known chromosome:EquCab2:4:53421092:53715138:1 gene:ENSECAG00000004819 transcript:ENSECAT00000008023 gene_biotype:protein_coding transcript_biotype:protein_coding [HORSE]
PKRQALAQANLELAAATEKLEAIRKKLGDLDRNLSRLTASFEKATAKKVRCQEEVNQTNRTIELANKLVKEL
EAKKIRWGQSIKSFEAQEKTLCGDVLLMAAFVSY
>ENSECAP00000007661/3248-3353 pep:known chromosome:EquCab2:11:50650758:50755571:1 gene:ENSECAG00000008405 transcript:ENSECAT00000009977 gene_biotype:protein_coding transcript_biotype:protein_coding [HORSE]
PKRIRMNAALAQLQEKQAALAEAQEKLREVAEKLEMLKKQYDEKLAQKEELRKKSEEMEMKLERAGLLVSGL
AGEKARWEETVQGLEEDLGYLVGDCLLAAAFLSY
>ENSECAP00000007016/3104-3209 pep:known chromosome:EquCab2:8:23601442:23726016:1 gene:ENSECAG00000008535 transcript:ENSECAT00000009250 gene_biotype:protein_coding transcript_biotype:protein_coding [HORSE]
PKREKVARLERNFYLTKRELERIQNELATIQRELEALGAKYEAAILDKQKLQEEAEIMERRLIAADKLISGL
GSENVRWLNDLDELMHRRVKLLGDCLLCAAFLSY
>ENSECAP00000013193/3425-3530 pep:known chromosome:EquCab2:21:45963018:46358179:1 gene:ENSECAG00000014954 transcript:ENSECAT00000016333 gene_biotype:protein_coding transcript_biotype:protein_coding [HORSE]
PLKANLVVQENRYVLAMQDLQKAQAELDDKQAELDVVQAEYEQAMTEKQTLLEDAERCRRKMRTASALIGGL
AGEKERWTEQSKEFALQTKRLVGDVLLATAFLSY
>ENSECAP00000022808/3411-3516 pep:known chromosome:EquCab2:24:43698096:43767379:1 gene:ENSECAG00000015929 transcript:ENSECAT00000028966 gene_biotype:protein_coding transcript_biotype:protein_coding [HORSE]
PLRNELQKLEDDAKDNQQKANEVEQMIRDLEASIARYKEEYAVLISEAQAIKADLAAVEAKVNRSTALLKSL
SAERERWEKTSETFKNQMSTIAGDCLLSAAFIAY
>ENSECAP00000019502/3412-3517 pep:known chromosome:EquCab2:20:38312768:38587305:1 gene:ENSECAG00000021618 transcript:ENSECAT00000023539 gene_biotype:protein_coding transcript_biotype:protein_coding [HORSE]
PLKANLAKQEGRLAVANAELGKAQALLDEKQAELDKVQAKFDGAMNEKMDLLNDADMCRKKMQAASTLIDGL
SGEKVRWTQQSKEFKAQINRLVGDILLCTGFLSY
>ENSECAP00000022734/3150-3255 pep:known chromosome:EquCab2:11:53979207:54289198:1 gene:ENSECAG00000025159 transcript:ENSECAT00000027170 gene_biotype:protein_coding transcript_biotype:protein_coding [HORSE]
PKRQALSKATADLTAAQEKLAAIKAKIARLNENLGKLTAKFEKATADKLKCQQEAEVTAGTISLANRLVGGL
ASENVRWAEAVQNFKQQERKLCGDVLLITAFISY
>ENSGALP00000005014/3099-3204 pep:known chromosome:WASHUC2:15:4905234:4950192:-1 gene:ENSGALG00000003170 transcript:ENSGALT00000005023 gene_biotype:protein_coding transcript_biotype:protein_coding [CHICK]
PKREKVARLERNYYLSKRELEKINAELSTLQEELKALGNKYQEAIKEKQQLQEEAEIMQRRLEAADKLIFGL
RSENKRWAKELEELKMRKVKLLGDCLLCAAFLSY
>ENSGALP00000038608/3181-3286 pep:known chromosome:WASHUC2:18:1009903:1193371:1 gene:ENSGALG00000001111 transcript:ENSGALT00000039398 gene_biotype:protein_coding transcript_biotype:protein_coding [CHICK]
PKRQALSRANAELAAAQDKLASIKAKIARLNENLGKLTAKFEKATSDKLKCQQEAEATACTITLANWLVGGL
ASENVRWAEAVKDFKRQQSTLCGDVLLVTAFVSY
>ENSGALP00000016434/3400-3505 pep:known chromosome:WASHUC2:3:30606691:30726154:-1 gene:ENSGALG00000010116 transcript:ENSGALT00000016453 gene_biotype:protein_coding transcript_biotype:protein_coding [CHICK]
PLKANLAKQEGRLKVANAELAQAQEQLDEKQAELDKVQAKFDAAMKEKMDLMNDAETCRRKMQAASTLIQGL
SGEKSRWTEKRREFKSQINRLVGDILLCTGFLSY
>ENSGALP00000036720/3418-3523 pep:known chromosome:WASHUC2:5:51929153:51972738:1 gene:ENSGALG00000011330 transcript:ENSGALT00000037512 gene_biotype:protein_coding transcript_biotype:protein_coding [CHICK]
PLRNELQKLEDDAKDNQQKANEVEQMIRDLEASIARYKEEYAVLISEAQAIKADLAAVEAKVNRSTALLKSL
SAERERWEKTSETFKNQMSTIAGDCLLSGAFIAY
>ENSGALP00000021807/3372-3477 pep:known chromosome:WASHUC2:2:91075476:91218714:-1 gene:ENSGALG00000013268 transcript:ENSGALT00000021845 gene_biotype:protein_coding transcript_biotype:protein_coding [CHICK]
PLKANLALQEGRLAAAQTELNNAQNQLDEKQMELDQVQAMYDAAMKEKQALLDDAEACRRKMNNATALIEGL
GGEKLRWTESSKNFQNQITHLVGNVLLATGFLSY
>ENSGALP00000027700/3103-3208 pep:known chromosome:WASHUC2:1:186539287:186676355:-1 gene:ENSGALG00000017180 transcript:ENSGALT00000027753 gene_biotype:protein_coding transcript_biotype:protein_coding [CHICK]
PLEKEKAVLEANLKKTEGRKRKLEDLVNSVGQKVSELKDKFQSRTTEAAKLEAELSKAQKTLKAAEILISQL
DREHKRWSTQVSEIRDELATLPKRAQLAAAFITY
>ENSGACP00000003028/3258-3363 pep:novel scaffold:BROADS1:scaffold_54:851134:950671:1 gene:ENSGACG00000002302 transcript:ENSGACT00000003039 gene_biotype:protein_coding transcript_biotype:protein_coding [GASAC]
PKRQALSRANAELAAAQEKLAAIKGKINHLNENLATLTAKFEKATADKLKCQQEAESTARTISLANRLVGGL
ASENVRWAQAVETFKKQERTLCGDVLLITAFISY
>ENSGACP00000016392/3124-3229 pep:novel group:BROADS1:groupI:15831154:15878109:1 gene:ENSGACG00000012383 transcript:ENSGACT00000016424 gene_biotype:protein_coding transcript_biotype:protein_coding [GASAC]
PKRAQLNAAMAQLVEKQTQLAAAQDKLREVGEKKEQLEKELGEKLIMKKSLREKSEEMEMKLDRADKLVTGL
AGERVRWEERVAVLEENMGYLVGDCLLAASFLSY
>ENSGACP00000020311/3277-3382 pep:novel group:BROADS1:groupIII:7913832:7943935:1 gene:ENSGACG00000015397 transcript:ENSGACT00000020350 gene_biotype:protein_coding transcript_biotype:protein_coding [GASAC]
MKRMCLSQANSDLAEAAEKLEAIGKKLAELDSSLEILTSAFGQATTEKLRFQEEVNRTNKTIELANRLVKGL
ESEKVRWTHSVAQYHEQEETLSGDVLLTAAFISY
>ENSGACP00000011894/3369-3474 pep:novel group:BROADS1:groupXVII:8584724:8615636:-1 gene:ENSGACG00000008967 transcript:ENSGACT00000011918 gene_biotype:protein_coding transcript_biotype:protein_coding [GASAC]
PLKANLAIQASRLLAANNELGVAEAQLAEKQAEFDKVKDKCDAAMKEKQDLLDDAKMCRNKMQAASALIDGL
SEEKVRWINQSKQFKSQINRLVGDVLQLTGFLSY
>ENSGGOP00000012238/2910-3015 pep:novel chromosome:gorGor3.1:11:100673286:101044613:1 gene:ENSGGOG00000012522 transcript:ENSGGOT00000012591 gene_biotype:protein_coding transcript_biotype:protein_coding [GORGO]
PLETEQAGLESNLKKTEDRKRKLEELLNSVGQKVSELKEKFQSRTSEAAKLEAEVSKAQETIKAAEVLINQL
DREHKRWNAQVVEITEELATLPKRAQLAAAFITY
>ENSGGOP00000004678/3291-3396 pep:novel chromosome:gorGor3.1:7:21765627:22138073:1 gene:ENSGGOG00000004748 transcript:ENSGGOT00000004798 gene_biotype:protein_coding transcript_biotype:protein_coding [GORGO]
PKRQALAQANLELAAATEKLEAIRKKLVDLDRNLSRLTASFEKATAEKVRCQEEVNQTNKTIKLANRLVKEL
ESEKIRWGQSIKSFEAQEKTLCGDVLLTAAFVSY
>ENSGGOP00000007090/3425-3530 pep:novel chromosome:gorGor3.1:17:79956889:80244560:1 gene:ENSGGOG00000007206 transcript:ENSGGOT00000007276 gene_biotype:protein_coding transcript_biotype:protein_coding [GORGO]
PLKANLVVQENRHLLAMQDLQKAQAELDDKQVELDVVQAEYEQAMTEKQTLLEDAERCRHKMQTASTLISGL
AGEKERWTEQSQEFAAQTKRLVGDVLLATAFLSY
>ENSGGOP00000019979/3042-3147 pep:novel chromosome:gorGor3.1:12:123683514:123839845:1 gene:ENSGGOG00000004210 transcript:ENSGGOT00000028088 gene_biotype:protein_coding transcript_biotype:protein_coding [GORGO]
PKREKVARLERNFYLTKRELERIQNELAAIQKELETLGAKYEAAILEKQKLQEEAEIMERRLIAADKLISGL
GSENIRWLNDLDELMHRRVKLLGDCLLCAAFLSY
>ENSGGOP00000004156/2892-2997 pep:novel chromosome:gorGor3.1:12:123683517:123839609:1 gene:ENSGGOG00000004210 transcript:ENSGGOT00000004258 gene_biotype:protein_coding transcript_biotype:protein_coding [GORGO]
PKREKVARLERNFYLTKRELERIQNELAAIQKELETLGAKYEAAILEKQKLQEEAEIMERRLIAADKLISGL
GSENIRWLNDLDELMHRRVKLLGDCLLCAAFLSY
>ENSGGOP00000026819/3194-3299 pep:novel chromosome:gorGor3.1:17:7925691:8045041:1 gene:ENSGGOG00000001454 transcript:ENSGGOT00000027279 gene_biotype:protein_coding transcript_biotype:protein_coding [GORGO]
PKRIRMNAALAQLREKQAALAEAQEKLREVAEKLEMLKKQYDEKLAQKEELRKKSEEMELKLERAGMLVSGL
AGEKARWEETVQGLEEDLGYLVGDCLLAAAFLSY
>ENSGGOP00000001451/3045-3150 pep:novel chromosome:gorGor3.1:17:7925691:8045041:1 gene:ENSGGOG00000001454 transcript:ENSGGOT00000001478 gene_biotype:protein_coding transcript_biotype:protein_coding [GORGO]
PKRIRMNAALAQLREKQAALAEAQEKLREVAEKLEMLKKQYDEKLAQKEELRKKSEEMELKLERAGMLVSGL
AGEKARWEETVQGLEEDLGYLVGDCLLAAAFLSY
>ENSGGOP00000027867/3401-3506 pep:novel chromosome:gorGor3.1:14:83945543:84033553:1 gene:ENSGGOG00000000112 transcript:ENSGGOT00000029481 gene_biotype:protein_coding transcript_biotype:protein_coding [GORGO]
PLRNELQKLEDDAKDNQQKANEVEQMIRDLEASIARYKEEYAVLISEAQAIKADLAAVEAKVNRSTALLKSL
SAERERWEKTSETFKNQMSTIAGDCLLSAAFIAY
>sp|Q8IVF4|DYH10_HUMAN/3256-3361 Dynein heavy chain 10, axonemal OS=Homo sapiens GN=DNAH10 PE=1 SV=4 [HUMAN]
PKREKVARLERNFYLTKRELERIQNELAAIQKELETLGAKYEAAILEKQKLQEEAEIMERRLIAADKLISGL
GSENIRWLNDLDELMHRRVKLLGDCLLCAAFLSY
>sp|Q96DT5|DYH11_HUMAN/3322-3427 Dynein heavy chain 11, axonemal OS=Homo sapiens GN=DNAH11 PE=1 SV=3 [HUMAN]
PKRQALAQANLELAAATEKLEAIRKKLVDLDRNLSRLTASFEKATAEKVRCQEEVNQTNKTIKLANRLVKEL
EAKKIRWGQSIKSFEAQEKTLCGDVLLTAAFVSY
>sp|Q9UFH2|DYH17_HUMAN/3246-3351 Dynein heavy chain 17, axonemal OS=Homo sapiens GN=DNAH17 PE=2 SV=2 [HUMAN]
PKRQALEEANAELAEAQEKLSRIKNKIAELNANLSNLTSAFEKATAEKIKCQQEADATNRVILLANRLVGGL
ASENIRWAESVENFRSQGVTLCGDVLLISAFVSY
>sp|Q9P225|DYH2_HUMAN/3215-3320 Dynein heavy chain 2, axonemal OS=Homo sapiens GN=DNAH2 PE=1 SV=3 [HUMAN]
PKRIRMNAALAQLREKQAALAEAQEKLREVAEKLEMLKKQYDEKLAQKEELRKKSEEMELKLERAGMLVSGL
AGEKARWEETVQGLEEDLGYLVGDCLLAAAFLSY
>sp|Q8TE73|DYH5_HUMAN/3425-3530 Dynein heavy chain 5, axonemal OS=Homo sapiens GN=DNAH5 PE=1 SV=3 [HUMAN]
PLKANLVVQENRHLLAMQDLQKAQAELDDKQAELDVVQAEYEQAMTEKQTLLEDAERCRHKMQTASTLISGL
AGEKERWTEQSQEFAAQTKRLVGDVLLATAFLSY
>sp|Q96JB1|DYH8_HUMAN/3289-3394 Dynein heavy chain 8, axonemal OS=Homo sapiens GN=DNAH8 PE=1 SV=2 [HUMAN]
PLKANLAKQEGRLAVANAELGKAQALLDEKQAELDKVQAKFDAAMNEKMDLLNDADTCRKKMQAASTLIDGL
SGEKIRWTQQSKEFKAQINRLVGDILLCTGFLSY
>sp|Q9NYC9|DYH9_HUMAN/3284-3389 Dynein heavy chain 9, axonemal OS=Homo sapiens GN=DNAH9 PE=1 SV=3 [HUMAN]
PKRQALNKATADLTAAQEKLAAIKAKIAHLNENLAKLTARFEKATADKLKCQQEAEVTAVTISLANRLVGGL
ASENVRWADAVQNFKQQERTLCGDILLITAFISY
>sp|Q14204|DYHC1_HUMAN/3411-3516 Cytoplasmic dynein 1 heavy chain 1 OS=Homo sapiens GN=DYNC1H1 PE=1 SV=5 [HUMAN]
PLRNELQKLEDDAKDNQQKANEVEQMIRDLEASIARYKEEYAVLISEAQAIKADLAAVEAKVNRSTALLKSL
SAERERWEKTSETFKNQMSTIAGDCLLSAAFIAY
>sp-Q8NCM8-DYHC2_HUMAN/3108-3213
PLETEQAGLESNLKKTEDRKRKLEELLNSVGQKVSELKEKFQSRTSEAAKLEAEVSKAQETIKAAEVLINQL
DREHKRWNAQVVEITEELATLPKRAQLAAAFITY
>ENSLAFP00000006147/3211-3316 pep:novel supercontig:loxAfr3:scaffold_84:2675045:2808461:-1 gene:ENSLAFG00000001092 transcript:ENSLAFT00000007314 gene_biotype:protein_coding transcript_biotype:protein_coding [LOXAF]
PKRDKVARLERNFFLTKRELEKIQNELATIQKELEALGAKYEAAILEKQKLQEEAEIMERRLIAADKLISGL
GSENVRWLNDLDELMHRRVKLLGDCLLCAAFLSY
>ENSLAFP00000014829/3271-3376 pep:novel supercontig:loxAfr3:scaffold_5:36761714:37122723:-1 gene:ENSLAFG00000017652 transcript:ENSLAFT00000017682 gene_biotype:protein_coding transcript_biotype:protein_coding [LOXAF]
PKRQTLAQTNLELAAATEKLEAIRKKLVDLDRNLSKLTASFEKAIAKKVRCQEEVNQTNRTIELANRLVKEL
ESEKIRWGQSIESFQAQEKTLCGDVLLTAAFVSY
>ENSLAFP00000021229/3246-3351 pep:novel supercontig:loxAfr3:scaffold_47:11731070:11865712:1 gene:ENSLAFG00000020681 transcript:ENSLAFT00000026585 gene_biotype:protein_coding transcript_biotype:protein_coding [LOXAF]
PKRARMNAALAQLQEKQAALAEAQEKLREVAEKLEMLKKQYDEKLAQKEELRKKSEEMELKLERAGMLVSGL
AGEKARWEETVKGLEEDLGYLVGDCLLAAAFLSY
>ENSLAFP00000011775/3326-3431 pep:novel supercontig:loxAfr3:scaffold_9:74356338:74418588:-1 gene:ENSLAFG00000014041 transcript:ENSLAFT00000014061 gene_biotype:protein_coding transcript_biotype:protein_coding [LOXAF]
PLRNELQKLEDDAKDNQQKANEVEQMIRDLEASIARYKEEYAVLISEAQAIKADLAAVEAKVNRSTALLKSL
SAERERWEKTSETFKNQMSTIAGDCLLSAAFIAY
>ENSLAFP00000007567/2690-2795 pep:novel supercontig:loxAfr3:scaffold_47:16375468:16805271:1 gene:ENSLAFG00000009016 transcript:ENSLAFT00000009022 gene_biotype:protein_coding transcript_biotype:protein_coding [LOXAF]
PKRQALSKATADLTAAQEKLAAVKAKVTHLNENLAKLTAKFEKATADKLKCQQEAEVTAGTISLANRLVGGL
ASENVRWAEAVQNFKQQERTLCGDILLVTAFVSY
>ENSLAFP00000008717/3443-3548 pep:novel supercontig:loxAfr3:scaffold_0:126062864:126420947:-1 gene:ENSLAFG00000010401 transcript:ENSLAFT00000010411 gene_biotype:protein_coding transcript_biotype:protein_coding [LOXAF]
PLKANLAKQEGRLAVANAELGKAQALLDEKQAELDKVQAKFDAAMNEKMDLLNDADMCRKKMQAASALIDGL
SGEKVRWTQQSKEFKAQINRLVGDILLCTGFLSY
>ENSMMUP00000010694/3236-3341 pep:novel chromosome:MMUL_1:16:7453997:7580290:1 gene:ENSMMUG00000008166 transcript:ENSMMUT00000011410 gene_biotype:protein_coding transcript_biotype:protein_coding [MACMU]
PKRIRMNAALAQLREKQAALAEAQEKLREVAEKLEMLKKQYDEKLAQKEELRKKSEEMELKLERAGMLVSGL
AGEKARWEETVQGLEEDLGYLVGDCLLAAAFLSY
>ENSMMUP00000029903/3331-3436 pep:novel chromosome:MMUL_1:3:104296467:104655294:-1 gene:ENSMMUG00000022764 transcript:ENSMMUT00000031959 gene_biotype:protein_coding transcript_biotype:protein_coding [MACMU]
PKRQALAQANLELAAATEKLEAIRKKLVDLDRNLSRLTASFEKATTEKVRCQEEVNQTNKTIKLANRLVKEL
EAKKIRWGQSIKSFEAQEKTLCGDVLLTAAFVSY
>ENSMMUP00000014437/3425-3530 pep:known chromosome:MMUL_1:6:13881485:14133105:-1 gene:ENSMMUG00000011026 transcript:ENSMMUT00000015413 gene_biotype:protein_coding transcript_biotype:protein_coding [MACMU]
PLKANLVVQENRHLLAMQDLQKAQAELDDKQAELDVVQAEYEQAMTEKQTLLEDAERCRHKMQTASTLISGL
AGEKERWTQQSQEFAAQTKRLVGDVLLATAFLSY
>ENSMMUP00000030786/3478-3583 pep:novel chromosome:MMUL_1:4:38547248:38852830:1 gene:ENSMMUG00000023381 transcript:ENSMMUT00000032903 gene_biotype:protein_coding transcript_biotype:protein_coding [MACMU]
PLKANLAKQEGRLAVANAELGKAQALLDEKQAELDKVQAKFDAAMNEKMDLLNDADMCRKKMQAASTLIDGL
SGEKIRWTQQSKEFKAQINRLVGDILLCTGFLSY
>ENSMMUP00000007635/3407-3512 pep:novel chromosome:MMUL_1:7:165250675:165344227:1 gene:ENSMMUG00000005780 transcript:ENSMMUT00000008119 gene_biotype:protein_coding transcript_biotype:protein_coding [MACMU]
PLRNELQKLEDDAKDNQQKANEVEQMIRDLEASIARYKEEYAVLISEAQAIKADLAAVEAKVNRSTALLKSL
SAERERWEKTSETFKNQMSTIAGDCLLSAAFIAY
>ENSMGAP00000011106/3395-3500 pep:novel chromosome:UMD2:2:29773686:29894465:-1 gene:ENSMGAG00000010623 transcript:ENSMGAT00000011975 gene_biotype:protein_coding transcript_biotype:protein_coding [MELGA]
PLKANLAKQEGRLKVANAELANAQEQLDEKQAELDKVQAKFDAAMKEKMDLMNDAETCRRKMQAASALIQGL
SGEKTRWTEKRKEFKSQINRLVGDVLLCTGFLSY
>ENSMGAP00000014109/3328-3433 pep:novel chromosome:UMD2:5:51501124:51541877:1 gene:ENSMGAG00000013330 transcript:ENSMGAT00000015030 gene_biotype:protein_coding transcript_biotype:protein_coding [MELGA]
PLRNELQKLEDDAKDNQQKANEVEQMIRDLEASIARYKEEYAVLISEAQAIKADLAAVEAKVNRSTALLKSL
SAERERWEKTSETFKNQMSTIAGDCLLSGAFIAY
>ENSMODP00000003439/3415-3520 pep:novel chromosome:BROADO5:3:111325352:111618032:-1 gene:ENSMODG00000002817 transcript:ENSMODT00000003511 gene_biotype:protein_coding transcript_biotype:protein_coding [MONDO]
PLKANLVVQENRHVTAMQDLQKAQAELDDKQAELDVVKGEYEKAMTEKQTLLEDAERCRHKMQTASTLISGL
AGEKERWTQQSKEFAAQTKRLVGDILLATAFLSY
>ENSMODP00000036853/3280-3385 pep:novel chromosome:BROADO5:3:111325352:111610250:-1 gene:ENSMODG00000002817 transcript:ENSMODT00000038448 gene_biotype:protein_coding transcript_biotype:protein_coding [MONDO]
PLKANLVVQENRHVTAMQDLQKAQAELDDKQAELDVVKGEYEKAMTEKQTLLEDAERCRHKMQTASTLISGL
AGEKERWTQQSKEFAAQTKRLVGDILLATAFLSY
>ENSMODP00000001643/3213-3318 pep:novel chromosome:BROADO5:8:301515409:301838782:-1 gene:ENSMODG00000001356 transcript:ENSMODT00000001677 gene_biotype:protein_coding transcript_biotype:protein_coding [MONDO]
PKRQALAQANMELEAATEKLQAIRKKLADLGDNLNRLTTSFEKAIAEKVRCQDQVNQTNKTIGLANRLVREL
ESEKVRWGQSITSFEAQEKTLCGDVLLTAAFVSY
>ENSMODP00000000283/3279-3384 pep:novel chromosome:BROADO5:2:245832644:246584588:1 gene:ENSMODG00000000233 transcript:ENSMODT00000000287 gene_biotype:protein_coding transcript_biotype:protein_coding [MONDO]
PKRQALSKASLDLAIAQEKLATIKIKIAHLNENLAKLTTKFEKATAEKLKCQQEAELTTGTISLANRLVGGL
ASENVRWAEAIKDFRQQENTLCGDILLITAFISY
>ENSMODP00000016625/3173-3278 pep:novel chromosome:BROADO5:1:315218278:315300146:-1 gene:ENSMODG00000013290 transcript:ENSMODT00000016930 gene_biotype:protein_coding transcript_biotype:protein_coding [MONDO]
PLRNELQKLEDDAKDNQQKANEVEQMIRDLEASIARYKEEYAVLISEAQAIKADLAAVEAKVNRSTALLKSL
SAERERWEKTSETFKNQMSTIAGDCLLSAAFIAY
>ENSMODP00000016544/3493-3598 pep:novel chromosome:BROADO5:2:279363133:279846165:1 gene:ENSMODG00000013218 transcript:ENSMODT00000016849 gene_biotype:protein_coding transcript_biotype:protein_coding [MONDO]
PLKANLAKQEGRLAVANAELGKAQALLDEKQAELDKVQAKFDEAMNEKMDLLNDAESCRNKMQAASTLIDGL
SGEKVRWTQQSKEFKAQTNRLVGDVLLCTGFLSY
>ENSMODP00000009183/3135-3240 pep:novel chromosome:BROADO5:2:254621694:254758012:-1 gene:ENSMODG00000007423 transcript:ENSMODT00000009364 gene_biotype:protein_coding transcript_biotype:protein_coding [MONDO]
PKRARMNAALAQLREKQAALAEAQEKLREVAEKLEMLKKQYDEKLAQKEELRKKSEEMELKLERAGMLVSGL
AGEKARWEETVQGLEEELGYLVGDCLLAAAFLSY
>ENSMUSP00000116679/3107-3212 pep:known chromosome:NCBIM37:9:6929304:7176957:-1 gene:ENSMUSG00000047193 transcript:ENSMUST00000147193 gene_biotype:protein_coding transcript_biotype:protein_coding [MOUSE]
PLETEQSGLELNLKKTEDRKRKLEDLLNSVGQKVSELKEKFQSRTSEAAKLEAEVSKAQETIKAAEVLISQL
DREHRRWNAQVAEIAEELATLPKRAQLAAAFITY
>ENSMUSP00000018851/3409-3514 pep:known chromosome:NCBIM37:12:111839662:111905155:1 gene:ENSMUSG00000018707 transcript:ENSMUST00000018851 gene_biotype:protein_coding transcript_biotype:protein_coding [MOUSE]
PLRNELQKLEDDAKDNQQKANEVEQMIRDLEASIARYKEEYAVLISEAQAIKADLAAVEAKVNRSTALLKSL
SAERERWEKTSETFKNQMSTIAGDCLLSAAFIAY
>ENSMUSP00000101915/3244-3349 pep:known chromosome:NCBIM37:11:117883037:117990533:-1 gene:ENSMUSG00000033987 transcript:ENSMUST00000106308 gene_biotype:protein_coding transcript_biotype:protein_coding [MOUSE]
PKRQALEEANAELAEAQEKLSRIKNKIAELNANLSNLTSAFEKATAEKIKCQQEADATNRVISLANRLVGGL
ASENVRWAESVENFKSQGVTLCGDVLLISAFVSY
>ENSMUSP00000081867/3287-3392 pep:known chromosome:NCBIM37:12:119116455:119437516:-1 gene:ENSMUSG00000018581 transcript:ENSMUST00000084806 gene_biotype:protein_coding transcript_biotype:protein_coding [MOUSE]
PKRQALAQTNLDLAAATEKLEAVRRKLVDLDHNLSRLTASFEKATAEKVRCQEEVNQTNKTIDLANKLVSEL
ESEKIRWGQSIKSFETQEKTLCGDVLLTAAFVSY
>ENSMUSP00000069751/3422-3527 pep:known chromosome:NCBIM37:15:28133507:28401800:1 gene:ENSMUSG00000022262 transcript:ENSMUST00000067048 gene_biotype:protein_coding transcript_biotype:protein_coding [MOUSE]
PLKANLIVQENRHILAMQDLQKAQAELDAKQAELDVVQAEYEQAMAEKQTLLEDADRCRHKMQTASTLISGL
AGEKERWTEQSKEFAAQTKRLVGDVLLATAFLSY
>ENSMUSP00000127878/3530-3635 pep:known chromosome:NCBIM37:17:30761299:31012209:1 gene:ENSMUSG00000033826 transcript:ENSMUST00000170651 gene_biotype:protein_coding transcript_biotype:protein_coding [MOUSE]
PLKANLAKQEGRLAVANVELGKAQALLDEKQAELDKVQAKFDAAMKEKMDLLNDADMCRKKMQAASTLIDGL
SGEKVRWTQQSKEFKTQINRLVGDVLLCTGFLSY
>ENSMUSP00000079494/3282-3387 pep:known chromosome:NCBIM37:11:65644784:65982035:-1 gene:ENSMUSG00000056752 transcript:ENSMUST00000080665 gene_biotype:protein_coding transcript_biotype:protein_coding [MOUSE]
PKRQALNKATSDLTTAQEKLAAIKAKITHLNENLAKLTTKFEKATAEKLKCQQEAELTAGTISLANRLVGGL
ASENIRWAEAVQNFRQQERTLCGDILLTTAFISY
>ENSMUSP00000062995/3376-3481 pep:known chromosome:NCBIM37:5:125205455:125314678:1 gene:ENSMUSG00000038011 transcript:ENSMUST00000058440 gene_biotype:protein_coding transcript_biotype:protein_coding [MOUSE]
PKREKVARLERNFFLTKRELERIQNELAAIQKELEALGAKYEAAILEKQKLQEEAEIMERRLIAADKLISGL
GSENVRWLNDLDELMHRRVKLLGDCLLCAAFLSY
>ENSMUSP00000104299/3250-3355 pep:known chromosome:NCBIM37:11:69234311:69362610:-1 gene:ENSMUSG00000005237 transcript:ENSMUST00000108659 gene_biotype:protein_coding transcript_biotype:protein_coding [MOUSE]
PKRIRMNAAMAQLQEKQAALAEAQEKLREVAEKLEMLKKQYDEKLAQKEELRKKSEEMELKLERAGMLVSGL
AGEKARWEETVQGLEEDLGYLVGDCLIAAAFLSY
>ENSMLUP00000001217/3265-3370 pep:novel scaffold:Myoluc2.0:GL430557:137863:200461:1 gene:ENSMLUG00000001316 transcript:ENSMLUT00000001326 gene_biotype:protein_coding transcript_biotype:protein_coding [MYOLU]
PKREKVARLERNYFLTKRELEKIQNELAALQRELEALGAKYEAAILEKQKLQEEAEIMERRLIAADKLISGL
GSENIRWLRDLDELMHRRVRLLGDCLLCAAFLSY
>ENSMLUP00000012003/3190-3295 pep:novel scaffold:Myoluc2.0:GL429782:14884780:15054124:1 gene:ENSMLUG00000013142 transcript:ENSMLUT00000013194 gene_biotype:protein_coding transcript_biotype:protein_coding [MYOLU]
PKRQALAQANLELAAATEKLDALRKKLVDLDRNLSRLTASFEKAIAEKVRCQEEVNQTNKTIELANKLVKEL
ESEKIRWGQSIQSFEAQEKTLCGDVLLMAAFVSY
>ENSMLUP00000002937/3093-3198 pep:novel scaffold:Myoluc2.0:GL429884:595445:881557:-1 gene:ENSMLUG00000003216 transcript:ENSMLUT00000003230 gene_biotype:protein_coding transcript_biotype:protein_coding [MYOLU]
PLETEQARLESNLKKTEDRKRKLEELLNSVGQKVSELKEKFQSRTSEAAKLEAEVSKAQETIKAAEVLINQL
DREHKRWTAQVAEITEELDTLPKRAQLAAAFMTY
>ENSMLUP00000003348/3429-3534 pep:novel scaffold:Myoluc2.0:GL429767:63113668:63293099:1 gene:ENSMLUG00000003652 transcript:ENSMLUT00000003675 gene_biotype:protein_coding transcript_biotype:protein_coding [MYOLU]
PLKANLLVQENRYVVAMQDLQKAQAELDDKQAELDVVQAEYEQAMTEKQTLLEDAERCRRKMQTASALIGGL
AGEKERWTEQSKEFAAQTKRLVGDVLLATAFLSY
>ENSMLUP00000003049/3161-3266 pep:novel scaffold:Myoluc2.0:GL430187:56993:160946:1 gene:ENSMLUG00000003331 transcript:ENSMLUT00000003355 gene_biotype:protein_coding transcript_biotype:protein_coding [MYOLU]
PKRIRMNAALAQLQEKQAALAEAQEKLKEVAEKLDMLKKQYDEKLAQKEDLRMKSKEMEMKLERAGMLVSGL
AGEKARWEETVKGLEEDLGYLVGDCLLAAAFLSY
>ENSNLEP00000002781/3256-3361 pep:novel supercontig:Nleu1.0:GL397391.1:669069:848972:1 gene:ENSNLEG00000002049 transcript:ENSNLET00000002927 gene_biotype:protein_coding transcript_biotype:protein_coding [NOMLE]
PKREKVARLERNFYLTKRELERIQNELAAIQKEMETLGAKYEAAILEKQKLQEEAEIMERRLIAADKLISGL
GLENIRWLNDLDELMHRRVKLLGDCLLCAAFLSY
>ENSNLEP00000008770/3107-3212 pep:novel supercontig:Nleu1.0:GL397262.1:36245594:36634906:1 gene:ENSNLEG00000007190 transcript:ENSNLET00000009188 gene_biotype:protein_coding transcript_biotype:protein_coding [NOMLE]
PLETEQAGLESNLKKTEDRKRKLEELLNSVGQKVLELKEKFQSRTSEAAKLQAEVSKAQETIKAAEVLINQL
DREHKRWNAQVVEITEELATLPKRAQLAAAFITY
>ENSNLEP00000019304/3411-3516 pep:novel supercontig:Nleu1.0:GL397390.1:1433944:1530532:1 gene:ENSNLEG00000015806 transcript:ENSNLET00000020278 gene_biotype:protein_coding transcript_biotype:protein_coding [NOMLE]
PLRNELQKLEDDAKDNQQKANEVEQMIRDLEASIARYKEEYAVLISEAQAIKADLAAVEAKVNRSTALLKSL
SAERERWEKTSETFKNQMSTIAGDCLLSAAFIAY
>ENSNLEP00000020332/3322-3427 pep:novel supercontig:Nleu1.0:GL397261.1:44293211:44666572:1 gene:ENSNLEG00000016739 transcript:ENSNLET00000021347 gene_biotype:protein_coding transcript_biotype:protein_coding [NOMLE]
PKRQALAQANLELAAATEKLEAIRKKLVDLDRNLSRLTASFEKATAEKVRCQEEVNQTNKTIKLANRLVKEL
EAKKIRWGQSIKSFEAQEKTLCGDVLLTAAFVSY
>ENSOANP00000009129/3413-3518 pep:known ultracontig:OANA5:Ultra378:7131433:7213764:1 gene:ENSOANG00000005733 transcript:ENSOANT00000009131 gene_biotype:protein_coding transcript_biotype:protein_coding [ORNAN]
PLRNELQKLEDDAKDNQQKANEVEQMIRDLEASIARYKEEYAVLISEAQAIKADLAAVEAKVNRSTALLKSL
SAERERWEKTSETFKNQMSTIAGDCLLSAAFIAY
>ENSOANP00000020803/3512-3617 pep:known ultracontig:OANA5:Ultra330:2842979:3027616:-1 gene:ENSOANG00000013163 transcript:ENSOANT00000020806 gene_biotype:protein_coding transcript_biotype:protein_coding [ORNAN]
PLKVNLAKQQGRLAVANAELDKAQALLDEKQAELDKVQAKFDAAMTEKMDLLNDADVCRRKMQAASTLIDGL
SGEKVRWTQQSKEFRAQINRLVGDVLLSTGFLSY
>ENSOANP00000016597/3102-3207 pep:known ultracontig:OANA5:Ultra192:1833233:2033724:-1 gene:ENSOANG00000010474 transcript:ENSOANT00000016600 gene_biotype:protein_coding transcript_biotype:protein_coding [ORNAN]
PLEAEQAGLEANLKKTEARKKKLEDMLNSVGQKVSELKDKFQSRTTEAAKLEAEVSKAQETIKAAEILINQL
DREHKRWNAQVLEITEELATLPKRAQLAAAFITY
>ENSOANP00000018390/3426-3531 pep:known supercontig:OANA5:Contig22:3201562:3362840:-1 gene:ENSOANG00000011603 transcript:ENSOANT00000018393 gene_biotype:protein_coding transcript_biotype:protein_coding [ORNAN]
PLKANLAVQENRHDTAMLDLQKAQAELDDKQTELDIVQGEYEKATKEKQMLLEDAERCRHKMKTASRLISGL
AGEKERWTQQSKEFSVQTKRLVGDVLLATAFLSY
>ENSOANP00000018393/3391-3496 pep:known supercontig:OANA5:Contig22:3201559:3356308:-1 gene:ENSOANG00000011603 transcript:ENSOANT00000018396 gene_biotype:protein_coding transcript_biotype:protein_coding [ORNAN]
PLKANLAVQENRHDTAMLDLQKAQAELDDKQTELDIVQGEYEKATKEKQMLLEDAERCRHKMKTASRLISGL
AGEKERWTQQSKEFSVQTKRLVGDVLLATAFLSY
>ENSOCUP00000012037/3276-3381 pep:known chromosome:oryCun2:10:6671117:7032094:1 gene:ENSOCUG00000013961 transcript:ENSOCUT00000014002 gene_biotype:protein_coding transcript_biotype:protein_coding [RABIT]
PKRQALAQTNLELAAATEKLETIRKKLVDLDRHLSRLTASFEKAIAEKIRSQEEVNRTNTTIALANRLVTEL
ETEKTRWGQSIRSFEAQEKTLCGDVLLAAAFVSY
>ENSOCUP00000020893/3217-3322 pep:novel chromosome:oryCun2:19:11364874:11482793:-1 gene:ENSOCUG00000012688 transcript:ENSOCUT00000025725 gene_biotype:protein_coding transcript_biotype:protein_coding [RABIT]
PKRIRMNAALAQLQEKQAALAEAKRSCGRVAEKLEMLKKQYDEKLAQKEELRKKSEEMELKLERAGMLVSGL
AGEKARWEETVKGLEEDLGYLVGDCLLAAAFLSY
>ENSOCUP00000016693/3108-3213 pep:novel chromosome:oryCun2:1:113097794:113452044:-1 gene:ENSOCUG00000016257 transcript:ENSOCUT00000022604 gene_biotype:protein_coding transcript_biotype:protein_coding [RABIT]
PLEIEQAGLESNLRRTEDRKRKLEELLNSVGQKVSELKEKFQSRTSEAAKLEAEVSKAQETIKAAEVLINQL
DREHKRWNAQVAEITEELATLPKRAQLAAAFITY
>ENSOCUP00000021337/3536-3641 pep:novel chromosome:oryCun2:12:28519393:28859668:1 gene:ENSOCUG00000013305 transcript:ENSOCUT00000029678 gene_biotype:protein_coding transcript_biotype:protein_coding [RABIT]
PLKANLAKQEGRLANANGDLAKAQVQLDEKQAELDKVQAKFDSAMNEKMDLLNDADMCRKKMQAASTLIDGL
SGEKVRWTQQSKEFKAQINRLVGDILLCTGFLSY
>ENSORLP00000004421/3438-3543 pep:novel chromosome:MEDAKA1:6:8154310:8212621:1 gene:ENSORLG00000003542 transcript:ENSORLT00000004422 gene_biotype:protein_coding transcript_biotype:protein_coding [ORYLA]
PLKANLAVQENRLAVANLDLEKAQAELDAKQAELNVVRAEYEEAMTEKLTLLEDAKRCRRKMQIASNLISGL
AGEKERWTEQSKEFAAQTKRLVGDVLLATAFLSY
>ENSORLP00000004700/3120-3225 pep:novel chromosome:MEDAKA1:18:6107791:6190084:1 gene:ENSORLG00000003766 transcript:ENSORLT00000004701 gene_biotype:protein_coding transcript_biotype:protein_coding [ORYLA]
PKRAQLNAAKAQLADKQAALSESQDKLGEVGERLEELKRQYGEKEVMRESLRKKSEEMEVKLDRAAKLVIGL
AGEKIRWEERVKGLEEDVRFLVGDCLLAAAFLSY
>ENSORLP00000013450/3109-3214 pep:novel chromosome:MEDAKA1:13:20680560:20857080:-1 gene:ENSORLG00000010725 transcript:ENSORLT00000013451 gene_biotype:protein_coding transcript_biotype:protein_coding [ORYLA]
PLEKEQAGLLENLRKTENRKNKLEDQLNNVGAKVNKLKEKFQRHTAEAAKLEAEVTKAQDTITAAEQLISQL
VGEHTRWNAQMSEIKTELDTLPFRTLLASGFITY
>ENSORLP00000015944/3411-3516 pep:novel chromosome:MEDAKA1:22:6207929:6237581:1 gene:ENSORLG00000012723 transcript:ENSORLT00000015945 gene_biotype:protein_coding transcript_biotype:protein_coding [ORYLA]
PLRSELQKLEDDAKDNKTKAEEVEQMIRDLEASIARYKEEYAVLISEAQAIKADLAAVEAKVNRSTALLKSL
SAERDRWEKTSETFKNQMSTIAGDCLLSAAFITY
>ENSORLP00000018220/3280-3385 pep:novel chromosome:MEDAKA1:17:22205780:22243243:-1 gene:ENSORLG00000014526 transcript:ENSORLT00000018221 gene_biotype:protein_coding transcript_biotype:protein_coding [ORYLA]
MKRMCLAQANADLAEAAEKLGVIRKKLAELDGNLETLTTAFEKATEEKLCFQDEVNRTNKTIELANRLVKGL
ESENVRWAHSVAQYHEQEETLCGDLLLTAAFISY
>ENSORLP00000020554/3238-3343 pep:novel chromosome:MEDAKA1:9:27063894:27138100:1 gene:ENSORLG00000016407 transcript:ENSORLT00000020555 gene_biotype:protein_coding transcript_biotype:protein_coding [ORYLA]
PKKQALEKANDELQAAEKNLNRIRGKVKTLDDNFAKLQSNFEKATEEKLQCQREAEETEQTIVQANRLMKAL
ASEKIRWTKDIENLKKQESTMCGDVLLITAFVSY
>ENSOGAP00000008813/3322-3427 pep:novel scaffold:OtoGar3:GL873547.1:4108502:4465910:1 gene:ENSOGAG00000009835 transcript:ENSOGAT00000009858 gene_biotype:protein_coding transcript_biotype:protein_coding [OTOGA]
PKRQALAQANLELAAATEKLEAIRKKLLDLDRNLSRLTASFEKAIAEKVRCQEEVNQTSKTIELANRLVKEL
EAKKIRWGQSIKAFEAQEKTLCGDVLLTAAFVSY
>ENSOGAP00000005622/3411-3516 pep:novel scaffold:OtoGar3:GL873668.1:308981:401070:1 gene:ENSOGAG00000006276 transcript:ENSOGAT00000006294 gene_biotype:protein_coding transcript_biotype:protein_coding [OTOGA]
PLRNELQKLEDDAKDNQQKANEVEQMIRDLEASIARYKEEYAVLISEAQAIKADLAAVEAKVNRSTALLKSL
SAERERWEKTSETFKNQMSTIAGDCLLSAAFIAY
>ENSOGAP00000017279/3249-3354 pep:novel scaffold:OtoGar3:GL873537.1:3749483:3866353:1 gene:ENSOGAG00000011341 transcript:ENSOGAT00000028891 gene_biotype:protein_coding transcript_biotype:protein_coding [OTOGA]
PKRQALEEANAELAEAQEKLSRIKNKIAELNANLNNLTSAFEKATAEKIKCQQEADATNRVISLANRLVGGL
ASENVRWAESVENFKKQGITLCGDVLLISAFVSY
>ENSOGAP00000007126/3486-3591 pep:novel scaffold:OtoGar3:GL873550.1:9482753:9785531:1 gene:ENSOGAG00000007946 transcript:ENSOGAT00000007963 gene_biotype:protein_coding transcript_biotype:protein_coding [OTOGA]
PLKANLAKQEGRLSVANAELGKAQALLDEKQAELDKVQAKFDAAMNEKMDLLNDADMCRKKMQAASALIDGL
SGEKVRWTQQSKEFKAQINRLVGDILLCTGFLSY
>ENSOGAP00000016520/3108-3213 pep:novel scaffold:OtoGar3:GL873520.1:8016430:8284049:1 gene:ENSOGAG00000033838 transcript:ENSOGAT00000026847 gene_biotype:protein_coding transcript_biotype:protein_coding [OTOGA]
PLETEQAGLESNLKKTEDRKRKLEELLNSVGQKVSELKEKFQSRTSEAAKLEAEVSKAQETIKAAEVLINQL
DREHKRWNAQVAEITEELATLPKRAQLAAAFITY
>ENSOGAP00000010877/3157-3262 pep:novel scaffold:OtoGar3:GL873565.1:7247393:7611814:-1 gene:ENSOGAG00000012147 transcript:ENSOGAT00000012160 gene_biotype:protein_coding transcript_biotype:protein_coding [OTOGA]
PKRQALSKATLDLTAAQEKLSVIKAKITHLNENLAKLTAKFERATADKLKCQQEAEATAATISLANRLVGGL
ASENVRWAEAVQNFQQQERTFCGDILLTTAFISY
>ENSOGAP00000001958/3139-3244 pep:novel scaffold:OtoGar3:GL873565.1:11465048:11579067:-1 gene:ENSOGAG00000002181 transcript:ENSOGAT00000002190 gene_biotype:protein_coding transcript_biotype:protein_coding [OTOGA]
PKRARMNAALAQLQEKQAALAEAQEKLREVAEKLEMLKKQYDEKLAQKEELRKKSEEMEMKLERAGMLVSGL
AGEKARWEETVKGLEEDLGYLVGDCLLAAAFLSY
>ENSOGAP00000008472/3421-3526 pep:novel scaffold:OtoGar3:GL873552.1:11987542:12219629:1 gene:ENSOGAG00000009433 transcript:ENSOGAT00000009464 gene_biotype:protein_coding transcript_biotype:protein_coding [OTOGA]
PLKANLVVQENRHVLALQDLQKAQAELDDKQAELDVVQAEYEQATAEKQTLLEDAERCRHKMQTASTLISGL
AGEKERWTEQSREFAAQTKRLVGDVLLATAFLSY
>ENSPTRP00000028711/3420-3525 pep:known chromosome:CHIMP2.1.4:5:13831535:14100868:-1 gene:ENSPTRG00000016734 transcript:ENSPTRT00000031082 gene_biotype:protein_coding transcript_biotype:protein_coding [PANTR]
PLKANLVVQENRHLLAMQDLQKAQAELDDKQAELDVVQAEYEQAMTEKQTLLEDAERCRHKMQTASMLISGL
AGEKERWTEQSQEFAAQTKRLVGDVLLATAFLSY
>ENSPTRP00000014844/3215-3320 pep:known chromosome:CHIMP2.1.4:17:7790992:7905468:1 gene:ENSPTRG00000008709 transcript:ENSPTRT00000016042 gene_biotype:protein_coding transcript_biotype:protein_coding [PANTR]
PKRIRMNAALAQLREKQAALAEAQEKLREVAEKLEMLKKQYDEKLAQKEELRKKSEEMELKLERAGMLVSGL
AGEKARWEETVQGLEDDLGYLVGDCLLAAAFLSY
>ENSPTRP00000039719/3289-3394 pep:known chromosome:CHIMP2.1.4:6:39248191:39569352:1 gene:ENSPTRG00000018129 transcript:ENSPTRT00000047053 gene_biotype:protein_coding transcript_biotype:protein_coding [PANTR]
PLKANLAKQEGRLAVANAELGKAQALLDEKQAELDKVQAKFDAAMNEKMDLLNDADTCRKKMQAASTLIDGL
SGEKIRWTQQSKEFKAQINRLVGDILLCTGFLSY
>ENSPTRP00000057387/3106-3211 pep:known chromosome:CHIMP2.1.4:11:100954413:101332360:1 gene:ENSPTRG00000004224 transcript:ENSPTRT00000065820 gene_biotype:protein_coding transcript_biotype:protein_coding [PANTR]
PLETEQAGLESNLKKTEDRKRKLEELLSSVGQKVSELKEKFQSRTSEAAKLEAEVSKAQETIKAAEVLINQL
DREHKRWNAQVVEITEELATLPKRAQLAAAFITY
>ENSPTRP00000052909/3283-3388 pep:known chromosome:CHIMP2.1.4:17:44077339:44457954:-1 gene:ENSPTRG00000008779 transcript:ENSPTRT00000043834 gene_biotype:protein_coding transcript_biotype:protein_coding [PANTR]
PKRQALNKATADLTAAQEKLAAIKAKIAHLNENLAKLTARFEKATADKLKCQQEAEVTAVTISLANRLVGGL
ASENVRWADAVQNFKQQERTLCGDILLITAFISY
>ENSPTRP00000052469/3310-3415 pep:known chromosome:CHIMP2.1.4:14:101664239:101750900:1 gene:ENSPTRG00000006735 transcript:ENSPTRT00000048193 gene_biotype:protein_coding transcript_biotype:protein_coding [PANTR]
PLRNELQKLEDDAKDNQQKANEVEQMIRDLEASIARYKEEYAVLISEAQAIKADLAAVEAKVNRSTALLKSL
SAERERWEKTSETFKNQMSTIAGDCLLSAAFIAY
>ENSPTRP00000056845/3036-3141 pep:known chromosome:CHIMP2.1.4:12:124634280:124787985:1 gene:ENSPTRG00000005610 transcript:ENSPTRT00000065279 gene_biotype:protein_coding transcript_biotype:protein_coding [PANTR]
PKREKVARLERNFYLTKRELERIQNELAAIQKELETLGAKYEAAILEKQKLQEEAEIMERRLIAADKLISGL
GSENIRWLNDLDELMHRRVKLLGDCLLCAAFLSY
>ENSPPYP00000008924/2899-3004 pep:known chromosome:PPYG2:17:7706014:7833776:1 gene:ENSPPYG00000007935 transcript:ENSPPYT00000009289 gene_biotype:protein_coding transcript_biotype:protein_coding [PONAB]
PKRIRMNAALAQLREKQAALAEAQEKLREVAEKLEMLKKQYDEKLAQKEELRKKSEEMELKLERAGMLVSGL
AGEKARWEETVQGLEEDLGYLVGDCLLAAAFLSY
>ENSPPYP00000019889/3328-3433 pep:known chromosome:PPYG2:7:62577473:62908390:-1 gene:ENSPPYG00000017745 transcript:ENSPPYT00000020675 gene_biotype:protein_coding transcript_biotype:protein_coding [PONAB]
PKRQALAQANLELAAATEKLEAIRKKLVDLDRNLSRLTASFEKATAEKVRCQEEVNQTNKTIKLANRLVKEL
EAKKIRWGQSIKSFEAQEKTLCGDVLLTAAFVSY
>ENSPPYP00000018533/3303-3408 pep:novel chromosome:PPYG2:6:38786789:39077773:1 gene:ENSPPYG00000016570 transcript:ENSPPYT00000019272 gene_biotype:protein_coding transcript_biotype:protein_coding [PONAB]
PLKANLAKQEGRLAVANAELGKAQALLDEKQAELDKVQAKFDAAMNEKMDLLNDADTCRKKMQAASTLIDGL
SGEKVRWTQQSKEFKAQINRLVGDILLCTGFLSY
>ENSRNOP00000007233/3284-3389 pep:known chromosome:RGSC3.4:6:145190957:145517035:-1 gene:ENSRNOG00000005451 transcript:ENSRNOT00000007233 gene_biotype:protein_coding transcript_biotype:protein_coding [RAT]
PKRQALAQTNLDLAAATEKLEAVRRKLVDLDHNLRRLTASFEKATAEKVRCQEEVNQTNKTIDLANRLVSEL
EAKKIRWGQSIKSFETQEKTLCGDVLLTAAFVSY
>ENSRNOP00000000651/3529-3634 pep:known chromosome:RGSC3.4:20:8936173:9199913:1 gene:ENSRNOG00000000542 transcript:ENSRNOT00000000651 gene_biotype:protein_coding transcript_biotype:protein_coding [RAT]
PLKANLAKQEGRLAVANAELGKAQALLDEKQAELDKVQAKFDAAMNEKMDLLNDADMCRKKMQAASTLIDGL
SGEKVRWTQQSKEFKAQINRLVGDVLLCTGFLSY
>ENSRNOP00000004035/3244-3349 pep:known chromosome:RGSC3.4:10:108013512:108130864:-1 gene:ENSRNOG00000003028 transcript:ENSRNOT00000004035 gene_biotype:protein_coding transcript_biotype:protein_coding [RAT]
PKRQALEEANAELAEAQDKLSRIKNKIAELNANLNNLTSAFEKATAEKIKCQQEADATNRVISLANRLVGGL
ASENVRWAESVENFRSQGVTLCGDVLLISAFVSY
>ENSRNOP00000017372/2671-2776 pep:known chromosome:RGSC3.4:2:80163788:80390049:1 gene:ENSRNOG00000012624 transcript:ENSRNOT00000017372 gene_biotype:protein_coding transcript_biotype:protein_coding [RAT]
PLKANLIVQENRHALAMQDLQKAQAELDDKQAELDVVQAEYEQAMTEKQTLLEDADRCRHKMQTASTLISGL
AGEKERWTEQSKEFAAQIKRLVGDVLLATAFLSY
>ENSSHAP00000007164/3100-3205 pep:novel scaffold:DEVIL7.0:GL841211.1:213064:439806:-1 gene:ENSSHAG00000006224 transcript:ENSSHAT00000007226 gene_biotype:protein_coding transcript_biotype:protein_coding [SARHA]
PLKANLVVQENRYVTAMQDLQKAQAELDDKQAELDVVQEEYEKAMTEKQTLLEDAERCRHKMQTASTLISGL
AGEKERWTQQSKEFAAQTKRLVGDVLLATAFLSY
>ENSSHAP00000017406/3219-3324 pep:novel scaffold:DEVIL7.0:GL856861.1:1581301:1687215:-1 gene:ENSSHAG00000014791 transcript:ENSSHAT00000017551 gene_biotype:protein_coding transcript_biotype:protein_coding [SARHA]
PKRARMNAALAQLQEKQAALAEAQEKLREVAEKLEMLKKQYDEKLAQKEELRKKSEEMELKLERAGMLVSGL
SGEKARWEENVKGLEEDLGYLVGDCLLAAAFLSY
>ENSSHAP00000019002/3165-3270 pep:novel scaffold:DEVIL7.0:GL841442.1:2039693:2177099:1 gene:ENSSHAG00000016128 transcript:ENSSHAT00000019158 gene_biotype:protein_coding transcript_biotype:protein_coding [SARHA]
PKREKVARLERNYFLSKRELERIQNELATLHAELEALGAKYEAAILEKQQLQEEAEIMERRLIAADKLISGL
GSENVRWLADLDELIHRRFKLLGDCLLCAAFLSY
>ENSSSCP00000001722/3528-3633 pep:known chromosome:Sscrofa9:7:39153770:39437066:1 gene:ENSSSCG00000001588 transcript:ENSSSCT00000001768 gene_biotype:protein_coding transcript_biotype:protein_coding [PIG]
PLKANLAKQEGRLAVANAELGKAQALLDEKQAELDKVQAKFDAAMNEKMDLLNDADMCRKKMQAASTLIDGL
SGEKVRWTQQSKEFKAQINRLVGDILLCTGFLSY
>ENSTGUP00000003413/3139-3244 pep:known chromosome:taeGut3.2.4:18:1614043:1645771:1 gene:ENSTGUG00000003207 transcript:ENSTGUT00000003447 gene_biotype:protein_coding transcript_biotype:protein_coding [TAEGU]
PKRQAVADADAELAEAQARLSRIKSKIVALNENLATLTAQFEKATAEKIKCQQEADETNKVITLANRLVGGL
ASENIRWAESVEQLREQEKTLCGDVLLVSAFVSY
>ENSTGUP00000005932/3151-3256 pep:known chromosome:taeGut3.2.4:18:5012239:5137013:-1 gene:ENSTGUG00000005689 transcript:ENSTGUT00000005991 gene_biotype:protein_coding transcript_biotype:protein_coding [TAEGU]
PKRQALERANAELAAAQDKLATVKAKIARLNENLGKLTARFEKATSDKLRCQQEAEATACTISLANRLVGGL
ASENVRWAEAVKDFKQQQSTLCGDVLLVTACVSY
>ENSTGUP00000007744/3426-3531 pep:known chromosome:taeGut3.2.4:2:81235805:81361081:1 gene:ENSTGUG00000007486 transcript:ENSTGUT00000007825 gene_biotype:protein_coding transcript_biotype:protein_coding [TAEGU]
PLKANLAIQEKHLTSAMLDLQKAQEELGAKQEELDIVQAEYENAMREKQTLLEDAERCRHKMQTASSLISGL
AGEKERWTEESKEFAMQTKTLVGDVLLATAFLSY
>ENSTGUP00000007747/3149-3254 pep:known chromosome:taeGut3.2.4:2:81248369:81361081:1 gene:ENSTGUG00000007486 transcript:ENSTGUT00000007828 gene_biotype:protein_coding transcript_biotype:protein_coding [TAEGU]
PLKANLAIQEKHLTSAMLDLQKAQEELGAKQEELDIVQAEYENAMREKQTLLEDAERCRHKMQTASSLISGL
AGEKERWTEESKEFAMQTKTLVGDVLLATAFLSY
>ENSTGUP00000008933/2935-3040 pep:novel chromosome:taeGut3.2.4:2:93945597:94086912:-1 gene:ENSTGUG00000008651 transcript:ENSTGUT00000009030 gene_biotype:protein_coding transcript_biotype:protein_coding [TAEGU]
PLKTNLAFQERRLAAAQMELNSAQNQLDEKQKELDEVQAMYDAAVKEKQALLDDAAACRRKMNNASVLIEGL
GGEKLRWTESSKNFQNQINNLVGNVLLATGFLSY
>ENSTGUP00000013096/3054-3159 pep:known chromosome:taeGut3.2.4:1:76500909:76643183:-1 gene:ENSTGUG00000012697 transcript:ENSTGUT00000013245 gene_biotype:protein_coding transcript_biotype:protein_coding [TAEGU]
PLEKEKAGLEANLKKTEDRKRKLEELLNSVGQKVSEMKDKFQNRTTEAAKLEAELSKAQKTLKAAEVLINQL
DREHKRWSTQVSEITDDLATLPKRAQLAAAFITY
>ENSTGUP00000013186/3328-3433 pep:known chromosome:taeGut3.2.4:5:50745608:50787399:1 gene:ENSTGUG00000012793 transcript:ENSTGUT00000013335 gene_biotype:protein_coding transcript_biotype:protein_coding [TAEGU]
PLRNELQKLEDDAKDNQQKANEVEQMIRDLEASIARYKEEYAVLISEAQAIKADLAAVEAKVNRSTALLKSL
SAERERWEKTSETFKNQMSTIAGDCLLSGAFIAY
>ENSTRUP00000010597/3275-3380 pep:novel scaffold:FUGU4:scaffold_214:280173:305879:-1 gene:ENSTRUG00000004455 transcript:ENSTRUT00000010655 gene_biotype:protein_coding transcript_biotype:protein_coding [FUGRU]
MKRMCLSQANADLAEAADKLEAIRKKLAELDGSLEILTTSFEKATSEKLRFQEEVNCTNNTIELANRLVKGL
ESENVRWANSLAQFHEQEETLSGDVLLTAAFISY
>ENSTRUP00000024656/3129-3234 pep:known scaffold:FUGU4:scaffold_114:460278:501538:-1 gene:ENSTRUG00000009810 transcript:ENSTRUT00000024756 gene_biotype:protein_coding transcript_biotype:protein_coding [FUGRU]
PKQALLKTATEQLEEKQAALAAAQEKLQEVDRMLKQLKDQHAEKLLMKENLRKKSEEMEIKLDRADKLVTGL
AGERIRWENTVSGLKENMGYLVGDCLLAASFLSY
>ENSXETP00000032790/3409-3514 pep:known scaffold:JGI_4.2:GL172776.1:1262475:1493083:-1 gene:ENSXETG00000014981 transcript:ENSXETT00000032790 gene_biotype:protein_coding transcript_biotype:protein_coding [XENTR]
PLKANLALQGAKLAVAQQELNNAQSQLDAKQRELDDVQAMYDAAMREKQALLDDAEACRRKMINATALIEGL
GGEKIRWTESSKNFQNQITRLVGDVLLATGFLSY
>ENSXETP00000058458/3418-3523 pep:known scaffold:JGI_4.2:GL172858.1:174429:235845:-1 gene:ENSXETG00000034056 transcript:ENSXETT00000061102 gene_biotype:protein_coding transcript_biotype:protein_coding [XENTR]
PLRNELQKLEDDAKDNQQKANEVEQMIRDLEASIARYKEEYAVLISEAQAIKADLAAVEAKVNRSTALLKSL
SAERDRWEKTSETFKNQMSTIAGDCLLSAAFIAY
>jgi|Triad1|22099|e_gw1.3.2.1/3121-3226 [TRIAD]
PLETEQNALKRNLDKSQARLDKLVKALNAVDKEVAAMKERFEKRTTEAAKLKIQLEKAQETIDAAETLVTKL
DGEYKRWSTQVTNLTSEMNQLPRWSLITAGFMTY
>jgi|Triad1|23475|e_gw1.4.693.1/3116-3221 [TRIAD]
PKKQRLNHARAQLHEKERSLAAAKSKLKEITDQMEKLKREYDEKLAQKDDLRKTAELNELRLDRAGRLVAGL
SGEKLRWENSVTELQSNIAYLPGDCLVAAAFLSY
>jgi|Triad1|59929|fgeneshTA2_pg.C_scaffold_12000280/3484-3589 [TRIAD]
PLKANLIIQQARYDSAMQDLQKAQSDLDEKQRELDEVQALYEAAVKEKQDLINDAETCRRKMQAATALIEGL
AGERQRWTQQSKEFESEIGRLVGDVLLCTAFLSY
>jgi|Triad1|24890|e_gw1.5.691.1/3412-3517 [TRIAD]
PLRNELRQLEKQANVNKAKKEELEKTVTQLEKSIAMYKEEYAKLISEAQAIKADKESVEAKVTRSQALLRSL
SSERERWESTSNTFKTQMSTIVGDVLLSAAFMAY
>jgi|Triad1|56504|fgeneshTA2_pg.C_scaffold_5000398/3357-3462 [TRIAD]
PLKANLMVQEARLNQANGNLTKAQNQFDEKQAELDAVQKQYEAAVTEKQNLINDAETCRRKMNNATTLIDGL
GGEKIRWTEQSKMFEEQTNRLVGDVLLATGFLSY
>jgi|Triad1|50643|fgeneshTA2_pm.C_scaffold_9000026/3045-3150 [TRIAD]
PKREKVARLEKNCNTSKRELDRIQREVASLEAELKELTDRHQQTTIDRGRLQEETEIMERRLIAADKLITGL
GSEKVRWKVDLDQLKEKRVRLLGDCLLSSAFLCY
>jgi|Triad1|20411|e_gw1.2.838.1/3262-3367 [TRIAD]
PKRIALEQANAELAAAQEKLANIKVKINILDDNLSRLTAEFEKATSEKLKCQQEADTTAKTITLANRLVGGL
SSEKIRWNESVVNLKHQEITLPGDVLLTAAFISY
>Aqu1.212008|PACid:15710536/3405-3510 [AMPQU]
PLKANLVVQEGRLAIANQDLAKAQAQLDEKQRELDEVQAQYDTAMREKQALIDDAEACRKRMTAATALIDGL
AGEKDRWTLQSKEFQEQIGRLVGDVLLATGFLSY
>Aqu1.219516|PACid:15718044/3287-3392 [AMPQU]
PKREKVALLEKNFQLSKRELANIQKELSNIESQLEALNKQFEEAMAEKRALEEEAEIMQRRLTAASKLISGL
SSEKVRWLEDLEELKRKRHQLLGDCLLSSAFLSY
>Aqu1.222291|PACid:15720819/3124-3229 [AMPQU]
PLEREQASLQSNLDKSEQKLTKLSTGLEQLDRKVADMRLKFEGRTTEAARLKLEVEREEETIIAAENLVGKL
KGEHERWTEQIEVLNKEMKEIPVSSLLAAAFLTY
>Aqu1.222989|PACid:15721517/3413-3518 [AMPQU]
PLKANLAIQEVKFQAAQAELEEANKTLAAKQEELDVVRALYDEAMSKKQALIDDAETCKRKMKAASALIEGL
GGEKERWTQQSKEFKSQLGRLVGDILLATGFLSY
>Aqu1.229315|PACid:15727843/3229-3334 [AMPQU]
PKRKALAAANAELAAAQDKLSKIKAKIKELDDNLAELTRQFEEATSAKLKCQQEAESTATTISLANRLVNGL
SAEKVRWGESVERMKKEEILLPGDVLLTAAYLSY
>jgi|Nemve1|135061|e_gw.350.7.1/2708-2813 [NEMVE]
PLKANLIVQEARLKVAMGDLNKAQGQLDEKQAELDKVQAMYDAAVGEKQTLLDDAESCKNKMVAASALINGL
GGEKERWTQQSKEFQAQIGRLVGDVLLATGFLSY
>jgi|Nemve1|159788|estExt_gwp.C_100077/3264-3369 [NEMVE]
PKRKALEAANAELAAAEEKLSKIKAKIQELDENLAELTANFERATSEKLKCQQEAESTAKTIELANRLVGGL
ASENVRWGESVKSFKEQEKTLPGDVLLTTAFVSY
>jgi|Nemve1|171736|estExt_gwp.C_1870002/3414-3519 [NEMVE]
PLKANLAVQEARLGVAQGDLNKAQAQLDEKQAELDEAQAMYENAVKEKQDLLDDAEACRRKMLAASALISGL
GGEKERWTEQSKEFAEQIGRLVGDVLVCTGFLSY
>jgi|Nemve1|173194|estExt_gwp.C_2390090/3035-3140 [NEMVE]
PKKQRLHQATAQLEEKQAILAEAKAKLKEVTDRMEELKRQYDEKSAQKEELRAKAELLEIKLDRAGKLVSGL
AGERDRWEASVTILEENIGYLVGDCLIAAAFMSY
>jgi|Nemve1|241316|estExt_fgenesh1_pg.C_430104/3411-3516 [NEMVE]
PLRNELKSLEMEAQASKIKAEEISRVISELERSISQYKEEYAALISQAQAIKTDLSAVEDKVSRSTALLRSL
SVERQRWEAGSNAFQTQMGTIVGDVLLSSAFLAY
>jgi|Nemve1|245829|estExt_fgenesh1_pg.C_1790010/3089-3194 [NEMVE]
PKREKVARLERNFHLSKRELEKIEKELKALEEELERLGKQYDDAMREKSSLQEEAEIMERRLIAADKLISGL
GSEKIRWTKDLQDLKDQRVRLLGDCLLGAAFLSY
>Hma2.226909/2555-2660 [HYDMA]
PKRKALAQANSDLAVAEEKLSKIKAKIKELDANLAELTASFEQATSAKLRCQKEAERTSKTIELANRLVGGL
ASENIRWAESVLKFKKQAMTLPGDVLLISAFISY
>jgi|Capca1|225405|estExt_fgenesh1_pg.C_4850008/3097-3202 [CAP]
PKRQRLQAAQSTLKEKQHQLQEAKNKLAEVEAKMTELKLQYEEKLSQKEELRKKSEHTEMMLDRASKLVSGL
AGERERWEETVKDLEERMGYLIGDVLIASAFLSY
>jgi|Capca1|162628|estExt_Genewise1.C_2870028/3207-3312 [CAP]
PLKANLAVQEARYQGAQADLNKAQGQLDEKQKELDFVQAQYDAAMSEKQTLLDDAESCRRKMINATALIDGL
SGERVRWTEASKNFEAQINRLVGDSLLAAGFLSY
>jgi|Capca1|183261|estExt_Genewise1Plus.C_6050022/3405-3510 [CAP]
PLRNELLELESSANSARQKNEEVFKLISELEKSIQRYKDEYAVLISQAQAIKTDLATVEAKVERSVALLRSL
GGERDRWELGSEAFKNQMSTIIGDVLLMSAFITY
>jgi|Capca1|174571|estExt_Genewise1Plus.C_3040002/3112-3217 [CAP]
PLESEQAKLQKNLQKAESRMEKLGRALDEVDRKVEGLKRKFEKTTTEAAKLKYELEKAQETIAAAENLVGKL
QGEYERWNGQVGELSQELTELPLKALLASAFITY
>jgi|Capca1|175142|estExt_Genewise1Plus.C_9470004/3259-3364 [CAP]
PKRLALEQANSQLSAAQEKLKVIQGKITSLEEALGKLTAEFEKATGEKLRCQQEAETTNKTIELANRLVGGL
ASENVRWADAVASFKEQEKTIPGDVLLITAFVSY
>jgi|Helro1|155577/3200-3305 [HELRO]
PKRQALNQATQTRQAAEERLQHIQSKIASLEEALSKLKAEYDQATEAQIKCKQEADATNKTIILANRLVSGL
TSENDRWTEQVKHFRRQETTLAGDMLLVAAFISY
>jgi|Helro1|106966/3413-3518 [HELRO]
PLKNELTALEVEANENRKKNEEMQNLVAQLEKSIARYKEEYALLISQAQAIKADLASVETKVGRSVALLQSL
TGERARWEMGSESFKNQMSTIIGDVLVMSAFMAY
>jgi|Helro1|162498/3362-3467 [HELRO]
PLKANLAVHQAKHQLAIKDLDKARAELDEKQLELDKAQALHNQAIKKKKALLDDATSCKKKMNNAKILIESL
AGEKERWVESSCTFKRQIGQLVGDVLLAAGFLSY
>jgi|Helro1|66985/3024-3129 [HELRO]
PLEREQNELQKNMSSVGNKMKKLGDGLQRVDERVNELRQKFERITNENAQLKIKLDKSQEIISSAETLVTKL
SEEFKRWTAQIKELETELNELNEKALYSSAFIIY
>jgi|Helro1|67881/3119-3224 [HELRO]
PKKEKVERLEKEFATTMHELEKITSQLNQLQKTLDNLKHQYETAMLDKKQLEDETDLMQRRIVAADRLIKGL
GSERIRWQKELEDLYLQKGNVIGDCLLCAGFLTY
>jgi|Helro1|80768/3230-3335 [HELRO]
PLKANLAVQEARYEAAMKDLNKAQMQLDEKQAELEAVQAQYDQAMTEKQTLVDDANNCRHKMTTARALIDGL
SGEKIRWTSASKTFESQIQKLVGDVLLATAFLSY
>jgi|Lotgi1|122204|e_gw1.39.37.1/3240-3345 [LOTGI]
PKREKVAKLERSYHQAKRDLDKITKEISALESELSKLNQKYEEAMSEKKALQEEAEIMERRLRAADKLISGL
GSENVRWVKNLEELKNKRVRLLGDCLLNSAFLSY
>jgi|Lotgi1|151884|fgenesh2_pg.C_sca_1000022/3385-3490 [LOTGI]
PLRNELQDLEDKAKENQRKGDEVMKLIKDLENSIAQYQDEYAGLISEAQAIKASLAAVEAKVERSVALLNNL
GSEKQRWEAGSETFKNQMATIIGDTLLSSAFMAY
>jgi|Lotgi1|154478|fgenesh2_pg.C_sca_5000518/3420-3525 [LOTGI]
PLKANLTVQEARLNVAMKDLGDAQAQLDEKQAELDAVQAQFDEAMSQKQALMDDADACRRKMNNAEALINGL
SGERVRWTEASKSFESQIVRLVGDVLLATGFLSY
>jgi|Lotgi1|182347|estExt_Genewise1.C_sca_30515/3283-3388 [LOTGI]
PLKANLVAQEARLGVATRELNAAQEQLDEKQRELDVVQAKFDAAMKEKQELMDDAESCRRRMIAASALIGGL
SGEKVRWTAQSKEFKSQIERLVGDVLLCTGFLSY
>jgi|Lotgi1|184938|estExt_Genewise1.C_sca_100407/3129-3234 [LOTGI]
PKRQRLNGAMTQLKEKQDALSDAQAKLAEVEEKMAKLKLEYDEKLAQKEELKRKAEHTEMMLDRASKLVSGL
AGERIRWQETVKDLEERMGFLVGDCLIAAAFLSY
>jgi|Lotgi1|192667|estExt_Genewise1.C_sca_470144/3376-3481 [LOTGI]
PLKANLIVQQSKLNSAMADLNAAQETLDAKEKELAVVRAEYEKAMSEKQALVEDAETCRRKMNAASALIDGL
AGEKERWTEQSREFKAQIGRLVGDVLICTAFLSY
>jgi|Lotgi1|209197|estExt_Genewise1Plus.C_sca_30020/3107-3212 [LOTGI]
PLESEQAMLRKNLEKAESKMERLGRDLDEVDNKVAQLRARFENFTKEAAELKIKLDKENETIQAAETLVSKL
DVEYDRWNAQVGELSNELNALPKLALLAAGFITY
>jgi|Lotgi1|230271|estExt_fgenesh2_pg.C_sca_110289/3262-3367 [LOTGI]
PKRMALKQANDELSAAREKLRVIKAKVADLEATLATCQAEFERATSEKLRCQQEAESTAKTIELANRLVGGL
ASENVRWAEAINGFREQEKSLPGDVLITTAFISY
>CBG11853	CBP17300	WBGene00032899	locus:Cbr-che-3	status:Predicted	UniProt:A8XE59/3618-3723 [CAEBR]
PLENEKNKLIKNLKKAEKQMENLSKGLQSVDEVVGELKRKFEVLMKEATQIKVDLDREQDTIRIAGTLVESL
SGEFERWKVQIETLVEEQSKIEMCSLITSAFLTY
>CBG12193	CBP02963	WBGene00033180	locus:Cbr-dhc-1	status:Predicted	UniProt:A8XF10/3355-3460 [CAEBR]
PLRNELKRLEKEAAKKTEEGKVVDVRITELEESIGKYKEEYAQLIGQAENIKQDLSSVQEKVNRSTQLLSSL
RSERDRWSSGSAGFSQQMDSLVGDALLSSAFLAY
>jgi|Dappu1|305659|PASA_GEN_0400298/3411-3516 [DAPPU]
PLRNELKSLEKQADVNKRRGEETTTLIATLEHSIASYKEEYALLISQAQAIKMDLETVQGKVDRSIGLLKSL
AIEKERWEASSETFRTQMSTIVGDTLLSSAFLAY
>jgi|Dappu1|309044|PASA_GEN_0900108/3347-3452 [DAPPU]
PKRRALEAADAELVAAQEKEAAIKSKVRTLEATLEQLTAEFERANAEKRECQEEAEHTNRTLVQANRLIHGL
ASEKIRWFQAVEFLRRNELTMAGDVLLTTAFVSY
>jgi|Dappu1|324408|NCBI_GNO_6100136/2889-2994 [DAPPU]
PLEQEQANLRRNLQAAEDSMTRLATGLDDVDKQVAILRDQLSASTREASEIEIGLKKARETLSVSQNLVLEL
ADEYDRWRLQLEELEHDRHNVAFYALLAAAFINF
>jgi|Dappu1|316462|NCBI_GNO_1700257/3538-3643 [DAPPU]
PLKANLALQEVRLSAAMSELAKAEDVLSEKERALEFVTSQYDSAMGNKRRLTEAAAVCRRKMGIAAALISGL
SGEKLRWTLQCRAFKEQIGRLVGDAILATAFLSY
>gi|193582590|ref|XP_001951535.1|/3420-3525 PREDICTED: similar to dynein heavy chain [Acyrthosiphon pisum] [ACYPI]
PLRDELKSLENQASENKVKNEETTSLIAQLEQTITEYQEEYAQLISQAQAIKSDLENVQSKVDRSIALLKSL
VIERERWESTRDTFRSQMATIIGDVLLSSAYLAY
>gi|193664449|ref|XP_001947345.1|/2947-3052 PREDICTED: similar to AGAP010435-PA [Acyrthosiphon pisum] [ACYPI]
PKRRARDQANEELSAARTKLMELRNMIIELERKQKILTDEFDGAVAEKTNCQNQADETSMRIDLANRLVNGL
ASENVRWKESVSTLQKSLQTLPGDTLMISAFVSY
>gi|193606293|ref|XP_001943595.1|/3356-3461 PREDICTED: similar to CG9492 CG9492-PA, partial [Acyrthosiphon pisum] [ACYPI]
PLKANLTLQEARLTIAMDDLSRAELQLYEREVALNEVKSQYDAAVQEKQRLTDAANVCLRKMTSATALINGL
GGEKIRWTQQSKEFKKQLGRLVGDVLLATGFLSY
>gi|193577835|ref|XP_001949713.1|/3190-3295 PREDICTED: similar to dynein heavy chain [Acyrthosiphon pisum] [ACYPI]
PKRLALAQANLELAQAQEKLAVIKKKVASLEEQLSKLTADFEQATSEKLHCQQEADATNKTIELANRLIGGL
GSENVRWAEAVACFMQQSTTLPGDVLLITAFISY
>gi|193610654|ref|XP_001945824.1|/2759-2864 PREDICTED: similar to dynein heavy chain [Acyrthosiphon pisum] [ACYPI]
PLIANLAKQEGKHIQAKEQLKAAETIAFEKNKELLEAKRKLNIALSSQQVIQTEANRCKNKMMSATALIEGL
EGERKRWKQQLAGFNLEIKYSLGDIVILTAFLNY
>AGAP010435-PA/3284-3389 pep:novel chromosome:AgamP3:3L:3313175:3329775:-1 gene:AGAP010435 transcript:AGAP010435-RA [ANOGA]
PKRRALAAANAELTASQEKLANIKRKVASLEEQLAKLTADFEKATADKLRCQQEADATQATIQLANRLVGGL
ASENVRWAEAVAEFMQQATTLPGDILLVTAFISY
>AGAP010790-PA/2890-2995 pep:novel chromosome:AgamP3:3L:10395300:10408422:1 gene:AGAP010790 transcript:AGAP010790-RA [ANOGA]
PLEREQNLLKENLDQAEADMQSLSSGLDNVNDTVRSLSEQLNVYTQEAAMLEIKLEEAKNTLHTAEILVQNL
NSEYTSWSRELDDLNDAITHLDGRCFMTALNITQ
>AGAP007675-PA/3402-3507 pep:novel chromosome:AgamP3:2L:48928933:48943191:-1 gene:AGAP007675 transcript:AGAP007675-RA [ANOGA]
PLKANLVRQQKKLDIAMAEKAEAEALLKAKEEELAVVQQMFDEAMAKKKAVLDDAKQCQDKMDAASALIDGL
ADERVRWTEQLEQFKDETERLVGDVLILTGFLSY
>AGAP001660-PA/3803-3908 pep:novel chromosome:AgamP3:2R:7568310:7607358:1 gene:AGAP001660 transcript:AGAP001660-RA [ANOGA]
PKKDRVAFLESELNGQIRLLVRLTNEIGKLENELAELNSKYANAIKEKQMLQEMMEQAERRLLAADKLISGL
SSERDRWVIDLGKLQIERTKVIGNALLSASFLAY
>AGAP001672-PA/3356-3461 pep:novel chromosome:AgamP3:2R:7770071:7787763:-1 gene:AGAP001672 transcript:AGAP001672-RA [ANOGA]
PKQRALNEAQTELKDAQDKLMELESKITELEDKLGVIEAAFNNALAEKQKCQDEADKTAFTIDLAHRLVNGL
ASENVRWRESIAMLKGQTVTLPGDVLLVACFISY
>AGAP002015-PA/3422-3527 pep:novel chromosome:AgamP3:2R:13936707:13955790:1 gene:AGAP002015 transcript:AGAP002015-RA [ANOGA]
PLREELSSLERQADTNIKHGREVKELIAQLEQSIAAYKEEYAQLISQAQAIKTDLENVQAKVDRSIALLKSL
VIERERWEATSETFRSQMSTIVGDVLLSAAFIAY
>AGAP003271-PA/3463-3568 pep:novel chromosome:AgamP3:2R:34745881:34762354:-1 gene:AGAP003271 transcript:AGAP003271-RA [ANOGA]
PLKANLMLQEARLRIAMDDLAAAENQLAEREAALQKVKDQYDAAVSEKQRLTDAANSCLRKMTAATALINGL
GGEKARWTQQSKEFKIQLGKLVGDVLLATGFLSY
>CpipJ_CPIJ007950-PA/3408-3513 |  Culex pipiens dynein heavy chain (4656 nt) [CULPI]
PLRDELDSLERRADTNIKHGQEVKELITQLEQSIASYKEEYAQLISQAQAIKTDLENVQAKVDRSIALLKSL
VIERERWEATSETFRSQMSTIIGDVLLSAAFIAY
>CpipJ_CPIJ005887-PA/2977-3082 |  Culex pipiens cytoplasmic dynein heavy chain (4155 nt) [CULPI]
PLEREQTELRENLEKAESEMKSLSSGLDNVNGKVKELSEQLNSYTQEAAMLEIKLQDAKQTLHSAEVLVQSL
SSEYVSWSTELEELNATIANMDKRSFLTAFCITH
>CpipJ_CPIJ007215-PA/3463-3568 |  Culex pipiens ciliary dynein heavy chain 5 (4613 nt) [CULPI]
PLKSNLMLQEARLKIAMDDLAAAEDQLAERENALQKVKDQYDAAVSEKQRLTDAANSCLRKMTAATALINGL
GGEKARWTQQSKEFKIQLGKLVGDVLLATGFLSY
>CpipJ_CPIJ011172-PA/3280-3385 |  Culex pipiens dynein beta chain (4474 nt) [CULPI]
PKRRALAAANAELCASQDKLAMIKRKVASLEEQLATLTADFEKAIADKIRCQQEADATQATIQLANRLVGGL
ASENVRWAEAVAEFMQQATTLPGDILLVTAFISY
>CpipJ_CPIJ012527-PA/3385-3490 |  Culex pipiens ciliary dynein heavy chain 5 (4565 nt) [CULPI]
PLKANLARQQKKLDIASVQREEAEQQLMAKEKELAQVQQEFDDAMSKKQAVLDDAKACQDKMDAASALINGL
ADERVRWTDQLSQFKSETDRLVGDVLILTGFLSY
>CpipJ_CPIJ001823-PA/3722-3827 |  Culex pipiens conserved hypothetical protein (5022 nt) [CULPI]
PKKDRVAYLEAELDSQMKLLNKLTKEINKLESELNELNNQYATAIKEKQMLQEMMEQAERRLLAADKLISGL
SSERDRWKIELSNLQDDKTKVVGTCLLSASFLAY
>CpipJ_CPIJ001845-PA/3341-3446 |  Culex pipiens dynein heavy chain (4544 nt) [CULPI]
PKQRALNEAQSDLKGAQDKLMDLTNKINELEERLGVIQAEFNDALAEKQKCQDEADKTAFTIDLAHRLVNGL
ASENVRWRESIAHLKSQSVTLPGDVLLIACFISY
>AAEL009881-PA/3463-3568 pep:novel supercontig:AaegL1:supercont1.436:779768:910459:1 gene:AAEL009881 transcript:AAEL009881-RA [AEDAE]
PLKANLMLQEARLKIAMDDLSAAENQLAEREAALQKVKDQYDAAVSEKQRLTDAANSCLRKMTAATALINGL
GGEKTRWTQQSKEFKIQLGKLVGDVLLATGFLSY
>AAEL008855-PA/3270-3375 pep:novel supercontig:AaegL1:supercont1.353:413692:444461:-1 gene:AAEL008855 transcript:AAEL008855-RA [AEDAE]
PKRKALAAANAELTASQEKLANIKKKVASLEEQLAKLTADFEKATADKLRCQQEADATQATIQLANRLVGGL
ASENVRWAEAVAEFMQQATTLPGDILLITAFISY
>AAEL007225-PA/3401-3506 pep:novel supercontig:AaegL1:supercont1.244:545378:572508:1 gene:AAEL007225 transcript:AAEL007225-RA [AEDAE]
PLKANLARQQKKSKIAQAQQAQAEEQLLAKEAELAEVQKEFDSAMSKKQAVLDDAKMCQDKMDAATALINGL
ADERVRWTEQLSQFKSETDRLVGDVLILTGFLSY
>AAEL007132-PA/3415-3520 pep:novel supercontig:AaegL1:supercont1.238:1543360:1570951:-1 gene:AAEL007132 transcript:AAEL007132-RA [AEDAE]
PLRDELSSLERRADTNIKHGQEVKELIAQLEQSIASYKEEYAQLISQAQAIKTDLENVQAKVDRSIALLKSL
VIERERWEATSETFRSQMSTIIGDVLLSAAFIAY
>AAEL003155-PA/3343-3448 pep:novel supercontig:AaegL1:supercont1.80:713444:780187:-1 gene:AAEL003155 transcript:AAEL003155-RA [AEDAE]
PKQRALDEAEAELKAAQDKLIDLTARINELEDQLGVIQADFNDALAEKQKCQDEADKTAFTIDLAHRLVNGL
ASENVRWRESIAQLKGQTVTLPGDVLLIACFISY
>AAEL000885-PA/2865-2970 pep:novel supercontig:AaegL1:supercont1.18:499311:512011:-1 gene:AAEL000885 transcript:AAEL000885-RA [AEDAE]
PLEREQNELKENLEKAEREMKSLSSGLDNVNDKVKELSEQLNVYTQEAAMLEIKLEEAKHTLHCAEVLVQSL
SSEYISWSKELEELNETITHMDRRSFMTAYCITH
>gnl|Amel|GB10147-PA/3259-3364 GLEAN3_08752 [APIME]
PKRKALAQANAELAAAQEKLAVIKRKVASLEEQLGKLTADFEQATAEKVKCQEEADATNATIVLANRLVGGL
ASENVRWADSVATFMQQASTLPGDVLLVTAFISY
>gnl|Amel|GB10385-PA/2751-2856 GLEAN3_01011 [APIME]
PLEREQRQLAERLSAAEAQIGKLAAGLNTVESRVAQLQEELAEHSRGAAALQLRAETTEARLATARALLQKL
DTEHRNWQEQLEELNNRKQRLDVEAAKVASLLVY
>gnl|Amel|GB11197-PA/3588-3693 GLEAN3_04241 [APIME]
PKIDRVKELEAESERARKALEKEERELRRLEKTITDLNAKYEKAMEERQKLQEETDLLQRRLIAADKLISGL
SSENERWKKDLENLKIQIEKIIGNCLLSAGFLAY
>gnl|Amel|GB11916-PA/3270-3375 GLEAN3_07448 [APIME]
PLRAALAQANAELKAAMDHLNALRARLAELQKVLDILGERMNAALAEKQKCQDEADATALTIDLANRLVNGL
ASEKIRWTEEVEMLTNSFVMVPGDVLLVTAFLSY
>gnl|Amel|GB17001-PA/3289-3394 GLEAN3_05038 [APIME]
PLKANLALQEVRLKMAMEDLANAERELSEREMALQAVKEQYDSAVSEKQRLTEAANVCLRKMTAATALINGL
GGEKIRWTEQSSEFKIQLGRLVGDVLLATGFLSY
>gi|156549477|ref|XP_001604286.1|/2950-3055 PREDICTED: similar to dynein heavy chain isotype 1B [Nasonia vitripennis] [NASVI]
PLEREQRVLADRLAAAEAQIGKLESGLNSVESKVAQLQEELAAHSRGAAELQLRTEATESSLATARALLGKL
DAEHADWQTQSQTLSMRKNRIGIEAANAAALLIY
>gi|156542518|ref|XP_001600478.1|/3274-3379 PREDICTED: similar to dynein heavy chain [Nasonia vitripennis] [NASVI]
PLRQALAQANAELKAALDKLTALRARLAELQKVLDALGEKMEIAMAEKQKCQKEADATAMAIDLANRLVNGL
ASEKIRWAETVEELKASGIKIPGDVLLVTAFISY
>gi|156542088|ref|XP_001602948.1|/3418-3523 PREDICTED: similar to dynein heavy chain [Nasonia vitripennis] [NASVI]
PLKANLTMQEARLKVAMEDLADAERELSEREMALQAVKAQYDAAVAEKQRLTDDANVCLRKMTAATALINGL
GGEKIRWTEQSKDFKVQLGRLVGDVLLATGFLSY
>gi|156554705|ref|XP_001604907.1|/3278-3383 PREDICTED: similar to dynein, axonemal, heavy chain 2 [Nasonia vitripennis] [NASVI]
PKREKLEAALASLREKETALAEARAQLQKLQEELERLQQVYDAKMKEKEDLISLEELLKLKLERAAMLVDGL
SGERVRWESSVRELDGLFDSLPGDCLIATAFVSY
>gi|156552335|ref|XP_001601632.1|/3583-3688 PREDICTED: similar to hCG1811879 [Nasonia vitripennis] [NASVI]
PKIDRVQELEAESEKARKALDKEERELEKVEKQLQELNAKYEKAMTERQSLQEETDLLQRRLVAADKLIGGL
SSENERWKMELEALKNELGKTVGNCLLSSGFLAY
>TC003808	GLEAN_03808/3375-3480 [TRICA]
PLKANLAIQQAKLDKAQAELSSAMTLLAEKEEEVRQCQIQYEEAMRHKQEVFDDAMKVKNKMDSATALIDGL
AGERIRWTEQLAQFKAETDRLIGDVVLLVGFLSY
>TC008109	GLEAN_08109/3032-3137 [TRICA]
PLEREQNKLQENLASAEAQLGELSAGLSDVDATVAKLKVQLSAYTKEAAEIEIDLNKARETLMVAEGLVFKL
NDEYERWQQQLKDLSLEIEKLPENCSLAAAFITY
>TC008640	GLEAN_08640/3371-3476 [TRICA]
PKRKALQKANQELADARAKLAELNEKLNYLESQLAILKADFEEATAAKMKCQAEADATTQMIDLANRLVNGL
ASENIRWRELVKLYRKMIITLPGDVLMITCFISY
>TC008801	GLEAN_08801/3404-3509 [TRICA]
PLREELSSLERQAETNQKRGEEVKNLISQLEQSIASYKEEYAQLIAQAQAIKTDLENVQAKVDRSIALLKSL
VIERERWEATSETFRSQMSTIIGDVLLSAAFIAY
>TC009719	GLEAN_09719/3580-3685 [TRICA]
PKKERVEQLQREYDAAKKSLEKLYNEIAKLEAALDELNQKYEAAMKRRQELQEETDIMMRRLIAADKLITGL
SSERERWTKDLEMLHLEKERLVGNCLLSSAFLSY
>TC010846	GLEAN_10846/3268-3373 [TRICA]
PKRKALAAANAELAAAQEKLSGIKKKVASLEEQLAKLTADFEKATTEKLLCQQEADATNATIQLANRLVGGL
ASENVRWAEAVNNFMEQGTMLPGDVLLVTAFISY
>lcl|hmm.127084.p/3435-3540 Model predicted by Gnomon on Saccoglossus kowalevskii, Primary Assembly (chromosome Unplaced, NW_003158728.1) [SACKO]
PLKANLAVQESRLNAATAELNSAQAQLDAKQKELDAVQAQYDAAMGEKQALLNDAENCRRKMSNATALIEGL
GGEKVRWTAASKMFSDQINRLVGDVLLATGFLSY
>lcl|hmm.350053.p/3265-3370 Model predicted by Gnomon on Saccoglossus kowalevskii, Primary Assembly (chromosome Unplaced, NW_003147285.1) [SACKO]
PKRIALNQANAELQAAQDKLTTIKNKIAELDASLAVLTSEFETATAAKLKCQQEAESTAKTIELANRLVGGL
ASENVRWAESVSNFKEQEKTLPGDVLLITAFVSY
>lcl|hmm.12714.p/3395-3500 Model predicted by Gnomon on Saccoglossus kowalevskii, Primary Assembly (chromosome Unplaced, NW_003126906.1) [SACKO]
PKREKVARLERSFHQAKRDLEKINNEVGKLESELKRLGEKYETAMRERQQLQEETEIMERRLIAADKLISGL
SSENVRWTKDLEDLRQRRIRLLGDCLLASGFLSY
>GLEAN3_24529/3138-3243 [STRPU]
PLKANLAVQEAKLNIATRELEKAQGQLDEKQRELDEVQAKFDAAMLEKQTLLADAESCRHKMTAASALINGL
GGEKIRWTQQSKEFKSQINRLVGDVLLATGFLSY
>SNAPOd2T00003292001/3190-3295 [OIKDI]
PKRNALAQANADLAAATEKLEGIRAKLKELNDNMAELNAKFEKATNDKLRCQQEADATQSTISLANRLVGGL
ASENVRWAESVALFKEQEKMLPGDVLLITAFVSY
>SNAPOd2T00011255001/3199-3304 [OIKDI]
PKRKRLNEATSLLAEKQAILADAEQKLNAVNELMNNLKMQYEEKLAEKVRLEKEAKITEEKLHRAGMLVDGL
AGEKIRWTASAERLEESIAYLPGDCLIAAAFLSY
>SNAPOd2T00015764001/2923-3028 [OIKDI]
PKREKVATLEKNFFIMKKDLAAAKKELAAVEKQLAELEAQFEAAMTEKQELEEEASIMERRLIAADKLIGGL
GSERERWKVELAGLKEMRVRLLGDCLLGAAFLSY
>jgi|Brafl1|121671|estExt_fgenesh2_pg.C_700096/3641-3746 [BRAFL]
PLKANLAVQEARLEKANFDLQEAQEQLDAKQRELDIVQAQYDSAVRERQELMDDAETCRRKMQTASSLIEGL
AGEKERWTQQSKEFAAQIRRLVGDVLMATGFLSY
>jgi|Brafl1|200305|e_gw.5.205.1/3256-3361 [BRAFL]
PKRIALAAANADLAAAQKKLSEIKEKIRQLDENLAELTANFEKATAEKLKCQQEADDTARTINLANRLVGGL
ASENVRWADSVQKLREAEKTLCGDVLITTAFVSY
>jgi|Brafl1|267223|estExt_GenewiseH_1.C_2670012/3323-3428 [BRAFL]
PLKANLAVQEAQLHKAMDQLNKAQAQLDAKQAELDEVQAKFDAAMKEKQDLLDDAEACKKKMDAASALIGGL
AGEKTRWTQQSKEFKAQIDRLVGDSLLCTAFLSY
>jgi|Brafl1|275161|estExt_gwp.C_40085/3149-3254 [BRAFL]
PKRIALNQANAELAAAQDKLATIKAKIKELDANLAELTAAFEKATAEKLRCQEEAESTQRTISLANRLVGGL
ASENVRWAESVAQFKEQEKMLVGDVLLITAFVSY
>PTSG_02320T0/3513-3618 | PTSG_02320 | Salpingoeca rosetta dynein heavy chain 2 (4725 aa) [SALS5]
PKRLALKKTQDALAAKQKSLADAQRKLKEVTEKVEELQRNYEAKLKQQQELAEKSRVTALKLDRAAKLVTGL
AGERSRWEQSVAELRVSMGYLVGDCLLAAGFLSY
>PTSG_05192T0/3333-3438 | PTSG_05192 | Salpingoeca rosetta dynein cytoplasmic 1 heavy chain 1 (4580 aa) [SALS5]
PLNNELRQLEEESMAMREQQDALQVLVAELEETIKTYEAEYAVLISEQEAIKNDLTTVSDKVSRSEKLLENL
ASEKDRWTTSAADFDAQMSTIIGDCLISAAFVGY
>PTSG_06350T0/3340-3445 | PTSG_06350 | Salpingoeca rosetta dynein heavy chain (4593 aa) [SALS5]
PLRNELRSLTQEAEAMAQQHEEVQVLLKELEGTLEALTLEYNELQKDIGRTEEQLRITKSKVERSMKLLESL
NDERERWSKGSEEFTQQMATIAGDSLLAGAFLAY
>PTSG_08094T0/3149-3254 | PTSG_08094 | Salpingoeca rosetta dynein heavy chain isotype 1B (4433 aa) [SALS5]
PLEEENKELEASLAKAEAKLKALTDDLSKIDAHVAELRERFERNTTEGAKLKVEVDQAQATINSAEMLISKL
DGEKQRWSRQVSAIEDEARLLPLEAMLSAAFVTY
>PTSG_09910T0/3395-3500 | PTSG_09910 | Salpingoeca rosetta outer dynein arm heavy chain beta (4615 aa) [SALS5]
PKRQALAAANAQLEAAQTKLNKIMDKIKKLDEALHRLQMEFQEATDAKLKCQAEADATNRTISLANRLVGGL
ASEKERWGEAVQNFKQQGITLPGDVLMVTAFISY
>PTSG_09935T0/3618-3723 | PTSG_09935 | Salpingoeca rosetta dynein (4820 aa) [SALS5]
PLKANLAVAEAKLKVAQGELAEAQGELDAKQAELDVVQARYDAVMKKKQELQADAETCRRKMASASALIGGL
SGEKVRWTQQAKEFEAQINRLVGDVLLMCAFMSY
>PTSG_10214T0/3688-3793 | PTSG_10214 | Salpingoeca rosetta dynein heavy chain 10 (4906 aa) [SALS5]
PKRERVAELERTFHKAKRDLDRIQKELAALEAELDELKRKYEEATSEKMKLKEEAEIMQRRLVAADKLITGL
SSEKQRWKEELAELRAKRVRLLGDCLLGSAFLSY
>jgi|Monbr1|8849|fgenesh1_pg.scaffold_12000214/3261-3366 [MONBE]
PKRNALAEANAELEAAQTKLNKIMEKIQKLDEALGRLTAEFQAATDAKLKCQAEADATNKTISLANRLVNGL
ASEKIRWGQAVQDFKAQGVTMPGDVLLVTAFLSY
>jgi|Monbr1|11532|fgenesh1_pg.scaffold_29000117/3207-3312 [MONBE]
PLRNQLKKLARDADEMAAKHAAVMALLQELQGRLAGLTSEYNELQKNIGKTEDQLNTTRLKVQRSVQLLESL
KDERERWSLGTAEFSAQLSTMVGDALLAGAFIGY
>jgi|Monbr1|12266|fgenesh1_pg.scaffold_37000020/3171-3276 [MONBE]
PLTNELRDLERAAEDMQVQQAELQVLIQELESKIQELEADYAVLISEQEAIKASLATVLKKVERSEKLLRDL
SSERERWSDSAKDFDAQMITIVGDCLLAAAFVAY
>jgi|Monbr1|20211|estExt_Genewise1.C_50118/3064-3169 [MONBE]
PKRQALQAAQTALKAKEDSLAEAEAKLREVTEKVAKLQSDYESKLQTKEELRIKSEQTEIKLERAAKLVSGL
AGERSRWEQSVGELRRGIKFLVGDCLMCAGFLSY
>jgi|Monbr1|26740|fgenesh2_pg.scaffold_15000174/2579-2684 [MONBE]
PLESENAALQAGLADAQNKLHHLEQELRVIDDKVAGLRQNFERNTTEGAKLKLELEKAESVIQQAESLIGKL
AGERERWGDQVATLNADVDRLPLQALLVAAFCVY
>CAOG_02097T0/3483-3588 | CAOG_02097 | Capsaspora owczarzaki ATCC 30864 dynein heavy chain (4751 aa) [CAPOWC]
PLRNELASLESAATANKSSAAQTNQLVQNLEASINKYKEEYAVLIAQAQSIRQEMETVKAKVERSIALLGSL
SSERTRWELESEQFRSQMSTITGDVLLAAAFLAY
>jgi|Phybl1|42477|estExt_Genewise1Plus.C_650002/3407-3512 [PHYBL]
PLREEVNQLEISAEESERKAAEIEKMILDLETSIARYKDEYAALVGETQLIKAEMDRVKSKVDRSVTLLSSL
SSEKVRWETASQAFESQMGTIVGDVILAAAFLAY
>RO3G_06230.1/3447-3552 | rhizopus_oryzae conserved hypothetical protein (translation) (4665 aa) [RHIOR]
PLREELNQLQRSSEDTQQQAVEMDKVISDLEVSIRRYRDEYAELVGETQIIKAEMERVKFKVDRSITLLSSL
SSEKVRWESASQAFESQMGTIVGDVLLAAAFMAY
>jgi|Mucci2|107829|Genemark1.3592_g/3474-3579 [MUCCI]
PLREELNQLQQSSEDTKNQAVEIEQMIADLETSIGRYKGEYAALVGETQLIKSEMDRVKFKVDRSITLLSSL
SSEKTRWESASQAFESQMGTIVGDVLLAAAFMAY
>SJAG_02286/3236-3341 | Schizosaccharomyces japonicus conserved hypothetical protein (translation) (4141 aa) [SCHJP]
PLEQEIDLLTKQNAEAEETMKATQSDISNLQEEIEIYRANYAKLLQEIEQLKTEMVNVNRKIEKSEKLLAAL
NNEKQRWEVSVSGFEKELEFLIGDTLLLAFYIDF
>SPAC1093.06c/3326-3431 |dhc1|SPAC30C2.01c|dynein heavy chain |Schizosaccharomyces pombe|chr 1|||Manual [SCHPO]
PLNSEVDRLKLEQKNAEECIQETIAACKDLDEKLLQLQEEYASMISEIHSMELQMDEVKCKMQRSIEVITDL
SIERNEWSGFLNLYPKRMWNLVGESLMEASFVVY
>SOCG_00875/3306-3411 | Schizosaccharomyces octosporus yFS286 dynein heavy chain (translation) (4183 aa) [SCHOT]
PLNDSVSQLKAKGEDMQRKLSEVKSISEGLDKELMGMQEDYATLITEVHTLKIELANIQDKLKRSLKIIDDM
ASEKDYWENFMNSFDEALSNLNGRSVLVAFIINY
>Q9C1M7|DYHC_ASHGO/3222-3327 Dynein heavy chain, cytosolic - Ashbya gossypii (Yeast) (Eremothecium gossypii) [ASHGO]
PLKEEMVKVENEMLQNKARLMAAGEMIKELQTSIESSKVSYSKLIREVEITKTEMESVQSKVERSIKLMESL
TGEKERWIKNTEHFKDWNKNLIGNCFLSSLYESY
>gnl|GLV|DEHA0F17941g/3283-3388 similar to sp|P36022 Saccharomyces cerevisiae YKR054c DYN1 dynein heavy chain, cytosolic, hypothetical start  [Debaryomyces hansenii] Complete CDS. DEHA0F17941g|DEHA-IPF7675|DEHA-CDS0001.1 [DEBHA]
PLREEVHHLEHQKKKTKAQLIAIDEMIRELEESIDQYKENYSSLIREAENIKSEMKVVELRVNRSLKLIDDL
TAERERWKSSINKFGYQRDRLVGNGILTAAFIVY
>gnl|GLV|KLLA0A05621g/3204-3309 similar to sp|Q9C1M7 Ashbya gossypii Dynein heavy chain 1, start by similarity [Kluyveromyces lactis] Complete CDS. KLLA0A05621g|KLLA-IPF8054|KLLA-CDS0002.1 [KLULA]
PLQRDLQILEDEILRTRAKVLAADEMINELQEQIEKSKELYSKIIRDIEVLKSEMSLVESKVSKSTTLLESL
NSEKERWTFETRQFTEVKKNLLGDTILSSLYSAY
>gnl|GLV|YALI0E32857g/3174-3279 similar to sp|P36022 Saccharomyces cerevisiae YKR054c DYN1 dynein heavy chain, cytosolic, hypothetical start  [Yarrowia lipolytica] Complete CDS. YALI0E32857g|YALI-IPF2835|YALI-CDS0003.1 [YARLI]
PLKEEVEMLRHQSQQTQAQATAICDMIDELEGKIEGYRTEYAGLIGESERLKDELATVGERITRSRDLVTSL
SDEKRRWAKSIVDFDSKLANLAGNCLICGFALAR
>AFL2G_08304/3416-3521 | Aspergillus flavus dynein heavy chain (translation) (4347 aa) [ASPFL]
PLREEVGKLEEKALNTKAEAQAIENTIQDLESSIATYKAEYAALISETQAIKTEMSRVQFKVDRSVRLLDSL
ASERTRWEEGSRSFETQINTLVGDVLIAAAFLAY
>CIMG_09183/3410-3515 | Coccidioides immitis RS hypothetical protein similar to cytoplasmic dynein heavy chain (translation) (4343 aa) [COCIM]
PLREEVIQLEDQALQTKAEAQAIENTINNLEDSIATYKAEYAALISETQAIKAEMSRVEFKVDRSVRLLDSL
SSERSRWEEGSKSFETQISTLVGDVLIAAAFLAY
>NFIA_075490/3417-3522 | Neosartorya fischeri null (translation) (4348 aa) [NEOFI]
PLREEVGQLEEQALQTKAEAQAIENTVQNLESSIATYKAEYAALISETQAIKTEMSRVQFKVDRSVRLLDSL
SSERTRWEEGSKSFETQISTLVGDVLIAAAFLAY
>AN0118/3410-3515 | Aspergillus nidulans (AN0118.3) dynein heavy chain (translation) (4346 aa) [EMENI]
PLRDEVGQLEEQALQTKAEAQAIENTINDLESSIATYKSEYAALISETQAIKAEMERVQFKVDRSVRLLDSL
SSERTRWEEGSKSFETQISTLIGDVLIAAAFLAY
>UREG_05232.1/3365-3470 | Uncinocarpus reesii dynein heavy chain (translation) (4283 aa) [UNCRE]
PLREEVIQLEDQALQTKAEAQAIENMINNLENSIATYKTEYAALISETQAIKTEMARVEFKVDRSVRLLDSL
SSERSRWEEGSKSFETQISTLVGDVLIAAAFLAY
>FGSG_09607/3419-3524 | Fusarium graminearum dynein heavy chain (translation) (4348 aa) [GIBZE]
PLKHEVEQLEEQALQTKAEAQATQDEIVGLESSINQYKTEYAALISETQSIKAEMSKVQFKVDRSVRLLDSL
SSERVRWEEGSKSFEIQISTLVGDVLVAAAFLAY
>MGG_11205/3390-3495 |  Magnaporthe grisea hypothetical protein similar to dynein heavy chain (4330 nt) [MAGGR]
PLRDEVARLEEAAIQTRANAQAVEKNINTLEEKIATYKAEYAELVSETQAIKAEMSRVQFKVDRSVKLLDSL
SSERVRWEEGSKSFETQISTLVGDVLVAAAFLAY
>NCU06976/3423-3528 |  neurospora_crassa dynein heavy chain (4368 nt) [NEUCR]
PLREEVMLLEEQALQTKAEAKAVEQTISTLENSIARYKTEYAALISETQAIKAEMSRVQFKVDRSVKLLDSL
SSERTRWEEGSRSFETQISTLVGDVLVAAAFLAY
>jgi|Trive1|90029|estExt_Genewise1.C_190044/3328-3433 [TRIVE]
PLREEVAQLEEQALETKASAMAVEKNIAELESSINTYKTEYATLISETQAIKAEMSKVQFKVDRSVRLLDSL
SSERARWEEGSKSFETQISTLVGDVLVAAAFLAY
>jgi|Mycgr1|85729|estExt_fgenesh2_pg.C_80026/3388-3493 [MYCGR]
PLREEVDTLQDEALQTKAEAKAIMNTLTELEQSIATYKAEYASLISQTEAIKAEMTRVQSKVDRSMRLLNSL
SSERGRWEDTSKTFQVQMETIIGDVFLAAGFLAY
>PTRG_03132/3392-3497 | Pyrenophora tritici-repentis dynein heavy chain (translation) (4326 aa) [PYRTR]
PLRAEVDNLQVELQKTEEGAKETQILIQNLEDSIGRYKTEYAALISETQAIKTEMSTVQFKVDRSVRLLDSL
SSERTRWEESSKSFDSQIDTIVGDVLVAAAFIAY
>jgi|CocheC5_1|80660|estExt_Genewise1.C_20719/3316-3421 [COCHE]
PLRAEVDNLQVELQKTEEGAKETQILIQNLEESIGRYKTEYAALISETQAIKTEMSTVQFKVDRSVRLLDSL
SSERTRWEESSKSFDSQIDTIVGDVMVAAAFIAY
>jgi|Settu1|171154|estExt_fgenesh1_pm.C_2_t10277/3392-3497 [SETTU]
PLRAEVDNLQVELQKTEEGAKETQILIQNLEESIGRYKTEYAALISETQAIKAEMSTVQFKVDRSVRLLDSL
SSERTRWEESSKSFDSQIDTIVGDVLVAAAFIAY
>CNAG_05894.1/3420-3525 | Cryptococcus neoformans hypothetical protein similar to dynein heavy chain (translation) (4628 aa) [CRYNE]
PLRQEVASLEKQADATKQQVQVAMDTIAELESSIDRYKEEYALLISETQSIKSEMDRVQTKVDRSMTLLQSL
SSEQERWDTGSKTFETEMGTIVGDVMVSAAFLAY
>jgi|Sporo1|21679|estExt_Genewise1Plus.C_40274/3434-3539 [SPORO]
PLRNEVQELEDQAETTFHQAQAIITMIAELESRIASYKDEYAALISETQAIKTEMETVQTRVDRSITLLDSL
GSEKERWESGSKTFEEQMSTVAGDVLLSAAFLAY
>jgi|Mellp1|46877|estExt_Genewise1Plus.C_30275/3460-3565 [MELLP]
PLRNEVQSLEDQASSTQDQAGTIVTMIAELEAKIARYKPEYATLISETETIKNEMKRVQSKVDRSIKLLDSL
GSEKTRWEAGSATFDTQMSTMAGDVLLSAAFMTY
>PGTG_11227/3600-3705 |  Puccinia graminis f. sp. tritici dynein heavy chain (4830 nt) [PUCGR]
PLRNEVNSLEEQAATTQEKAATIVTMIAELESSIARYKPEYATLIGETESIKQEMNRVESKVERSITLLESL
GSEKTRWEAGSATFDTQMSTIAGDVLLSAAFMTY
>jgi|Acral1_c3a|1041995|estExt_Genewise2.C_40431/3418-3523 [ACRALC]
PLRNEVEQLEEQALQTKAEAKAVENTINNLEASIGTYKTEYAALISETQAIKAEMSRVQFKVDRSVRLLDSL
SSERVRWEEGSKSFETQIGTLVGDVLVAAAFLAY
>jgi|Hanpo2|76585|estExt_fgenesh1_pg2.C_4_t10236/3225-3330 [PICAN]
PLRNEVRALENELIDTKAKLIAIDGMINDLQESIEVYKEKYSETIRDSEKIKAEMQDVETKVGRSTLLLESL
REEKVRWEASVVAFQSERECLIGNTLLGAAYMSY
>jgi|Rhoba1_1|34515|estExt_Genewise1Plus.C_3_t10449/3463-3568 [RHOGR]
PLRDEVRALEDQAETTTHQAHALQGMIAELEARIAAYKDEYAALISETQAIKTAMETVQTRVDRSVTLLDSL
SSEKVRWEAGSRTFEGQMATVAGDVLLSAAFLAY
>jgi|Dotse1|74215|estExt_fgenesh1_kg.C_9_t10116/3392-3497 [MYCPJ]
PLRGEVDQLEAEAVQTKAEAQVIENTLNELERSISTYKSEYASLISQTEAIKAEMTRVQSKVDRSMRLLNSL
SSERGRWEQSSKTFQVQMETIIGDVFLASGFLAY
>SPPG_00478T0/3267-3372 | SPPG_00478 | Spizellomyces punctatus DAOM BR117 dynein (4482 aa) [SPIPN]
PKRAAVATLEKNLALSKNEFEKITKELKRLNDELGSLQQQFHQAKAEQLELQKMAEIMERRLQAADKLISGL
GSERIRWAKDLESLKEQRIQLVGDCLLVSGFLSY
>SPPG_02933T0/3327-3432 | SPPG_02933 | Spizellomyces punctatus DAOM BR117 dynein (4528 aa) [SPIPN]
PLKANLIVQEHKLALAMEDLNKAQQQLDEKQAELDVFKEKYNQAVGTKQALQADADNCKRKMNAATALISGL
KGEKDRWTIQSKEFAERIGRLVGDIILATAFLSY
>SPPG_06258T0/2844-2949 | SPPG_06258 | Spizellomyces punctatus DAOM BR117 dynein heavy chain (4077 aa) [SPIPN]
PLRQEVQQLEASAEVTKTRAASIETMIRDLEESIGRYKEEYAVLISETQSLKTEMETVQTRVERSLRLLDNL
ASEKERWESGSRSFEAQMATIVGDVLLSAAFMAY
>SPPG_06593T0/3052-3157 | SPPG_06593 | Spizellomyces punctatus DAOM BR117 dynein heavy chain isotype 1B (4259 aa) [SPIPN]
PLETDLARLTKSLDASRERVQTLKEGLAVVDQKVAALKDDFSGKTREAETLRTNLEKATATIQTAQGLLGKL
SGEGKRWASQVNDINESLSSLPKNALLASAFMTY
>SPPG_07404T0/3347-3452 | SPPG_07404 | Spizellomyces punctatus DAOM BR117 dynein (4557 aa) [SPIPN]
PKREKLRLAQETLEKKQKSLREAKAKLQEIQDKLVELKTQYDDKVGLKEKLRQDSELTELKLQRAEQLVSGL
AGERDRWERSIKNYEEAMGYLPGDCLLAAAFLSY
>BDEG_01802/3188-3293 | BDET_01806 | Batrachochytrium dendrobatidis dynein beta chain (translation) (4392 aa) [BATDE]
PKRKALESANAELQSSQVRLRDIQSKIGELDRNLGDLRAKFEKATADKLKCEEEAKSTQETIVLANRLVNGL
ASEKVRWSEAVGRFKQQEKTIAGDVLVSAAFVSY
>BDEG_02775/3321-3426 | BDET_02782 | Batrachochytrium dendrobatidis ciliary dynein heavy chain 5 (translation) (4522 aa) [BATDE]
PLKANLIVQEHKLTIAMEDLNKAQQMLDEKQAELDVFQAKYNEAISNKQMLQADADSCKRKMNAATALISGL
KGEKDRWTIQSKEFAERIGRLVGDIILATAFLSY
>BDEG_04571/3483-3588 | BDET_04585 | Batrachochytrium dendrobatidis dynein-1-alpha heavy chain (translation) (4698 aa) [BATDE]
PKRAAVASLEKNLAFSKHEFDKITKELRRLSEELSALQIQFHTAKVEQLELKQMAEVMERRLLAADKLISGL
GSERIRWARDLELLREQRIQLLGDCMVVSGFLSY
>BDEG_07384/3337-3442 | BDET_07404 | Batrachochytrium dendrobatidis hypothetical protein similar to dynein heavy chain domain 3 (translation) (4546 aa) [BATDE]
PKKEKLRVAQETLEKKQKTLREAKFKLQEIQDKLVELKTQYDEKVTLKEKLRQESEQTEVKLSRAEKLVSGL
SGERDRWEKSIQQYEEALCCLPGDCLLAAAFLSY
>BDEG_08543/3098-3203 | BDET_08568 | Batrachochytrium dendrobatidis dynein heavy chain family protein (translation) (4218 aa) [BATDE]
PLEQNLQRLSATLDASRSWLSKLKDQLSAVDAKVQALKDDFSDKTREAESLKISLDNAMGIIKRSQGLLEKL
SGEGDRWNSQVSSIGQEIQKLPRNGLLAAAFIVY
>AMAG_01476T0/2652-2757 | AMAG_01476 | Allomyces macrogynus ATCC 38327 cytoplasmic dynein heavy chain (3845 aa) [ALLMA]
PLQSKLNQLNLSLDQSRKRIIELNEAVTSVDQTVAKLKTEFAEKTGEAQRLADVLAKTQANLARAQSLLSSL
LAEEMRWKQQLATIDDRLLHLEPIAMCCAMYCVW
>AMAG_01535T0/3323-3428 | AMAG_01535 | Allomyces macrogynus ATCC 38327 dynein (4524 aa) [ALLMA]
PLKANLVVQEHKLALAMAELNSAQMVLDEKQAVLDVLKEKYNQAITTKQALQADADSCKRKMTAATALIGGL
KGEKDRWTQQSKEFAERIGRLVGDMMLCSAFLSY
>AMAG_01636T0/3337-3442 | AMAG_01636 | Allomyces macrogynus ATCC 38327 dynein subunit beta heavy chain (4531 aa) [ALLMA]
PKRKALESATTELAASQAKLAEIKAKIAELDSNLSALKASFEKATADKLKCEEEARSTQETIVLANRLVGGL
ASEKVRWSEAVAKFKEQQKTLAGDVLLASAFISY
>AMAG_02736T0/3459-3564 | AMAG_02736 | Allomyces macrogynus ATCC 38327 dynein heavy chain 10 (4615 aa) [ALLMA]
PKRLAVATLERNLAQSKAEYEKITRELVKLNQNLAQLQVQFQQARSEQMELKEMAEIMQRRLDAADKLISGL
QSEKIRWSSDLKTLQEQRNQLVGDCLIVSGFMSY
>AMAG_03969T0/2578-2683 | AMAG_03969 | Allomyces macrogynus ATCC 38327 cytoplasmic dynein heavy chain (3447 aa) [ALLMA]
PLQSKLNQLNLSLDQSRKRIIELNEAVTSVDQTVAKLKAEFAEKTGEAQKLADVLAKTQANLSRAQSLLSSL
LAEEMRWKQQLATIDDRLLHLEPIALCCAMYCVW
>AMAG_04028T0/3204-3309 | AMAG_04028 | Allomyces macrogynus ATCC 38327 dynein heavy chain 5 (4352 aa) [ALLMA]
PLKANLVVQEHKLALAMAELNSAQMVLDEKQAVLDVLKEKYNQAITTKQALQADADSCKRKMTAATALIGGL
KGEKDRWTQQSKEFAERIGRLVGDMMLCSAFLSY
>AMAG_04077T0/3366-3471 | AMAG_04077 | Allomyces macrogynus ATCC 38327 dynein heavy chain 2 (4588 aa) [ALLMA]
PKREKLRSAQEALEKKQATLREAKEKLQEIQDKLAHLQQQYDEKLALKEKLKKESDMTELKLARAEQLVSGL
SGEKSRWESSIKVYQEAIGYLPGDCLLASAFLSY
>AMAG_14553T0/3375-3480 | AMAG_14553 | Allomyces macrogynus ATCC 38327 conserved hypothetical protein (4360 aa) [ALLMA]
PLRNEVQELEQSAEVTKQEAAATEQLLRELEASIARYKEEYAELISETQSLKGEMERVKFKVDRSVSLIASL
SSEKTRWESTSQTFEVQMSTLVGDVLLSAAYLAY
>AMAG_15539T0/3406-3511 | AMAG_15539 | Allomyces macrogynus ATCC 38327 conserved hypothetical protein (4590 aa) [ALLMA]
PLRNEVQELEQSAEVTKQEAAATEQLLRELEASIARYKEEYAELISETQSLKGEMERVKFKVDRSVSLIASL
SSEKTRWESTSQTFEVQMSTLVGDVLLSAAYLAY
>jgi|Cocsa1|186482|estExt_fgenesh1_pg.C_1_t20091/3407-3512 [COCSA]
PLRAEVDNLQVELQKTEEGAKETQILIQNLEESIGRYKTEYAALISETQAIKTEMSTVQFKVDRSVRLLDSL
SSERTRWEESSKSFDSQIDTIVGDVLVAAAFIAY
>jgi|Saico1|70683|estExt_fgenesh1_pg.C_80190/3394-3499 [SAICOM]
PLREEVDQLEYEAESTKAKAETIIEMIDELEASIAQYKEEYAALISETQLIKQEMQTVESKVNRSATLLESL
SSEKERWESGSHGFKDQMSTLIGDVLLAAAFLAY
>jgi|Botci1|12312|BC1T_08693/3382-3487 [BOTFU]
PLREEVGLLEEQALQTKAEAQTIENTINTLEQSIATYKTEYAALISETQAIKSEMSKVQFKVDRSVRLLDSL
SSERTRWEEGSKSFETQISTLVGDVLVAAAFLAY
>jgi|Oidma1|125387|e_gw1.8.1308.1/3352-3457 [OIDMAI]
PLREEVNMLEEQALQTKAEAQAVENTINNLEQSIATYKTEYAALISETQAIKTEMSRVQFKVDRSVRLLDSL
SSERVRWEEGSKSFETQINTLVGDVLVAAAFLAY
>jgi|Coere1|46106|e_gw1.28.9.1/3481-3586 [COEREV]
PLRAEVQSLERDAEESAVRAAALADMVRDLEASLAQYKAEYALLIAETERLKAEMARVEAKVARSQRLLDSL
GSERARWDAGREAFGREMATLVGDVLLASALLAY
>jgi|PirE2_1|6637|gm1.5583_g/3542-3647 [PIRSPE]
PKRNAVAALEKNLQQSKRDYEKITKELADLNDQLNSLQENFQQKKTEQIELKQMAELMERRLIAADKLISGL
SSERIRWSKDLESLKEQRVQLIGDCLLESGFLSY
>jgi|PirE2_1|41778|e_gw1.89.44.1/3337-3442 [PIRSPE]
PKKEKLRLAQETLEKKQKSVREANEKLQEIKNTLKELQAQYDEKIVQKEKLRVQSEETELKLSRAEQLVSGL
SGEKDRWEVSIKNYEESLHYLPGDCLLASAFLSY
>jgi|PirE2_1|42227|e_gw1.105.27.1/3241-3346 [PIRSPE]
PLKANLVVQEHKLEMAMNDLNNAEAQLQEKQAELDVFNAKYNDAIAQKKKLQDDADSYKRKMNVATALIAGL
KGEKERWTIQSKEFADRIGRLVGDVTLATAFLSY
>jgi|PirE2_1|16933|gm1.15879_g/3062-3167 [PIRSPE]
PLRESLAQATKNLNDARARIQKLKDDVIQVDNKVKALRDDFGVKTGEAEVLRVNLEKSKEVIKSAQLLLGKL
EGEGKRWESQIKEIKESLDSLPKNSLISSAFVTY
>jgi|PirE2_1|68358|estExt_fgenesh1_pm.C_6750001/3327-3432 [PIRSPE]
PLRREVQQLEETAESTKVKAEKIIKLIGELEVSIAARKQEYAVLISEIEKIKAEMERNEIKVNRSIKLIENL
SSEKERWQSSSETFEVQMSTIVGDVLLSSAFLAY
>jgi|Ganpr1|494431|MIX8756_1496_54/3486-3591 [GONPRO]
PKRQAVAELERKYQESKREFDKITRELAHLSEQLSNLQNQFHQAKSEQLELKNMAEVMERRLLAADQLISGL
GSERGRWSDDLLKLKAQRSRLLGDCLLVAGFMSY
>jgi|Ganpr1|507867|MIX22192_512_41/3242-3347 [GONPRO]
PKKEKLRVAQETLEKKQKTLGEAKAKLQEVQDKLSELQNLYEEKVGLKEKLRSDSEIMALKLSRAESLLSGL
SGERDRWEKSISVYEKQIQHLFGDCIIASAVLSY
>jgi|Ganpr1|500117|MIX14442_1049_50/3326-3431 [GONPRO]
PLKANLIVAEHKLGLAMADLTKAQSTLDEKQAELDVFKAKYDGAISQKQALQADADSCKRKMAAATALIGGL
SGEKVRWTAQSKEFAEKISRLVGDVMLAVGFLSY
>jgi|Ganpr1|103173|e_gw1.84.41.1/3310-3415 [GONPRO]
PKRKALEQANAELQAAQSKLKEVQDKIAELDANLADLKAKFEKATNDKLRCEQEAKSTQDTIVLANRLVGGL
GSEKIRWSEAVGKFKEQEKTLPGDVLVAASFVSY
>GSTUMT00000794001/3255-3360 assembled CDS [TUBMM]
PLRDEVDQLEEQAKQTKAQAQAMQDTIQELERSIARYKDEYAALISETQALKTEMSRVQSKVDRSVKLLDSL
SSEKTRWEYGSKSFETQIGTLIGDVIVSAAFLAY
>AMSG_02752T0/3404-3509 | AMSG_02752 | Thecamonas trahens ATCC 50062 cytoplasmic dynein 1 heavy chain 1 (4606 aa) [THETRA]
PLRAELAKYEAEAEAMLAKQATLDATISTLEASIAQYKDEYSALIAETQMIAAQLEETATKVERSTRLLASL
STEKVRWSEEAAAFDAQLASVTGDILLAASMLAY
>AMSG_03785T0/3433-3538 | AMSG_03785 | Thecamonas trahens ATCC 50062 dynein heavy chain 2 (4710 aa) [THETRA]
PKKMAVKEASEILKKKQSDLREAQAQLESLNTTMAELKKEHDERSQQRDALARQAAETETKLNRADKLVNGL
SGERERWETAIASYEEQIQLLVGDCLMASAFLAY
>AMSG_04108T0/3110-3215 | AMSG_04108 | Thecamonas trahens ATCC 50062 cytoplasmic dynein 2 heavy chain 1 (4340 aa) [THETRA]
PLMDAQASLEASLDKSARRVARLQGELEELDARVAKLKKEFKKRTRDAEKLQNSLEGVQVKKASADKLLSQL
GGERERWERQLGEYTEAEAAMPREAVLAAGFLVY
>AMSG_04236T0/3344-3449 | AMSG_04236 | Thecamonas trahens ATCC 50062 dynein beta chain (4537 aa) [THETRA]
PKRDALAEATQQLEVAQAKLDSVKKRVGALKRNLEELTAKFERANADKMAMEAQAEQTALTIQLADRLVAGL
AGEKVRWSQEVDSLRVQESTLVGDVLAAAAFISY
>AMSG_05500T0/3418-3523 | AMSG_05500 | Thecamonas trahens ATCC 50062 dynein heavy chain 5 (4689 aa) [THETRA]
PKQMAKNKAQKRLQQANEELSDAQKQLDEKEAVLAAMQAKYDACQAEEQRLASIAEKTKRTMTAALALIDGL
AGEKERWTAKSLTFGDVVTKLVGDVAVATAFLSY
>AMSG_08514T0/3396-3501 | AMSG_08514 | Thecamonas trahens ATCC 50062 cytoplasmic dynein (4650 aa) [THETRA]
PLRAELRALEADAAAMAAKKAEMDDLVAELEASIAAYKEEYGVLIGETQRIKTEMEVTKVKVERSTSLLASL
GSERSRWEAESEGFRNQLASVVGDVLVCAATMAY
>AMSG_10141T0/3702-3807 | AMSG_10141 | Thecamonas trahens ATCC 50062 dynein-1-alpha heavy chain (4923 aa) [THETRA]
PKKQKVAELEASLKQSEIQLKELKAQSVELQATLEALSKELAQADGEKSQLTEEAAIMQRRLEAASKLMSGL
GTEKVRWTAQAEDLKEQYERLQGDCMLAAGFLSY
>DDB0185096/3496-3601 |Protein| gene: dhcA on chromosome: 2 position 6667969 to 6682261 [DICDI]
PLREEVEQLENAANELKLKQDEIVATITALEKSIATYKEEYATLIRETEQIKTESSKVKNKVDRSIALLDNL
NSERGRWEQQSENFNTQMSTVVGDVVLASAFLAY
>jgi|Dicpu1|149208|GID1.0039897/3445-3550 [DICPU]
PLREEVEKLESAAVELKTKQDEVVSSIQDLEKSIATYKDEYATLIRDTELIKTEMNKVKNKVERSIALLDNL
NSERGRWEQQSENFNVQMSTVVGDVLLSSAFLAY
>jgi|Phypa1_1|81163|fgenesh1_pg.scaffold_92000043/3379-3484 [PHYPA]
PQRNAVAAAEKMLTSAQSELDKIQEEVGNLSVQLAELNKQYEVAYGEQMALKTNADLMKKRLDAASQLISGL
GSEHARWSKELEELAFDRVKLLGDCLLASSFLSY
>jgi|Selmo1|130462|e_gw1.101.1.1/3286-3391 [SELMO]
PKRLAVANAEKNLKNAQKELEKIQEEVRQLSEQLGALQKQFEDNTAEQQALKEKADLMEKRLSAAERLIVGL
GSEHERWSRELGDLAVARVKLIGDCLVTSSFLSY
>jgi|Selmo1|185288|estExt_Genewise1Plus.C_1080113/3114-3219 [SELMO]
PKKAKLKSAQDALKKQMDALQAARNTLEEVRMKLQVLKDKYDKSMNTKETLQREADDLEVKLIRAEKLVNGL
AGEKDRWEASIKSFEEQISKLPGDCLVAAAFLSY
>jgi|Ost9901_3|40832|e_gwEuk.6.2.1/3138-3243 [OSTLU]
PKRAAVANAEKTLKIKERELVETKSELKSLQIELKQLSTQFEEKSARQQDLKESAELMANRLAAAERLISGL
SSEKVRWTNEMQELNSRKERLVGDCLITSAFLSY
>jgi|Ost9901_3|43542|e_gwEuk.20.1.1/3161-3266 [OSTLU]
PKRLMLKQAQDELKGKQDALALTQANLAEVMAKVAALKENYEKSASNKASLENELADLELKLERAEALVDGL
SGEKKRWVKSIEDFESQIERLPGDVCIAAAFMSY
>jgi|Ostta4|17641|e_gw1.06.00.8.1/3234-3339 [OSTTA]
PKRAAVANAEKTLSIKEVELVETKSELKSLQEELKQLSTQFEEKSARQQDLKQSAELMANRLNAAERLISGL
ASEKVRWTNEMQELSTRKERLIGDCLLTSAFLSY
>jgi|Ostta4|21159|e_gw1.14.00.1.1/2811-2916 [OSTTA]
PKRLMLKQAQDQLTTKQDDLALTQASLAEVMAKVAALKENYEKSASNKASLESELADLELKLERAEALVDGL
SGEKKRWASSIEEFSDQIVRLPGDVCIAAAFMSY
>jgi|OstRCC809_1|24863|e_gw1.6.565.1/3170-3275 [OSTRC]
PKRAAVANAEKTLAIKERELLETKEELKSLQVELGELSAQFEDKSARQRDLKTSAELMASRLSAAERLISGL
SSENVRWTNEINELNSRKDRLVGDCLLTSAFLSY
>jgi|MicpuC2|45916|estExt_fgenesh1_pm.C_140003/3269-3374 [MICPC]
PKILMLRAAEADMKMAMKEKNAADDELAKVQAALDEMQAKFDAAMAEKKRLEDDAAATQRKMDSATALISAL
AGEEVRWTEQSKQFDLQIQRLTGDCALASSFVSY
>jgi|MicpuC2|35522|estExt_Genewise1Plus.C_110136/3426-3531 [MICPC]
PKRKAVAKAEKSLRASEKDLAKIKKEVKKLNKELAAFNVKMEENMSEQQRLKDEADLMQKRLAAAEKLIKGL
ASERTRWTADLEELAKVRERLLGDCLLTSSFLSY
>jgi|MicpuC2|45975|estExt_fgenesh1_pm.C_150036/3089-3194 [MICPC]
PKRAKLKAAQEALEKKQAALTEARAQLKEVLDKVQALKDTYEASTAKKQALEDELADLEQKLERAEKLVSGL
AGEKDRWENSIVLYEEQIGCLPGDVVIAAAFMSY
>jgi|MicpuC2|46683|estExt_fgenesh1_pg.C_30221/3225-3330 [MICPC]
PLEDDLQDLVDSLERSKQRVVQCERDLVDLDQEVVDLKAEFGRRTGEAESLKLSLKKAEDQLEAAERLLGKL
GGEKARWEEQVSAIDATTQALPRDSLLAAGFITY
>jgi|MicpuC2|70196|SAR_fgenesh1_pm.C_scaffold_13000033/3292-3397 [MICPC]
PKRKLLAEANAKLDAANKKLAGIRAKVKELQDKVAALEDNLMKATEDKNAAIAQAEKTQNKANLADRLVNGL
SGENKRWGAAIEQFGVQETKLVGDVLVASSFVSY
>jgi|MicpuC2|70197|SAR_EuGene.0000070618/3288-3393 [MICPC]
PKIIMLRAAEAELKVAMKAKQAAEDELAKVQANLDEMQAKFDAAMAQKQALEDDAAACQRKMEAATTLISAL
AGEEVRWTEQSKQFDLQIQRLTGDCALASSFVSY
>jgi|MicpuN2|104919|estExt_fgenesh2_kg.C_Chr_090001/3285-3390 [MICSR]
PKMRALREAQAVLDDANREKQKAEDELAEVQAGLDAMQAKFDEAMAEKQRLLDDAEATQKRMDAATALITAL
AGEEVRWTEQSKQFDLQIQRLTGDCAIASSFVSY
>jgi|MicpuN2|78637|e_gw2.02.2.1/3173-3278 [MICSR]
PKRLKVAKGVKALKKAETELAEIKATVEALNAELAELSKTFEASTAEQKRLKDEAELMERRLEAAEKLIAGL
ASERVRWTEDLKQLAIVREKLLGDCLLTSSFLSY
>jgi|MicpuN2|105018|estExt_fgenesh2_kg.C_Chr_160010/3287-3392 [MICSR]
PKRAALADANAKLDAANEKLSGIRARVKELQDKVAALEDNLMKATEDKNNAIAAAEKTQRKADLADRLVNGL
AGENKRWGESIQEMSVSYSKLVGDVLVASSFVSY
>jgi|MicpuN2|105012|estExt_fgenesh2_kg.C_Chr_150013/3294-3399 [MICSR]
PKMRALREAQAELDEANREKAKAEGELAEVQAGLDAMQAKFDEAMAEKQRLIDDAAATQARMDAAAALITAL
AGEEVRWTEQSKQFAAQIQRLTGDCAMASSFTSY
>jgi|MicpuN2|96530|fgenesh2_kg.C_Chr_08000019/3069-3174 [MICSR]
PLEEDLRELSESLDTSRTRMAQCKQDLVDLDKQVVDLKNEFSRRTGEAEALKLSLKKAEDQLNAAERLLGKL
GGEKSRWEEQVTTLETELTSLTRDSLLAAGFIAH
>jgi|MicpuN2|104997|estExt_fgenesh2_kg.C_Chr_130021/3092-3197 [MICSR]
PKKKKLENAQKALEKKQKALAAAEEKLQAVLDKVKALQDKYEESTGNKKALEDEFEDLSQKLARAETLVSGL
AGEKIRWEESIVKYEAEIACLPGDVVIAAAFMSY
>jgi|Chlre3|137221|estExt_gwp_1W.C_170117/3312-3417 {IDA2} Flagellar inner arm dynein 1 heavy chain beta [CHLRE]
PKRAKLKSAQDTLARKQAALALAQEQLAVVLAKVQALKDKYDTSIARKQALEEELADLEGKLERAEKLVTGL
AGERVRWEASISEYNIALGCLPGDVVVAAAFMSY
>jgi|Chlre3|60432|estExt_GenewiseH_1.C_880001/3399-3504 {PF9} Flagellar inner arm dynein 1 heavy chain alpha [CHLRE]
PKRKKVAESEKNLRIAQKDLASTKLELQSLNDQLGKLRTQFEEKTAEQQDLKAKADLMERRLIAASKLIAGL
GSERERWTRDIADLESRRDRLIGDCLLTSSFLSY
>jgi|Chlre3|24252|estExt_fgenesh1_pm.C_250005/3338-3443 {ODA4} Flagellar outer dynein arm heavy chain beta [CHLRE]
PKRAALAEANKKLDTANKKLKVIRDEVKRLQDRVALLEQSLMKATEDKNAAIAQADRTARKAQMAERLINGL
SGENTRWGAEIKRLESLEGRLVGDVLIASAFVSY
>jgi|Chlre3|24009|estExt_fgenesh1_pm.C_30073/3124-3229 {DHC1b} Cytoplasmic dynein 1b heavy chain [CHLRE]
PLESELHRLQSSLEESQRLIKQYEEELVQLDAAVASLKAEFSKKTSEAETLKISVDKAESVLSSARQLLDGL
RGEKVRWEITVGTLGEQLKELPLSSLLAAAFITY
>jgi|Volca1|62433|e_gw1.29.112.1/3301-3406 [VOLCA]
PKRAKLKAAQDNLAKKQAALALAQEQLAVVLAKVQALKNRYDESISRKQALEEELADLEGKLERAEKLVTGL
AGERVRWEATIAEYEQSMSYLPGDVVVAAAFMSY
>jgi|Volca1|105994|estExt_fgenesh4_pg.C_360173/3424-3529 [VOLCA]
PKRKKVAESEKNLRIAQKDLANTKAELQSLNQQLSHLRQQFEEKTAEQQDLKAKADLMERRLLAASKLIAGL
GSERERWTRDIADLEARRDRLIGDCLLTSSFLSY
>jgi|Volca1|106610|estExt_fgenesh4_pg.C_470079/3290-3395 [VOLCA]
PKIAKLREAEAELKLATKEKNAAEERMAKVQAKLDEMQAQFDAAMAHKQALEDDAAATQRKMDSANALIGAL
AGEESRWTAQSKEFDVQIQRLTGDCALASAFVSY
>jgi|Volca1|79478|estExt_Genewise1Plus.C_50110/3333-3438 [VOLCA]
PKRAALAEANKKLDAANKKLSGIRAEVKRLQDRVTLLEQSLMKATEDKNAAIAQAERTARKAQMAERLINGL
SGENTRWGAEIKRLESLEGRLVGDVLIASAFVSY
>jgi|Astpho1|26536|e_gw1.00063.3.1/3288-3393 [ASTSPC]
PKRAKLKAAQDNLAKKQTALAAAQQQLAEVLAKVQTLKENYEESTLRKKALEDELEDLEGKLLRAEKLLSGL
AGERTRWEASILTLDAQLAALPGDVALASAFMSY
>jgi|Astpho1|30266|e_gw1.00110.2.1/3116-3221 [ASTSPC]
PLTKELDYLGNSFNQSQDRITQCEAELAQLDNHVASLKGEFEQKKGEEIELKTSLGKAEATLNAATSLLDKL
SGEKERWQNQVLQFDSQLGKLPVGCLLAAAFMTY
>jgi|Phatr2|31156|estExt_Genewise1.C_chr_290071/3168-3273 [PHATR]
PLREEVAQLEEEADIIKTEKYKIEDEVKELEASIASYKADYASLIRDVEALKSEMEAVTMKIDRAESLMTSL
SHESERWSKSSETFQTIMRSLVGDGLLMAATLTY
>jgi|Thaps3|2984|fgenesh1_pg.C_chr_2000939/3327-3432 [THAPS]
PKLEALSVAEGQMEAANKALAAAEKRLAACNEKLADLQSMFDEQISKKRSIEEGAMALQKKMNQASALINGL
AGERARWTEDAANFCDQKMRLVGDCAIGCAFMSY
>jgi|Thaps3|40445|estExt_gwp_gw1.C_chr_40535/3191-3296 [THAPS]
PLMDSLQAARESKANAIASLEAAQQKVAEVQSQLAILNENYEEAVREKQEVEDQAAALSTRADLAQRLVGGL
SSENVRWGQEIEHLKSNALTLVGDCMLAAGFVSY
>jgi|Thaps3|269263|estExt_thaps1_ua_kg.C_chr_70177/3178-3283 [THAPS]
PLREEVEKLEEDAKVANDDKERLESEVAQLESSIANYKAEYATLIRDVEALKHEMEVVTTKVDRAESLMTSL
SQESERWSKSSEGFQAVLRNLVGNGLQMAAFLTY
>jgi|Auran1|16/3197-3302 [AURAN]
PKLEALRIAEARLADAQRELDKAEAKLQACMDVLAGLQADFEAQMAKKEQIEAGALATRKKMEQATALIGGL
GGERARWTEDSHKFDQTKKALVGDVAIGCAFVSY
>jgi|Auran1|30038/3244-3349 [AURAN]
PKLEALGIAEANLNEAAAKLRQAEARLKTCQDKLDELQAMFERQTAEKKLIEDNAAALQKKMSQASELIGGL
SGEQKRWTDDANEFAEIKLRLVGDCAIACAFVSY
>jgi|Auran1|70918/3388-3493 [AURAN]
PLMDQLEQAQETKRAAEKDLAVVEEKLAVIDAALNKLQAQFLSATQEKAAVEKVAKECQERLQLAERLTSGL
ASEYDRWGLEIDHLRSVEGTLVGDVLLSAAFVSY
>jgi|Physo1_1|108230|estExt_fgenesh1_pm.C_30019/3211-3316 [PHYSO]
PLMDSLEASKKKKEEAEEQLARAMGQVAEVQKRLEALENTLRQATEEKLKVEEMKESCENRLLLAGKLVNGL
ASENERWGIEIEQLKNSGVMVVGNSLLAAAFVSY
>jgi|Physo1_1|128245|estExt_fgenesh1_pg.C_40089/3401-3506 [PHYSO]
PLREEVQTLIDTSSDLRERYEQAKKTIDALEVRIENFKHEYAALINEAQVITNDMASVSKKVERSVALLKSL
LQESERWEAGSNDFDTQMKTLVGDTLLSSAFLTY
>jgi|Physo1_1|129636|estExt_fgenesh1_pg.C_80147/3422-3527 [PHYSO]
PLRLKVKSMEKEQTIKEQELADLKATLDRLKTELDNLSTQFQEANSELQGLKTQADQMQKRLQAASKLLAGL
GSERTRWTKDVDSLNLQSERLVGDCLLTASFLSY
>jgi|Physo1_1|133667|estExt_fgenesh1_pg.C_270079/3338-3443 [PHYSO]
PKKEVLRKSQQALAVKQKDLQVAKEKLQEVTEKVEALKNQYDTSVSEKNALREEAELLELKLSRAEQLVKGL
AGERERWEGSIADKNASLQNVVGDALVAAAFISY
>jgi|Physo1_1|134505|estExt_fgenesh1_pg.C_320076/3445-3550 [PHYSO]
PKLEALTIAEGQMEAANKALNAAEQRLSKCKERLNELQQMFEAQMAEKKRIEDGANALARKMQQASDLINGL
AGERVRWTDDSNNFADLKRRLVGDCAVACAFVSY
>jgi|Phyra1_1|46973|gwEuk.30.25.1/3234-3339 [PHYRM]
PKKEVLRKSQQALAVKQKDLQVAKEKLQEVTEKVEALKNQYDTSVSEKNALREEAELLELKLSRAEQLVKGL
AGERERWEGSIADKNASLQNVVGDALVAAAFISY
>jgi|Phyra1_1|71155|fgenesh1_pm.C_scaffold_5000024/3208-3313 [PHYRM]
PLRLKVKTMEKEQTVKEQELADLKATLDRLKTELDTLSTQFQEANSELQGLKTQADQMQKRLQAASKLLAGL
GSERTRWTKDVDSLNLQSERLVGDCLLTASFLSY
>jgi|Phyra1_1|74125|fgenesh1_pg.C_scaffold_6000108/3526-3631 [PHYRM]
PKLEALRIAEGKFEAAQARLQSSEDKLQKCQNVLTHLQEDFQTQMAEKARVEAFALATKRKMEQATALIGGL
GGEKVRWTEDSNRFVERKQHLVGDCAVAAAFLCY
>jgi|Phyra1_1|77577|fgenesh1_pg.C_scaffold_25000098/3436-3541 [PHYRM]
PLRDEVQTLVDKSSDLRQRYEQAKHTIDALEVRIESYKHEYAALINEAQVITNDMASVSKKVGRSVALLKSL
LQESERWETGSNDFDTQMKTLVGDTLLSSAFLTY
>jgi|Phyra1_1|79384|fgenesh1_pg.C_scaffold_39000082/3558-3663 [PHYRM]
PLMDTLEKARQTKAEADSELAAVQKLVAEVESQLNALQASFRDATNEKAKVEAEAQACQERLSLAERLVNGL
ASENERWGHEIDVLRAGESSLIGDSLLAAGFVSY
>PITG_01717/3382-3487 | PITT_01717 | Phytophthora infestans dynein-1-alpha heavy chain (translation) (4614 aa) [PHYIN]
PLRQKVKTMEKEQTIKEQELADLKATLARLKTELDSLSTQFQGANSELQGLKAQADQMQKRLHAASKLLAGL
GSERTRWTKDVDSLNLQSDRLVGDCLLTASFLSY
>PITG_02526/3434-3539 | PITT_02526 | Phytophthora infestans conserved hypothetical protein (translation) (4702 aa) [PHYIN]
PLRDEVQTLIDTSSDLRERYEQAKKTIDALEIRIENFKHEYAALINEAQIITNGMASVSKKVERSVALLKSL
LQESERWEAGSNDFDTQMKTLVGDTLLSSAFLTY
>PITG_03180/3303-3408 | PITT_03180 | Phytophthora infestans conserved hypothetical protein (translation) (4528 aa) [PHYIN]
PKKEVLRKSQQALAIKQKDLQLAKEKLREVTEKVEALKNQYDTSVSEKNALREEAELLELKLSRAEQLVKGL
AGERERWEASIADKNASLQNVVGDALVAAAFISY
>PITG_05922/3323-3428 | PITT_05922 | Phytophthora infestans conserved hypothetical protein (translation) (4565 aa) [PHYIN]
PKLEALTIAEGQMEAANKALNAAEQRLSKCKERLNELQQMFEAQMAEKKRIEDGANALARKMQQASDLINGL
AGERVRWTDDSNNFADLKRRLVGDCAVACAFVSY
>PITG_12577/3625-3730 | PITT_12577 | Phytophthora infestans conserved hypothetical protein (translation) (4852 aa) [PHYIN]
PLMDSLEASKKKKEEAEEQLARAMGQVAEVQKRLEALENTLCQATEEKLKVEEMKESCENRLLLAGKLVNGL
ASENERWGIEIEQLKNSGVMVVGNSLLAAAFVSY
>PITG_13968/3103-3208 | PITT_13968 | Phytophthora infestans conserved hypothetical protein (translation) (4317 aa) [PHYIN]
PLETDLAEAKRSLEASQQRLLQCESELKKIDLTVDQMKVQFGEKTKEAEILRVNLEQAQSTLNKAQGLLSKL
GGEKHRWSEQVKELENRLTDLPVRMLLAAAFTTF
>PITG_15625/3583-3688 | PITT_15625 | Phytophthora infestans conserved hypothetical protein (translation) (5010 aa) [PHYIN]
PLMDTLEKARQTKAEADSELASVQKMVAEVEAHLNALQASFRDATNEKAKVEAEAQACQERLSLAERLVNGL
ASEKERWSHEIDALRAGESALIGDSLLAAGFVSY
>PITG_15967/3402-3507 | PITT_15967 | Phytophthora infestans conserved hypothetical protein (translation) (4691 aa) [PHYIN]
PKLEALRIAEGKFEAAQARLQSSEEKLQKCQNVLTRLQDDFQTQMAEKARVEAFAQATKRKMDQATALIGGL
GGEKVRWTGDSNRFVERKQHLVGDCALAAAFLCY
>162.m00065/3561-3666 TTHERM_00912290 [TETTH]
PKRIKVNQLKERLAKSEEELQNLQDNLSKLQEKIMILQKQLEQAKTDKQNLEEQNKILQDKQERAEKLISGL
EGTKEGWKDRKIIFEQKFEYLIGDSLMSAAFMSY
>3.m01901/3333-3438 TTHERM_00046310 [TETTH]
PLKKEVDDLKKQGSILEDKKKQLDQQVELLQEKISQLKSDYAILIADKENIKNEMIKVKEKVERSQQLLQNL
SSERFRWDASSQNFKQQMATIIGDVLLSGAFCSY
>304.m00025/3351-3456 TTHERM_01276420 [TETTH]
PKRIQVAIAEGRQAIALKELEKAREDLAQIQAYIKNLKDVYTKQMEEKNELEMKAAKTKKKINTARTLITSL
SGEKDRWGKGAQDISDQKRKLVGNVSLSTAFISY
>3716.m00005/3355-3460 TTHERM_00499300 [TETTH]
PLQDAQKQANEILEEKKKELAIVKQRVAELNARVNSLKRQLEEAEARKMIVEQDAARCQSRLSAAENLVNGL
AGENKRWTQNVKFLKENIKSMIGDSLLASAFVSY
>3735.m00066/3100-3205 TTHERM_00558310 [TETTH]
PLKNNLKAIDSKLNASRQKLQENENELQKLEGKVEQLKQDFASKTSSAEILKNELKKQEETLAVASQLLDKL
GDEKVRWEAQAQSIEKEFKSFPVESLLAAGFTIY
>3737.m00022/3164-3269 TTHERM_00688470 [TETTH]
PLKKRVEEMTIKQVQLQEDLQKTEQLLSELDAQLTDLESNREKKQVILDDLTQEANIMRRRKDAAEKLINGL
GREKERWTQDKEDLKIKVVKLIGDCLSCSSFLSY
>GSPATP00002017001/3301-3406 assembled CDS [PARTE]
PLRQEVAKLLQESDELNTQKKIYDDEVAAAEAKIHNLQQEYSELISQKESIKSEMLKVQEKVTRSQALLSDL
SGERVRWEEASQNFKSQLATMIGDVLLSSAFLSY
>GSPATP00015638001/3188-3293 assembled CDS [PARTE]
PLKLRLEAMTKQKEVTEEDLRNTAIKLEALQKEVAELQVQSDQKAARLAELTAQAQEMEKKLNAAKKLIEGL
GGEKKRWTEDTGKLAQMTQQLIGDCLIASSFLSY
>GSPATP00018698001/3345-3450 assembled CDS [PARTE]
PLEKSRDAAMADLEQKKKELGVVKEKVRALNEKVNKLKRDLEEAERVKQLVEADANACQEKLSAAEKLVNGL
AGENKRWGENVKELSSNIKSVVGNALLAAAFVSY
>GSPATP00027140001/2450-2555 assembled CDS [PARTE]
PLEKELSMISKKLDSSRNRLKQCQDALNQLDQKVQELKNNFASKTSEAELLKRDLEKAEQTVSLASNLLDKL
SGEKVRWQQQHDLIAQELKQFPLDSLLSASYITY
>Cryptosporidium_parvum_Iowa_II|AAEE01000006|cgd1_750|Annotation|GenBank|(protein/3795-3900 coding) dynein heavy chain [CRYPV]
PLKTEISQLEKSKLENEKGLEAAQKLVGELQERIDVYKKEYAELISQVQLIKREKDLVTNKVERSIRLLGNL
TTEQDRWREAKEGFKTEFSNIMGDCLLSAAFICF
>Toxoplasma_gondii|VIIa|20.m03983|Annotation|Toxoplasma_gondii_TIGR|(protein/3326-3431 coding) dynein beta chain, putative [TOXGO]
PLMDAFAQATESRQKAEAALAVVQERVKELNERLAKLNAKMQDADEEKGRVLAEAEECQLKLDLAERLVNGL
ADENTRWTASVDQLENSKVTVIGDAMLASAFVSY
>Toxoplasma_gondii|IX|541.m01230|Annotation|Toxoplasma_gondii_TIGR|(protein/2903-3008 coding) dynein gamma chain, putative [TOXGO]
PKMDYLKIQTARVDVALRQLAEAEAELAQAQATLRDINKQFEAALSAKTELEQRALATKRKMDQANKLINGL
AGEKTRWTEDSNTFAERRKKLVGDITVVAGFVSY
>Toxoplasma_gondii|XI|583.m05320|Annotation|Toxoplasma_gondii_TIGR|(protein/3138-3243 coding) dynein beta chain, putative [TOXGO]
PKRKSVEELSVRKAQAERDLARTHLELGQLNEQIAALQRDQKDQEAHLLEIQTEAALMEKRLTAACQLIEGL
ESERQRWTVDLQTCGKKREDLIGNCLVGGAFLAY
>Toxoplasma_gondii|X|46.m01675|Annotation|Toxoplasma_gondii_TIGR|(protein/2997-3102 coding) dynein 1-beta heavy chain, flagellar inner arm I1 complex, putative [TOXGO]
PKRLRLRLAEEQLEKKQMDLLASTQRLQDIQQRLEELKDQYNASIRTKDELNASAEELKLKMERAESLIAGL
AGERDRWEISLAQSTEKLKALPGDCLVAAAFMAY
>Toxoplasma_gondii|Ia|83.m00019|Annotation|Toxoplasma_gondii_TIGR|(protein/3600-3705 coding) dynein heavy chain, putative [TOXGO]
PLQKEIDVLEVEALKNKEELLQQQELIGQLERKLQQYKKDYAQLISEVQLIQREMEDVQKKCQRSMRLLQNL
GSEKGRWLEQSDALRRAGVTFIGDSLLAAAFCAY
>Plasmodium_falciparum_3D7|MAL9|PFI0260c|Annotation|Plasmodium_falciparum_Sanger_Stanford_TIGR|(protein/4606-4711 coding) hypothetical protein [PLAFA]
PKMSYLKIQTGRLEDALKQLAEAEDSLLKAQLFVENLNLDIENMFKKKKALEETALKTKQRIEQANKLINGL
SSEKDRWTDDSNNFSNIKKKIVGDVFICSSFITY
>Plasmodium_falciparum_3D7|MAL10|PF10_0224|Annotation|Plasmodium_falciparum_Sanger_Stanford_TIGR|(protein/4286-4391 coding) dynein heavy chain, putative [PLAFA]
PLMDKLQEATNNKNKAQEKLDQLENKVKELTDSVEKLRRKMNEVNEEKNNVIKIYNESKDKLNRAENLVNML
SDEYSRWSDEIAIINSNKKFIYGDCLLLSSFITY
>Plasmodium_falciparum_3D7|MAL7|MAL7P1.162|Annotation|Plasmodium_falciparum_Sanger_Stanford_TIGR|(protein/3598-3703 coding) dynein heavy chain, putative [PLAFA]
PLEKEIEKLQEETKVAEDQYNEQRDIICELEKKLVQYKNDYAQLISQVQNIKQEMEMVENKIKRSINLIDNL
KSEKERWSETFINLEEASETFVGDCLIAAAFCAY
>Plasmodium_falciparum_3D7|MAL14|PF14_0626|Annotation|Plasmodium_falciparum_Sanger_Stanford_TIGR|(protein/4797-4902 coding) dynein beta chain, putative [PLAFA]
PKRLRLKLAEELLSKNRKELELAMDQLHEIEKTLLHLQEQHIESTKKSDELSKSYEESCLRIENVEKFFVNL
IDEKNRWEKYVNNNERIKKCIYGESILSSFFLVY
>395.m00208|PY01468|PY01468|cytoplasmic/3670-3775 dynein 1-related|p_yoelii|chr_0|MALPY00395|395 [PLAYO]
PLENEIEKLQEETRIAENQYNEQKEIISALEKILVQYKNDYAQLISQVQSIKQEMEIVEKKIVRSINLIENL
KSEKERWSETFISLEEASETFIGNCLISAAFCAY
>Tb927.3.930/Tb03.27F10.490/3373-3478 dynein heavy chain, putative [217342 - 231261] MW:531413.53 [TRYBB]
PKREKLRIATIKLRVANKKKEEQEEELARVTAEVDRYNQQLSEENAKKQALEDDATRTKQRMDSANGLIDAL
SGERERWTQQSNDFKSLIERLVGDVALSCAFISY
>Tb927.4.560/Tb04.5D20.720/3045-3150 dynein heavy chain, putative [164301 - 151603] MW:479846.00 [TRYBB]
PMQAELKEYEVSLASRSEKKRKYEEKLTKLEERVEGLKRNFGERTAEAERLKDHAEQAERLYACAHDLLAKL
TSEHDRWVSQIKVIRENQVLLPKRCLLAAAFILY
>Tb927.4.870/Tb04.5E12.710/3198-3303 dynein heavy chain, putative [251684 - 238338] MW:510104.01 [TRYBB]
PKQARVRELQDAKAKAERQLAACQDEIQDLTAGLRMLEERLEAGMSEARRLQQEKALMERRLNAARKLLDGF
GSERVRWAEQKETLGDVRNRLVGDCLAGAAFLSY
>Tb927.7.3160/Tb07.13M20.140/3854-3959 dynein heavy chain, cytosolic, putative [801917 - 817789] MW:596654.67 [TRYBB]
PLRSRIDQITITQGAKQAQLERTETEISTLEMSLQQLKEDYQSMAEEIATCKSTMGVIASRCDRATKLLQQL
LEERDRWGAESLGFDSEVSVLLGNCILAAASLTY
>Tb927.8.3250/Tb08.28L1.260/3442-3547 dynein heavy chain, putative [967385 - 981409] MW:537361.66 [TRYBB]
PKIVKNENAQQKVRAQEEMLRQKEEKLQRIMSEVKQLELALQQNVDEKMRLMQEAKETQMKLDRARIIVDGL
EGEQDRWIESIARYEAALGTLVGDALLVCGFLCY
>Tb11.02.0030/3112-3217 dynein heavy chain, putative [697509 - 684586] MW:484968.45 [TRYBB]
PLNKQLEDLETNSAKGQEQLKQLKSKLKKIDEAVAKLRKEFSEKCKDAERIKDTLEKAQKELTKAKDLLEKL
SGEKTRWSQDAQKIQSSNQLLPKRALVAAAFITY
>Tb11.02.0760/3356-3461 dynein heavy chain, putative [907008 - 920984] MW:531183.88 [TRYBB]
PKEERLAEAQERLHQSKTALKKVQDKVADLNSKLQALIAQYDEAVESANAIERKAKKTMLKMELAQRLVSGL
ADESVRWGDTIEQLRKAADLLVGDVLLGASFVSY
>LmjF34.4160/3045-3150 |||dynein heavy chain, putative|Leishmania major|chr 34|||Manual [LEIMA]
PMRDELKEYEANLQKGQEEMTKYEGKLRKVEKKVEELKAKFGEKTVEAERLKDKLEQAEQLLENAKELLSKL
GDEHTRWTAQMKTIKQDSYFLPKRCLLAAGVITY
>LmjF25.0980/3440-3545 |||dynein heavy chain, putative|Leishmania major|chr 25|||Manual [LEIMA]
PKKEALRIATIQLRAANKKKEEQEEELARVTAEVQAYNTQLADENAKKQALEEDANRTKQRMDSANGLIDAL
SGERERWTQQSNEFKTLIDRLVGDVALSCAFISY
>LmjF34.3880/3393-3498 |||dynein heavy chain, putative|Leishmania major|chr 34|||Manual [LEIMA]
PKQELVRQLQKAKEMAERQLQACRDEIDRLTESLHRLEQQLEAGMAEARRLQEEKSVMERRLNAAHKLIDGF
SSERVRWTEEKKLLGASRSRLVGDCLAGAAFLSY
>LmjF23.1310/3525-3630 |||dynein heavy chain, putative|Leishmania major|chr 23|||Manual [LEIMA]
PKIVKNENAQQKVRAQEEMLRQKEEKLQRIVDEVRQLETDLQANIAEKNRLMAEARATQDKLNKAQIIVDGL
EGERGRWTESIARFELDLENINGETLLACAFMCY
>LmjF13.1650/3360-3465 |||dynein heavy chain, putative|Leishmania major|chr 13|||Manual [LEIMA]
PKEERLAEAQQRLVSSRAALKKIQDKVADLQAKLGALVSQYDEAVAEADAIEAKAKKTQMKMNLAQRLVSGL
ADESVRWGATIEKLKEAAKLLVGDVLLSASFVSY
>Giardia_lamblia_ATCC_50803|ctg02_8|GL50803_94440|Annotation|Giardia_lamblia_MBL|(protein/4253-4358 coding) Dynein heavy chain [GIALA]
PKQDALEDAKNKLAEKERALQAAQDELARIAAAVEKLKSEHASAVAERDRLRRLAEELALKLNRAEKLISGL
GGEKERWTKKIQTLTYNLSSLPGDCLTAAAFISY
>Giardia_lamblia_ATCC_50803|ctg02_48|GL50803_100906|Annotation|Giardia_lamblia_MBL|(protein/4162-4267 coding) Dynein heavy chain, putative [GIALA]
PKKKRVAKLEEQLEQSSKDLAQLQSKILSLEEDSKRLRDQLQAAQNEQQELADSAALMAKRLDAAKRLIAGL
GTEKVRWGQAADKLRENRRKLVGDCLVAAANLSY
>Trichomonas_vaginalis_G3|DS113385|TVAG_497260|Annotation|Trichomonas_vaginalis_Carlton|(protein/3289-3394 coding) axonmeal dynein heavy chain, putative [TRIVA]
PKQQKAESAAEEVATLKAQLAKAEKKLADLESNLKALKDQLELKNAEKAKAQADAQEMSDRIKRATDLVSGL
GGEGERWKLKIAAYNEELTSLVGDSLLAAAFVSY
>Trichomonas_vaginalis_G3|DS113645|TVAG_236550|Annotation|Trichomonas_vaginalis_Carlton|(protein/3401-3506 coding) axonmeal dynein heavy chain, putative [TRIVA]
PLEDTAHQMEEELEASKAELKRIEDDLQKAMATQKAAIHQLEVGKQKQEENQRSQDILEARLDAAKRLTSGF
ASEKVRWAEDQENFKKQLESVVGDSVLGAAFLCY
>Trichomonas_vaginalis_G3|DS113695|TVAG_032910|Annotation|Trichomonas_vaginalis_Carlton|(protein/3131-3236 coding) 1 beta dynein heavy chain, putative [TRIVA]
PLRNRVSALEEEANELQKKHDEMSQTIRLLEKSLRRITLEYQQLTSQCDTYRKEAEQVQIKLDRAQHLLESL
TSETQRWNERNVTFQSDFDNLIGHSILSSAFVSY
>Trichomonas_vaginalis_G3|DS113734|TVAG_440130|Annotation|Trichomonas_vaginalis_Carlton|(protein/3292-3397 coding) axonemal dynein beta heavy chain, putative [TRIVA]
PYMQKVALMKQAFEEKRIEYETKQKDLAELRAKLEQLRKDRDAQQAASDKLQQEARSTEIKLKRSNDLVNGL
VGERTRWEESIKNFDQLLEWLPGDCFLAAAFLVY
>Trichomonas_vaginalis_G3|DS113317|TVAG_006480|Annotation|Trichomonas_vaginalis_Carlton|(protein/3363-3468 coding) axonemal dynein gamma heavy chain, putative [TRIVA]
PLKLQLDQATASLNKAEAALKVLEDALAEKQRALDELQRNYDAALGKQNECTMRAQATEKKLKDAQTLIDAL
SNEKSRWETQASMLQESILKTVGNATIGAAFNSY
>Trichomonas_vaginalis_G3|DS113186|TVAG_456970|Annotation|Trichomonas_vaginalis_Carlton|(protein/3124-3229 coding) axonmeal dynein heavy chain, putative [TRIVA]
PLRQKVESLDKEAQILEQKYKELETTTNRLETRLNNLTNEYKNLVSECEKTRIEAEQIKVKMQRATNLISSL
TNEMKRWNESRVSFTREFECLVGHSLLSSAFITY
>jgi|Naegr1|30143|e_gw1.3.1.1/3220-3325 [NAEGR]
PMFDSLEKSKLEKAAAEEKLAKVRKTVAKLNKQLKKIEGDYQAAEDEKNAALDIAKKTQEKLDLAQRFVRAL
SSENARWLEEIQKLQTLNNVLIGDVLLASAFISY
>jgi|Naegr1|37059|estExt_gwp_gw1.C_310070/3027-3132 [NAEGR]
PIRKKKEEAERKLASFTEQLATIKSKLIKLKEDIAEYKVKYQRGQEEEKSLIEKKLSMEAKLTAANKLIEGL
GSERERWAQQIQELAEKKNRLIGDCLICSAFLSY
>jgi|Naegr1|38988|estExt_Genewise1.C_210025/3211-3316 [NAEGR]
PKRRMVEEAETKLQIAQAQLKEMEDEYEEKQKELRELQFQLDEALKHKKQLEDDAYQTRKRMEAAEALINGL
SSEEERWRKDQKQFQLDIHNLIGDIALASAFLTY
>jgi|Naegr1|39535|estExt_Genewise1.C_310051/3139-3244 [NAEGR]
PKRERLREAEETLAIATAQLNKKMEELNKVIAEFEEKQRVFEEETRKKELLEEDAEKTRKFMEQATSLISSL
GGESERWGIQSKQFSDRLRKLTGDVALACAFISY
>jgi|Naegr1|46538|fgeneshHS_pg.scaffold_7000083/3320-3425 [NAEGR]
PLKAEVNALEKESLTLIDQEKELNKIVYYLKQKIDSFTDEYTSLMKETKSIEMEMNSVKNKVNRSMSLIESL
SNEASRWSSQIDTFRTQMETIIGDSIISAAFLSY
>jgi|Naegr1|55628|estExt_fgeneshHS_pm.C_60001/3274-3379 [NAEGR]
PKRQKLSQAMEEKEKNESHLKKISDKLNTLRKAKEQAETEHNNAAQELVRIEKQRKKTEDKLNLAHRLVNGL
SDEKIRWAESIKDLREREKTLVGDVLLAAAFLSY
>jgi|Naegr1|55825|estExt_fgeneshHS_pm.C_330004/2752-2857 [NAEGR]
PLKREMEILLKSQEVLNNQLAQCESKLNTLNEKVKSLQDEYEQKTQEAESLKFGLQQAEKTLSSAKSLIGKL
GGEKERWEQQLDALAKEMKDMPYQALLASSFMTY
